# Supplementary material for: Antiviral nanoparticle ligands identified with datamining and high-throughput virtual screening
Source: RSC Adv. 2021 Jul 1;11(37):23136–43. doi: 10.1039/d1ra02293h (PMC9034338; doi:10.1039/d1ra02293h)
Supplement: RA-011-D1RA02293H-s001 [file RA-011-D1RA02293H-s001.txt]

('Nebraska 68588'	'10.1039/c3nr02024j; 10.1039/c6ra08047b; 10.1039/d0me00050g; 10.1039/c2nr30685a')
('10−2 to 10−1 m s−1'	'10.1039/c3nr02024j')
('diamond'	'10.1039/c3nr02024j; 10.1039/c6cs00696e; 10.1039/c2jm33134a; 10.1039/c7nr04334a; 10.1039/c1jm12005k; 10.1039/9781782625216-00342; 10.1039/b818082b; 10.1039/c9nr04795f; 10.1039/d0sm01247e; 10.1039/b913967b; 10.1039/d0nr02941f; 10.1039/c8fd00014j; 10.1039/d0nr03130e; 10.1039/c6cp08513j; 10.1039/c3nr02905k; 10.1039/c5ra06921a; 10.1039/c5sm01719j; 10.1039/c2jm16220b; 10.1039/c5an02515j; 10.1039/c4tb0…
('cholesterol'	'10.1039/c3nr02024j; 10.1039/d0an00633e; 10.1039/c4cc07644c; 10.1039/b818082b; 10.1039/c1nr11273b; 10.1039/c9tb02700a; 10.1039/c7cs00451f; 10.1039/c8nr02513d; 10.1039/c8nr03171a; 10.1039/d0nr03633a; 10.1039/c3tb21526a; 10.1039/c5ra05889a; 10.1039/d0ra04736h; 10.1039/c3cs60338e; 10.1039/c2cp42027a; 10.1039/c3sm51225h; 10.1039/d0tb01559h; 10.1039/c2cs15355f; 10.1039/c3ra00102d; 10.1039/c3sm50188d; …
('DMPC'	'10.1039/c3nr02024j; 10.1039/c5nr02255j; 10.1039/c9nr10534d; 10.1039/c4cp05882h; 10.1039/c4nr05591h; 10.1039/c8tb03084g; 10.1039/c9ra10921h; 10.1039/d0cs00671h; 10.1039/c2sm06999g; 10.1039/c2ra22127f; 10.1039/d0nr04273k; 10.1039/c5tb02783g; 10.1039/c8en00514a; 10.1039/c8sm00925b; 10.1039/c2an15900g; 10.1039/c3tb21238f; 10.1039/c2an00037g; 10.1039/c7cs00522a; 10.1039/b912310e; 10.1039/c7cs00793k; …
('zNP − zv'	'10.1039/c3nr02024j')
('Cong Yan'	'10.1039/c6cs00696e')
('BSc'	'10.1039/c6cs00696e; 10.1039/c1cs15237h; 10.1039/c0cs00180e; 10.1039/c8nr02278j; 10.1039/c7qm00557a; 10.1039/c6cs00632a; 10.1039/c2dt11864e; 10.1039/c4cs00180j; 10.1039/c4cs00014e; 10.1039/c7cs00612h; 10.1039/c0cp00233j; 10.1039/b712175j; 10.1039/c7cs00525c; 10.1039/c3cs60367a; 10.1039/c8cs00008e; 10.1039/c9nr05371a; 10.1039/c1cp20265k; 10.1039/c1cs15280g; 10.1039/c8ra08982e; 10.1039/c7cs00169j; …
('His'	'10.1039/c6cs00696e; 10.1039/c2cs35375j; 10.1039/b913511a; 10.1039/c4cs00128a; 10.1039/b918035b; 10.1039/c3cs60476d; 10.1039/c4cs00131a; 10.1039/c1nr11273b; 10.1039/c6cs00567e; 10.1039/c5py00525f; 10.1039/c8tb01634h; 10.1039/c1sm05076a; 10.1039/c3cp51901e; 10.1039/c8nr07769j; 10.1039/c1jm11845e; 10.1039/c7qm00557a; 10.1039/c5ra05889a; 10.1039/c6sc02403c; 10.1039/c3cs60338e; 10.1039/c2nr11562j; 10…
('NaCl'	'10.1039/c6cs00696e; 10.1039/c8nr03440k; 10.1039/c8ja00037a; 10.1039/c1jm12182k; 10.1039/c1nr11273b; 10.1039/c6cp08174f; 10.1039/c2cs35118h; 10.1039/c9cp01856e; 10.1039/c9nr06327g; 10.1039/c5nr00733j; 10.1039/c3tc31431f; 10.1039/c1nr10435g; 10.1039/c1nr10310e; 10.1039/c5nr05290d; 10.1039/c3ra42031k; 10.1039/c8sm00846a; 10.1039/c5ra05889a; 10.1039/c5ra04041h; 10.1039/d0lc00196a; 10.1039/c9an01309a…
('oxides'	'10.1039/c6cs00696e; 10.1039/c2jm33134a; 10.1039/c7fd00218a; 10.1039/c6tc04153a; 10.1039/c6cs00567e; 10.1039/d0cp05456a; 10.1039/c7ra00011a; 10.1039/c6en00159a; 10.1039/9781788010146-00318; 10.1039/9781782622529-00170; 10.1039/b306154j; 10.1039/c4ra12861c; 10.1039/c8nr02278j; 10.1039/c4nr05551a; 10.1039/c9sc06117g; 10.1039/d0nr02941f; 10.1039/c2ce25815c; 10.1039/d0ra04736h; 10.1039/c6fd00185h; 10…
('oleic acid'	'10.1039/c6cs00696e; 10.1039/c5cy02225h; 10.1039/c5cp01620g; 10.1039/c6tc03918a; 10.1039/c5ra18397a; 10.1039/c6cs00567e; 10.1039/c8tb01634h; 10.1039/c7nr04554a; 10.1039/9781782622529-00170; 10.1039/c6ra10026k; 10.1039/c8nr02278j; 10.1039/c2ce25815c; 10.1039/c1jm11845e; 10.1039/d0tc00077a; 10.1039/c6fd00185h; 10.1039/c5nr06615h; 10.1039/c0cp00533a; 10.1039/c6cs00632a; 10.1039/c2dt11864e; 10.1039/c…
('oleylamine'	'10.1039/c6cs00696e; 10.1039/c5cy02225h; 10.1039/c0nr00972e; 10.1039/c1nr11273b; 10.1039/c6cs00567e; 10.1039/c7nr04554a; 10.1039/c2jm31692g; 10.1039/9781788010146-00318; 10.1039/c8nr02278j; 10.1039/c2ce25815c; 10.1039/c5nr06615h; 10.1039/c0cp00533a; 10.1039/c4nr07489k; 10.1039/c6cs00632a; 10.1039/c2dt11864e; 10.1039/c2nr31345f; 10.1039/c5cs00041f; 10.1039/c5nr04460j; 10.1039/c4cs00186a; 10.1039/c…
('toluene'	'10.1039/c6cs00696e; 10.1039/c5cy02225h; 10.1039/c6cp06403e; 10.1039/c5ce02472b; 10.1039/c6tc03918a; 10.1039/c0nr00972e; 10.1039/c9na00348g; 10.1039/c5ra18397a; 10.1039/c8ja00037a; 10.1039/c1jm12182k; 10.1039/b602830f; 10.1039/c0cp00334d; 10.1039/c5py00525f; 10.1039/c1cs15237h; 10.1039/b908462b; 10.1039/c3ra43394c; 10.1039/c5ra20284a; 10.1039/9781788010146-00318; 10.1039/c6ra10026k; 10.1039/c8nr0…
('hexane'	'10.1039/c6cs00696e; 10.1039/c5cp01620g; 10.1039/c6tc03918a; 10.1039/c8ja00037a; 10.1039/c1jm12182k; 10.1039/c8cp01838c; 10.1039/c7sc03666c; 10.1039/c6lc01045h; 10.1039/9781788010146-00318; 10.1039/c1sm05223c; 10.1039/c9sc06117g; 10.1039/c1jm11845e; 10.1039/c3ra42031k; 10.1039/c6fd00185h; 10.1039/c0cp00533a; 10.1039/c4nr07489k; 10.1039/b820970g; 10.1039/c6cs00632a; 10.1039/c2dt11864e; 10.1039/c2n…
('amino acids'	'10.1039/c6cs00696e; 10.1039/d0an00633e; 10.1039/b918035b; 10.1039/c5py00525f; 10.1039/c8nr02278j; 10.1039/c3tb21526a; 10.1039/c5ra05889a; 10.1039/c7nr04724j; 10.1039/c6sc02403c; 10.1039/c4nr01544d; 10.1039/c5ra12648g; 10.1039/c3cs60338e; 10.1039/d0nj03213a; 10.1039/c7an00288b; 10.1039/c8nr04506b; 10.1039/c0cc02257h; 10.1039/b809646e; 10.1039/c4an01639d; 10.1039/c4en00215f; 10.1039/c7en00070g; 10…
('silica'	'10.1039/c6cs00696e; 10.1039/d0an00633e; 10.1039/c5cy02225h; 10.1039/c4ra04310c; 10.1039/c6sm01536k; 10.1039/c5cp01620g; 10.1039/c3nr01091k; 10.1039/c2jm33134a; 10.1039/c1an15185a; 10.1039/b913511a; 10.1039/c4cs00128a; 10.1039/c8nr03440k; 10.1039/d0cp02225j; 10.1039/b918035b; 10.1039/c5nr02255j; 10.1039/c5sm02010g; 10.1039/c4ra08050e; 10.1039/c4nr01065e; 10.1039/c5ra18397a; 10.1039/c8ja00037a; 10…
('iron oxide'	'10.1039/c6cs00696e; 10.1039/d0an00633e; 10.1039/c5cp01620g; 10.1039/c6cp06403e; 10.1039/c0sm01417f; 10.1039/c2cs35375j; 10.1039/c6tc03918a; 10.1039/c5ra03302k; 10.1039/c1jm12005k; 10.1039/9781788016308-00031; 10.1039/b602830f; 10.1039/b818082b; 10.1039/c1nr11273b; 10.1039/c5py00525f; 10.1039/c7ja00235a; 10.1039/c9nr08958f; 10.1039/c8tb01634h; 10.1039/c2em30145h; 10.1039/9781788010146-00318; 10.1…
('Iron oxide'	'10.1039/c6cs00696e; 10.1039/c2cs35375j; 10.1039/c4cs00128a; 10.1039/c7ja00235a; 10.1039/9781788010146-00318; 10.1039/c8nr02278j; 10.1039/c1jm11845e; 10.1039/c3tb21526a; 10.1039/c5ra05889a; 10.1039/c6sc02403c; 10.1039/c3cs60338e; 10.1039/c7an00288b; 10.1039/c5tb02047f; 10.1039/c5cs00041f; 10.1039/c5ew00152h; 10.1039/c2cp41977g; 10.1039/c7cs00525c; 10.1039/d0nr04795c; 10.1039/c002073g; 10.1039/c5n…
('azobenzene'	'10.1039/c6cs00696e; 10.1039/c2cs35375j; 10.1039/c7sc03666c; 10.1039/9781782628354-00166; 10.1039/b712175j; 10.1039/c9nr05371a; 10.1039/c002073g; 10.1039/c4tc01238k; 10.1039/c0nr00028k; 10.1039/b615309g; 10.1039/c5nr08691d; 10.1039/c7tc00061h; 10.1039/c8nh00417j; 10.1039/b815242j; 10.1039/9781782622550-00218; 10.1039/c2sm06999g; 10.1039/c7nr04697a; 10.1039/c9nh00628a; 10.1039/c4cs00143e; 10.1039/…
('catechol'	'10.1039/c6cs00696e; 10.1039/c5ra03302k; 10.1039/9781788010146-00318; 10.1039/c4an01496k; 10.1039/c1jm11845e; 10.1039/c2dt11864e; 10.1039/c9en01127g; 10.1039/c3nr03763k; 10.1039/c8cp01709c; 10.1039/c6cp07788a; 10.1039/c8ta11460a; 10.1039/c3cs60149h; 10.1039/d0na00102c; 10.1039/c6cp08531h; 10.1039/c0dt00689k; 10.1039/d0ra06622b; 10.1039/c4tb00840e; 10.1039/d0ay01521k; 10.1039/c3an01321a; 10.1039/c…
('barbituric acid'	'10.1039/c6cs00696e; 10.1039/c2cs35375j; 10.1039/c0jm02853c; 10.1039/c2cs35266d; 10.1039/c2sm26466h; 10.1039/c5ta07364b; 10.1039/d0ra02272a; 10.1039/c9ra03312b; 10.1039/b912759c; 10.1039/c1jm11558h; 10.1039/d0bm00788a; 10.1039/b618510j; 10.1039/d0ma00293c; 10.1039/c7cc09133h')
('fullerene'	'10.1039/c6cs00696e; 10.1039/c4ra04310c; 10.1039/c6sm01536k; 10.1039/c2jm33134a; 10.1039/b913511a; 10.1039/c8ra00553b; 10.1039/c5nr02255j; 10.1039/c3cs60476d; 10.1039/c8cp07137c; 10.1039/c8sm02110d; 10.1039/9781782622529-00170; 10.1039/c4nr01544d; 10.1039/c3cs60338e; 10.1039/c3sm51864g; 10.1039/c6cs00632a; 10.1039/c1cp21236b; 10.1039/9781782629139-00273; 10.1039/c2ib20117h; 10.1039/c2cp42027a; 10…
('cetyltrimethylammonium bromide'	'10.1039/c6cs00696e; 10.1039/c3nr01091k; 10.1039/c5py00525f; 10.1039/c1cs15237h; 10.1039/c3tc31431f; 10.1039/9781788010146-00318; 10.1039/c7qm00557a; 10.1039/c8en01129j; 10.1039/c2nr31662e; 10.1039/9781782629139-00273; 10.1039/c2ib20117h; 10.1039/c3py21131b; 10.1039/c4cs00186a; 10.1039/c4ay02112f; 10.1039/c6cs00094k; 10.1039/c5ew00152h; 10.1039/c2cs35197h; 10.1039/c9nr05089b; 10.1039/c0nr00385a; …
('CTAB'	'10.1039/c6cs00696e; 10.1039/c5cy02225h; 10.1039/c3nr01091k; 10.1039/c8ja00037a; 10.1039/c4cc07644c; 10.1039/c5py00525f; 10.1039/c1cs15237h; 10.1039/c2cs35118h; 10.1039/c3tc31431f; 10.1039/9781788010146-00318; 10.1039/c8nr02278j; 10.1039/c5cp00606f; 10.1039/c7qm00557a; 10.1039/c2nr31662e; 10.1039/c6cs00632a; 10.1039/9781782629139-00273; 10.1039/b809646e; 10.1039/c3an01679j; 10.1039/c6fd90068b; 10…
('polystyrene'	'10.1039/c6cs00696e; 10.1039/d0an00633e; 10.1039/c5cy02225h; 10.1039/c4ra04310c; 10.1039/c6sm01536k; 10.1039/c5cp01620g; 10.1039/c3nr01091k; 10.1039/c8sm00976g; 10.1039/c2cs35375j; 10.1039/b913511a; 10.1039/c3ta11552f; 10.1039/c4cs00128a; 10.1039/c8nr03440k; 10.1039/c5nr02255j; 10.1039/c5sm02010g; 10.1039/c8ja00037a; 10.1039/c4cc07644c; 10.1039/c4sm01980f; 10.1039/9781788016308-00031; 10.1039/b80…
('γ-Fe2O3'	'10.1039/c6cs00696e; 10.1039/c5cy02225h; 10.1039/c5cp01620g; 10.1039/c2cs35375j; 10.1039/c6tc03918a; 10.1039/c2jm31692g; 10.1039/9781788010146-00318; 10.1039/b105164b; 10.1039/c8nr02278j; 10.1039/c1jm11845e; 10.1039/d0tc00077a; 10.1039/c1cp22693b; 10.1039/c6cs00632a; 10.1039/c2dt11864e; 10.1039/c5cs00041f; 10.1039/b806400h; 10.1039/c0jm00616e; 10.1039/c5ew00152h; 10.1039/c8nr10138h; 10.1039/c4nr0…
('nonanoic acid'	'10.1039/c6cs00696e; 10.1039/c4cs00186a; 10.1039/c5nr01100k; 10.1039/c7sm00809k; 10.1039/9781782623717-00057; 10.1039/c9cs00286c; 10.1039/c7fd90074k')
('4-phenylbutyric acid'	'10.1039/c6cs00696e; 10.1039/c5nr01100k; 10.1039/c0jm03301d')
('CdTe'	'10.1039/c6cs00696e; 10.1039/c4cs00128a; 10.1039/c6tc04153a; 10.1039/c8sm02110d; 10.1039/c1jm11845e; 10.1039/d0ra04736h; 10.1039/c3cs60338e; 10.1039/c4nr00708e; 10.1039/d0tb01559h; 10.1039/9781782628354-00166; 10.1039/c3sm50188d; 10.1039/c3cs60367a; 10.1039/c1nr11106j; 10.1039/c4cs00382a; 10.1039/c2cs15340h; 10.1039/c4nr00612g; 10.1039/c0ee00181c; 10.1039/c2nr32447d; 10.1039/c5tc01668a; 10.1039/c…
('perovskite'	'10.1039/c6cs00696e; 10.1039/c7cs00451f; 10.1039/c5ra05008a; 10.1039/c4cs00180j; 10.1039/d0nr04795c; 10.1039/d0cp02220a; 10.1039/d0ta05100d; 10.1039/d0ta02691c; 10.1039/c7tc04649a; 10.1039/c9re00439d; 10.1039/c8tc05054f; 10.1039/c5cs00769k; 10.1039/d0nr03306e; 10.1039/c6tc00887a; 10.1039/c1jm10607d; 10.1039/c8cc90324g; 10.1039/c7ja90046e; 10.1039/c8cy00996a; 10.1039/c9ta09277c; 10.1039/c3ta13190d…
('Au trisoctahedra'	'10.1039/c6cs00696e')
('alkanethiols'	'10.1039/c6cs00696e; 10.1039/c4cs00225c; 10.1039/c3nr02334f; 10.1039/b918035b; 10.1039/c0nr00972e; 10.1039/c6cp03915d; 10.1039/c0an00458h; 10.1039/c1cs15237h; 10.1039/c0cs00180e; 10.1039/c7qm00557a; 10.1039/c5fd90042e; 10.1039/b805551c; 10.1039/c2cs15355f; 10.1039/c6nr00502k; 10.1039/c3ra00102d; 10.1039/b712175j; 10.1039/c2cp41419h; 10.1039/c7me00033b; 10.1039/b916790k; 10.1039/c0cp02680h; 10.103…
('PbS'	'10.1039/c6cs00696e; 10.1039/c2cs35375j; 10.1039/c2ce25815c; 10.1039/c5nr06615h; 10.1039/b809646e; 10.1039/b919917a; 10.1039/c2cs35197h; 10.1039/9781782628354-00166; 10.1039/c6cp06870g; 10.1039/c3ra23324c; 10.1039/c0nr00385a; 10.1039/c4nr00612g; 10.1039/c0ee00181c; 10.1039/c6cp07788a; 10.1039/c3cs00009e; 10.1039/b916790k; 10.1039/b811424m; 10.1039/c4cs00170b; 10.1039/c4nr00868e; 10.1039/c8ce00728…
('poly(methyl methacrylate)'	'10.1039/c6cs00696e; 10.1039/c6sm01536k; 10.1039/c3nr01091k; 10.1039/c4cs00131a; 10.1039/c5py00525f; 10.1039/c8sm02110d; 10.1039/c1jm11845e; 10.1039/d0tc00077a; 10.1039/b809646e; 10.1039/c3py21131b; 10.1039/b905686f; 10.1039/c1sm06182h; 10.1039/c7ra00871f; 10.1039/c2ra21685j; 10.1039/c5nr01151e; 10.1039/c3cs35482b; 10.1039/c1sm05668a; 10.1039/c9cp06497d; 10.1039/c5tc01668a; 10.1039/c4ra00517a; 10…
('PMMA'	'10.1039/c6cs00696e; 10.1039/c6sm01536k; 10.1039/c5cp01620g; 10.1039/c3nr01091k; 10.1039/c2cs35375j; 10.1039/d0cp02225j; 10.1039/c8ja00037a; 10.1039/b801977k; 10.1039/c4cs00131a; 10.1039/c5py00525f; 10.1039/c1sm05076a; 10.1039/c8sm02110d; 10.1039/c6ra10026k; 10.1039/c8nr02278j; 10.1039/c1sm05223c; 10.1039/c4an01496k; 10.1039/c1jm11845e; 10.1039/d0tc00077a; 10.1039/c0sm00184h; 10.1039/c3sm51864g; …
('azopolymer'	'10.1039/c6cs00696e; 10.1039/c6ra04202c')
('CdSe'	'10.1039/c6cs00696e; 10.1039/c3nr01091k; 10.1039/c2cs35375j; 10.1039/c4cs00128a; 10.1039/d0cp02225j; 10.1039/c9na00348g; 10.1039/c3cs60476d; 10.1039/c8ja00037a; 10.1039/c4cc07644c; 10.1039/c1nr11273b; 10.1039/c6cp03915d; 10.1039/c7cs00451f; 10.1039/c3ra43394c; 10.1039/b105164b; 10.1039/b511591d; 10.1039/c8nr02278j; 10.1039/c8nr07769j; 10.1039/c2ce25815c; 10.1039/c7qm00557a; 10.1039/c3tb21526a; 10…
('CdS'	'10.1039/c6cs00696e; 10.1039/c4cs00128a; 10.1039/b918035b; 10.1039/c1jm12005k; 10.1039/c7cs00451f; 10.1039/9781788010146-00318; 10.1039/9781782622529-00170; 10.1039/c8nr02278j; 10.1039/c2ce25815c; 10.1039/c3cs60338e; 10.1039/c6cs00632a; 10.1039/9781782629139-00273; 10.1039/b809646e; 10.1039/c4cs00180j; 10.1039/c5ew00152h; 10.1039/b919917a; 10.1039/c4nr00708e; 10.1039/c2cs35197h; 10.1039/c7sm01354…
('metal oxide'	'10.1039/c6cs00696e; 10.1039/c6cp06403e; 10.1039/c5ra03302k; 10.1039/b918035b; 10.1039/c5ra18397a; 10.1039/c8ja00037a; 10.1039/9781788016308-00031; 10.1039/b820052a; 10.1039/c5ra21877b; 10.1039/c2ib20166f; 10.1039/c7nr03437g; 10.1039/c7cs00451f; 10.1039/c2em30145h; 10.1039/c6en00159a; 10.1039/9781788010146-00318; 10.1039/9781782622529-00170; 10.1039/c8nr02278j; 10.1039/c2ce25815c; 10.1039/c1jm118…
('Au(111)'	'10.1039/c6cs00696e; 10.1039/c6cp03915d; 10.1039/c3tb21526a; 10.1039/c8nr04506b; 10.1039/c3ra00102d; 10.1039/c3cp50523e; 10.1039/c1sm05713h; 10.1039/c6fd00180g; 10.1039/c5nr08965d; 10.1039/c8nr07918h; 10.1039/c1jm11945a; 10.1039/c9ta13390a; 10.1039/c0dt01371d; 10.1039/c9nr02731a; 10.1039/9781782622727-00001; 10.1039/b310967b; 10.1039/c0cp01005g; 10.1039/c5cs00763a; 10.1039/d0dt02822c; 10.1039/c4c…
('GaAs'	'10.1039/c6cs00696e; 10.1039/c3nr06679g; 10.1039/c2ce25815c; 10.1039/c1jm11845e; 10.1039/d0nr07010f; 10.1039/c3nr04551j; 10.1039/c5sm01455g; 10.1039/c3cs60367a; 10.1039/c2jm15953h; 10.1039/c3cs35482b; 10.1039/c5nr08965d; 10.1039/b310063b; 10.1039/c7fd90095c; 10.1039/c2jm32402d; 10.1039/b310967b; 10.1039/c5tc01820j; 10.1039/c2cs35369e; 10.1039/c7ja90046e; 10.1039/c4ja90045f; 10.1039/c5ra09594h; 10…
('PbSe'	'10.1039/c6cs00696e; 10.1039/c4cs00128a; 10.1039/c8nr02278j; 10.1039/c4nr00708e; 10.1039/c6cp06870g; 10.1039/c0ee00181c; 10.1039/c3cs00009e; 10.1039/b811424m; 10.1039/c4nr00868e; 10.1039/d0sm00949k; 10.1039/c4ce00882k; 10.1039/c4ta05801a; 10.1039/9781782623717-00276; 10.1039/c1cp22330e; 10.1039/c9nr04646a; 10.1039/c5ra09594h; 10.1039/c1cs15043j; 10.1039/c8tc01344f; 10.1039/c1an15036g; 10.1039/c6n…
('C60'	'10.1039/c6cs00696e; 10.1039/c4ra04310c; 10.1039/c5nr02255j; 10.1039/b818082b; 10.1039/c8sm02110d; 10.1039/c8nr02278j; 10.1039/c4nr01544d; 10.1039/c3cs60338e; 10.1039/9781782629139-00273; 10.1039/c2ib20117h; 10.1039/c2cp42027a; 10.1039/c7nh00138j; 10.1039/c0cp00233j; 10.1039/b703897f; 10.1039/c1nr11106j; 10.1039/c0ee00181c; 10.1039/c2nr32447d; 10.1039/c4ra00517a; 10.1039/c7nr00400a; 10.1039/b8173…
('FePt'	'10.1039/c6cs00696e; 10.1039/c2jm31692g; 10.1039/c8nr02278j; 10.1039/c5nr05290d; 10.1039/c1jm11845e; 10.1039/d0tc00077a; 10.1039/c6cs00632a; 10.1039/c2dt11864e; 10.1039/c4en00215f; 10.1039/c3cp50388g; 10.1039/d0tb01559h; 10.1039/9781782628354-00166; 10.1039/c0nr00385a; 10.1039/c2cs15340h; 10.1039/c4tc01238k; 10.1039/c2nr32447d; 10.1039/c0cp02680h; 10.1039/c3cs60149h; 10.1039/c5nr02298c; 10.1039/9…
('CoPt'	'10.1039/c6cs00696e; 10.1039/c8nr02278j; 10.1039/c4nr04289a; 10.1039/c4nr00612g; 10.1039/c0cp02680h; 10.1039/c5fd90050f; 10.1039/c2cp22982j; 10.1039/c1jm10337g; 10.1039/c4ta05801a; 10.1039/c2cs35369e; 10.1039/c1an15036g; 10.1039/c8nj03076f; 10.1039/c5cp01593f; 10.1039/c3ra43418d; 10.1039/c1cs15248c; 10.1039/b702825n; 10.1039/c4nr05108d; 10.1039/c5nr00791g; 10.1039/c0ce00419g; 10.1039/c2ra20812a; …
('folate'	'10.1039/c6cs00696e; 10.1039/c8ra00553b; 10.1039/c4nr04834b; 10.1039/c1cs15237h; 10.1039/c0cs00180e; 10.1039/c3cp51901e; 10.1039/c8nr07769j; 10.1039/c6sc02403c; 10.1039/c6cs00632a; 10.1039/c9cs00575g; 10.1039/c4pp00312h; 10.1039/c7nh00138j; 10.1039/c4cs00014e; 10.1039/c7cs00612h; 10.1039/d0tb01559h; 10.1039/b820379b; 10.1039/c7cs00525c; 10.1039/d0bm00761g; 10.1039/c2nr32867d; 10.1039/c9nr05371a; …
('H2O2'	'10.1039/c6cs00696e; 10.1039/b818082b; 10.1039/c0jm03925j; 10.1039/c7cs00451f; 10.1039/c3cp51901e; 10.1039/c8nr02278j; 10.1039/c5ra05889a; 10.1039/d0ra04736h; 10.1039/c4lc00371c; 10.1039/c3cp54221a; 10.1039/c3cs60338e; 10.1039/c1cp22693b; 10.1039/9781782629139-00273; 10.1039/c6fd90068b; 10.1039/c5cs00041f; 10.1039/c5ra27186j; 10.1039/c7bm00256d; 10.1039/c6cs00094k; 10.1039/c5ew00152h; 10.1039/c3c…
('peroxynitrite'	'10.1039/c6cs00696e; 10.1039/b818082b; 10.1039/c5ra05889a; 10.1039/d0ra04736h; 10.1039/c9tb02666e; 10.1039/c4en00138a; 10.1039/c4en00052h; 10.1039/d0cs00671h; 10.1039/c6ra16310f; 10.1039/d0cs00607f; 10.1039/c5en00179j; 10.1039/c5ra24987b; 10.1039/c7an00898h; 10.1039/c6ay01221c; 10.1039/c8cs00001h; 10.1039/c7tb01689a; 10.1039/c0nr00478b; 10.1039/c9ra02082a; 10.1039/b822015h; 10.1039/c5nj03409d; 10…
('ONOO'	'10.1039/c6cs00696e; 10.1039/c8bm01444b; 10.1039/c7tb01689a')
('hypochlorite'	'10.1039/c6cs00696e; 10.1039/c7cs00612h; 10.1039/c9tb02666e; 10.1039/c3py01475d; 10.1039/d0ay01521k; 10.1039/c1jm15018a; 10.1039/c2cc35663e; 10.1039/c2an35609k; 10.1039/c4cs00152d; 10.1039/c8nr02358a; 10.1039/c8cs00001h; 10.1039/c4cs00492b; 10.1039/c9sm02499a; 10.1039/c8cs00011e; 10.1039/d0ra05241h; 10.1039/c7gc02383a; 10.1039/c8en01159a; 10.1039/c2ra20265d; 10.1039/c6tc00605a; 10.1039/c4dt03883e…
('–OCl'	'10.1039/c6cs00696e')
('oligonucleotides'	'10.1039/c6cs00696e; 10.1039/c7sm02016c; 10.1039/c3cs60476d; 10.1039/c4cc07644c; 10.1039/c9nr04795f; 10.1039/c9nr08958f; 10.1039/c1cs15237h; 10.1039/c2cs35118h; 10.1039/c1nr10435g; 10.1039/c1nr10310e; 10.1039/c7qm00557a; 10.1039/c2cp43859c; 10.1039/c8nr08421a; 10.1039/c7nh00138j; 10.1039/c6fd90001a; 10.1039/c4cs00186a; 10.1039/c7ra06332f; 10.1039/c6cc08495h; 10.1039/9781788016476-00358; 10.1039/9…
('Gacoin'	'10.1039/c6cs00696e; 10.1039/9781788010146-00318; 10.1039/c6nr07413h; 10.1039/9781782622109-00245; 10.1039/c4tc01227e; 10.1039/b804011g; 10.1039/c0nr01000f; 10.1039/c5nr07727c; 10.1039/c3nr01251d')
('LaPO4'	'10.1039/c6cs00696e; 10.1039/c4cs00170b; 10.1039/c9en00785g; 10.1039/c9cs00713j; 10.1039/c4cs00356j; 10.1039/c7cs00271h; 10.1039/b9nr00377k; 10.1039/c4tc01227e; 10.1039/c4cs00205a; 10.1039/c2nr30389b; 10.1039/c8nr06867d; 10.1039/b810586c; 10.1039/c9ra06570a; 10.1039/c0dt01651a')
('flavin adenine dinucleotide'	'10.1039/c6cs00696e; 10.1039/c4tb00218k; 10.1039/c6cc02202b; 10.1039/c8ra09577a; 10.1039/c1ee02391h; 10.1039/c7nr00200a; 10.1039/c7cp04817c; 10.1039/c7fd00150a; 10.1039/c1cs15274b; 10.1039/c3tb20881h; 10.1039/c8ta12342j')
('H2'	'10.1039/c6cs00696e; 10.1039/c2jm33134a; 10.1039/c3cs60476d; 10.1039/c8nr07036a; 10.1039/c6cs00567e; 10.1039/c7cs00451f; 10.1039/c3ta10411g; 10.1039/c7ra00011a; 10.1039/9781782622529-00170; 10.1039/c4sc00052h; 10.1039/c4ra12861c; 10.1039/c8nr02278j; 10.1039/c9sc06117g; 10.1039/c7qm00557a; 10.1039/c7nj02140b; 10.1039/c6fd00185h; 10.1039/b809646e; 10.1039/b805551c; 10.1039/c5ra06921a; 10.1039/c7ra0…
('ferro'	'10.1039/c6cs00696e; 10.1039/9781788010146-00318; 10.1039/c5nr09093h; 10.1039/c8nr02278j; 10.1039/c7sm02324c; 10.1039/c2ra21685j; 10.1039/c9cs00043g; 10.1039/c7ce01406f; 10.1039/d0bm00196a; 10.1039/c1cs15248c; 10.1039/d0cs00107d; 10.1039/c6dt00991c; 10.1039/c4nr05108d; 10.1039/c3nr02203j; 10.1039/c8nr09699f; 10.1039/c5nr01651g; 10.1039/c0cs00087f; 10.1039/c5ra00537j; 10.1039/b402025a; 10.1039/c3n…
('IrMn'	'10.1039/c6cs00696e; 10.1039/d0ta09092a')
('CoFe'	'10.1039/c6cs00696e; 10.1039/c6tc03918a; 10.1039/c8nr02278j; 10.1039/c1jm11845e; 10.1039/b806400h; 10.1039/b806686h; 10.1039/c4nr05108d; 10.1039/d0ta09092a; 10.1039/c4cs00476k; 10.1039/c7cs00271h; 10.1039/c9nr09779a; 10.1039/c4cs00484a; 10.1039/c2nr30437f; 10.1039/c9cs00871c; 10.1039/c3cy00101f; 10.1039/c5ta01228g; 10.1039/c4ra04168b; 10.1039/c5tc02279g; 10.1039/d0cs00025f; 10.1039/c8cs00607e; 10…
('rrP3HT:PCBM'	'10.1039/c6cs00696e')
('Ag2S'	'10.1039/c6cs00696e; 10.1039/b918035b; 10.1039/c8nr02278j; 10.1039/c2ce25815c; 10.1039/c4cs00180j; 10.1039/b919917a; 10.1039/c2jm35048c; 10.1039/c4nr00708e; 10.1039/d0an00609b; 10.1039/c6an02384c; 10.1039/d0bm00761g; 10.1039/c2nr32447d; 10.1039/b916790k; 10.1039/c3sc50320h; 10.1039/c8na00347e; 10.1039/c4cs00363b; 10.1039/c5an02057c; 10.1039/c7ra11879a; 10.1039/c8ce00728d; 10.1039/c4ta05801a; 10.1…
('GeS2'	'10.1039/c6cs00696e; 10.1039/c6nh00077k; 10.1039/c9ta00867e; 10.1039/b804011g')
('Ag+'	'10.1039/c6cs00696e; 10.1039/c8ja00037a; 10.1039/c1cs15237h; 10.1039/c7cs00451f; 10.1039/c3tc31431f; 10.1039/9781782622529-00170; 10.1039/c2ay05786g; 10.1039/c8fd00014j; 10.1039/c3cp54221a; 10.1039/c7an00288b; 10.1039/c6cs00632a; 10.1039/c5ew00152h; 10.1039/d0an00609b; 10.1039/c9tc00068b; 10.1039/c0cp00233j; 10.1039/b921857b; 10.1039/c8cs00336j; 10.1039/c3nr00898c; 10.1039/c7ra00900c; 10.1039/c3n…
('PbTe'	'10.1039/c6cs00696e; 10.1039/c8nr02278j; 10.1039/c2ce25815c; 10.1039/c4nr04156a; 10.1039/9781782628354-00166; 10.1039/c4ta05801a; 10.1039/c9nr04646a; 10.1039/c3ra47617k; 10.1039/c5ta07381b; 10.1039/c5ce00112a; 10.1039/c1ee02497c; 10.1039/c3cs60054h; 10.1039/c3cp50620g; 10.1039/b9nr00377k; 10.1039/c5ja90045j; 10.1039/c4tb00094c; 10.1039/c4cp04633a; 10.1039/c1cs15059f; 10.1039/c0jm02755c; 10.1039/9…
('SrTe'	'10.1039/c6cs00696e; 10.1039/c3ra47617k; 10.1039/c1ee02497c; 10.1039/c1ee02297k')
('SiO2'	'10.1039/c6cs00696e; 10.1039/c5cy02225h; 10.1039/c4ra04310c; 10.1039/c6sm01536k; 10.1039/c4cs00225c; 10.1039/c2jm33134a; 10.1039/c5ce02472b; 10.1039/c2cs35375j; 10.1039/c8ra00553b; 10.1039/c6cy00037a; 10.1039/c4ra08050e; 10.1039/c4nr01065e; 10.1039/c8ja00037a; 10.1039/c4cs00131a; 10.1039/c1nr11273b; 10.1039/c7ja00235a; 10.1039/c8cp01838c; 10.1039/c0an00785d; 10.1039/c3nr34235b; 10.1039/c7nr03437g…
('AB6'	'10.1039/c6cs00696e; 10.1039/c6sm00713a; 10.1039/9781782621645-00288')
('Fe3O4'	'10.1039/c6cs00696e; 10.1039/c5cy02225h; 10.1039/c2jm33134a; 10.1039/c4cs00128a; 10.1039/c8ra00553b; 10.1039/c5ra18397a; 10.1039/c1nr11273b; 10.1039/c8sm02110d; 10.1039/c3cp51901e; 10.1039/c2jm31692g; 10.1039/9781788010146-00318; 10.1039/c5nr09093h; 10.1039/c6ra10026k; 10.1039/c8nr02278j; 10.1039/c2ce25815c; 10.1039/c1jm11845e; 10.1039/d0tc00077a; 10.1039/c6sc02403c; 10.1039/c3tc32113d; 10.1039/c…
('K3C60'	'10.1039/c6cs00696e')
('c-In2O3'	'10.1039/c6cs00696e; 10.1039/c7tc04649a')
('ABC2'	'10.1039/c6cs00696e')
('Fe2O3'	'10.1039/c6cs00696e; 10.1039/c4cs00225c; 10.1039/c2cs35375j; 10.1039/c6tc03918a; 10.1039/c6lc01045h; 10.1039/b306154j; 10.1039/c8nr07769j; 10.1039/c7en00720e; 10.1039/c8en01129j; 10.1039/d0ra04736h; 10.1039/c3tc32113d; 10.1039/c3cs60338e; 10.1039/c5tb02047f; 10.1039/b820970g; 10.1039/c5nr03585f; 10.1039/c6cs00632a; 10.1039/9781782629139-00273; 10.1039/c2dt11864e; 10.1039/c8cp05292a; 10.1039/b8064…
('quasicrystalline'	'10.1039/c6cs00696e')
('wurtzite'	'10.1039/c6cs00696e; 10.1039/b918035b; 10.1039/c2ce25815c; 10.1039/c7nj02140b; 10.1039/c8cp02870b; 10.1039/c4cp05499g; 10.1039/9781782628354-00166; 10.1039/c1nr11106j; 10.1039/c8cp01709c; 10.1039/c3tb21800g; 10.1039/c9nh00299e; 10.1039/c5nr00535c; 10.1039/c0cp00999g; 10.1039/c7ra11879a; 10.1039/d0sm00949k; 10.1039/c4ta01280a; 10.1039/c4ce00882k; 10.1039/c5cc03587b; 10.1039/c2cs35369e; 10.1039/c5c…
('Tetrathiafulvalene'	'10.1039/c6cs00696e; 10.1039/c4cs00225c')
('TTF'	'10.1039/c6cs00696e; 10.1039/c4cs00225c; 10.1039/c0nr00028k; 10.1039/c0nr00698j; 10.1039/c7cs00630f; 10.1039/c1cs15246g; 10.1039/c4cc10414e; 10.1039/c8cs00787j; 10.1039/c3nr02176a; 10.1039/b9nr00105k; 10.1039/c0nr00135j; 10.1039/b915122b; 10.1039/c1cs15165g')
('iron chloride'	'10.1039/c6cs00696e; 10.1039/c4cs00225c; 10.1039/c5ra18397a; 10.1039/c1cp22693b; 10.1039/c005154c; 10.1039/d0na00452a; 10.1039/d0na00343c; 10.1039/c9na00203k; 10.1039/c8tb00022k; 10.1039/c4ra09055a; 10.1039/c3nr06103e; 10.1039/c8tc03677b; 10.1039/c4cs00124a; 10.1039/c8ew00188j; 10.1039/c8sm00091c; 10.1039/c8ra00630j; 10.1039/c5nr01651g; 10.1039/c6nj00561f; 10.1039/c2cs35266d; 10.1039/b916562b; 10…
('ferrocene'	'10.1039/c6cs00696e; 10.1039/c4cs00225c; 10.1039/c2cs35118h; 10.1039/c8nr02278j; 10.1039/9781782628354-00166; 10.1039/c6fd00180g; 10.1039/c9tb02666e; 10.1039/d0tb01750g; 10.1039/c8fd90024h; 10.1039/c0nr00953a; 10.1039/c3ta13997b; 10.1039/c4cp01890g; 10.1039/9781782622109-00207; 10.1039/9781782621034-00112; 10.1039/c7nr04697a; 10.1039/c5ee02474a; 10.1039/c9me00135b; 10.1039/c9cs00738e; 10.1039/c4r…
('diarylethene'	'10.1039/c6cs00696e; 10.1039/c4cs00225c; 10.1039/c5cs00041f; 10.1039/c4cs00014e; 10.1039/c2cp23820a; 10.1039/c4cs00143e; 10.1039/c7cs00630f; 10.1039/c6tc02265k; 10.1039/c4cs00204k; 10.1039/c7cs00246g; 10.1039/b617246f; 10.1039/c1py00167a; 10.1039/c6cc03864f; 10.1039/c3cc42852d; 10.1039/c6tc01584k; 10.1039/c5nr03058g; 10.1039/c1cs15165g; 10.1039/c7cs00112f; 10.1039/c2jm34891h')
('diarylethenes'	'10.1039/c6cs00696e; 10.1039/c4cs00225c; 10.1039/c8cp03645d; 10.1039/c2cp23820a; 10.1039/c4cs00143e; 10.1039/c8cp06539j; 10.1039/c7cs00630f; 10.1039/c5ra26492h; 10.1039/c6tc02265k; 10.1039/d0tc03993d; 10.1039/c1py00167a; 10.1039/c6cc03864f; 10.1039/c5nr03058g; 10.1039/c9sc05321b; 10.1039/c7cs00112f')
('Metal oxides'	'10.1039/c6cs00696e; 10.1039/c6cs00567e; 10.1039/c8nr02278j; 10.1039/c8cp04798g; 10.1039/c4cs00180j; 10.1039/c7cs00525c; 10.1039/c9nr05089b; 10.1039/c4ra09173f; 10.1039/c2cs35369e; 10.1039/c9me00135b; 10.1039/d0na00120a; 10.1039/c8ta07220e; 10.1039/c6nh00077k; 10.1039/c3tc00767g; 10.1039/c9ta00867e; 10.1039/c2ra20812a; 10.1039/c9cs00713j; 10.1039/c2cp41272a; 10.1039/c5nr01499a; 10.1039/c4en00105b…
('tetrathiafulvalene'	'10.1039/c6cs00696e; 10.1039/c1jm11050k; 10.1039/c0nr00698j; 10.1039/c7cs00630f; 10.1039/c4cp01309c; 10.1039/c4cc10414e; 10.1039/c6cs00090h; 10.1039/c8cs00787j; 10.1039/c3nr02176a; 10.1039/c0nj00858c; 10.1039/c9cc05603c; 10.1039/b608543a; 10.1039/c0nr00135j; 10.1039/b915122b; 10.1039/c1cs15165g; 10.1039/c4ra10399h; 10.1039/c4cp03094j')
('carboxylate'	'10.1039/c6cs00696e; 10.1039/c8nr03440k; 10.1039/c6tc03918a; 10.1039/c5ra03302k; 10.1039/b918035b; 10.1039/c4ce01137f; 10.1039/c1cs15237h; 10.1039/c2cs35118h; 10.1039/c9nr06327g; 10.1039/c3ta10411g; 10.1039/9781788010146-00318; 10.1039/c8nr02278j; 10.1039/c7nr04724j; 10.1039/c6cs00632a; 10.1039/c2dt11864e; 10.1039/c0sm00447b; 10.1039/c4an01639d; 10.1039/c4en00215f; 10.1039/c7lc00588a; 10.1039/c4c…
('COOH'	'10.1039/c6cs00696e; 10.1039/c8ra00553b; 10.1039/c5ra18397a; 10.1039/c4cc07644c; 10.1039/c9nr06327g; 10.1039/c5ra20284a; 10.1039/9781788010146-00318; 10.1039/c1nr10435g; 10.1039/c8nr03171a; 10.1039/c5nr05360a; 10.1039/c5fd90042e; 10.1039/d0tc00077a; 10.1039/c1cp22693b; 10.1039/c0sm00447b; 10.1039/c2nr31345f; 10.1039/c9nr08476b; 10.1039/c4cs00014e; 10.1039/d0an00563k; 10.1039/c5ra08743k; 10.1039/b…
('COO'	'10.1039/c6cs00696e; 10.1039/c5cp01620g; 10.1039/c4cc07644c; 10.1039/c8ta11460a; 10.1039/c3ra45887c; 10.1039/c4cp01890g; 10.1039/b810164g; 10.1039/b310967b; 10.1039/c2jm16223g; 10.1039/c6nr07542h; 10.1039/c9nj00659a; 10.1039/c4ra11667d; 10.1039/c0cp02164d; 10.1039/c6nj02797k; 10.1039/c9ra03641e; 10.1039/c0jm02702b; 10.1039/c4ra06198e; 10.1039/c5ra00467e; 10.1039/c2an16146j; 10.1039/c2jm16641k; 10…
('HS-(CH2)11-N(CH3)3+'	'10.1039/c6cs00696e')
('Cl−'	'10.1039/c6cs00696e; 10.1039/c5cp01620g; 10.1039/c3ta11552f; 10.1039/c8ja00037a; 10.1039/c6cs00567e; 10.1039/c6cp08174f; 10.1039/c1cs15237h; 10.1039/c2ay05786g; 10.1039/c5ra04041h; 10.1039/c8fd00014j; 10.1039/c3cs60338e; 10.1039/c3sm51734a; 10.1039/b805551c; 10.1039/c6fd90068b; 10.1039/c3ta11546a; 10.1039/c0jm00616e; 10.1039/c5ew00152h; 10.1039/c2cp44035k; 10.1039/c0cc02075c; 10.1039/c3nr00898c; …
('HS-(CH2)10-COO−'	'10.1039/c6cs00696e')
('N(CH3)4+'	'10.1039/c6cs00696e')
('NH4+'	'10.1039/c6cs00696e; 10.1039/c7cp02036h; 10.1039/c5ra04041h; 10.1039/c8ta09891c; 10.1039/d0na00452a; 10.1039/c3fd00039g; 10.1039/c3sc50320h; 10.1039/c9na00564a; 10.1039/b912004a; 10.1039/d0ay01521k; 10.1039/c9dt04503a; 10.1039/c8nj03076f; 10.1039/c4gc00164h; 10.1039/d0en00417k; 10.1039/c8ra07103a; 10.1039/c6cp07269k; 10.1039/c7ra06931f; 10.1039/c0nj00986e; 10.1039/c5tb00931f; 10.1039/c2ra20812a; …
('HS-(CH2)10-COOH'	'10.1039/c6cs00696e')
('11-mercaptoundecanoic acid'	'10.1039/c6cs00696e; 10.1039/c1an15185a; 10.1039/c0an00785d; 10.1039/c0an00458h; 10.1039/c4an01496k; 10.1039/c4cs00186a; 10.1039/c0jm01319f; 10.1039/d0an00609b; 10.1039/c7ra10479k; 10.1039/c4an01079e; 10.1039/d0sc05089j; 10.1039/c4cp03969f; 10.1039/c0an00473a; 10.1039/c4ce00882k; 10.1039/c3nr01952g; 10.1039/b803007c; 10.1039/c7ra01034f; 10.1039/b312819a; 10.1039/c0nr00698j; 10.1039/c7an02019h; 10…
('MUA'	'10.1039/c6cs00696e; 10.1039/c4an01496k; 10.1039/d0an00609b; 10.1039/b916790k; 10.1039/c4an01079e; 10.1039/c3nr33374d; 10.1039/c9na00537d; 10.1039/c6cs00494f; 10.1039/c4ce00882k; 10.1039/c3nr01952g; 10.1039/c4ta05801a; 10.1039/9781788016308-00080; 10.1039/b803007c; 10.1039/d0na00478b; 10.1039/c6nr07542h; 10.1039/c7ra01034f; 10.1039/c1cp21996k; 10.1039/b202462d; 10.1039/b006687g; 10.1039/b302781c;…
('HS-CH2CH(NHCOCH3)COOH'	'10.1039/c6cs00696e')
('ZnS'	'10.1039/c6cs00696e; 10.1039/c4cs00128a; 10.1039/b918035b; 10.1039/c3cs60476d; 10.1039/c8ja00037a; 10.1039/c4cc07644c; 10.1039/c1nr11273b; 10.1039/c7nr03437g; 10.1039/b511591d; 10.1039/c8nr02278j; 10.1039/c8nr07769j; 10.1039/c2ce25815c; 10.1039/c3tb21526a; 10.1039/c3cs60338e; 10.1039/c1cp22693b; 10.1039/c6cs00632a; 10.1039/9781782629139-00273; 10.1039/b918990d; 10.1039/c0jm00616e; 10.1039/b919917…
('ethylenediamine'	'10.1039/c6cs00696e; 10.1039/c3nr01091k; 10.1039/c8ra00553b; 10.1039/c9tb02700a; 10.1039/c5nr03585f; 10.1039/c2sc20363d; 10.1039/d0an00609b; 10.1039/c4tb00479e; 10.1039/c7ra00900c; 10.1039/c5nr01538c; 10.1039/c0cp02680h; 10.1039/c7nr00400a; 10.1039/c9cs00043g; 10.1039/b207246g; 10.1039/b811424m; 10.1039/d0ma00646g; 10.1039/c0py00266f; 10.1039/c0jm02853c; 10.1039/d0ay01521k; 10.1039/c1sm06317k; 10…
('polyethylene glycol'	'10.1039/d0an00633e; 10.1039/c3nr01091k; 10.1039/c0sm01417f; 10.1039/c5ra03302k; 10.1039/c1pp05014a; 10.1039/c4cc07644c; 10.1039/9781788016308-00031; 10.1039/c8tb01634h; 10.1039/c1cs15237h; 10.1039/c6bm00946h; 10.1039/c2cs35118h; 10.1039/c6lc01045h; 10.1039/c2nr30347g; 10.1039/c2jm31692g; 10.1039/9781788010146-00318; 10.1039/d0nr03633a; 10.1039/c8nr07769j; 10.1039/c5ra05889a; 10.1039/c6sc02403c; …
('PEG'	'10.1039/d0an00633e; 10.1039/c3nr01091k; 10.1039/c3sm27254k; 10.1039/c2cs35375j; 10.1039/c1pp05014a; 10.1039/c4cc07644c; 10.1039/9781788016308-00031; 10.1039/b818082b; 10.1039/c1nr11273b; 10.1039/c5py00525f; 10.1039/c8tb01634h; 10.1039/c1cs15237h; 10.1039/c6bm00946h; 10.1039/c2an00034b; 10.1039/c2cs35118h; 10.1039/c0cs00180e; 10.1039/c8nr02513d; 10.1039/c9nr06327g; 10.1039/b913967b; 10.1039/97817…
('nucleic acids'	'10.1039/d0an00633e; 10.1039/c1pp05014a; 10.1039/c3cs60476d; 10.1039/b818082b; 10.1039/d0bm01222j; 10.1039/c7ja00235a; 10.1039/c9nr08958f; 10.1039/c1cs15237h; 10.1039/c2cs35118h; 10.1039/c0cs00180e; 10.1039/9781788010146-00318; 10.1039/b105164b; 10.1039/c1nr10310e; 10.1039/c5ra05889a; 10.1039/c6sc02403c; 10.1039/d0ra04736h; 10.1039/c2nr11562j; 10.1039/c6nr04290b; 10.1039/c5cs00041f; 10.1039/c7nh0…
('maleimide–thiol'	'10.1039/d0an00633e; 10.1039/c6sc02403c; 10.1039/d0bm00761g; 10.1039/c8bm01285g; 10.1039/c9me00002j; 10.1039/c9na00581a; 10.1039/c0sm00412j; 10.1039/b821903f; 10.1039/c2ra01376b; 10.1039/c7me00050b; 10.1039/c3bm60174a; 10.1039/c3cs60299k; 10.1039/c7nr04771a; 10.1039/c5sc03892h')
('linking	N-hydroxysuccinimide'	'10.1039/d0an00633e')
('NHS'	'10.1039/d0an00633e; 10.1039/c1pp05014a; 10.1039/c5py00525f; 10.1039/c2jm31692g; 10.1039/c8ra05929b; 10.1039/c4an01496k; 10.1039/c3an00506b; 10.1039/c2nr31345f; 10.1039/c5tb00240k; 10.1039/c4pp00312h; 10.1039/c4cs00186a; 10.1039/c9ra09523c; 10.1039/c4tb00479e; 10.1039/d0an00563k; 10.1039/c7nr09606b; 10.1039/c7ay01392b; 10.1039/c9ra00821g; 10.1039/c5nr01538c; 10.1039/c3nr03763k; 10.1039/c3tb21400a…
('ester'	'10.1039/d0an00633e; 10.1039/c5nr02255j; 10.1039/c1nr11273b; 10.1039/c5py00525f; 10.1039/c9nr04795f; 10.1039/c7cs00451f; 10.1039/c8nr02513d; 10.1039/9781788010146-00318; 10.1039/c1nr10310e; 10.1039/c6sc02403c; 10.1039/d0ra04736h; 10.1039/b805551c; 10.1039/c2dt11864e; 10.1039/c4nr06069e; 10.1039/c3cy00298e; 10.1039/c2nr31345f; 10.1039/c0mb00266f; 10.1039/c4cs00186a; 10.1039/c9en01127g; 10.1039/c6c…
('thiol–ene'	'10.1039/d0an00633e; 10.1039/c5py00525f; 10.1039/c9cs00043g; 10.1039/d0bm00222d; 10.1039/c2dt30106g; 10.1039/c9cs00738e; 10.1039/c6nr07542h; 10.1039/c4tb01828a; 10.1039/c4py01449a; 10.1039/c2py20450a; 10.1039/c9nr04624k; 10.1039/c9py00870e; 10.1039/c2py20727c; 10.1039/c9py00097f; 10.1039/c8cs00053k; 10.1039/c8tb00444g; 10.1039/c0sm00862a; 10.1039/c9py00121b; 10.1039/c4ob02065k; 10.1039/c4nj01905a…
('thiol'	'10.1039/d0an00633e; 10.1039/c4cs00225c; 10.1039/c3nr01091k; 10.1039/b918035b; 10.1039/c0nr00972e; 10.1039/c1pp05014a; 10.1039/c9na00348g; 10.1039/c3cs60476d; 10.1039/c1jm12182k; 10.1039/b602830f; 10.1039/b801977k; 10.1039/c6cp03915d; 10.1039/c5py00525f; 10.1039/c0an00785d; 10.1039/c1cs15237h; 10.1039/c2an00034b; 10.1039/c2cs35118h; 10.1039/c0cs00180e; 10.1039/c9cp01856e; 10.1039/c8sm02110d; 10.1…
('graphitic'	'10.1039/d0an00633e; 10.1039/c2jm33134a; 10.1039/b918035b; 10.1039/c5ra21877b; 10.1039/c3tb21526a; 10.1039/c6fd00185h; 10.1039/c3nr04551j; 10.1039/c5an02515j; 10.1039/d0tb01559h; 10.1039/9781782628354-00166; 10.1039/c5fd00118h; 10.1039/c4fd90078b; 10.1039/c4ra09988e; 10.1039/c3cs00009e; 10.1039/c2cp42141k; 10.1039/c0nr00953a; 10.1039/c2nr11689h; 10.1039/c0nr00028k; 10.1039/d0ta05100d; 10.1039/c2n…
('bicinchoninic'	'10.1039/d0an00633e; 10.1039/c5tb00935a')
('PEGylated silicon dioxide'	'10.1039/d0an00633e')
('quartz'	'10.1039/d0an00633e; 10.1039/c5ce02472b; 10.1039/c3ta11552f; 10.1039/c4cs00128a; 10.1039/b918035b; 10.1039/c1pp05014a; 10.1039/c9na00348g; 10.1039/c3cs60476d; 10.1039/b820052a; 10.1039/b818082b; 10.1039/c8cp07137c; 10.1039/c4cs00131a; 10.1039/c6cp03915d; 10.1039/c7cs00451f; 10.1039/c7ra05134d; 10.1039/c2em30145h; 10.1039/c4ra12861c; 10.1039/c8nr02278j; 10.1039/c5cp00606f; 10.1039/c5nr05360a; 10.1…
('organoids'	'10.1039/d0an00633e; 10.1039/c9nh00628a; 10.1039/c9mh00664h; 10.1039/d0cs00103a')
('Polyethylene glycol'	'10.1039/d0an00633e; 10.1039/9781782629139-00273; 10.1039/c5cs00041f; 10.1039/c7nh00138j; 10.1039/c4cs00186a; 10.1039/c9ra09523c; 10.1039/c3ra22739a; 10.1039/c5ra08743k; 10.1039/d0tb01559h; 10.1039/c8en01267a; 10.1039/c5bm00006h; 10.1039/c5nr08691d; 10.1039/c9ra10921h; 10.1039/c7nr01603d; 10.1039/c5ra17729d; 10.1039/d0ra06622b; 10.1039/c6ta07997k; 10.1039/c8ta00317c; 10.1039/c9ra00408d; 10.1039/c…
('sulfobetaines'	'10.1039/d0an00633e; 10.1039/c5sm02787j')
('phosphorylcholine'	'10.1039/d0an00633e; 10.1039/c4nr00708e; 10.1039/c2sm06999g; 10.1039/c0sm00763c; 10.1039/c3cc43512a; 10.1039/c4cs00124a; 10.1039/c3nr00284e; 10.1039/c8ew00206a; 10.1039/d0ra05241h; 10.1039/b9py00327d; 10.1039/c5cs00092k; 10.1039/d0py01247e; 10.1039/b801959b; 10.1039/c5tb00114e; 10.1039/c9py00986h; 10.1039/d0tb00193g; 10.1039/c5py02024g; 10.1039/d0an00896f; 10.1039/c6tb00953k; 10.1039/d0cs00103a')
('glutamic acid'	'10.1039/d0an00633e; 10.1039/c3cs60476d; 10.1039/c5py00525f; 10.1039/c5sm01896j; 10.1039/c2sc20363d; 10.1039/b820379b; 10.1039/c8cs00008e; 10.1039/c7ra10479k; 10.1039/b918476g; 10.1039/c8nr06236f; 10.1039/c2py00610c; 10.1039/c2cc34027e; 10.1039/c3ra45887c; 10.1039/c0dt00689k; 10.1039/c3fo60351b; 10.1039/9781782622109-00207; 10.1039/c4nr02791d; 10.1039/c4ra10445e; 10.1039/c9nr07015j; 10.1039/c9cs0…
('lysine'	'10.1039/d0an00633e; 10.1039/b918035b; 10.1039/c3cs60476d; 10.1039/c5py00525f; 10.1039/c0an00458h; 10.1039/c7nr04724j; 10.1039/c6sc02403c; 10.1039/c8ra03487g; 10.1039/c7an00288b; 10.1039/c8nr04506b; 10.1039/c4an01639d; 10.1039/d0nr03581e; 10.1039/b914765a; 10.1039/c4tb00479e; 10.1039/d0nr03792c; 10.1039/9781782628354-00166; 10.1039/b820379b; 10.1039/c5ra22834d; 10.1039/c002073g; 10.1039/c3nr03763…
('acylsulfonamide'	'10.1039/d0an00633e')
('polyvinylpyrrolidone'	'10.1039/d0an00633e; 10.1039/c6cy00037a; 10.1039/c7ja00235a; 10.1039/c7ra05134d; 10.1039/c1nr10435g; 10.1039/c3tb21526a; 10.1039/c3cs60338e; 10.1039/c4cs00186a; 10.1039/c2cs35197h; 10.1039/c6en90015a; 10.1039/c8ra00185e; 10.1039/c7fd00220c; 10.1039/c9nr05089b; 10.1039/c4ew00068d; 10.1039/c6cy00858e; 10.1039/c5nr02529j; 10.1039/c1jm11492a; 10.1039/c2ja30024a; 10.1039/c9ra08403g; 10.1039/c5tc01668a…
('carbohydrate'	'10.1039/d0an00633e; 10.1039/c0sm01417f; 10.1039/b602830f; 10.1039/9781788010146-00318; 10.1039/c8nr07769j; 10.1039/c3tb21526a; 10.1039/c2cp43859c; 10.1039/c4pp00312h; 10.1039/c7ra04415a; 10.1039/c5sm01896j; 10.1039/c4cs00186a; 10.1039/c5ra08743k; 10.1039/c7ra06332f; 10.1039/9781782628354-00166; 10.1039/c2cp41977g; 10.1039/d0nr04795c; 10.1039/d0bm00761g; 10.1039/c2nr32867d; 10.1039/c3cs60433k; 10…
('Hydroxyethyl starch'	'10.1039/d0an00633e; 10.1039/b902170a; 10.1039/c5cs00092k')
('polydopamine'	'10.1039/d0an00633e; 10.1039/c7bm00256d; 10.1039/c9en01127g; 10.1039/c5ew00152h; 10.1039/d0tb01559h; 10.1039/d0tb01750g; 10.1039/c8ta11460a; 10.1039/c9cs00043g; 10.1039/c9ta13390a; 10.1039/c8ta00317c; 10.1039/9781782623717-00276; 10.1039/c5nr02164b; 10.1039/d0bm00222d; 10.1039/c2cs35369e; 10.1039/c8ta01471j; 10.1039/c5ee02474a; 10.1039/c5ra22416k; 10.1039/c6nr07542h; 10.1039/c7bm00297a; 10.1039/c…
('polyphosphoester'	'10.1039/d0an00633e; 10.1039/c8tb01634h; 10.1039/9781788013536-00335; 10.1039/c8tb01566j; 10.1039/d0ra02053b; 10.1039/c3sc50252j; 10.1039/c7nr05935c; 10.1039/c4bm00230j; 10.1039/c7me00048k; 10.1039/d0bm00974a; 10.1039/d0bm00069h; 10.1039/c4bm00430b; 10.1039/d0ra04971a')
('PPE'	'10.1039/d0an00633e; 10.1039/c4cs00014e; 10.1039/c9tb00937j; 10.1039/c1sm05750b; 10.1039/c4cs00476k; 10.1039/c4tb01822b; 10.1039/c9tb02582k; 10.1039/c2cs15294k; 10.1039/b9nr00374f; 10.1039/c5cc06439b; 10.1039/c4nr01491j; 10.1039/c3tb21295e; 10.1039/d0ra02053b; 10.1039/c8cs00118a; 10.1039/c3cp51763b; 10.1039/c3sc50252j; 10.1039/b811603b; 10.1039/c6sm00979d; 10.1039/c2jm32450d; 10.1039/c6ce01782g; …
('mannose sugar'	'10.1039/d0an00633e')
('mannosylated'	'10.1039/d0an00633e; 10.1039/c9nr08958f; 10.1039/c4nr01346h; 10.1039/c4tb01611d; 10.1039/c9nr06835j; 10.1039/c5py01360g; 10.1039/c4nr03962a; 10.1039/c8cs00118a; 10.1039/9781849739993-00089; 10.1039/c2md20338c; 10.1039/c4cc03159h; 10.1039/c2ra20726e; 10.1039/c5sc03892h')
('sugar'	'10.1039/d0an00633e; 10.1039/c0sm01417f; 10.1039/b511591d; 10.1039/9781782629139-00273; 10.1039/c7ra04415a; 10.1039/c5sm01896j; 10.1039/c7ra06332f; 10.1039/c4sm02573c; 10.1039/c2cs15355f; 10.1039/c2cp41977g; 10.1039/d0nr04795c; 10.1039/d0bm00761g; 10.1039/c2nr32867d; 10.1039/c7an01424d; 10.1039/c8an00606g; 10.1039/c3nr02257a; 10.1039/c7ra10479k; 10.1039/c8ra08982e; 10.1039/c4tb01611d; 10.1039/c4t…
('dysopsonin'	'10.1039/d0an00633e; 10.1039/c8tb01634h; 10.1039/9781788016308-00265')
('Oh'	'10.1039/d0an00633e; 10.1039/c8ra00553b; 10.1039/c7ra11830a; 10.1039/9781788010146-00318; 10.1039/c8nr02278j; 10.1039/c8ra02449a; 10.1039/c8cs00336j; 10.1039/c8nr01262h; 10.1039/c3cp51011e; 10.1039/c2cp42141k; 10.1039/c8cs00849c; 10.1039/c7fd90095c; 10.1039/c6cs00494f; 10.1039/c8tb02484g; 10.1039/9781788010375-00221; 10.1039/9781782621034-00112; 10.1039/9781782623717-00276; 10.1039/c4ta05952b; 10…
('glutathione'	'10.1039/d0an00633e; 10.1039/c1an15185a; 10.1039/b918035b; 10.1039/b818082b; 10.1039/c5py00525f; 10.1039/c1cs15237h; 10.1039/c4an01496k; 10.1039/c5ra05889a; 10.1039/c6sc02403c; 10.1039/c3cs60338e; 10.1039/9781782629139-00273; 10.1039/c6nr04290b; 10.1039/c4cs00180j; 10.1039/c4cs00186a; 10.1039/c5ew00152h; 10.1039/c7cs00612h; 10.1039/d0an00609b; 10.1039/d0tb01559h; 10.1039/c2cs15355f; 10.1039/97817…
('graphene'	'10.1039/d0an00633e; 10.1039/c5cy02225h; 10.1039/c4cs00225c; 10.1039/c3nr01091k; 10.1039/c2jm33134a; 10.1039/b913511a; 10.1039/c6cy00037a; 10.1039/d0cp02225j; 10.1039/c5ra03302k; 10.1039/c0nr00972e; 10.1039/c7nr04334a; 10.1039/c5sm02010g; 10.1039/c4ra08050e; 10.1039/c3cs60476d; 10.1039/c5ra18397a; 10.1039/c1jm12005k; 10.1039/c4cs00131a; 10.1039/c5ra21877b; 10.1039/c8tb01634h; 10.1039/c7nr03437g; …
('poly(beta-aminoester)'	'10.1039/d0an00633e')
('retinol'	'10.1039/d0an00633e; 10.1039/c4tb01611d; 10.1039/c6ra15764e; 10.1039/c7py00881c; 10.1039/c7py01918a; 10.1039/c0em00031k; 10.1039/c6ra14162e; 10.1039/c5ra19388e')
('D-amino acid'	'10.1039/d0an00633e; 10.1039/c8nr05095c; 10.1039/c3nr32922d; 10.1039/c5cc09164k; 10.1039/c1an15738h; 10.1039/c7cs00184c; 10.1039/c5cs00397k; 10.1039/c2bm00041e; 10.1039/c3cs00004d; 10.1039/d0cs00556h')
('arginine-glycine-aspartic acid'	'10.1039/d0an00633e; 10.1039/c8nr07769j; 10.1039/d0bm00761g; 10.1039/c2nr32867d; 10.1039/c3nr03763k; 10.1039/c1cs15143f; 10.1039/9781788010375-00221; 10.1039/c4ra06406b; 10.1039/b911965p; 10.1039/c3ra41579a; 10.1039/c3tb21422b; 10.1039/c8ra06034g; 10.1039/c3nr03595f; 10.1039/c4nr04334k; 10.1039/c8ra02125b; 10.1039/c4nr06556e')
('n-acetylglucosamine'	'10.1039/d0an00633e')
('GlcNAc'	'10.1039/d0an00633e; 10.1039/c9sc05436g; 10.1039/c6nj03520e; 10.1039/c5sc00546a; 10.1039/c1ay05151b; 10.1039/c8cs00118a; 10.1039/c5ob01591j; 10.1039/c9na00376b; 10.1039/c6cc04445j; 10.1039/c1ob05420a; 10.1039/c9tb00716d; 10.1039/9781788011532-00076')
('cisplatin'	'10.1039/d0an00633e; 10.1039/c1cs15237h; 10.1039/c0cs00180e; 10.1039/c1jm11845e; 10.1039/c2dt11864e; 10.1039/c9cs00575g; 10.1039/c5cs00041f; 10.1039/d0tb01559h; 10.1039/c2cs15355f; 10.1039/c7nr09606b; 10.1039/c2nr32867d; 10.1039/c002073g; 10.1039/c0sm00534g; 10.1039/c2ib20047c; 10.1039/c4tb01611d; 10.1039/c5nr08691d; 10.1039/c6tb03248f; 10.1039/c0dt00689k; 10.1039/d0na00256a; 10.1039/c8ra08735k; …
('doxorubicin'	'10.1039/d0an00633e; 10.1039/c5ra03302k; 10.1039/c4ce01137f; 10.1039/c4cc07644c; 10.1039/9781788016308-00031; 10.1039/c8tb01634h; 10.1039/c1cs15237h; 10.1039/c0cs00180e; 10.1039/c9nr06327g; 10.1039/c2jm31692g; 10.1039/c8nr07769j; 10.1039/c5ra05889a; 10.1039/c6sc02403c; 10.1039/d0ra04736h; 10.1039/c5ra12648g; 10.1039/c6cs00632a; 10.1039/c6nr04290b; 10.1039/c3an01679j; 10.1039/c9cs00575g; 10.1039/c…
('hydrazine'	'10.1039/d0an00633e; 10.1039/c3ta11552f; 10.1039/c6cs00567e; 10.1039/c3cp51901e; 10.1039/9781782622529-00170; 10.1039/c8nr02278j; 10.1039/c6fd90068b; 10.1039/c1jm12676h; 10.1039/c0jm00616e; 10.1039/9781788016476-00358; 10.1039/c7nr07898f; 10.1039/c5nr02529j; 10.1039/c4nr00612g; 10.1039/c6cp07788a; 10.1039/c0cp02680h; 10.1039/c8ra08982e; 10.1039/c7tc05854c; 10.1039/b811424m; 10.1039/c2cc34027e; 10…
('polyaspartamide-PEG-biotin'	'10.1039/d0an00633e')
('histidine'	'10.1039/d0an00633e; 10.1039/b918035b; 10.1039/c3cs60476d; 10.1039/c5py00525f; 10.1039/c8tb01634h; 10.1039/c5nr05290d; 10.1039/c5ra05889a; 10.1039/c6cs00632a; 10.1039/c4tb00479e; 10.1039/9781782628354-00166; 10.1039/c1sm05713h; 10.1039/d0nr04795c; 10.1039/c8sc02841a; 10.1039/c5ra22834d; 10.1039/d0bm00761g; 10.1039/c8cs00008e; 10.1039/c4nr01346h; 10.1039/c0cs00003e; 10.1039/c8an00606g; 10.1039/c4b…
('near-infrared-(NIR)'	'10.1039/d0an00633e')
('thioketal'	'10.1039/d0an00633e; 10.1039/c9tb02666e; 10.1039/c7bm00297a; 10.1039/c5bm00002e; 10.1039/9781788013536-00109; 10.1039/d0cs00607f; 10.1039/d0nr01690j; 10.1039/c8cs00001h; 10.1039/d0ra02053b; 10.1039/c7tb01689a; 10.1039/c9nh00577c; 10.1039/d0tb00772b; 10.1039/d0tb01053g; 10.1039/c5nr07206a; 10.1039/9781788010542-00258; 10.1039/c9cc04517a; 10.1039/c9py00575g; 10.1039/c4ra03594a')
('Chlorin e6'	'10.1039/d0an00633e; 10.1039/c7cs00525c; 10.1039/c9nr05371a; 10.1039/c5nr08691d; 10.1039/d0nr06270g; 10.1039/9781782622208-00209; 10.1039/d0na00478b; 10.1039/c2pp05324a; 10.1039/c9bm01392j; 10.1039/d0cs00607f; 10.1039/c9dt00459a; 10.1039/c7nr07739d; 10.1039/d0tb02085k; 10.1039/c0pp00147c; 10.1039/c3nr34005h; 10.1039/c9nh00577c; 10.1039/c9ra08926h; 10.1039/c6nr06239c; 10.1039/d0tb01053g; 10.1039/c…
('cyclic RGD'	'10.1039/d0an00633e; 10.1039/b820379b; 10.1039/d0bm00761g; 10.1039/c002073g; 10.1039/c3nr03763k; 10.1039/c8an00606g; 10.1039/c2ib20047c; 10.1039/b915139g; 10.1039/c4tb01611d; 10.1039/c6ra21568h; 10.1039/c4cs00511b; 10.1039/9781782622550-00218; 10.1039/9781782623717-00276; 10.1039/c9nr01120j; 10.1039/c9nh00628a; 10.1039/c9cs00738e; 10.1039/c2cs15229k; 10.1039/c5tb02783g; 10.1039/c7cs00479f; 10.103…
('gemcitabine'	'10.1039/d0an00633e; 10.1039/d0tb01559h; 10.1039/c5nr08691d; 10.1039/9781782622536-00151; 10.1039/c9nh00628a; 10.1039/c7bm00297a; 10.1039/d0ma00367k; 10.1039/c5bm00002e; 10.1039/d0ra02801k; 10.1039/9781788013536-00109; 10.1039/d0tb00012d; 10.1039/d0cs00607f; 10.1039/c4ra10431e; 10.1039/c3tb21558j; 10.1039/c7nr03172f; 10.1039/c9cs00773c; 10.1039/d0tb02085k; 10.1039/c7nr03016a; 10.1039/c8cs00115d; …
('disulfide'	'10.1039/d0an00633e; 10.1039/b818082b; 10.1039/c5py00525f; 10.1039/c9nr04795f; 10.1039/c0an00458h; 10.1039/c2cs35118h; 10.1039/c9sc04195h; 10.1039/c8nr02278j; 10.1039/c1nr10310e; 10.1039/c6sc02403c; 10.1039/b805551c; 10.1039/c6nr04290b; 10.1039/c5cs00041f; 10.1039/c4cs00186a; 10.1039/d0nr03581e; 10.1039/c0jm00616e; 10.1039/c2sc20363d; 10.1039/d0tb01559h; 10.1039/c6cc08495h; 10.1039/9781782628354-…
('poly(lactic-co-glycolic acid)'	'10.1039/d0an00633e; 10.1039/c5nr02255j; 10.1039/c8ja00037a; 10.1039/c8tb01634h; 10.1039/c4nr06069e; 10.1039/c9cs00575g; 10.1039/c9en01127g; 10.1039/c4nr00708e; 10.1039/c1sm06182h; 10.1039/9781788016476-00358; 10.1039/c7cs00525c; 10.1039/c7nr09606b; 10.1039/d0bm00761g; 10.1039/c2nr32867d; 10.1039/c8cs00008e; 10.1039/c9nr05371a; 10.1039/c5nr01538c; 10.1039/c9py01206k; 10.1039/d0tb00612b; 10.1039/c…
('(PLGA)-PEG'	'10.1039/d0an00633e; 10.1039/c5mt00181a; 10.1039/c2cs35259a')
('atorvastatin'	'10.1039/d0an00633e; 10.1039/c9nh00291j; 10.1039/c4cs00511b; 10.1039/d0bm00196a; 10.1039/c7lc00242d; 10.1039/c7sm01631j; 10.1039/c9bm00986h; 10.1039/c7cs00793k; 10.1039/9781839162664-00139; 10.1039/c7ay01068k; 10.1039/d0py01247e; 10.1039/b916175a; 10.1039/c1cs15035a; 10.1039/c8mh01145a')
('triphenylphosphine'	'10.1039/d0an00633e; 10.1039/c5cy02225h; 10.1039/b805551c; 10.1039/c6gc00383d; 10.1039/c2cs15355f; 10.1039/c3ra23324c; 10.1039/c5cc90369f; 10.1039/b207895c; 10.1039/b811424m; 10.1039/b819627c; 10.1039/c4tb01844c; 10.1039/c5ra22601e; 10.1039/d0sc05089j; 10.1039/c7ob02958f; 10.1039/b905559b; 10.1039/c2oc90021a; 10.1039/c0cs00018c; 10.1039/c5ce02099a; 10.1039/c5ee02474a; 10.1039/c7bm00297a; 10.1039/…
('mannose'	'10.1039/d0an00633e; 10.1039/c0sm01417f; 10.1039/b602830f; 10.1039/c9nr08958f; 10.1039/c3cp51901e; 10.1039/c5ra05889a; 10.1039/c3cs60338e; 10.1039/c4pp00312h; 10.1039/d0an00609b; 10.1039/c7tb02633a; 10.1039/c7ra06332f; 10.1039/c7bm00345e; 10.1039/d0nr04795c; 10.1039/d0bm00761g; 10.1039/c9nr05371a; 10.1039/c4nr01346h; 10.1039/c4tb01611d; 10.1039/c3cs60064e; 10.1039/c5nr08691d; 10.1039/c5bm00198f; …
('fucose'	'10.1039/d0an00633e; 10.1039/c7nr04724j; 10.1039/c7en00832e; 10.1039/c6nh00202a; 10.1039/c5nr01979f; 10.1039/c8cs00118a; 10.1039/c8nr08305c; 10.1039/c5tb01994j; 10.1039/c5cs00092k; 10.1039/c9na00376b; 10.1039/c6cc04445j; 10.1039/c3ra46757k; 10.1039/c7nj03211k; 10.1039/c7tb01123g; 10.1039/d0ma00280a; 10.1039/9781849739993-00089; 10.1039/c2ra20726e; 10.1039/c6nh00227g; 10.1039/d0nr05365a; 10.1039/c…
('complement protein'	'10.1039/d0an00633e; 10.1039/c8tb01634h; 10.1039/c5nr00733j; 10.1039/c3tb21526a; 10.1039/c3cs60064e; 10.1039/c7bm00271h')
('poly(isobutylcyanoacrylate)'	'10.1039/d0an00633e; 10.1039/c9nh00291j')
('carboxymethyldextran'	'10.1039/d0an00633e; 10.1039/c7an00288b; 10.1039/c3nr03763k; 10.1039/b805256e; 10.1039/c3tb21634a; 10.1039/c0lc00204f; 10.1039/c3ra46757k; 10.1039/c6cp01229a; 10.1039/c6ra13108e; 10.1039/c8nr07453d; 10.1039/c8en01287c')
('phosphatidylcholine'	'10.1039/d0an00633e; 10.1039/c8tb01634h; 10.1039/c6nr05616d; 10.1039/c6cs00632a; 10.1039/c3sm52522h; 10.1039/9781782628354-00166; 10.1039/c9nr09947f; 10.1039/c5ra22834d; 10.1039/c4cp05882h; 10.1039/c2nr32867d; 10.1039/c8en01267a; 10.1039/c4nr01346h; 10.1039/c7nr08351c; 10.1039/c8nr01009a; 10.1039/c5en00098j; 10.1039/c9ra10921h; 10.1039/c6ra07802h; 10.1039/c8na00208h; 10.1039/c9ra00408d; 10.1039/c…
('citric acid'	'10.1039/d0an00633e; 10.1039/c1sm05223c; 10.1039/c5ra05889a; 10.1039/c7an00288b; 10.1039/c6cs00632a; 10.1039/c4en00215f; 10.1039/c3ta11546a; 10.1039/c7cs00612h; 10.1039/c2cs15355f; 10.1039/c2cp41977g; 10.1039/c5nr02529j; 10.1039/d0na00452a; 10.1039/c6en00136j; 10.1039/c4en00138a; 10.1039/c8ra07315e; 10.1039/c3cs60149h; 10.1039/c9en00222g; 10.1039/d0ta05100d; 10.1039/b811424m; 10.1039/b809696a; 10…
('Phosphatidylcholine'	'10.1039/d0an00633e; 10.1039/b914765a; 10.1039/c9nr09947f; 10.1039/c4tb01611d; 10.1039/c9ra10921h; 10.1039/c1jm13700j; 10.1039/d0ra01727b; 10.1039/c3cs60093a; 10.1039/c9ra02368b; 10.1039/d0ra05752e; 10.1039/c5ra22803d')
('PVP'	'10.1039/d0an00633e; 10.1039/c5cy02225h; 10.1039/c5cp01620g; 10.1039/c3nr01091k; 10.1039/c5ce02472b; 10.1039/c2cs35375j; 10.1039/c6cy00037a; 10.1039/c8ja00037a; 10.1039/c4cc07644c; 10.1039/c8tb01634h; 10.1039/c1cs15237h; 10.1039/c2cs35118h; 10.1039/c0cs00180e; 10.1039/c7ra05134d; 10.1039/c3cp51901e; 10.1039/c2nr30347g; 10.1039/9781788010146-00318; 10.1039/c8nr02278j; 10.1039/c1jm11845e; 10.1039/c…
('polyethyleneimine'	'10.1039/d0an00633e; 10.1039/d0bm01222j; 10.1039/9781788010146-00318; 10.1039/c3cs60338e; 10.1039/c3py21131b; 10.1039/c4mh00164h; 10.1039/c9nr05089b; 10.1039/c6ra15294e; 10.1039/c8cs00008e; 10.1039/c4nr00018h; 10.1039/c002073g; 10.1039/c4ra09979f; 10.1039/c0cs00003e; 10.1039/c4ra05688d; 10.1039/c0cp02508a; 10.1039/b811424m; 10.1039/c5nj03115j; 10.1039/c3cs60064e; 10.1039/c4cs00370e; 10.1039/c8nr0…
('poly(methylacrylic acid)'	'10.1039/d0an00633e')
('PMA'	'10.1039/d0an00633e; 10.1039/d0nr01627f; 10.1039/c8sm02110d; 10.1039/c5nr05290d; 10.1039/c7nr04062h; 10.1039/c4cs00014e; 10.1039/c7cs00612h; 10.1039/c6sm02172g; 10.1039/b815242j; 10.1039/c4cs00143e; 10.1039/d0na00478b; 10.1039/c7lc00242d; 10.1039/c5bm00002e; 10.1039/d0nr04273k; 10.1039/c3nr01525d; 10.1039/c8cs00402a; 10.1039/c8sm02235f; 10.1039/c0jm02702b; 10.1039/c4tb01141d; 10.1039/c4cs00124a; …
('black phosphorus'	'10.1039/d0an00633e; 10.1039/c1jm10337g; 10.1039/d0dt00785d; 10.1039/d0nr04273k; 10.1039/d0cs00607f; 10.1039/d0an00083c; 10.1039/d0an01274b; 10.1039/d0tb02085k; 10.1039/c8bm01444b; 10.1039/d0tc01990a; 10.1039/c8cs00001h; 10.1039/d0tb00182a; 10.1039/c9cs00871c; 10.1039/d0nr06271e; 10.1039/d0tb00861c; 10.1039/c8tb01659c; 10.1039/c7tb01425b; 10.1039/c7nr01836c; 10.1039/d0cs00025f; 10.1039/c7en00401j…
('properdin'	'10.1039/d0an00633e; 10.1039/c6nh00227g; 10.1039/d0nr06378a')
('hydrogen peroxide'	'10.1039/d0an00633e; 10.1039/c5ra18397a; 10.1039/c8ja00037a; 10.1039/b818082b; 10.1039/c6cp03915d; 10.1039/c3cp51901e; 10.1039/9781782622529-00170; 10.1039/c4an01496k; 10.1039/c8sm00846a; 10.1039/c5ra05889a; 10.1039/d0ra04736h; 10.1039/c4lc00371c; 10.1039/c3cp54221a; 10.1039/c9cp03887f; 10.1039/c1cp22693b; 10.1039/c2cp43859c; 10.1039/c6fd90068b; 10.1039/c5cs00041f; 10.1039/b806400h; 10.1039/c4cs0…
('superoxide anion'	'10.1039/d0an00633e; 10.1039/c4ra10445e; 10.1039/c8cc01777h; 10.1039/d0tb02085k; 10.1039/c8tb00479j; 10.1039/c9fd90014d; 10.1039/c5cy00285k; 10.1039/c2cp42165h; 10.1039/c8ra03403f; 10.1039/b822015h; 10.1039/c0jm04311g; 10.1039/c5tb02052b; 10.1039/c3cs60271k; 10.1039/c9nr10421f; 10.1039/c3fo60339c')
('hydroxyl'	'10.1039/d0an00633e; 10.1039/c5cp01620g; 10.1039/c5ce02472b; 10.1039/c2cs35375j; 10.1039/c4ce01137f; 10.1039/c5ra18397a; 10.1039/b818082b; 10.1039/c5py00525f; 10.1039/c6cp08174f; 10.1039/c8cp01838c; 10.1039/d0sm01247e; 10.1039/c8tb01634h; 10.1039/c0an00458h; 10.1039/c6cp04194a; 10.1039/c3cp51901e; 10.1039/c5ra20284a; 10.1039/9781788010146-00318; 10.1039/c8nr02278j; 10.1039/c8cp04798g; 10.1039/c3r…
('titanium dioxide'	'10.1039/d0an00633e; 10.1039/c8ja00037a; 10.1039/b818082b; 10.1039/c6bm00946h; 10.1039/c3nr34235b; 10.1039/9781782622529-00170; 10.1039/c5nr03646a; 10.1039/c3tb21526a; 10.1039/c5ra05889a; 10.1039/d0nr01740j; 10.1039/c3nr02905k; 10.1039/9781782629139-00273; 10.1039/c4en00215f; 10.1039/c5cs00041f; 10.1039/c4nr05088f; 10.1039/b915345d; 10.1039/c9en00857h; 10.1039/c9en01127g; 10.1039/c5ew00152h; 10.1…
('peroxide'	'10.1039/d0an00633e; 10.1039/c4an01496k; 10.1039/d0ra04736h; 10.1039/c3cs60338e; 10.1039/c6nr02296k; 10.1039/c6cy00858e; 10.1039/c4nr06964a; 10.1039/c7cc08629f; 10.1039/c4en00138a; 10.1039/d0sc00379d; 10.1039/c8ra08982e; 10.1039/c9en00222g; 10.1039/b819627c; 10.1039/c2an35862j; 10.1039/c8sc03681k; 10.1039/c3an00733b; 10.1039/c2nr11956k; 10.1039/c9sm02059d; 10.1039/d0ay01521k; 10.1039/c6en00119j; …
('MTT'	'10.1039/d0an00633e; 10.1039/c5ra03302k; 10.1039/c1pp05014a; 10.1039/c4ce01137f; 10.1039/b602830f; 10.1039/b818082b; 10.1039/d0bm01222j; 10.1039/c0an00785d; 10.1039/c9tb02700a; 10.1039/c2an00034b; 10.1039/b913967b; 10.1039/c5nr03646a; 10.1039/c5ra05889a; 10.1039/d0ra04736h; 10.1039/c5ra12648g; 10.1039/c2nr31662e; 10.1039/c7nr04062h; 10.1039/c2nr31345f; 10.1039/c5tb00240k; 10.1039/c2ib20117h; 10.1…
('Trypan Blue'	'10.1039/d0an00633e; 10.1039/b818082b; 10.1039/c0jm01504k; 10.1039/c2ra01168a; 10.1039/c6nr08654c; 10.1039/c2cs15264a; 10.1039/9781782623939-00192; 10.1039/c8nr02898b; 10.1039/c4nr03962a; 10.1039/c9bm00912d; 10.1039/c3lc51211h; 10.1039/c6sc04127b; 10.1039/9781788011891-00154; 10.1039/c3bm60214a; 10.1039/b9nr00152b')
('Wellcome'	'10.1039/d0an00633e; 10.1039/c9tb02666e; 10.1039/c5ra22727e; 10.1039/c9me00120d; 10.1039/c9tb00588a; 10.1039/c4an02304h; 10.1039/c7an00898h; 10.1039/c0pp00360c; 10.1039/c6ra11819d; 10.1039/c3cc44268c; 10.1039/c8tb01596a; 10.1039/c3nr01010d; 10.1039/d0cc01085e; 10.1039/c6nr00484a; 10.1039/c6py00146g; 10.1039/c0cs00143k; 10.1039/c5an01863c; 10.1039/c7bm00780a; 10.1039/9781788016353-00213; 10.1039/c…
('+91 731 2438 933'	'10.1039/c5cy02225h; 10.1039/c6cy00037a')
('C–C'	'10.1039/c5cy02225h; 10.1039/c5cp00835b; 10.1039/c6cy00037a; 10.1039/b918035b; 10.1039/c0nr00972e; 10.1039/c7nr04334a; 10.1039/c4ra08050e; 10.1039/c3cs60476d; 10.1039/c2cs35118h; 10.1039/9781788010146-00318; 10.1039/c1sm05223c; 10.1039/c8cp04798g; 10.1039/c6nr05616d; 10.1039/c3sm51864g; 10.1039/c1cp21236b; 10.1039/c5tb00240k; 10.1039/d0nr03581e; 10.1039/c3ta14436d; 10.1039/c0jm00616e; 10.1039/c4t…
('Deepika Tyagi'	'10.1039/c5cy02225h')
('carbon dioxide'	'10.1039/c5cy02225h; 10.1039/c5nr05360a; 10.1039/c8nr07769j; 10.1039/c4lc00371c; 10.1039/c3cs60338e; 10.1039/c4cs00186a; 10.1039/d0nr04795c; 10.1039/c1jm11492a; 10.1039/c1cy00269d; 10.1039/c3nr01287e; 10.1039/c8fd90024h; 10.1039/c6ra12072e; 10.1039/c9gc01619h; 10.1039/d0ta05100d; 10.1039/b811424m; 10.1039/c9cy00328b; 10.1039/c4cs00363b; 10.1039/c0cp00999g; 10.1039/c5ra02278a; 10.1039/c6bm00308g; …
('Kavita Gupta'	'10.1039/c5cy02225h; 10.1039/c7qi00026j')
('organometallic transition metal'	'10.1039/c5cy02225h')
('C–H'	'10.1039/c5cy02225h; 10.1039/c6sm01536k; 10.1039/c5cp01620g; 10.1039/c8ra00553b; 10.1039/c5ra03302k; 10.1039/c3cs60476d; 10.1039/c7cp02036h; 10.1039/c7ra11830a; 10.1039/c5ra20284a; 10.1039/9781788010146-00318; 10.1039/c8cp04798g; 10.1039/c6sc02403c; 10.1039/c6nr05616d; 10.1039/c5nr06615h; 10.1039/c2nr31345f; 10.1039/c5tb00240k; 10.1039/c4cs00186a; 10.1039/d0nr03581e; 10.1039/c3ta14436d; 10.1039/c…
('H2O'	'10.1039/c5cy02225h; 10.1039/c5ce02472b; 10.1039/c6cy00037a; 10.1039/c5cp02547h; 10.1039/c4ce01137f; 10.1039/c7cp02036h; 10.1039/c6cp08174f; 10.1039/c9nr04795f; 10.1039/c0jm03925j; 10.1039/c7sc03666c; 10.1039/c2an00034b; 10.1039/c9sc04195h; 10.1039/c7ra00011a; 10.1039/c5cy02287h; 10.1039/c6ra10026k; 10.1039/c1nr10310e; 10.1039/c9sc06117g; 10.1039/c8nr05366a; 10.1039/c8en01129j; 10.1039/d0ra04736h…
('C2H5OH'	'10.1039/c5cy02225h; 10.1039/c2jm33134a; 10.1039/c6ra18811g; 10.1039/c4ra03512g; 10.1039/c4ta02991g; 10.1039/c5tc01820j; 10.1039/c5ra09594h; 10.1039/c8ra07103a; 10.1039/c7ta04949h; 10.1039/c1pc90010b; 10.1039/c2ee21818f; 10.1039/c0cp02658a; 10.1039/c5ra13970h; 10.1039/c6ra10963b; 10.1039/c9nj01989h; 10.1039/c5ra16204a; 10.1039/c7cs00104e; 10.1039/c4cy00040d; 10.1039/c6tb01468b; 10.1039/d0ee01860k…
('THF'	'10.1039/c5cy02225h; 10.1039/c4cs00225c; 10.1039/c3nr01091k; 10.1039/c8ra00553b; 10.1039/c1pp05014a; 10.1039/c5py00525f; 10.1039/c7sm01533j; 10.1039/c9nr04795f; 10.1039/c7sc03666c; 10.1039/c1cs15237h; 10.1039/c3ra43394c; 10.1039/c1sm05223c; 10.1039/c5nr05290d; 10.1039/c8nr05366a; 10.1039/c3ra42031k; 10.1039/c0cp00533a; 10.1039/c6cs00632a; 10.1039/b809646e; 10.1039/c2nr31345f; 10.1039/c3py21131b; …
('DMF–H2O'	'10.1039/c5cy02225h; 10.1039/c4ra08710k; 10.1039/b9nr00304e; 10.1039/c1nr10201j; 10.1039/c3ra47880g; 10.1039/c6tb01468b; 10.1039/c0nj00292e; 10.1039/c4gc00458b')
('CeO2'	'10.1039/c5cy02225h; 10.1039/c5ce02472b; 10.1039/c5cp02547h; 10.1039/c8ja00037a; 10.1039/d0cp05456a; 10.1039/c4ra12861c; 10.1039/c8nr02278j; 10.1039/c4nr05551a; 10.1039/c2ce25815c; 10.1039/c3tb21526a; 10.1039/d0ra04736h; 10.1039/c3cs60338e; 10.1039/b506359k; 10.1039/c4cs00180j; 10.1039/c7ra04415a; 10.1039/b806400h; 10.1039/b918990d; 10.1039/c3ta14436d; 10.1039/c6cs00094k; 10.1039/c5ew00152h; 10.1…
('C2H5OH–H2O'	'10.1039/c5cy02225h')
('ZnO'	'10.1039/c5cy02225h; 10.1039/c5cp01620g; 10.1039/c2jm33134a; 10.1039/c6tc04153a; 10.1039/c4nr01065e; 10.1039/c8ja00037a; 10.1039/9781788016308-00031; 10.1039/c8cp07137c; 10.1039/c7nr03437g; 10.1039/d0nr01627f; 10.1039/c7ra00011a; 10.1039/c2nr30347g; 10.1039/b105164b; 10.1039/c8nr02278j; 10.1039/c1jm11845e; 10.1039/c8en01129j; 10.1039/d0ra04736h; 10.1039/c7nj02140b; 10.1039/c3cs60338e; 10.1039/d0n…
('DMA'	'10.1039/c5cy02225h; 10.1039/c9en00619b; 10.1039/c8cp07137c; 10.1039/c8nr02278j; 10.1039/c0sm00447b; 10.1039/c4en00215f; 10.1039/c4tb01101e; 10.1039/c4mh00164h; 10.1039/c3tb21800g; 10.1039/c5tb00209e; 10.1039/c7nr00400a; 10.1039/c3an01684f; 10.1039/d0cs00671h; 10.1039/9781788016308-00080; 10.1039/9781782621034-00112; 10.1039/9781782622208-00209; 10.1039/c4cp00516c; 10.1039/c1sm05079f; 10.1039/c6b…
('DMF'	'10.1039/c5cy02225h; 10.1039/c3nr01091k; 10.1039/c6cy00037a; 10.1039/c5ra03302k; 10.1039/c5py00525f; 10.1039/d0sm01247e; 10.1039/c7sc03666c; 10.1039/c1cs15237h; 10.1039/c9sc04195h; 10.1039/c1nr10435g; 10.1039/c7en00720e; 10.1039/c0cp00533a; 10.1039/c6cs00632a; 10.1039/b809646e; 10.1039/c6nr04290b; 10.1039/c0mb00266f; 10.1039/c3py21131b; 10.1039/c4cs00186a; 10.1039/c0jm00616e; 10.1039/c7bm00359e; …
('Toluene'	'10.1039/c5cy02225h; 10.1039/c5ce02472b; 10.1039/c9sc06117g; 10.1039/c3ra42031k; 10.1039/c3cy00298e; 10.1039/c0jm01319f; 10.1039/b820379b; 10.1039/c6ra19861a; 10.1039/c0jm02772c; 10.1039/c9sm00708c; 10.1039/c7cs00786h; 10.1039/c0sm00684j; 10.1039/c5sc01535a; 10.1039/b807565d; 10.1039/b303117a; 10.1039/c5ra22601e; 10.1039/c3ta13500d; 10.1039/c3pp50281c; 10.1039/c6cp00001k; 10.1039/c4cy01229a; 10.1…
('CH3CN–H2O'	'10.1039/c5cy02225h; 10.1039/c6tb01468b; 10.1039/c3bm60068h; 10.1039/b800708j; 10.1039/c4gc00458b; 10.1039/d0sc04106h; 10.1039/c4ra03594a')
('Dioxane'	'10.1039/c5cy02225h; 10.1039/c1sm05397c; 10.1039/c5cy02159f; 10.1039/c8nh00300a; 10.1039/c2ra22415a; 10.1039/c9nj02139f; 10.1039/c8nj02286k; 10.1039/c3gc40307f; 10.1039/c3py01404e; 10.1039/c8ra02818d; 10.1039/c1cy00289a; 10.1039/c6ra14257e; 10.1039/c7ra11706j')
('CH3CN'	'10.1039/c5cy02225h; 10.1039/b809646e; 10.1039/c8cp03645d; 10.1039/c3pp50260k; 10.1039/9781782622208-00209; 10.1039/b905559b; 10.1039/c2cc30615h; 10.1039/c8cy00996a; 10.1039/b915680a; 10.1039/c5cc01131k; 10.1039/c3tb21228a; 10.1039/b404268a; 10.1039/b417653g; 10.1039/c8cp06539j; 10.1039/c1cs15245a; 10.1039/c2lc40337d; 10.1039/c7nr04138a; 10.1039/c3bm60070j; 10.1039/c9nh00649d; 10.1039/c9ra02472g;…
('THF–H2O'	'10.1039/c5cy02225h; 10.1039/c2jm30315a; 10.1039/c5cc01131k; 10.1039/b404010d; 10.1039/c3sm51692j; 10.1039/d0ra02272a; 10.1039/c4gc00458b; 10.1039/b813423e; 10.1039/c4py00518j; 10.1039/c5ra06375b; 10.1039/c4ra03594a')
('Et3N'	'10.1039/c5cy02225h; 10.1039/c4tb01844c; 10.1039/c4tb01436g; 10.1039/c8tc01166d; 10.1039/9781782621034-00112; 10.1039/c6ra13461k; 10.1039/c2pp05324a; 10.1039/9781788010375-00059; 10.1039/c2lc40337d; 10.1039/c2cc35663e; 10.1039/c6cy02567f; 10.1039/c0jm01169j; 10.1039/c3ta14171c; 10.1039/c6ra02965e; 10.1039/c9py00121b; 10.1039/c6tc01920j; 10.1039/c9nr01395d; 10.1039/d0ra02272a; 10.1039/c5ra25712c; …
('Fe–Ni'	'10.1039/c5cy02225h; 10.1039/c2jm33134a; 10.1039/c0cp02680h; 10.1039/9781788010375-00059; 10.1039/c2ra20812a; 10.1039/c7ta03163g; 10.1039/c2cs35174a; 10.1039/c5cp00831j; 10.1039/c5ra04963f; 10.1039/c3ce40385h; 10.1039/c6tc00702c; 10.1039/c3ra45787g')
('Cu–Ni'	'10.1039/c5cy02225h; 10.1039/c8cs00336j; 10.1039/c0cp02680h; 10.1039/c9cs00713j; 10.1039/c7nj00066a; 10.1039/c9ta11778d; 10.1039/c4ra00567h; 10.1039/c2nr32932h; 10.1039/c6ta03336a; 10.1039/c5ra09385f; 10.1039/c7se00371d')
('4-carboxyphenylboronic acid'	'10.1039/c5cy02225h; 10.1039/9781788013536-00109; 10.1039/c7cs00172j; 10.1039/d0qm00072h; 10.1039/c4ra11759j; 10.1039/c5sc03992d')
('aryl iodides'	'10.1039/c5cy02225h; 10.1039/c6cy00037a; 10.1039/c5ra22601e; 10.1039/9781782621034-00112; 10.1039/c7ob02958f; 10.1039/c8cy00996a; 10.1039/c1oc90014e; 10.1039/9781788010375-00059; 10.1039/c2cc35663e; 10.1039/c4nj02117g; 10.1039/c2cy20636f; 10.1039/c4ta06953f; 10.1039/c8ra08112c; 10.1039/c7gc01166k; 10.1039/9781782622703-00293; 10.1039/c6gc01038e; 10.1039/c3gc42640h; 10.1039/c6cs00090h; 10.1039/d0r…
('K2CO3'	'10.1039/c5cy02225h; 10.1039/c5ce02472b; 10.1039/c6cy00037a; 10.1039/c8nr02513d; 10.1039/c2jm16220b; 10.1039/c8ra00185e; 10.1039/c9nr05089b; 10.1039/c4ra05688d; 10.1039/b909714g; 10.1039/c7cs00169j; 10.1039/c7nr00400a; 10.1039/c2nr32579a; 10.1039/c5ra22601e; 10.1039/c7cp07695a; 10.1039/c1cs15213k; 10.1039/c5ra21977a; 10.1039/9781782621034-00112; 10.1039/c7ob02958f; 10.1039/c8cy00996a; 10.1039/c7r…
('styrene'	'10.1039/c5cy02225h; 10.1039/c6sm01536k; 10.1039/c6cy00037a; 10.1039/c5ra18397a; 10.1039/c5py00525f; 10.1039/c7sm01533j; 10.1039/c1sm05223c; 10.1039/c3tb21526a; 10.1039/c5cs00041f; 10.1039/c5an02515j; 10.1039/c3ra45758c; 10.1039/c3sm51225h; 10.1039/c2cs35197h; 10.1039/c4cs00014e; 10.1039/c7tc00064b; 10.1039/c6nr02296k; 10.1039/c1sm06182h; 10.1039/c9ra03248g; 10.1039/b918429e; 10.1039/c8nr07115b; …
('iodobenzene'	'10.1039/c5cy02225h; 10.1039/c4ra05688d; 10.1039/c0cp02680h; 10.1039/d0nr06270g; 10.1039/9781782621034-00112; 10.1039/c8cy00996a; 10.1039/9781788010375-00059; 10.1039/c2cc35663e; 10.1039/c2cs35029g; 10.1039/c1nr10201j; 10.1039/c4nj02117g; 10.1039/c0nr00276c; 10.1039/c1sm06025b; 10.1039/c9na00581a; 10.1039/c2cs35261c; 10.1039/c7gc01166k; 10.1039/c7sc01565h; 10.1039/b707314n; 10.1039/c6gc01038e; 10…
('NaHCO3'	'10.1039/c5cy02225h; 10.1039/c9nr06327g; 10.1039/c3an01679j; 10.1039/c4pp00312h; 10.1039/b919917a; 10.1039/c4tb00479e; 10.1039/c8en01267a; 10.1039/c8ra07315e; 10.1039/d0ta05100d; 10.1039/b311905j; 10.1039/b200555g; 10.1039/c5ra14806e; 10.1039/c4tb01844c; 10.1039/c3en00063j; 10.1039/c2nr31117h; 10.1039/c4nr03004d; 10.1039/c8na00208h; 10.1039/c4py00601a; 10.1039/d0nj04053c; 10.1039/c9nr01120j; 10.1…
('Au1Pd1'	'10.1039/c5cy02225h; 10.1039/c4ta01767f')
('Au1Pd3'	'10.1039/c5cy02225h; 10.1039/c4ta01767f')
('bromobenzene'	'10.1039/c5cy02225h; 10.1039/c5ra22601e; 10.1039/9781782621034-00112; 10.1039/c8cy00996a; 10.1039/9781839160974-00137; 10.1039/9781788010375-00059; 10.1039/c2cc35663e; 10.1039/c1nr10201j; 10.1039/c4nj02117g; 10.1039/d0sm00071j; 10.1039/c7gc01166k; 10.1039/c4cs00492b; 10.1039/c3ta12807e; 10.1039/c7gc02835k; 10.1039/d0ra02272a; 10.1039/d0nr04105j; 10.1039/c5nj03337c; 10.1039/c4ra16740f; 10.1039/c4n…
('aryl halides'	'10.1039/c5cy02225h; 10.1039/c6cy00037a; 10.1039/c0cp02680h; 10.1039/c1nr10089k; 10.1039/c5ra22601e; 10.1039/c4cy01229a; 10.1039/9781782621034-00112; 10.1039/c8cy00996a; 10.1039/c8na00273h; 10.1039/c4gc00164h; 10.1039/c1oc90014e; 10.1039/9781788010375-00059; 10.1039/c2cy20760e; 10.1039/c4ta05078a; 10.1039/c5ce00112a; 10.1039/c2cc35663e; 10.1039/c1nr10201j; 10.1039/c4nj02117g; 10.1039/c4cy00040d; …
('phenylboronic acid'	'10.1039/c5cy02225h; 10.1039/c4ra05688d; 10.1039/c0cp02680h; 10.1039/c3ta11530e; 10.1039/c4cy01229a; 10.1039/9781782621034-00112; 10.1039/c8na00273h; 10.1039/c9cs00738e; 10.1039/9781788010375-00059; 10.1039/c8tb00627j; 10.1039/c9sc01841g; 10.1039/c9sm01304k; 10.1039/c6cc02202b; 10.1039/d0cs00607f; 10.1039/c2cc35663e; 10.1039/c4tb01141d; 10.1039/c4ra05034g; 10.1039/c6py00131a; 10.1039/c2cs35029g; …
('ethanol'	'10.1039/c5cy02225h; 10.1039/c4cs00225c; 10.1039/c3nr01091k; 10.1039/c2jm33134a; 10.1039/c3ja50100k; 10.1039/c1an15185a; 10.1039/c5ce02472b; 10.1039/c5cp00835b; 10.1039/c7fd00218a; 10.1039/c8ra00553b; 10.1039/c6cy00037a; 10.1039/c6tc03918a; 10.1039/c0nr00972e; 10.1039/c1pp05014a; 10.1039/c4ce01137f; 10.1039/c5ra18397a; 10.1039/c8ja00037a; 10.1039/b602830f; 10.1039/c8cp07137c; 10.1039/c6cp03915d; …
('sodium citrate'	'10.1039/c5cy02225h; 10.1039/c3nr01091k; 10.1039/c4ce01137f; 10.1039/c0an00785d; 10.1039/c0jm03925j; 10.1039/c2an00034b; 10.1039/c2cs35118h; 10.1039/c3ra43394c; 10.1039/c3cp51901e; 10.1039/b913967b; 10.1039/c5nr00733j; 10.1039/c5cp00606f; 10.1039/c1nr10310e; 10.1039/c5nr05290d; 10.1039/c8fd00014j; 10.1039/c9cp03887f; 10.1039/c9an01309a; 10.1039/c7nr04062h; 10.1039/c5sm01896j; 10.1039/c4nr00708e; …
('4-bromoanisole'	'10.1039/c5cy02225h; 10.1039/c6cy00037a; 10.1039/c4nr06964a; 10.1039/c0sc00314j; 10.1039/c4ra17308b; 10.1039/c6ra04575h; 10.1039/c4ra11060a; 10.1039/c7ra03639f')
('ZrO2'	'10.1039/c5cy02225h; 10.1039/c4cs00128a; 10.1039/c8ja00037a; 10.1039/d0cp05456a; 10.1039/c2nr30347g; 10.1039/c4ra12861c; 10.1039/c8nr02278j; 10.1039/c8nr07769j; 10.1039/c2ce25815c; 10.1039/c1jm11845e; 10.1039/9781782629139-00273; 10.1039/b809646e; 10.1039/c7ra04415a; 10.1039/c7nr07329a; 10.1039/c6cs00094k; 10.1039/c5ew00152h; 10.1039/c2cs35197h; 10.1039/c3cp51085a; 10.1039/c3cs35482b; 10.1039/c3n…
('aryl bromides'	'10.1039/c5cy02225h; 10.1039/c6cy00037a; 10.1039/c5ra22601e; 10.1039/9781782621034-00112; 10.1039/c2oc90021a; 10.1039/9781788010375-00059; 10.1039/c2cc35663e; 10.1039/c4nj02117g; 10.1039/d0cc02914a; 10.1039/c2cy20636f; 10.1039/c8ra08112c; 10.1039/c7gc01166k; 10.1039/c9nr01408j; 10.1039/c2gc16111g; 10.1039/d0ra02272a; 10.1039/c3ra45518a; 10.1039/c3ta13106h; 10.1039/c0nr00085j; 10.1039/c5ra25712c; …
('arylboronic acid'	'10.1039/c5cy02225h; 10.1039/c6cy00037a; 10.1039/c4cy01229a; 10.1039/9781782621034-00112; 10.1039/c2cc35663e; 10.1039/c4cy00040d; 10.1039/c3gc40753e; 10.1039/c7sc03025h; 10.1039/d0nr04105j; 10.1039/c0sc00314j; 10.1039/c6ra04575h; 10.1039/c0cs00056f; 10.1039/c9sc02670c; 10.1039/c3cs60298b; 10.1039/d0na00537a; 10.1039/c8ra02125b')
('PN-CeO2'	'10.1039/c5cy02225h')
('C–Cl'	'10.1039/c5cy02225h; 10.1039/c5py00525f; 10.1039/c8nr02278j; 10.1039/c8py00621k; 10.1039/b819627c; 10.1039/c3ta11530e; 10.1039/c8cy00996a; 10.1039/c2ee21818f; 10.1039/d0nj02634d; 10.1039/c2cy20636f; 10.1039/c8ra00761f; 10.1039/c7gc01166k; 10.1039/d0ra05933a; 10.1039/b300107e; 10.1039/c5ta01228g; 10.1039/c4nr03398a; 10.1039/c8tb02432d; 10.1039/d0sc02620d; 10.1039/c9gc00617f; 10.1039/d0nj02693j; 10…
('aryl chlorides'	'10.1039/c5cy02225h; 10.1039/c5ra22601e; 10.1039/9781782621034-00112; 10.1039/9781788010375-00059; 10.1039/c2cc35663e; 10.1039/c1nr10201j; 10.1039/c4nj02117g; 10.1039/c2cy20636f; 10.1039/c8ra08112c; 10.1039/c7gc01166k; 10.1039/c9nr01408j; 10.1039/c3gc42640h; 10.1039/c0nr00085j; 10.1039/c5ra25712c; 10.1039/c4sc01339e; 10.1039/c4nj01581a; 10.1039/c9gc00617f; 10.1039/c4ra17308b; 10.1039/c6ra04575h; …
('N	N-dimethylformamide'	'10.1039/c5cy02225h; 10.1039/c6cy00037a; 10.1039/c5py00525f; 10.1039/c7sc03666c; 10.1039/c1cs15237h; 10.1039/c4cs00186a; 10.1039/c7bm00359e; 10.1039/c6ra18811g; 10.1039/d0nr04795c; 10.1039/c5gc01436k; 10.1039/c5nr01538c; 10.1039/c8py00621k; 10.1039/c6tb02940j; 10.1039/c2ee23513g; 10.1039/c7nr01406f; 10.1039/c1jm11613d; 10.1039/c3gc41360h; 10.1039/c5an02057c; 10.1039/c5ra01510c; 10.1039/c1nr10158g…
('arylboronic acids'	'10.1039/c5cy02225h; 10.1039/c6cy00037a; 10.1039/c0cp02680h; 10.1039/c4cy01229a; 10.1039/9781782621034-00112; 10.1039/c2oc90021a; 10.1039/9781788010375-00059; 10.1039/c2cc35663e; 10.1039/c4cy00040d; 10.1039/c3gc40753e; 10.1039/c5cy00285k; 10.1039/c8ra08112c; 10.1039/c7gc01166k; 10.1039/c7sc03025h; 10.1039/c3gc42640h; 10.1039/b905116n; 10.1039/c2gc16111g; 10.1039/c3ra23280h; 10.1039/c0sc00314j; 10…
('iodobenzenes'	'10.1039/c5cy02225h; 10.1039/c8cy00996a; 10.1039/d0ra02272a; 10.1039/c9dt03418h; 10.1039/c7ra06168d')
('phenylacetylene'	'10.1039/c5cy02225h; 10.1039/c6cy00037a; 10.1039/c8nr02278j; 10.1039/c5ra22601e; 10.1039/c4ta05801a; 10.1039/c7ob02958f; 10.1039/c7ja90046e; 10.1039/9781788010375-00059; 10.1039/c3ra40520f; 10.1039/c8py00142a; 10.1039/c7dt00544j; 10.1039/c8ra08235a; 10.1039/c4nj02117g; 10.1039/c4cy00040d; 10.1039/c3gc40753e; 10.1039/c3cp51538a; 10.1039/b920000b; 10.1039/c6an00348f; 10.1039/c5ra09671e; 10.1039/b70…
('cetyl trimethyl ammonium bromide'	'10.1039/c5cy02225h; 10.1039/c3nr05211g; 10.1039/c4cs00445k; 10.1039/c4ra16294c; 10.1039/c1nr11000d; 10.1039/c7tb03344c; 10.1039/c4sm02430c; 10.1039/c2jm34954j; 10.1039/c7tc05390h; 10.1039/c8ra03597k; 10.1039/c7ra05812h; 10.1039/c4nr01283f; 10.1039/c5nr02448j; 10.1039/c6ra06563e; 10.1039/c2jm31878d; 10.1039/c5en00046g; 10.1039/c5ra09835a; 10.1039/c9ra08410j; 10.1039/c6dt03032g; 10.1039/c4cp03880k…
('SBA-15'	'10.1039/c5cy02225h; 10.1039/c5ce02472b; 10.1039/c1cy00269d; 10.1039/c5cp06710c; 10.1039/c3cs00009e; 10.1039/c2cp42141k; 10.1039/c0cp02680h; 10.1039/c6fd90003h; 10.1039/c3gc41360h; 10.1039/9781782622550-00218; 10.1039/c2cs35369e; 10.1039/c2dt30106g; 10.1039/c6nr07542h; 10.1039/c5cc01131k; 10.1039/d0cy01173h; 10.1039/c8ta07220e; 10.1039/c0cp00729c; 10.1039/c4ta05078a; 10.1039/c5gc00379b; 10.1039/c…
('G4-poly(amido-amine)'	'10.1039/c5cy02225h')
('–Br'	'10.1039/c5cy02225h; 10.1039/c2cp22982j; 10.1039/c2dt30106g; 10.1039/c1an15448f; 10.1039/c5py00765h; 10.1039/c9dt03418h; 10.1039/c4cs00089g; 10.1039/c7nr02199b; 10.1039/c2gc35575b; 10.1039/c5ra06176h')
('–Cl aryls'	'10.1039/c5cy02225h')
('K3PO4'	'10.1039/c5cy02225h; 10.1039/c6cy00037a; 10.1039/c5ra22601e; 10.1039/9781782621034-00112; 10.1039/c4ta05952b; 10.1039/d0ee01882a; 10.1039/c7gc01166k; 10.1039/d0qm00072h; 10.1039/c2nj40149e; 10.1039/c6tb01336h; 10.1039/c2ra00883a; 10.1039/d0ra02272a; 10.1039/d0ra06168a; 10.1039/c7ta10375a; 10.1039/c9tb02004g; 10.1039/c4ra17308b; 10.1039/c6ra04575h; 10.1039/c3ob42207k; 10.1039/c7cc06958h; 10.1039/c…
('methyl acrylate'	'10.1039/c5cy02225h; 10.1039/c5ra17729d; 10.1039/c2py00525e; 10.1039/9781782621034-00112; 10.1039/c5cc01388g; 10.1039/c4gc00164h; 10.1039/c7cp01453h; 10.1039/c2cc35663e; 10.1039/c9py00097f; 10.1039/c3cp50620g; 10.1039/c9py00942f; 10.1039/b404280h; 10.1039/c5ra25712c; 10.1039/c7cs00734e; 10.1039/c3tb21434f; 10.1039/c3cc42517g; 10.1039/c9gc00617f; 10.1039/c9nj04428k; 10.1039/c9nr00371a; 10.1039/c6n…
('N2'	'10.1039/c5cy02225h; 10.1039/c4cs00225c; 10.1039/c2jm33134a; 10.1039/c5ce02472b; 10.1039/c3ta11552f; 10.1039/c6tc03918a; 10.1039/c0nr00972e; 10.1039/c5cp02547h; 10.1039/c6cp03915d; 10.1039/c0jm03925j; 10.1039/c3ta10411g; 10.1039/c3tc31431f; 10.1039/c7ra00011a; 10.1039/9781788010146-00318; 10.1039/c4ra12861c; 10.1039/c8nr02278j; 10.1039/c5nr05290d; 10.1039/c8nr07769j; 10.1039/c7en00720e; 10.1039/c…
('chloroarenes'	'10.1039/c5cy02225h; 10.1039/c4ra07463g; 10.1039/c5ra26304b; 10.1039/c4ra17308b')
('KOH'	'10.1039/c5cy02225h; 10.1039/c1cs15237h; 10.1039/c1jm11845e; 10.1039/c5nr03626g; 10.1039/c9cp03887f; 10.1039/c5tb02047f; 10.1039/c0sm00447b; 10.1039/c8cp05292a; 10.1039/c7lc00588a; 10.1039/c3ta11546a; 10.1039/c9en00857h; 10.1039/c8nr10138h; 10.1039/c2jm35048c; 10.1039/c3ra00102d; 10.1039/c8cs00336j; 10.1039/c6ra18623h; 10.1039/c8cp04954h; 10.1039/c0jm02772c; 10.1039/c9tb01048c; 10.1039/c3cs00009e…
('bromoarenes'	'10.1039/c5cy02225h; 10.1039/d0ra02272a; 10.1039/c9gc00617f; 10.1039/c4ra17308b; 10.1039/9781782623960-00033; 10.1039/c5ra05740j')
('chloropyridines'	'10.1039/c5cy02225h')
('bromopyridine'	'10.1039/c5cy02225h')
('chloropyridine'	'10.1039/c5cy02225h; 10.1039/c2cc35663e')
('poly(vinyl alcohol)'	'10.1039/c5cy02225h; 10.1039/c3nr01091k; 10.1039/d0bm01222j; 10.1039/c1nr11273b; 10.1039/c0an00785d; 10.1039/c6cs00632a; 10.1039/c9en01127g; 10.1039/d0nr04795c; 10.1039/c6ra19861a; 10.1039/c2cp43642f; 10.1039/c9ra00821g; 10.1039/c0sm00534g; 10.1039/c8ta11460a; 10.1039/c2cs15309b; 10.1039/c5bm00006h; 10.1039/d0ta05100d; 10.1039/d0lc00730g; 10.1039/c8ra08201d; 10.1039/c5an02057c; 10.1039/c7ra11879a…
('PVA'	'10.1039/c5cy02225h; 10.1039/c3nr01091k; 10.1039/c5ce02472b; 10.1039/c5nr02255j; 10.1039/d0bm01222j; 10.1039/c1nr11273b; 10.1039/c8tb01634h; 10.1039/9781788010146-00318; 10.1039/c8nr02278j; 10.1039/c3sm51864g; 10.1039/c6cs00632a; 10.1039/c3sm51736e; 10.1039/c9en01127g; 10.1039/c4cs00014e; 10.1039/c7bm00345e; 10.1039/c6ra19861a; 10.1039/c7nr09606b; 10.1039/c6nr04456e; 10.1039/c2cp43642f; 10.1039/c…
('graphene oxide'	'10.1039/c5cy02225h; 10.1039/c0nr00972e; 10.1039/c7nr04334a; 10.1039/c3cs60476d; 10.1039/c5ra18397a; 10.1039/c4cc07644c; 10.1039/9781788016308-00031; 10.1039/c8tb01634h; 10.1039/c3cp51901e; 10.1039/c8nr06340k; 10.1039/c8nr02278j; 10.1039/c8nr07769j; 10.1039/c3cs60338e; 10.1039/c6cs00632a; 10.1039/c1jm12676h; 10.1039/c5ra27186j; 10.1039/c4cs00180j; 10.1039/c7nh00138j; 10.1039/c3ta14436d; 10.1039/c…
('aryl bromide'	'10.1039/c5cy02225h; 10.1039/c6cy00037a; 10.1039/9781782621034-00112; 10.1039/9781788010375-00059; 10.1039/c2cc35663e; 10.1039/c3cs60054h; 10.1039/c2cy20636f; 10.1039/c8ra08112c; 10.1039/c6gc01038e; 10.1039/c2gc16111g; 10.1039/c7ra07264c; 10.1039/c6nj03584a; 10.1039/d0nr04105j; 10.1039/c0nr00085j; 10.1039/c4nj01581a; 10.1039/d0py00722f; 10.1039/c3dt51234g; 10.1039/c0cs00056f; 10.1039/c5sc01534k; …
('poly(vinylpyrrolidone)'	'10.1039/c5cy02225h; 10.1039/c5cp01620g; 10.1039/c1cs15237h; 10.1039/c0cs00180e; 10.1039/c3cp51901e; 10.1039/c7en00827a; 10.1039/c6ra11475j; 10.1039/c2ja00003b; 10.1039/c4ra02741h; 10.1039/c7cs00169j; 10.1039/c1ee02875h; 10.1039/c5an02057c; 10.1039/b712035d; 10.1039/c1cs15043j; 10.1039/c2nr33187j; 10.1039/c6ra20472d; 10.1039/c1jm15018a; 10.1039/b900185a; 10.1039/b301591b; 10.1039/c6ra04455g; 10.1…
('halide'	'10.1039/c5cy02225h; 10.1039/c6cs00567e; 10.1039/c1cs15237h; 10.1039/c7cs00451f; 10.1039/c2cs35118h; 10.1039/c8nr02278j; 10.1039/c3cp54221a; 10.1039/c0jm00616e; 10.1039/c8cs00336j; 10.1039/c8cp01561a; 10.1039/c5cc90369f; 10.1039/c3em00718a; 10.1039/c7fd90096a; 10.1039/c9bm01572h; 10.1039/c4nr00868e; 10.1039/c5ra22601e; 10.1039/c0dt00689k; 10.1039/d0nr06270g; 10.1039/c5fd90050f; 10.1039/c3ta11530e…
('Br−'	'10.1039/c5cy02225h; 10.1039/c5cp01620g; 10.1039/c1cs15237h; 10.1039/c5cp00606f; 10.1039/d0an00609b; 10.1039/c8cs00336j; 10.1039/c0cp02680h; 10.1039/c4tb01844c; 10.1039/d0nr06270g; 10.1039/c5fd90050f; 10.1039/c9nr04647j; 10.1039/9781782621034-00112; 10.1039/c2cs35369e; 10.1039/c9re00403c; 10.1039/c4ta05952b; 10.1039/d0se00151a; 10.1039/c1cs15238f; 10.1039/c9na00584f; 10.1039/c6cp02719a; 10.1039/c…
('4-bromotoluene'	'10.1039/c5cy02225h; 10.1039/9781782621034-00112; 10.1039/c0gc00851f; 10.1039/c8re00185e; 10.1039/c4nj01581a; 10.1039/c4ra11060a')
('Ru0.5Pd0.5'	'10.1039/c5cy02225h')
('Ru0.7Pd0.3'	'10.1039/c5cy02225h')
('Ru0.3Pd0.7-PVP'	'10.1039/c5cy02225h')
('N	N-dimethylacetamide'	'10.1039/c5cy02225h; 10.1039/c4ew00068d; 10.1039/d0nr04795c; 10.1039/c8py00621k; 10.1039/c7nr00400a; 10.1039/c3gc41360h; 10.1039/c4nr03724c; 10.1039/c3nr02421k; 10.1039/c9nj03980e; 10.1039/c2py20450a; 10.1039/c7py00571g; 10.1039/c9py01293a; 10.1039/c0sm00862a; 10.1039/b924726b; 10.1039/c3py01676e; 10.1039/c8nh00300a; 10.1039/d0nr01358g; 10.1039/c6py02158a; 10.1039/c1jm13735b; 10.1039/c4cs00239c; …
('p-R1C6H4'	'10.1039/c5cy02225h')
('Pdδ+'	'10.1039/c5cy02225h; 10.1039/c5cs00350d')
('Cδ−'	'10.1039/c5cy02225h')
('Ruδ−'	'10.1039/c5cy02225h')
('Ru0.5Pd0.5-PVP'	'10.1039/c5cy02225h')
('methyl benzoylformate'	'10.1039/c5cy02225h; 10.1039/c3cs60298b; 10.1039/c5cs00011d')
('napthylboronic acid'	'10.1039/c5cy02225h')
('napthyl halides'	'10.1039/c5cy02225h')
('BINAP'	'10.1039/c5cy02225h; 10.1039/c7ob02958f; 10.1039/c4gc00164h; 10.1039/c5ra26304b; 10.1039/c5gc00386e; 10.1039/c3nr00916e; 10.1039/c3cs60298b; 10.1039/d0sc00485e')
('(S)-2	2′-bis(diphenylphosphino)-1	1′-binaphthene'	'10.1039/c5cy02225h')
('(S)-2	2′-bis(di-p-tolylphosphino)-1	1′-binaphthene'	'10.1039/c5cy02225h')
('(S)-tbinap'	'10.1039/c5cy02225h')
('naphthalene'	'10.1039/c5cy02225h; 10.1039/d0cp05456a; 10.1039/c6cs00094k; 10.1039/c5tc01668a; 10.1039/c3ta13297h; 10.1039/c4en00211c; 10.1039/c6ra18102c; 10.1039/c4gc00164h; 10.1039/d0nr04273k; 10.1039/c2py20131c; 10.1039/c7py00571g; 10.1039/c9sm01304k; 10.1039/c1cs15245a; 10.1039/c2cy20443f; 10.1039/c2ra20812a; 10.1039/c2cc33351a; 10.1039/c4gc02088j; 10.1039/c3cp50620g; 10.1039/c4an00593g; 10.1039/c3nr00571b…
('biaryls'	'10.1039/c5cy02225h; 10.1039/c0cp02680h; 10.1039/c4cy01229a; 10.1039/c8cy00996a; 10.1039/c3gc40753e; 10.1039/c8ra08112c; 10.1039/c3gc42640h; 10.1039/c2gc16111g; 10.1039/c6ra28467a; 10.1039/c4ra17308b; 10.1039/c6ra04575h; 10.1039/c5cy02048d; 10.1039/c6ra14257e; 10.1039/c4gc01153h; 10.1039/c9ra01715a')
('TOP'	'10.1039/c5cy02225h; 10.1039/c9na00348g; 10.1039/c8nr10138h; 10.1039/9781782628354-00166; 10.1039/c7me00135e; 10.1039/c5cc90369f; 10.1039/b916790k; 10.1039/c0cp02680h; 10.1039/c4cs00363b; 10.1039/c8nr06191b; 10.1039/c8ce00728d; 10.1039/c1jm10337g; 10.1039/c7nr04101b; 10.1039/c4ta05801a; 10.1039/c2cs35369e; 10.1039/c8nr00693h; 10.1039/c6ra19823f; 10.1039/c6ra07782j; 10.1039/c9nr03645h; 10.1039/c0j…
('allylic alcohols'	'10.1039/c5cy02225h; 10.1039/c3gc41360h; 10.1039/c3ta14027j; 10.1039/c6nj02898e; 10.1039/c5cy00285k; 10.1039/c3cs60282f; 10.1039/b707314n; 10.1039/c3cp53691b; 10.1039/b716441f; 10.1039/d0cy01387k; 10.1039/c3nr00184a; 10.1039/c3gc40405f; 10.1039/c4gc00458b; 10.1039/c4ra06182a; 10.1039/9781782621645-00288; 10.1039/9781782622338-00129; 10.1039/9781782621652-00092; 10.1039/c6ra14658a; 10.1039/c4gc017…
('dibenzyl malonate'	'10.1039/c5cy02225h')
('alcohol'	'10.1039/c5cy02225h; 10.1039/c3ta11552f; 10.1039/c8ja00037a; 10.1039/c2an00034b; 10.1039/c5ra16245a; 10.1039/c8ra05929b; 10.1039/c4ra12861c; 10.1039/c8nr02278j; 10.1039/b820970g; 10.1039/b809646e; 10.1039/c5nr02824h; 10.1039/c7nr07329a; 10.1039/c4cs00186a; 10.1039/c9en01127g; 10.1039/c9cp06849j; 10.1039/c0jm00616e; 10.1039/c5ew00152h; 10.1039/c2cs35197h; 10.1039/c6nr02296k; 10.1039/c0cp00233j; 10…
('carbon black'	'10.1039/c5cy02225h; 10.1039/c6sm01536k; 10.1039/c5cp01620g; 10.1039/c2jm33134a; 10.1039/b913511a; 10.1039/d0cp02225j; 10.1039/b818082b; 10.1039/c8sm02110d; 10.1039/b105164b; 10.1039/c3cs60338e; 10.1039/c3sm51864g; 10.1039/9781782629139-00273; 10.1039/c2sm07293a; 10.1039/c9sm01959f; 10.1039/c6ra18811g; 10.1039/b703897f; 10.1039/c1sm05668a; 10.1039/d0tb00612b; 10.1039/c0cp00297f; 10.1039/c7fd90096…
('alcohols'	'10.1039/c5cy02225h; 10.1039/c2jm33134a; 10.1039/c5ce02472b; 10.1039/c7cp02036h; 10.1039/c6cs00567e; 10.1039/c5py00525f; 10.1039/c7sc03666c; 10.1039/d0cp05456a; 10.1039/9781788010146-00318; 10.1039/c8nr02278j; 10.1039/c8cp04798g; 10.1039/c5ra05889a; 10.1039/c6sc02403c; 10.1039/c3ra42767f; 10.1039/c8nr04506b; 10.1039/c2dt11864e; 10.1039/c6nr09315a; 10.1039/c3cp50523e; 10.1039/c7fd00220c; 10.1039/c…
('enones'	'10.1039/c5cy02225h; 10.1039/c5cy00285k; 10.1039/c3gc42640h; 10.1039/c7cs00734e; 10.1039/9781782623977-00146; 10.1039/c2gc36441g')
('α	β-unsaturated carbonyl'	'10.1039/c5cy02225h; 10.1039/c3gc41360h; 10.1039/c7ob02958f; 10.1039/c5cy00285k; 10.1039/c7sc03025h; 10.1039/c1jm11558h; 10.1039/c9sc02670c; 10.1039/c3cs60298b; 10.1039/c6cs00532b')
('aliphatic enone'	'10.1039/c5cy02225h')
('diene'	'10.1039/c5cy02225h; 10.1039/d0cs00671h; 10.1039/b822319j; 10.1039/c5cy00285k; 10.1039/b822551f; 10.1039/c7sc03025h; 10.1039/c3tb21295e; 10.1039/c3py00321c; 10.1039/d0ra02272a; 10.1039/c3nr02176a; 10.1039/b716441f; 10.1039/c7cs00406k; 10.1039/c7cs00734e; 10.1039/c7cs00184c; 10.1039/c7tc04130f; 10.1039/c4ra17308b; 10.1039/c3ra40438b; 10.1039/c8fo02416b; 10.1039/b911431a; 10.1039/c4nr03482a; 10.103…
('NaOH'	'10.1039/c5cy02225h; 10.1039/c1an15185a; 10.1039/c5ce02472b; 10.1039/c8ra00553b; 10.1039/c6cy00037a; 10.1039/c5ra18397a; 10.1039/c8ja00037a; 10.1039/9781782625216-00342; 10.1039/c6cp08174f; 10.1039/c0an00785d; 10.1039/c0jm03925j; 10.1039/c7ra11830a; 10.1039/c3ta10411g; 10.1039/c3cp51901e; 10.1039/c5ra20284a; 10.1039/c3tc31431f; 10.1039/c7ra00011a; 10.1039/c2nr30347g; 10.1039/c5nr03646a; 10.1039/c…
('amide-substituted chiral diene'	'10.1039/c5cy02225h; 10.1039/c9sc02670c')
('iodo'	'10.1039/c5cy02225h; 10.1039/c1nr10089k; 10.1039/c3ta11530e; 10.1039/9781782621034-00112; 10.1039/c4ta05952b; 10.1039/c2cc35663e; 10.1039/c5ra26304b; 10.1039/d0cc02914a; 10.1039/c2cy20636f; 10.1039/c7sc00069c; 10.1039/d0tb01300e; 10.1039/b821903f; 10.1039/c7gc02835k; 10.1039/c3cy00543g; 10.1039/c5ra10885c; 10.1039/c2dt30343d; 10.1039/c9dt03418h; 10.1039/c4cc06988a; 10.1039/c4ra17308b; 10.1039/c2c…
('bromo'	'10.1039/c5cy02225h; 10.1039/c3nj00287j; 10.1039/c2cs35197h; 10.1039/c1nr10089k; 10.1039/c5ra22601e; 10.1039/c3gc41360h; 10.1039/c3ta11530e; 10.1039/c4cy01229a; 10.1039/c1cy00350j; 10.1039/9781782621034-00112; 10.1039/c8cy00996a; 10.1039/c6ra10473h; 10.1039/c5ra26304b; 10.1039/c2cy20636f; 10.1039/d0py00365d; 10.1039/c7gc02835k; 10.1039/d0ra02272a; 10.1039/b9py00327d; 10.1039/c7sc03266h; 10.1039/c…
('chloro'	'10.1039/c5cy02225h; 10.1039/c5ra22601e; 10.1039/c3gc41360h; 10.1039/c3ta11530e; 10.1039/c4cy01229a; 10.1039/9781782621034-00112; 10.1039/c4ta05952b; 10.1039/9781788010375-00059; 10.1039/c4cc02419b; 10.1039/d0me00079e; 10.1039/c0cp00729c; 10.1039/c7dt00544j; 10.1039/c5cs00350d; 10.1039/c5ra26304b; 10.1039/b905927j; 10.1039/c4tb01989j; 10.1039/c2cy20636f; 10.1039/c7qm00007c; 10.1039/c3cp53618a; 10…
('butylacrylate'	'10.1039/c5cy02225h')
('OAm'	'10.1039/c5cy02225h; 10.1039/c8nr02278j; 10.1039/9781782628354-00166; 10.1039/c1cp20265k; 10.1039/c0cp02680h; 10.1039/c4cs00363b; 10.1039/c1jm11613d; 10.1039/c1cs15213k; 10.1039/c3ta11592e; 10.1039/9781782626749-00393; 10.1039/c9nr07235g; 10.1039/c5ce00112a; 10.1039/c4ra12059k; 10.1039/d0ra00564a; 10.1039/9781782628354-00001; 10.1039/c9cy00532c; 10.1039/c7cp08631h; 10.1039/d0nr03669b; 10.1039/c9c…
('benzyl alcohol'	'10.1039/c5cy02225h; 10.1039/c5ce02472b; 10.1039/c3tb21526a; 10.1039/c4cs00180j; 10.1039/c6cs00094k; 10.1039/c5nr02529j; 10.1039/c8nr07115b; 10.1039/c9ta03924d; 10.1039/c3ta13500d; 10.1039/c7cp06780a; 10.1039/d0nr06270g; 10.1039/c6ra05825f; 10.1039/c2cs35371g; 10.1039/c2oc90021a; 10.1039/c8cc90324g; 10.1039/c7ra05451c; 10.1039/d0re00198h; 10.1039/c9cs00738e; 10.1039/c9nr05624f; 10.1039/c1jm13061g…
('nickel(II) acetate'	'10.1039/c5cy02225h; 10.1039/c9sc01942a')
('palladium(II) bromide'	'10.1039/c5cy02225h')
('trioctylphosphine'	'10.1039/c5cy02225h; 10.1039/c9na00348g; 10.1039/c8nr02278j; 10.1039/c2ce25815c; 10.1039/c8nr10138h; 10.1039/c4nr04156a; 10.1039/c8cs00336j; 10.1039/c0ee00181c; 10.1039/c5cc90369f; 10.1039/b916790k; 10.1039/c0cp02680h; 10.1039/c0nr00028k; 10.1039/c5ra08788k; 10.1039/c4cs00363b; 10.1039/c4nr00868e; 10.1039/c0dt00689k; 10.1039/c9na00203k; 10.1039/c8nr06191b; 10.1039/c8ce00728d; 10.1039/c7nr04101b; …
('–I'	'10.1039/c5cy02225h; 10.1039/c2gc35575b')
('bromoaryl'	'10.1039/c5cy02225h; 10.1039/c8ta11383a; 10.1039/c7ra03639f')
('chloroaryl'	'10.1039/c5cy02225h; 10.1039/c5ra22601e; 10.1039/c6ra14257e; 10.1039/c7ra03639f')
('TPP'	'10.1039/c5cy02225h; 10.1039/c7cs00612h; 10.1039/c7cs00525c; 10.1039/c5cc90369f; 10.1039/c0cp02680h; 10.1039/c8nr06236f; 10.1039/c4tb01611d; 10.1039/c4cs00363b; 10.1039/c9ra10921h; 10.1039/c5cs00769k; 10.1039/c0nr00322k; 10.1039/d0cs00671h; 10.1039/c4cs00511b; 10.1039/9781782622208-00209; 10.1039/c6cs00442c; 10.1039/c7bm00297a; 10.1039/c8bm00657a; 10.1039/9781788013536-00109; 10.1039/d0cs00379d; …
('olefins'	'10.1039/c5cy02225h; 10.1039/c8nr02278j; 10.1039/c6cs00632a; 10.1039/c6cs00094k; 10.1039/c6cy00858e; 10.1039/c3nr01287e; 10.1039/c4ra05688d; 10.1039/c0cp02680h; 10.1039/c9cy00328b; 10.1039/c3gc41360h; 10.1039/d0nr06270g; 10.1039/9781782621034-00112; 10.1039/c2oc90021a; 10.1039/b903921j; 10.1039/c2cs35126a; 10.1039/c4dt00504j; 10.1039/c3ra43418d; 10.1039/c9nr05971g; 10.1039/b900185a; 10.1039/97817…
('acetonitrile'	'10.1039/c5cy02225h; 10.1039/c6cy00037a; 10.1039/c6bm00946h; 10.1039/c8nr02513d; 10.1039/c3ta10411g; 10.1039/c5ra20284a; 10.1039/c8nr02278j; 10.1039/c1nr10310e; 10.1039/c5nr05290d; 10.1039/d0nj03213a; 10.1039/c4nr00919c; 10.1039/b809646e; 10.1039/c6fd90001a; 10.1039/c4cs00186a; 10.1039/d0nr03581e; 10.1039/c9cp06849j; 10.1039/c6cs00094k; 10.1039/c2sc20363d; 10.1039/c7bm00359e; 10.1039/c6nr02296k; …
('Pd0'	'10.1039/c5cy02225h; 10.1039/c6cy00037a; 10.1039/c3cc47473a; 10.1039/d0cy01714k; 10.1039/c1nr10089k; 10.1039/c7nr04101b; 10.1039/c6ra20827d; 10.1039/c2ra21659k; 10.1039/c1cy00350j; 10.1039/9781782621034-00112; 10.1039/c7cp06645g; 10.1039/c8fd90014k; 10.1039/d0ra06432g; 10.1039/d0en00417k; 10.1039/9781788010375-00059; 10.1039/c3ra40520f; 10.1039/c2cy20443f; 10.1039/c9cs00713j; 10.1039/c5cs00350d; …
('Pd2+'	'10.1039/c5cy02225h; 10.1039/c6cy00037a; 10.1039/c3tc31431f; 10.1039/c5ew00152h; 10.1039/c8cs00336j; 10.1039/d0cy01714k; 10.1039/b916790k; 10.1039/b819627c; 10.1039/c1nr10089k; 10.1039/c6ra20827d; 10.1039/c2ra21659k; 10.1039/c1cy00350j; 10.1039/c9nr04647j; 10.1039/b815242j; 10.1039/c4ta05801a; 10.1039/9781782621034-00112; 10.1039/b409033k; 10.1039/c2cs35369e; 10.1039/c7cp06645g; 10.1039/c4tc02418…
('Ni2+'	'10.1039/c5cy02225h; 10.1039/c6cy00037a; 10.1039/c3an00506b; 10.1039/c3py21131b; 10.1039/c5ew00152h; 10.1039/c8nr10138h; 10.1039/c4cs00345d; 10.1039/d0an00609b; 10.1039/c8cs00336j; 10.1039/c7ra00900c; 10.1039/b916790k; 10.1039/c2cc34027e; 10.1039/c5ra14806e; 10.1039/c9sc01942a; 10.1039/c7ra01904a; 10.1039/c4sc02778g; 10.1039/c2ra21659k; 10.1039/d0ay01521k; 10.1039/c9ra00596j; 10.1039/c2cp42415k; …
('Ni0'	'10.1039/c5cy02225h; 10.1039/c6cy00037a; 10.1039/c8nr10138h; 10.1039/c2ra21659k; 10.1039/c3ra40520f; 10.1039/c2ee21818f; 10.1039/c7cy00710h; 10.1039/c4ta06921h; 10.1039/c9cy00532c; 10.1039/c9ta03711j; 10.1039/c7tc02665j; 10.1039/c4ra01769b; 10.1039/c5fd90043c; 10.1039/c4sc01065e; 10.1039/c4cs00492b; 10.1039/c9ra03242h; 10.1039/c3cy00101f; 10.1039/c7nj00066a; 10.1039/c5ta01228g; 10.1039/d0ra07078e…
('Pd(0)'	'10.1039/c5cy02225h; 10.1039/c8nr02278j; 10.1039/b921857b; 10.1039/c7ob02958f; 10.1039/c7ja90046e; 10.1039/c2cs35126a; 10.1039/c3ra43418d; 10.1039/9781788010375-00059; 10.1039/d0tb02137g; 10.1039/c3ta12900d; 10.1039/c6nj02898e; 10.1039/c2cc35663e; 10.1039/c5cs00350d; 10.1039/c6ra18190b; 10.1039/c1nr10201j; 10.1039/c5cy02044a; 10.1039/c5ra26304b; 10.1039/c4cy00040d; 10.1039/c4ra14423f; 10.1039/c9r…
('monometallic Ni'	'10.1039/c5cy02225h; 10.1039/c6cy00037a; 10.1039/c7fd90011b; 10.1039/c3cy00101f; 10.1039/c7nj00066a; 10.1039/c7cy01070b; 10.1039/b9nr00302a; 10.1039/d0nr04105j; 10.1039/d0ra06181f; 10.1039/c8cp00164b; 10.1039/c5cc09827k; 10.1039/c7dt01607g')
('bromides'	'10.1039/c5cy02225h; 10.1039/c4cs00151f; 10.1039/9781782620358-00001; 10.1039/c2cc35663e; 10.1039/c2cy20636f; 10.1039/c4cp02384f; 10.1039/c3cp53560f; 10.1039/c8ra08112c; 10.1039/c7cs00818j; 10.1039/9781782628453-00257; 10.1039/c3gc42640h; 10.1039/c9ra08930f; 10.1039/c2gc16111g; 10.1039/c5gc02187a; 10.1039/d0gc00677g; 10.1039/c7sc03266h; 10.1039/d0ra06168a; 10.1039/c4cp00954a; 10.1039/c6ra28467a; …
('biaryl'	'10.1039/c5cy02225h; 10.1039/c6cy00037a; 10.1039/9781782621034-00112; 10.1039/c8cy00996a; 10.1039/9781788010375-00059; 10.1039/c2cc35663e; 10.1039/c3gc40753e; 10.1039/c8ra08112c; 10.1039/c7qm00007c; 10.1039/c7gc01166k; 10.1039/c4cs00239c; 10.1039/c2gc16111g; 10.1039/d0ra06168a; 10.1039/c7nj00628d; 10.1039/c5ra25712c; 10.1039/c4sc01339e; 10.1039/c4ra17308b; 10.1039/c6ra04575h; 10.1039/c4dt02899f; …
('tetra-n-butylammonium bromide'	'10.1039/c5cy02225h; 10.1039/c6ra03315f; 10.1039/c1py00332a; 10.1039/c5nj03337c; 10.1039/c4ra17308b; 10.1039/c3ra45120h')
('TBAB'	'10.1039/c5cy02225h; 10.1039/c0cp02680h; 10.1039/c5cp00503e; 10.1039/c0nr00698j; 10.1039/c4ra04214j; 10.1039/c8dt00269j; 10.1039/c7tc02856c; 10.1039/c2cc35663e; 10.1039/c4cs00124a; 10.1039/c1py00332a; 10.1039/c8ra08112c; 10.1039/c8pp00012c; 10.1039/c9qm00572b; 10.1039/d0ra02272a; 10.1039/c0sc00314j; 10.1039/c6ra27454d; 10.1039/c5nj03337c; 10.1039/c2ra20445b; 10.1039/c4tb02124j; 10.1039/c7cs00184c…
('dioxane'	'10.1039/c5cy02225h; 10.1039/c6cs00632a; 10.1039/d0nr04795c; 10.1039/c5ra22601e; 10.1039/c3bm60120j; 10.1039/9781782621034-00112; 10.1039/c7ra05451c; 10.1039/c1sm05397c; 10.1039/c9cs00738e; 10.1039/c3fd00098b; 10.1039/c3cc40931g; 10.1039/c2cc35663e; 10.1039/c9nr00619b; 10.1039/c4ra07939f; 10.1039/c5cy02044a; 10.1039/c5cy02159f; 10.1039/d0cy01446j; 10.1039/c6fd00039h; 10.1039/c3cs60282f; 10.1039/c…
('tetra-n-butylammonium fluoride'	'10.1039/c5cy02225h; 10.1039/c7cp01159h; 10.1039/c7py00571g; 10.1039/c1cy00289a')
('TBAF'	'10.1039/c5cy02225h; 10.1039/c7cp01159h; 10.1039/c4nr03308f; 10.1039/c7py00571g; 10.1039/c6ra02965e; 10.1039/c8ra08112c; 10.1039/c8py01579a; 10.1039/d0ra02272a; 10.1039/b905635a; 10.1039/c9gc00617f; 10.1039/c4ra17308b; 10.1039/c7nr06917k; 10.1039/c0nj01019g; 10.1039/c8sc02256a; 10.1039/c4ra13461c; 10.1039/c5ra04155d')
('polyethelene glycol'	'10.1039/c5cy02225h; 10.1039/c3ra40520f')
('CuI'	'10.1039/c5cy02225h; 10.1039/c5py00525f; 10.1039/c7ra03942e; 10.1039/b812225c; 10.1039/c5ra22601e; 10.1039/c7cp01159h; 10.1039/c8ce00728d; 10.1039/c6gc03280j; 10.1039/c4cy01229a; 10.1039/c2oc90021a; 10.1039/c6nr07542h; 10.1039/c6tc00812g; 10.1039/c4py01437e; 10.1039/c2ra01030e; 10.1039/9781782626749-00393; 10.1039/c2cy20760e; 10.1039/c2py20131c; 10.1039/c5ce00112a; 10.1039/c2cc35663e; 10.1039/c00…
('PPh3'	'10.1039/c5cy02225h; 10.1039/c8nr02278j; 10.1039/b805551c; 10.1039/c6nr04290b; 10.1039/c3ra23324c; 10.1039/b916790k; 10.1039/c0cp02680h; 10.1039/b207895c; 10.1039/b819627c; 10.1039/c3gc41360h; 10.1039/d0sc05089j; 10.1039/c7ob02958f; 10.1039/c2cs35126a; 10.1039/c1oc90014e; 10.1039/9781782620358-00001; 10.1039/c3ta12900d; 10.1039/c5cs00350d; 10.1039/c9ra02472g; 10.1039/c9tc01305a; 10.1039/c4cy00468…
('aromatic'	'10.1039/c5cy02225h; 10.1039/b918035b; 10.1039/c2cs35118h; 10.1039/c7nh00138j; 10.1039/d0nr03581e; 10.1039/c1sm05713h; 10.1039/c4ra07359b; 10.1039/c3nr03763k; 10.1039/c3gc41360h; 10.1039/c2ra21761a; 10.1039/d0nr03470c; 10.1039/9781788010375-00059; 10.1039/b715272h; 10.1039/c9ra06835j; 10.1039/c4cc02419b; 10.1039/c7cs00209b; 10.1039/d0nh00382d; 10.1039/c6nj03520e; 10.1039/c4cs00051j; 10.1039/c5cy0…
('alkynes'	'10.1039/c5cy02225h; 10.1039/c6sc02403c; 10.1039/c3cy00298e; 10.1039/c4cs00186a; 10.1039/d0an00563k; 10.1039/c0cp02680h; 10.1039/c8py00621k; 10.1039/c3cs60149h; 10.1039/c2nr30213f; 10.1039/c5ra22601e; 10.1039/c9na00203k; 10.1039/c3gc41360h; 10.1039/c4cs00445k; 10.1039/c4ta05801a; 10.1039/9781782621034-00112; 10.1039/c7ob02958f; 10.1039/c2oc90021a; 10.1039/c9ra00125e; 10.1039/c8fd90014k; 10.1039/c…
('polypropylenimine'	'10.1039/c5cy02225h; 10.1039/c9md00275h; 10.1039/c7cs00522a; 10.1039/c2sm26389k; 10.1039/c2md20338c')
('Pd alloy'	'10.1039/c5cy02225h; 10.1039/c5cs00350d')
('iodides'	'10.1039/c5cy02225h; 10.1039/c6cy00037a; 10.1039/c3gc41360h; 10.1039/9781782620358-00001; 10.1039/c2cc35663e; 10.1039/c8ra08112c; 10.1039/9781782628453-00257; 10.1039/c3gc42640h; 10.1039/d0ra02272a; 10.1039/c9na00679f; 10.1039/c4cp00954a; 10.1039/c5nr02369f; 10.1039/c9gc00617f; 10.1039/c4ra17308b; 10.1039/b817253f; 10.1039/c0cs00056f; 10.1039/c5cy02048d; 10.1039/9781782623960-00033; 10.1039/c6sc0…
('Pd naoparticles'	'10.1039/c5cy02225h')
('tetrahydrofuran'	'10.1039/c5cy02225h; 10.1039/c4cs00225c; 10.1039/c3nr01091k; 10.1039/c1pp05014a; 10.1039/c5py00525f; 10.1039/c7sm01533j; 10.1039/c7sc03666c; 10.1039/c1cs15237h; 10.1039/9781788010146-00318; 10.1039/c6ra10026k; 10.1039/c1sm05223c; 10.1039/b809646e; 10.1039/c2nr31345f; 10.1039/c5dt01369k; 10.1039/c2cs35197h; 10.1039/c4cs00014e; 10.1039/c1sm06182h; 10.1039/c6ra11475j; 10.1039/c5sm01455g; 10.1039/978…
('alkyne'	'10.1039/c5cy02225h; 10.1039/c5py00525f; 10.1039/c7cs00451f; 10.1039/c6cs00632a; 10.1039/c4cs00186a; 10.1039/c6nr02296k; 10.1039/d0an00563k; 10.1039/b820379b; 10.1039/c3cs60433k; 10.1039/c2an36500f; 10.1039/c0cp02680h; 10.1039/c8py00621k; 10.1039/c3cs60149h; 10.1039/c7nr00400a; 10.1039/c2nr30213f; 10.1039/b812225c; 10.1039/c2py00610c; 10.1039/c2jm33783e; 10.1039/c3gc41360h; 10.1039/d0ra06622b; 10…
('PdO'	'10.1039/c5cy02225h; 10.1039/c8nr02278j; 10.1039/c5ew00152h; 10.1039/d0ma00244e; 10.1039/c3cp51085a; 10.1039/d0cy01714k; 10.1039/c5ra22601e; 10.1039/c6ra20827d; 10.1039/c4ja90045f; 10.1039/c8fd90014k; 10.1039/c4ta05302h; 10.1039/d0en00417k; 10.1039/c4cp01271b; 10.1039/c0jm02050h; 10.1039/c3ta12900d; 10.1039/c2cy20443f; 10.1039/c7fd90011b; 10.1039/c7cs00650k; 10.1039/c8fd90016g; 10.1039/c6nj02898e…
('formate'	'10.1039/c5cy02225h; 10.1039/c7ra04415a; 10.1039/c5cp06710c; 10.1039/c001484b; 10.1039/c2cs35126a; 10.1039/c4ta05302h; 10.1039/c6fd90017h; 10.1039/c2pp25175b; 10.1039/c9nr05971g; 10.1039/b313667c; 10.1039/c0nr00857e; 10.1039/c7fd90011b; 10.1039/c9cs00713j; 10.1039/c1nj20421a; 10.1039/d0ra03001e; 10.1039/c4ra01769b; 10.1039/d0ee01882a; 10.1039/c4cs00108g; 10.1039/d0ee01860k; 10.1039/c3cs60282f; 10…
('Pd–ARF'	'10.1039/c5cy02225h')
('alkyl acetylene/aryl acetylene'	'10.1039/c5cy02225h')
('1-(2-(3-bromophenyl)ethyl)-4-methylbenzene'	'10.1039/c5cy02225h')
('Cu2+'	'10.1039/c5cy02225h; 10.1039/c7en00720e; 10.1039/c3cs60338e; 10.1039/c3an00506b; 10.1039/c4an01639d; 10.1039/c4cs00180j; 10.1039/c3py21131b; 10.1039/c5ew00152h; 10.1039/c4cs00014e; 10.1039/d0an00609b; 10.1039/d0an00563k; 10.1039/c3ra00102d; 10.1039/c7ra00900c; 10.1039/c6an02384c; 10.1039/c002073g; 10.1039/c1cs15280g; 10.1039/c1cs15143f; 10.1039/d0tb01750g; 10.1039/b916790k; 10.1039/c7ra10479k; 10…
('Cu+'	'10.1039/c5cy02225h; 10.1039/c7ra04415a; 10.1039/d0an00563k; 10.1039/c6an02384c; 10.1039/c6ra03315f; 10.1039/9781782628873-00115; 10.1039/b803717e; 10.1039/c4en00211c; 10.1039/c6en00119j; 10.1039/c2cs35369e; 10.1039/c2cc30615h; 10.1039/d0na00478b; 10.1039/c7ta04949h; 10.1039/c6cp07269k; 10.1039/c8cs00152a; 10.1039/d0cs00607f; 10.1039/c6an01852a; 10.1039/c1cs15245a; 10.1039/c5cc00814j; 10.1039/c7f…
('copper phenylacetylide'	'10.1039/c5cy02225h')
('CuO'	'10.1039/c5cy02225h; 10.1039/c8ja00037a; 10.1039/c3cp51901e; 10.1039/c8nr02278j; 10.1039/c5ra05889a; 10.1039/c3cs60338e; 10.1039/d0nr03130e; 10.1039/c6cs00632a; 10.1039/9781782629139-00273; 10.1039/c5cs00041f; 10.1039/c7ra04415a; 10.1039/c9en00857h; 10.1039/b806400h; 10.1039/c0jm00616e; 10.1039/c5ew00152h; 10.1039/d0ma00244e; 10.1039/c8ra08987f; 10.1039/c9nr05089b; 10.1039/c8ra07014h; 10.1039/c3c…
('Metin'	'10.1039/c5cy02225h; 10.1039/c6cy00037a; 10.1039/c9cy00532c; 10.1039/c5sm02787j; 10.1039/c5fd90043c; 10.1039/c9nr01408j; 10.1039/c1sm05248a; 10.1039/d0qi01283a')
('Cu32Pd68'	'10.1039/c5cy02225h')
('Cu48Pd58'	'10.1039/c5cy02225h')
('Cu75Pd25'	'10.1039/c5cy02225h')
('–Cl'	'10.1039/c5cy02225h; 10.1039/c6nr02296k; 10.1039/c6cp08925a; 10.1039/c2dt30106g; 10.1039/b404268a; 10.1039/c8ra00761f; 10.1039/c3cs60282f; 10.1039/c2cp23825j; 10.1039/c9na00506d; 10.1039/c6sc05551f; 10.1039/c9dt03418h; 10.1039/c3ra44842h; 10.1039/c2cs15330k; 10.1039/c2gc35575b; 10.1039/c5ra06176h')
('montmorillonite'	'10.1039/c5cy02225h; 10.1039/b913511a; 10.1039/c8nr02278j; 10.1039/c1jm11845e; 10.1039/c3sm51864g; 10.1039/c9an01309a; 10.1039/c6cs00632a; 10.1039/c8cp05292a; 10.1039/c5ew00152h; 10.1039/d0nr04795c; 10.1039/c5tb00209e; 10.1039/c4cs00370e; 10.1039/c4ra11108g; 10.1039/c3tc30129j; 10.1039/c4cy01229a; 10.1039/c4ra15348k; 10.1039/c5ee02474a; 10.1039/c6fd90005d; 10.1039/c4cp00516c; 10.1039/c1jm11599e; …
('MMT'	'10.1039/c5cy02225h; 10.1039/c3sm51864g; 10.1039/c4cs00370e; 10.1039/c3tc30129j; 10.1039/c4ra15348k; 10.1039/c5ee02474a; 10.1039/c6fd90005d; 10.1039/c4cp00516c; 10.1039/c5ra11912j; 10.1039/c9py00097f; 10.1039/c1nr10201j; 10.1039/c4ra01769b; 10.1039/c4cs00484a; 10.1039/b805849k; 10.1039/c5sm00247h; 10.1039/c5ra22784d; 10.1039/c0py00284d; 10.1039/c5ra16404d; 10.1039/c5ra02672e; 10.1039/c2jm33422d; …
('Cu(I)'	'10.1039/c5cy02225h; 10.1039/c6cy00037a; 10.1039/c7cs00451f; 10.1039/c6cs00632a; 10.1039/c2sc20363d; 10.1039/c6an02384c; 10.1039/c3cs60433k; 10.1039/c3cs60149h; 10.1039/d0ra06622b; 10.1039/c4cy01229a; 10.1039/d0ay01521k; 10.1039/c8cc90324g; 10.1039/c7ja90046e; 10.1039/c7ra05451c; 10.1039/c6ra16750k; 10.1039/c3dt53617c; 10.1039/c5tc01445j; 10.1039/c4nr03308f; 10.1039/c4ra04214j; 10.1039/c8tb00627j…
('Pd/C'	'10.1039/c5cy02225h; 10.1039/c8cs00336j; 10.1039/c7ob02958f; 10.1039/c3ta11592e; 10.1039/c8fd90014k; 10.1039/c9ta02525a; 10.1039/c5cc01131k; 10.1039/d0en00417k; 10.1039/d0ta09092a; 10.1039/c3cp52323c; 10.1039/c2cc35663e; 10.1039/c0jm01169j; 10.1039/c6ta10948a; 10.1039/c1nr10201j; 10.1039/c5ra26304b; 10.1039/c7cy01820g; 10.1039/c7sc01841j; 10.1039/c4cc03282a; 10.1039/c2ee03590a; 10.1039/c8ra08112c…
('arylhalides'	'10.1039/c5cy02225h; 10.1039/c7gc01166k')
('acrylic acid'	'10.1039/c5cy02225h; 10.1039/c2cs35197h; 10.1039/c4cs00014e; 10.1039/c1sm06182h; 10.1039/c5ra08743k; 10.1039/c1sm05668a; 10.1039/c5tb00209e; 10.1039/c4bm00264d; 10.1039/c8ta11460a; 10.1039/d0ta05100d; 10.1039/9781788016308-00163; 10.1039/c5nr00535c; 10.1039/c2an35862j; 10.1039/c8sm00534f; 10.1039/c4ra12007h; 10.1039/c3sm50171j; 10.1039/c6nr02163h; 10.1039/9781782621034-00112; 10.1039/c2sm06999g; …
('amine'	'10.1039/c5cy02225h; 10.1039/c5cp01620g; 10.1039/c3nr01091k; 10.1039/c5ra03302k; 10.1039/b918035b; 10.1039/c1pp05014a; 10.1039/9781788016308-00031; 10.1039/b820052a; 10.1039/d0bm01222j; 10.1039/c5py00525f; 10.1039/c0an00785d; 10.1039/c0an00458h; 10.1039/c1cs15237h; 10.1039/c2ib20166f; 10.1039/c0cs00180e; 10.1039/c8nr02513d; 10.1039/c3cp51901e; 10.1039/c5ra20284a; 10.1039/c2jm31692g; 10.1039/97817…
('phosphate'	'10.1039/c5cy02225h; 10.1039/c1an15185a; 10.1039/c5ra03302k; 10.1039/c1pp05014a; 10.1039/c5nr02255j; 10.1039/c4ce01137f; 10.1039/c8ja00037a; 10.1039/9781788016308-00031; 10.1039/b602830f; 10.1039/d0bm01222j; 10.1039/c7ja00235a; 10.1039/c6bm00946h; 10.1039/c2ib20166f; 10.1039/c2an00034b; 10.1039/c7ra11830a; 10.1039/c3cp51901e; 10.1039/c5nr00733j; 10.1039/c2jm31692g; 10.1039/9781788010146-00318; 10…
('dopamine'	'10.1039/c5cy02225h; 10.1039/c1an15185a; 10.1039/c5ra03302k; 10.1039/b818082b; 10.1039/c0an00458h; 10.1039/c6lc01045h; 10.1039/9781788010146-00318; 10.1039/b105164b; 10.1039/c3cs60338e; 10.1039/c2dt11864e; 10.1039/c4cs00345d; 10.1039/c7ra03942e; 10.1039/c2cs15355f; 10.1039/9781782628354-00166; 10.1039/c8cs00008e; 10.1039/c4nr00612g; 10.1039/c3nr03763k; 10.1039/d0tb00612b; 10.1039/c6fd00180g; 10.1…
('NiFe2O4'	'10.1039/c5cy02225h; 10.1039/c8nr02278j; 10.1039/c5ew00152h; 10.1039/c8nr10138h; 10.1039/b806686h; 10.1039/c9gc01619h; 10.1039/c3cs60149h; 10.1039/d0ta05100d; 10.1039/c2nr31865b; 10.1039/c2cp22982j; 10.1039/c7ra01904a; 10.1039/c3cp53602e; 10.1039/c3ra45992f; 10.1039/c6ra18102c; 10.1039/c4gc00164h; 10.1039/c2ce26440d; 10.1039/c1cs15248c; 10.1039/9781788010375-00059; 10.1039/c8tb01955j; 10.1039/c8t…
('trimethylamine'	'10.1039/c5cy02225h; 10.1039/c7en00685c; 10.1039/d0cs00671h; 10.1039/c6nr02444k; 10.1039/c4ra17026a; 10.1039/c3ta12900d; 10.1039/c3nr01865b; 10.1039/c6cs00015k; 10.1039/c5mh00016e; 10.1039/c7nr05762h; 10.1039/c5nr01979f; 10.1039/c9py00121b; 10.1039/c9cs00871c; 10.1039/c5tb00766f; 10.1039/c2jm32499g; 10.1039/c7ja90028g; 10.1039/c9na00098d; 10.1039/c8ra07849a; 10.1039/c7sc02089a; 10.1039/d0bm00916d…
('iron carbonyl (Fe(CO)5)'	'10.1039/c5cy02225h; 10.1039/c4gc00458b')
('palladium acetylacetonate'	'10.1039/c5cy02225h; 10.1039/c4nr04156a; 10.1039/c8cp04997a; 10.1039/9781788010375-00059; 10.1039/c4cy00760c; 10.1039/c2jm32499g; 10.1039/c9dt00107g; 10.1039/c5ra07156a; 10.1039/c7dt01607g; 10.1039/b207789b; 10.1039/c5en00057b; 10.1039/c0cp01680b')
('2	20-bis(diphenylphosphino)-1	10-binaphthene'	'10.1039/c5cy02225h')
('1-bromo-2-methylnaphthylene and 1-naphthylboronic acid'	'10.1039/c5cy02225h')
('(S)-binaphthalene'	'10.1039/c5cy02225h')
('Pd-(S)-BINAP'	'10.1039/c5cy02225h')
('magnetite (Fe3O4)'	'10.1039/c5cy02225h; 10.1039/9781788010146-00318; 10.1039/b105164b; 10.1039/c8nr07769j; 10.1039/d0nr03130e; 10.1039/c1cp22693b; 10.1039/c4nr06069e; 10.1039/c2nr31345f; 10.1039/c4nr05088f; 10.1039/c4cs00186a; 10.1039/c5ew00152h; 10.1039/c2cs35197h; 10.1039/b806686h; 10.1039/c7sm02324c; 10.1039/c5nr01538c; 10.1039/c1an15168a; 10.1039/c3cs00009e; 10.1039/c0nr00028k; 10.1039/c9gc01619h; 10.1039/c3cs6…
('N-heterocyclic carbenes'	'10.1039/c5cy02225h; 10.1039/c0jm00616e; 10.1039/b905559b; 10.1039/c6fd90017h; 10.1039/9781788010375-00059; 10.1039/c1dt11100k; 10.1039/b822551f; 10.1039/c8dt00416a; 10.1039/c7cc07602a; 10.1039/d0nr00251h; 10.1039/d0ra02272a; 10.1039/c5fd00194c; 10.1039/c3nr02176a; 10.1039/c6sc05551f; 10.1039/c5gc00386e; 10.1039/c6ra04575h; 10.1039/c7cc06958h; 10.1039/c6ra21851b; 10.1039/c4cc00654b; 10.1039/c4cc0…
('NHCs'	'10.1039/c5cy02225h; 10.1039/b905559b; 10.1039/c9cs00738e; 10.1039/9781788010375-00059; 10.1039/c1dt11100k; 10.1039/b822551f; 10.1039/c8dt00416a; 10.1039/c7cc07602a; 10.1039/d0ra02272a; 10.1039/c6sc05551f; 10.1039/c5nj03337c; 10.1039/c4sc01339e; 10.1039/c5gc00386e; 10.1039/c7cc06958h; 10.1039/c5sc03065j; 10.1039/c8ra00450a; 10.1039/c4cc00654b; 10.1039/c4cc08541h')
('NHC'	'10.1039/c5cy02225h; 10.1039/c0jm00616e; 10.1039/b905559b; 10.1039/c9cs00738e; 10.1039/9781788010375-00059; 10.1039/d0nr04080k; 10.1039/c1dt11100k; 10.1039/c2cc35663e; 10.1039/c4cy00468j; 10.1039/c3tb00272a; 10.1039/c5cy00285k; 10.1039/b822551f; 10.1039/c9na00581a; 10.1039/c000514b; 10.1039/c8dt00416a; 10.1039/c7cc07602a; 10.1039/d0nr00251h; 10.1039/d0ra02272a; 10.1039/c6sc05551f; 10.1039/c6cc004…
('palladium acetate'	'10.1039/c5cy02225h; 10.1039/c7nr04101b; 10.1039/c7fd90011b; 10.1039/c6ra18190b; 10.1039/c4nj02117g; 10.1039/c8ra08112c; 10.1039/c000514b; 10.1039/c3gc42640h; 10.1039/c4cy00760c; 10.1039/c7nj03753h; 10.1039/c3nr00362k; 10.1039/d0ra02272a; 10.1039/c0gc00851f; 10.1039/b602548j; 10.1039/c8re00185e; 10.1039/c5nj03337c; 10.1039/c5ra25712c; 10.1039/c1em10061k; 10.1039/c7nj01054k; 10.1039/c9nr09075d; 10…
('Pd/Fe3O4'	'10.1039/c5cy02225h')
('aryl halide'	'10.1039/c5cy02225h; 10.1039/c6cy00037a; 10.1039/c1nr10089k; 10.1039/c5ra22601e; 10.1039/c1cy00350j; 10.1039/9781782621034-00112; 10.1039/c7ob02958f; 10.1039/c8cy00996a; 10.1039/9781788010375-00059; 10.1039/c3ta14171c; 10.1039/c2cy20636f; 10.1039/c4ta06953f; 10.1039/c8ra08112c; 10.1039/b822551f; 10.1039/c9nr01408j; 10.1039/c6gc01038e; 10.1039/c2gc16111g; 10.1039/d0ra02272a; 10.1039/c7ra07264c; 10…
('alkenes'	'10.1039/c5cy02225h; 10.1039/c6cs00094k; 10.1039/b921857b; 10.1039/c6cy00858e; 10.1039/c1cy00269d; 10.1039/c0cp02680h; 10.1039/c1nr10089k; 10.1039/c2jm33783e; 10.1039/c3gc41360h; 10.1039/c3cp52584h; 10.1039/9781782621034-00112; 10.1039/c7ob02958f; 10.1039/c7nr02770b; 10.1039/c8fd90014k; 10.1039/c4ta05952b; 10.1039/c9ra07800b; 10.1039/c2cs35126a; 10.1039/c6fd90017h; 10.1039/c5cy00940e; 10.1039/c2e…
('HMMS-salpr-Pd'	'10.1039/c5cy02225h')
('ethanol–H2O'	'10.1039/c5cy02225h; 10.1039/c6tc00605a; 10.1039/c4ta01795a; 10.1039/c0jm01235a')
('Pd–Fe3O4'	'10.1039/c5cy02225h; 10.1039/c4gc00164h; 10.1039/9781788010375-00059; 10.1039/c6ra28467a; 10.1039/d0cy00630k; 10.1039/9781782623960-00033; 10.1039/c6gc00385k; 10.1039/c2jm35252d; 10.1039/c6ra14257e; 10.1039/c0cp01680b; 10.1039/c7ra03639f')
('1	2-dimethoxyethane'	'10.1039/c5cy02225h; 10.1039/c6se00034g; 10.1039/d0ra04579a; 10.1039/c6nr04923k; 10.1039/c9gc00617f; 10.1039/c3ee42518e; 10.1039/c9sc01845j')
('DME'	'10.1039/c5cy02225h; 10.1039/9781782621034-00112; 10.1039/c5cy01043h; 10.1039/c1pc90010b; 10.1039/d0ta09092a; 10.1039/c6sm02464e; 10.1039/c7ta05768g; 10.1039/c9cs00713j; 10.1039/d0ee01882a; 10.1039/c4cp01309c; 10.1039/c3cs60282f; 10.1039/c7gc01166k; 10.1039/c8ta07511e; 10.1039/c6cs00135a; 10.1039/d0ra02272a; 10.1039/c2ja90058k; 10.1039/c6se00034g; 10.1039/d0ra04579a; 10.1039/d0cs00025f; 10.1039/c…
('magnetite'	'10.1039/c5cy02225h; 10.1039/c5cp01620g; 10.1039/b918035b; 10.1039/c8tb01634h; 10.1039/c6lc01045h; 10.1039/c2jm31692g; 10.1039/9781788010146-00318; 10.1039/c5nr09093h; 10.1039/c8nr02278j; 10.1039/c1jm11845e; 10.1039/c3tb21526a; 10.1039/d0tc00077a; 10.1039/d0nr03130e; 10.1039/c7an00288b; 10.1039/c1cp22693b; 10.1039/c2dt11864e; 10.1039/c8cp05292a; 10.1039/c2nr31345f; 10.1039/c1nr10578g; 10.1039/c4n…
('trisodium citrate'	'10.1039/c5cy02225h; 10.1039/c3nr02334f; 10.1039/c4ce01137f; 10.1039/c5py00525f; 10.1039/c5cp00606f; 10.1039/c8fd00014j; 10.1039/c3nr02905k; 10.1039/b820970g; 10.1039/b809646e; 10.1039/c4ay02112f; 10.1039/c5an00474h; 10.1039/c7ra03942e; 10.1039/c3nr06560j; 10.1039/c2cs15355f; 10.1039/b712175j; 10.1039/c3nr00898c; 10.1039/c7ra00900c; 10.1039/c3nr05211g; 10.1039/c2nr32447d; 10.1039/c6an00729e; 10.1…
('triethoxyethylcyanide'	'10.1039/c5cy02225h')
('ethyl-CN'	'10.1039/c5cy02225h')
('cyano'	'10.1039/c5cy02225h; 10.1039/c0jm00616e; 10.1039/c8cp03645d; 10.1039/c7nr00400a; 10.1039/c3gc41360h; 10.1039/c7ob02958f; 10.1039/c6nr09162h; 10.1039/c3cp51369f; 10.1039/c4cs00143e; 10.1039/c4ra06406b; 10.1039/c9ta02525a; 10.1039/c3ra43418d; 10.1039/b900185a; 10.1039/c8cp06539j; 10.1039/c6dt01299j; 10.1039/d0tb02137g; 10.1039/c9cp03283e; 10.1039/c8py00142a; 10.1039/c7tc02856c; 10.1039/c9tb02582k; …
('biphenyl'	'10.1039/c5cy02225h; 10.1039/c5ce02472b; 10.1039/c5py00525f; 10.1039/c0cc02257h; 10.1039/c4nr04289a; 10.1039/c4tb01101e; 10.1039/c6fd90003h; 10.1039/c4cy01229a; 10.1039/9781782621034-00112; 10.1039/c8cy00996a; 10.1039/c8na00273h; 10.1039/d0re00198h; 10.1039/c4cs00143e; 10.1039/c9cs00738e; 10.1039/c0jm00007h; 10.1039/c7cp05384c; 10.1039/c4cc02419b; 10.1039/c7fd90088k; 10.1039/c7ta00986k; 10.1039/9…
('triethylamine'	'10.1039/c5cy02225h; 10.1039/c5ra03302k; 10.1039/c5py00525f; 10.1039/c9nr04795f; 10.1039/c1nr10310e; 10.1039/c5nr05290d; 10.1039/c5ra12648g; 10.1039/c8ra03487g; 10.1039/c6cs00632a; 10.1039/c3py21131b; 10.1039/c2sc20363d; 10.1039/c7bm00359e; 10.1039/c5nr01538c; 10.1039/c5tb00209e; 10.1039/c8py00621k; 10.1039/c3cs60149h; 10.1039/c5ra08788k; 10.1039/c0sm00647e; 10.1039/c9sm02425e; 10.1039/c1jm11613d…
('phosphine'	'10.1039/c5cy02225h; 10.1039/c1cs15237h; 10.1039/c8nr02278j; 10.1039/b805551c; 10.1039/c3cy00298e; 10.1039/c6gc00383d; 10.1039/9781782628354-00166; 10.1039/c0cp02680h; 10.1039/c0nr00028k; 10.1039/b819627c; 10.1039/b915139g; 10.1039/c5ra22601e; 10.1039/c4cs00445k; 10.1039/c0nr00155d; 10.1039/9781782621034-00112; 10.1039/c7ob02958f; 10.1039/b905559b; 10.1039/c8cc90324g; 10.1039/c8na00273h; 10.1039/…
('PCy3'	'10.1039/c5cy02225h; 10.1039/c4cy00468j; 10.1039/c9gc00617f; 10.1039/c7dt01607g')
('CuFe2O4'	'10.1039/c5cy02225h; 10.1039/c8nr02278j; 10.1039/c5ew00152h; 10.1039/c7ob02958f; 10.1039/c4gc00164h; 10.1039/c1cs15248c; 10.1039/9781788010375-00059; 10.1039/c4nr05108d; 10.1039/c4ta05078a; 10.1039/c5nr01499a; 10.1039/c8ra09577a; 10.1039/c6cs00135a; 10.1039/d0nj03111a; 10.1039/c5cy00242g; 10.1039/c5ta01228g; 10.1039/d0ra02272a; 10.1039/c2ra22415a; 10.1039/c4dt00093e; 10.1039/c8qi01324a; 10.1039/c…
('diphenylacetylene'	'10.1039/c5cy02225h; 10.1039/c2cc35663e; 10.1039/d0nr00251h; 10.1039/c6cc00499g; 10.1039/c7dt01607g; 10.1039/9781782628439-00055; 10.1039/c4nr00111g; 10.1039/c5ra22050e')
('Cs2CO3'	'10.1039/c5cy02225h; 10.1039/c5ra22601e; 10.1039/c7ob02958f; 10.1039/c2cc35663e; 10.1039/b614295h; 10.1039/c8ra08112c; 10.1039/c4cs00239c; 10.1039/d0ra02272a; 10.1039/c8ra03926g; 10.1039/c9ta11778d; 10.1039/c5ta01592h; 10.1039/c5ra25712c; 10.1039/c7ta10375a; 10.1039/c4sc03003f; 10.1039/c4ra10259b; 10.1039/c9nr08079a; 10.1039/c8nj02286k; 10.1039/c8ra02552e; 10.1039/c4dt00147h; 10.1039/c4ra17308b; …
('Ni oxide'	'10.1039/c5cy02225h; 10.1039/c9nr07235g; 10.1039/c2ra20464a; 10.1039/c9cs00713j; 10.1039/c9cp05656d; 10.1039/c9ta11966c; 10.1039/c8cs00607e; 10.1039/d0nr02951c; 10.1039/d0ra05195k; 10.1039/c5cy01251a; 10.1039/d0nr00921k; 10.1039/d0ta02957b; 10.1039/c9ra07388d; 10.1039/d0ta04031b')
('charcoal'	'10.1039/c5cy02225h; 10.1039/c1nr11273b; 10.1039/c6cs00094k; 10.1039/c6tb03248f; 10.1039/c7ob02958f; 10.1039/c5ra25167b; 10.1039/b903921j; 10.1039/c9nj00659a; 10.1039/c3ja90051g; 10.1039/b417653g; 10.1039/c2ee21818f; 10.1039/c2ra20812a; 10.1039/c3ee44078h; 10.1039/c5ra26304b; 10.1039/c5nr07642k; 10.1039/c8ra08112c; 10.1039/c3ra41002a; 10.1039/c3cy20686f; 10.1039/c6qi00199h; 10.1039/c8nj00526e; 10…
('Shanghai 200237'	'10.1039/c4ra04310c; 10.1039/c8nr07036a; 10.1039/c4tb00479e; 10.1039/c2ra21685j; 10.1039/c1cs15143f; 10.1039/c4ra00517a; 10.1039/c6fd00069j; 10.1039/c6sc00903d; 10.1039/c3ta12295f; 10.1039/c6an01852a; 10.1039/c7cp04501h; 10.1039/c4cs00152d; 10.1039/d0py00365d; 10.1039/c7sc02616a; 10.1039/c4cc06733a; 10.1039/c5an01517k; 10.1039/c8cs00118a; 10.1039/c4ta03370a; 10.1039/d0cc04726k; 10.1039/c4cc09846c…
('Tel'	'10.1039/c4ra04310c; 10.1039/c3nr01091k; 10.1039/c5ra03302k; 10.1039/c3nr06679g; 10.1039/c8ja00037a; 10.1039/c8cp01838c; 10.1039/c3nr34235b; 10.1039/c7cs00451f; 10.1039/c9cp01856e; 10.1039/c5ra16245a; 10.1039/c6en00159a; 10.1039/c1nr10310e; 10.1039/d0ra04736h; 10.1039/c7nj02140b; 10.1039/c9nr08515g; 10.1039/b805551c; 10.1039/b605219c; 10.1039/c6nr04290b; 10.1039/c5cs00041f; 10.1039/c5ra27186j; 10…
('polyoxometalate'	'10.1039/c4ra04310c; 10.1039/c0cp02680h; 10.1039/c7ra10479k; 10.1039/c3nr33374d; 10.1039/c2cs35126a; 10.1039/c3ra43418d; 10.1039/d0nr04080k; 10.1039/c6sc01580h; 10.1039/c0ce00419g; 10.1039/c5ra26304b; 10.1039/c4cy00468j; 10.1039/c4cs00108g; 10.1039/c8tb01978a; 10.1039/c3cs60282f; 10.1039/c8ta09494b; 10.1039/c4cs00492b; 10.1039/c7cs00818j; 10.1039/c1cs15059f; 10.1039/b813303d; 10.1039/c9dt02986a; …
('POM'	'10.1039/c4ra04310c; 10.1039/c1jm11945a; 10.1039/c5py01418b; 10.1039/c3cs60282f; 10.1039/c8ta09494b; 10.1039/c1cs15059f; 10.1039/c9dt02986a; 10.1039/c8ra06517a; 10.1039/c8en01000e; 10.1039/c6mh00448b; 10.1039/c4cs00486h; 10.1039/9781782621645-00288; 10.1039/c3cs60426h; 10.1039/c8ja90025f; 10.1039/c3sm27367a; 10.1039/c1cs15096k; 10.1039/c5ee02575c')
('silica (SiO2)-tethering poly(n-butyl acrylate)'	'10.1039/c4ra04310c')
('poly(ethylene oxide)'	'10.1039/c4ra04310c; 10.1039/c6sm01536k; 10.1039/c2cs35375j; 10.1039/b913511a; 10.1039/c6sm02063a; 10.1039/c0an00458h; 10.1039/c0cs00180e; 10.1039/c8sm02110d; 10.1039/9781788010146-00318; 10.1039/c3tb21526a; 10.1039/c3sm51864g; 10.1039/c5nr05150a; 10.1039/9781788016476-00358; 10.1039/c2nr32867d; 10.1039/c2cp43642f; 10.1039/c5nr01538c; 10.1039/c2cs15309b; 10.1039/b818971d; 10.1039/c5nr00535c; 10.1…
('triethoxysilane'	'10.1039/c4ra04310c; 10.1039/c002073g; 10.1039/c4ra09979f; 10.1039/b900866g; 10.1039/b502052b; 10.1039/c7ra03961a; 10.1039/c1nr11401h; 10.1039/c5cp01219h; 10.1039/d0ra02272a; 10.1039/c4cs00039k; 10.1039/c4fd00132j; 10.1039/c1jm11270h; 10.1039/c1jm11558h; 10.1039/c6nr04923k; 10.1039/c8cs01021h; 10.1039/c9pp00047j; 10.1039/c4cs00486h; 10.1039/c0jm04343e; 10.1039/c3ta11676j; 10.1039/c2nr33417h; 10.1…
('poly(tetramethylene oxide) (Si-PTMO)'	'10.1039/c4ra04310c')
('CaO'	'10.1039/c4ra04310c; 10.1039/c2jm33134a; 10.1039/b306154j; 10.1039/c6ja00201c; 10.1039/c5cs00769k; 10.1039/c6cp00001k; 10.1039/c7bm00797c; 10.1039/c7ja90046e; 10.1039/c6fd90017h; 10.1039/c7nr01176h; 10.1039/c6ja90044e; 10.1039/c8cs00152a; 10.1039/c6ra26346a; 10.1039/c8ta07220e; 10.1039/c5ra11912j; 10.1039/c5ja90045j; 10.1039/c8nr03167c; 10.1039/d0ma00295j; 10.1039/c2ja30012e; 10.1039/d0ee01882a; …
('polyaramid–silica'	'10.1039/c4ra04310c')
('(d − σ)/2	d − σ'	'10.1039/c4ra04310c')
('nylon-6'	'10.1039/c4ra04310c; 10.1039/b913511a; 10.1039/c3sm51864g; 10.1039/c6cs00094k; 10.1039/b926992d; 10.1039/c9na00525k; 10.1039/c5ra20734g; 10.1039/c1nr10739a; 10.1039/c2cp40142h; 10.1039/c2jm32371k; 10.1039/c2jm33422d; 10.1039/c3ob42207k; 10.1039/c5ra25385c; 10.1039/9781782621645-00288; 10.1039/c4ra01778a; 10.1039/c3cs60093a; 10.1039/c3cs00004d; 10.1039/c1cy00283j')
('amide'	'10.1039/c4ra04310c; 10.1039/c8ra00553b; 10.1039/c5ra03302k; 10.1039/b918035b; 10.1039/c1pp05014a; 10.1039/c6cs00567e; 10.1039/c1cs15237h; 10.1039/c5ra20284a; 10.1039/c2jm31692g; 10.1039/d0nr03633a; 10.1039/c3tb21526a; 10.1039/c3cs60338e; 10.1039/c2dt11864e; 10.1039/c7nr04062h; 10.1039/c3cy00298e; 10.1039/c4an01639d; 10.1039/c4en00215f; 10.1039/c5sm01896j; 10.1039/c4cs00186a; 10.1039/d0nr03581e; …
('OH'	'10.1039/c4ra04310c; 10.1039/c5cp01620g; 10.1039/c7fd00218a; 10.1039/c4ce01137f; 10.1039/c5py00525f; 10.1039/c9nr04795f; 10.1039/c6cp04194a; 10.1039/c5ra16245a; 10.1039/9781788010146-00318; 10.1039/b600252h; 10.1039/c8nr02278j; 10.1039/c8cp04798g; 10.1039/c4nr01544d; 10.1039/c9sm01959f; 10.1039/b806400h; 10.1039/c5nr07089a; 10.1039/b914765a; 10.1039/c6mh00098c; 10.1039/c0cp00233j; 10.1039/c0nj005…
('silane'	'10.1039/c4ra04310c; 10.1039/c5py00525f; 10.1039/c1cs15237h; 10.1039/d0nr01627f; 10.1039/c5ra20284a; 10.1039/9781788010146-00318; 10.1039/c8ra05929b; 10.1039/c8cp05292a; 10.1039/c5ra06921a; 10.1039/c5cs00041f; 10.1039/c4cs00186a; 10.1039/c2cs35197h; 10.1039/d0an00563k; 10.1039/d0tb01559h; 10.1039/c8nr04095h; 10.1039/b712175j; 10.1039/c2cp41977g; 10.1039/c9nr05089b; 10.1039/c2nr32866f; 10.1039/c4c…
('Guangzhou 510006'	'10.1039/c9en00619b; 10.1039/d0en00016g; 10.1039/c7lc00081b; 10.1039/c5tb00093a; 10.1039/c6cp08925a; 10.1039/d0ra06278b; 10.1039/c9nr08066j; 10.1039/d0tb00957a; 10.1039/c5ra00512d; 10.1039/c8ra00405f; 10.1039/c7ra06729a; 10.1039/c7ce01369h; 10.1039/c7ra00237h; 10.1039/c6ra09528c; 10.1039/c7tb02999c; 10.1039/c5tc00553a; 10.1039/c8tb00569a; 10.1039/c7cc04621a; 10.1039/c9tc01665a; 10.1039/d0bm01420f…
('dimethylamine'	'10.1039/c9en00619b; 10.1039/9781782628354-00166; 10.1039/c3nr03763k; 10.1039/d0cs00671h; 10.1039/9781782623717-00276; 10.1039/c2cs35369e; 10.1039/c9py00057g; 10.1039/c9ra06047b; 10.1039/c1cp23085a; 10.1039/c6tb03080g; 10.1039/c1jm00060h; 10.1039/c5tb01527h; 10.1039/d0ra00773k; 10.1039/c6cs00930a; 10.1039/c7ra07191d; 10.1039/c9gc00617f; 10.1039/c4cs00089g; 10.1039/c3ra23192e; 10.1039/c1ob05420a; …
('ammonia'	'10.1039/c9en00619b; 10.1039/c7fd00218a; 10.1039/c7cp02036h; 10.1039/c6cs00567e; 10.1039/c0an00785d; 10.1039/d0nr01627f; 10.1039/9781788010146-00318; 10.1039/c5nr05290d; 10.1039/c8cp04798g; 10.1039/c5ra04041h; 10.1039/c2nr31662e; 10.1039/c5nr03585f; 10.1039/c4cs00186a; 10.1039/c9ra09523c; 10.1039/c2sc20363d; 10.1039/c2cs35197h; 10.1039/c4tb00479e; 10.1039/c4nr00595c; 10.1039/c8ta11071a; 10.1039/d…
('sulfuric acid'	'10.1039/c9en00619b; 10.1039/c5ra18397a; 10.1039/c7cp02036h; 10.1039/c7ra05134d; 10.1039/c3cp51901e; 10.1039/c7ra00011a; 10.1039/c8nr02278j; 10.1039/d0en00016g; 10.1039/c4lc00371c; 10.1039/c1cp22693b; 10.1039/c3sm51736e; 10.1039/c4cs00180j; 10.1039/c3py21131b; 10.1039/c9nr08476b; 10.1039/c8ra00185e; 10.1039/c3ra00102d; 10.1039/d0nr04795c; 10.1039/c6sm02461k; 10.1039/c6cy00858e; 10.1039/c5nr01151e…
('amines'	'10.1039/c9en00619b; 10.1039/c5ce02472b; 10.1039/c6cs00567e; 10.1039/c5py00525f; 10.1039/c1cs15237h; 10.1039/c0cs00180e; 10.1039/c8nr02513d; 10.1039/9781788010146-00318; 10.1039/c4an01496k; 10.1039/c6sc02403c; 10.1039/d0en00016g; 10.1039/b805551c; 10.1039/c4nr06069e; 10.1039/c4cs00186a; 10.1039/c6cs00094k; 10.1039/c5ew00152h; 10.1039/c005154c; 10.1039/c1fd00081k; 10.1039/c4nr00595c; 10.1039/c4mh0…
('Amines'	'10.1039/c9en00619b; 10.1039/c4cs00186a; 10.1039/c6cs00094k; 10.1039/c8ta09891c; 10.1039/c4cs00143e; 10.1039/b802654h; 10.1039/c3ta12900d; 10.1039/c6ra04569c; 10.1039/c7tb03344c; 10.1039/c4cs00492b; 10.1039/c9nr02039j; 10.1039/9781849737074-00116; 10.1039/c6ra22813e; 10.1039/c2jm31709e; 10.1039/c9cs00286c; 10.1039/d0cs00025f; 10.1039/c4tb01536c; 10.1039/c3nr00916e; 10.1039/d0gc02421j; 10.1039/c5s…
('blue line'	'10.1039/c9en00619b; 10.1039/c3nr06679g; 10.1039/c2cs35118h; 10.1039/c9sc06117g; 10.1039/c6nr05800k; 10.1039/c6ra15294e; 10.1039/c9cp06497d; 10.1039/c8fd90024h; 10.1039/c3sc50320h; 10.1039/d0nr02995e; 10.1039/c8cp01049h; 10.1039/c9nr07401e; 10.1039/c6cp08531h; 10.1039/c5ce00456j; 10.1039/c3gc42539h; 10.1039/b915680a; 10.1039/c2sc20031g; 10.1039/c3cp55306j; 10.1039/c4cp00263f; 10.1039/c6nr05788h; …
('NDMA⋯HSA'	'10.1039/c9en00619b')
('HDMA'	'10.1039/c9en00619b; 10.1039/c6cs00930a')
('dimethylaminium bisulfate'	'10.1039/c9en00619b')
('Nammonia⋯HSA'	'10.1039/c9en00619b')
('Nammonia'	'10.1039/c9en00619b')
('Nammonia–HSA'	'10.1039/c9en00619b')
('ammonium bisulfate'	'10.1039/c9en00619b; 10.1039/c7cp02036h; 10.1039/d0nj01513j')
('ammonium'	'10.1039/c9en00619b; 10.1039/c7cp02036h; 10.1039/c6cs00567e; 10.1039/c1cs15237h; 10.1039/c8nr02278j; 10.1039/c5cp00606f; 10.1039/c7nr04062h; 10.1039/c5cs00041f; 10.1039/c2sc20363d; 10.1039/c3cp52816b; 10.1039/d0na00452a; 10.1039/c3fd00039g; 10.1039/c8tb03084g; 10.1039/c7nr00400a; 10.1039/c9en00222g; 10.1039/c2nr31865b; 10.1039/c3nr34358h; 10.1039/c0jm01504k; 10.1039/c9na00564a; 10.1039/c1cs15213k…
('C6SM01536K'	'10.1039/c6sm01536k')
('atactic polystyrene'	'10.1039/c6sm01536k; 10.1039/c3sm51864g; 10.1039/c9sm01959f; 10.1039/d0tc00498g; 10.1039/c3sm51601f')
('fullerene–polystyrene'	'10.1039/c6sm01536k')
('tetramethylbisphenol-A polycarbonate'	'10.1039/c6sm01536k')
('TMPC'	'10.1039/c6sm01536k; 10.1039/c0sm00684j')
('fullerenes'	'10.1039/c6sm01536k; 10.1039/c2cs35375j; 10.1039/b913511a; 10.1039/c5nr02255j; 10.1039/b818082b; 10.1039/c1sm05076a; 10.1039/c8sm02110d; 10.1039/d0ra04736h; 10.1039/c4nr01544d; 10.1039/c3cs60338e; 10.1039/c3sm51864g; 10.1039/c6cs00632a; 10.1039/c2sm07293a; 10.1039/c2ib20117h; 10.1039/c2cp42027a; 10.1039/c4nr05088f; 10.1039/c7nh00138j; 10.1039/c3sm51225h; 10.1039/c1fd00081k; 10.1039/c2cp44035k; 10…
('silica–polystyrene'	'10.1039/c6sm01536k; 10.1039/c5sm02223a; 10.1039/c4ra03465a; 10.1039/c6cp05821c')
('Ca–H'	'10.1039/c6sm01536k; 10.1039/c7fd90010d')
('C60–polystyrene'	'10.1039/c6sm01536k')
('PEO'	'10.1039/c6sm01536k; 10.1039/c5cp01620g; 10.1039/c3nr01091k; 10.1039/c2cs35375j; 10.1039/b913511a; 10.1039/c0an00458h; 10.1039/c8sm02110d; 10.1039/9781788010146-00318; 10.1039/c3sm51864g; 10.1039/c6cs00632a; 10.1039/c2cs35197h; 10.1039/c7sm01354j; 10.1039/d0tb01559h; 10.1039/9781788016476-00358; 10.1039/c2nr32867d; 10.1039/c1jm11492a; 10.1039/c4nr06964a; 10.1039/c5nr01538c; 10.1039/b916790k; 10.1…
('polyethylene'	'10.1039/c6sm01536k; 10.1039/b913511a; 10.1039/b820052a; 10.1039/c3sm51864g; 10.1039/c9sm01959f; 10.1039/c4nr00708e; 10.1039/c7tb02633a; 10.1039/b703897f; 10.1039/c4ra05688d; 10.1039/c3tb21800g; 10.1039/c8fd90024h; 10.1039/c6ra12072e; 10.1039/c2nr30213f; 10.1039/c9cs00043g; 10.1039/c2py00610c; 10.1039/c8nr07918h; 10.1039/c8sm02565g; 10.1039/c9nr02876e; 10.1039/c7cp07493j; 10.1039/c6ta02041k; 10.1…
('poly-(ethylene-alt-propylene)'	'10.1039/c6sm01536k')
('PEP'	'10.1039/c6sm01536k; 10.1039/c8sm02110d; 10.1039/c3sm27886g; 10.1039/c8ra05372c; 10.1039/c9sm01141b')
('PS–SiO2'	'10.1039/c6sm01536k; 10.1039/c5nr01151e; 10.1039/c2nr11736c; 10.1039/c1nr10545k; 10.1039/c2cs35032g')
('ϕSiO2'	'10.1039/c6sm01536k')
('carbons'	'10.1039/c6sm01536k; 10.1039/c5cp01620g; 10.1039/c2jm33134a; 10.1039/9781788010146-00318; 10.1039/c4cs00014e; 10.1039/d0tb01559h; 10.1039/c6nr09315a; 10.1039/c3cp50523e; 10.1039/b801586d; 10.1039/c3ra23324c; 10.1039/c7me00033b; 10.1039/c6en00136j; 10.1039/c3cs00009e; 10.1039/c0nr00953a; 10.1039/c2nr11689h; 10.1039/c5ta06238a; 10.1039/b811424m; 10.1039/c4ra08414d; 10.1039/c0cp00999g; 10.1039/c8qi0…
('4π2εLJ(ρLJσLJ3)2'	'10.1039/c6sm01536k')
('zeolite'	'10.1039/c6sm01536k; 10.1039/c8ja00037a; 10.1039/c7cs00451f; 10.1039/b306154j; 10.1039/c8nr02278j; 10.1039/c7en00720e; 10.1039/c9qi00200f; 10.1039/b806400h; 10.1039/c7cs00612h; 10.1039/b909052p; 10.1039/c1nr11106j; 10.1039/c1cy00269d; 10.1039/c4fd90078b; 10.1039/c3cs00009e; 10.1039/c0cp02508a; 10.1039/c8ta11460a; 10.1039/c7fd90096a; 10.1039/c9cy00328b; 10.1039/c6ta10748f; 10.1039/c2oc90021a; 10.1…
('hydrocarbon'	'10.1039/c6sm01536k; 10.1039/c5cp01620g; 10.1039/c2jm33134a; 10.1039/c6tc03918a; 10.1039/c5nr02255j; 10.1039/c5ra21877b; 10.1039/c7sc03666c; 10.1039/c9tb02700a; 10.1039/c5ra20284a; 10.1039/c1jm11845e; 10.1039/c5fd90042e; 10.1039/c3ra42031k; 10.1039/c6nr05616d; 10.1039/d0cp04318d; 10.1039/c7lc00588a; 10.1039/c2cp42027a; 10.1039/c6cs00094k; 10.1039/c3sm51225h; 10.1039/c7tc00064b; 10.1039/c8sm00399h…
('oxygens'	'10.1039/c6sm01536k; 10.1039/c7cp02036h; 10.1039/9781788010146-00318; 10.1039/d0nj03213a; 10.1039/c1jm11927c; 10.1039/c3nr00917c; 10.1039/c8cp01709c; 10.1039/b908331f; 10.1039/d0na00120a; 10.1039/9781782622338-00185; 10.1039/c8cs00152a; 10.1039/c9nr03763b; 10.1039/c1cs15245a; 10.1039/c0jm02702b; 10.1039/c7ta06204d; 10.1039/c4en00105b; 10.1039/c3cs60296f; 10.1039/c5sm02787j; 10.1039/c1cp22631b; 10…
('CH2'	'10.1039/c6sm01536k; 10.1039/c5cp01620g; 10.1039/b913511a; 10.1039/c5ra03302k; 10.1039/9781788010146-00318; 10.1039/c8nr02278j; 10.1039/c1sm05223c; 10.1039/c1nr10310e; 10.1039/c6nr05616d; 10.1039/c5sm01896j; 10.1039/c5dt01369k; 10.1039/c6nr09315a; 10.1039/c0nr00133c; 10.1039/c5an02378e; 10.1039/c7an01424d; 10.1039/c3tb21800g; 10.1039/c8an00606g; 10.1039/c6ta03222b; 10.1039/c0nr00953a; 10.1039/c5r…
('CH'	'10.1039/c6sm01536k; 10.1039/c1nr10310e; 10.1039/c9sc06117g; 10.1039/c8fd00014j; 10.1039/c6nr05616d; 10.1039/c0sm00184h; 10.1039/c3ra42767f; 10.1039/c2cp41977g; 10.1039/c3nr00898c; 10.1039/c6ta03222b; 10.1039/c7fd90096a; 10.1039/d0ma00646g; 10.1039/c7dt02130e; 10.1039/c2py00525e; 10.1039/c2jm31180a; 10.1039/c6nr05888d; 10.1039/c3ta14027j; 10.1039/b803007c; 10.1039/c3nr00005b; 10.1039/c9nr07015j; …
('CH3'	'10.1039/c6sm01536k; 10.1039/c5cp01620g; 10.1039/c1sm05223c; 10.1039/c5fd90042e; 10.1039/b805551c; 10.1039/c6nr09315a; 10.1039/c3ra00102d; 10.1039/c0nr00133c; 10.1039/c5an02378e; 10.1039/c3cp51085a; 10.1039/c7an01424d; 10.1039/c3tb21800g; 10.1039/c8an00606g; 10.1039/c6ta03222b; 10.1039/c7fd90096a; 10.1039/c3cp51420j; 10.1039/c9cy00328b; 10.1039/c3an01684f; 10.1039/d0ma00646g; 10.1039/c5tc00303b; …
('Polystyrene'	'10.1039/c6sm01536k; 10.1039/c8nr03440k; 10.1039/c8ja00037a; 10.1039/c4cc07644c; 10.1039/9781788016308-00031; 10.1039/c7sm01533j; 10.1039/c7cs00451f; 10.1039/c5nr05360a; 10.1039/c3tb21526a; 10.1039/c7nr04724j; 10.1039/c3cs60338e; 10.1039/d0tc00498g; 10.1039/c3sm51225h; 10.1039/c4cs00014e; 10.1039/c1sm06182h; 10.1039/c6nr09315a; 10.1039/c7cs00525c; 10.1039/c7me00099e; 10.1039/c4cp05882h; 10.1039/c…
('ε\\nCH2'	'10.1039/c6sm01536k')
('εCH3'	'10.1039/c6sm01536k')
('ε\\nalCH'	'10.1039/c6sm01536k')
('σ\\nCH2'	'10.1039/c6sm01536k')
('σCH3'	'10.1039/c6sm01536k')
('Estimated APS'	'10.1039/c6sm01536k')
('Silica'	'10.1039/c6sm01536k; 10.1039/c4cc07644c; 10.1039/c1nr11273b; 10.1039/c5py00525f; 10.1039/c0an00458h; 10.1039/c8nr02513d; 10.1039/9781788010146-00318; 10.1039/c8ra05929b; 10.1039/c5nr05360a; 10.1039/c8nr07769j; 10.1039/c3ra42031k; 10.1039/c3tb21526a; 10.1039/c8ra03487g; 10.1039/c8cp05292a; 10.1039/c2nr32381h; 10.1039/c5cs00041f; 10.1039/c7lc00588a; 10.1039/c7en00070g; 10.1039/c2cp42027a; 10.1039/c…
('ε\\nO'	'10.1039/c6sm01536k')
('σ\\nO'	'10.1039/c6sm01536k')
('Estimated ASiO2'	'10.1039/c6sm01536k')
('Me'	'10.1039/c6sm01536k; 10.1039/c2sm26325d; 10.1039/c5ra01492a; 10.1039/c4ra16939e; 10.1039/c4sc03627a; 10.1039/c4ra04214j; 10.1039/c3sm51601f; 10.1039/c4ta05078a; 10.1039/c3ee44078h; 10.1039/c7dt00544j; 10.1039/c4nr06060a; 10.1039/c1gc16031a; 10.1039/c9cs00773c; 10.1039/c4cy00040d; 10.1039/c5ra14332b; 10.1039/c7cp04641c; 10.1039/c1cs15059f; 10.1039/c8na00040a; 10.1039/9781782622703-00293; 10.1039/c…
('N\\ne'	'10.1039/c6sm01536k; 10.1039/c4nr04834b; 10.1039/c2sm26325d; 10.1039/c1sm05494e')
('2RSiO2'	'10.1039/c6sm01536k')
('aliphatic CH2'	'10.1039/c6sm01536k; 10.1039/c6ra21568h; 10.1039/c4cp00516c; 10.1039/c6cc08369b; 10.1039/c4nj01581a; 10.1039/c5tb00460h')
('aromatic CH'	'10.1039/c6sm01536k; 10.1039/c7en00385d; 10.1039/b409107h; 10.1039/c0sm00256a')
('aromatic hydrocarbons'	'10.1039/c6sm01536k; 10.1039/c0cp02891f; 10.1039/c4ja90045f; 10.1039/c0ee00541j; 10.1039/b802654h; 10.1039/c2ee21818f; 10.1039/c5nr01499a; 10.1039/c6cp05101d; 10.1039/d0ma00644k; 10.1039/c3cs60273g; 10.1039/c6nr00080k; 10.1039/c6ra17554f; 10.1039/c8cs00317c; 10.1039/c2ta00534d; 10.1039/c4cc06855f; 10.1039/c9ta10667g; 10.1039/c6cs00135a; 10.1039/c5nr01780g; 10.1039/c1cc11664a; 10.1039/c6ra14173k; …
('Oxygens'	'10.1039/c6sm01536k; 10.1039/c6nr02791a')
('silanols'	'10.1039/c6sm01536k; 10.1039/9781788010146-00318; 10.1039/c5cp06710c; 10.1039/d0nr06040b; 10.1039/c2py00610c; 10.1039/c6sm02172g; 10.1039/c1jm11021g; 10.1039/c4ra15178j; 10.1039/c6fd90051h; 10.1039/c5en00179j; 10.1039/c5sm02787j; 10.1039/c7ra03961a; 10.1039/c5cy00285k; 10.1039/c3cs60273g; 10.1039/c7nr05762h; 10.1039/c3cp54912g; 10.1039/c2ra22264g; 10.1039/b805849k; 10.1039/b707314n; 10.1039/c6ta0…
('NpT'	'10.1039/c6sm01536k; 10.1039/c4cp00553h')
('−4 MPa−1'	'10.1039/c6sm01536k')
('SiO2 − HSiO2 − HPS'	'10.1039/c6sm01536k')
('HSiO2'	'10.1039/c6sm01536k')
('benzene'	'10.1039/c6sm01536k; 10.1039/c5ra18397a; 10.1039/c0cp00334d; 10.1039/c1cs15237h; 10.1039/c8sm02110d; 10.1039/c7ra00011a; 10.1039/c2nr31662e; 10.1039/c9cs00575g; 10.1039/c7en00070g; 10.1039/c3py21131b; 10.1039/c0jm00616e; 10.1039/c6cs00094k; 10.1039/c5ew00152h; 10.1039/c4tb01101e; 10.1039/c2cs35197h; 10.1039/c7tc00064b; 10.1039/c6nr09315a; 10.1039/b921857b; 10.1039/b712175j; 10.1039/d0nr04795c; 10…
('silanol'	'10.1039/c6sm01536k; 10.1039/c5cp01620g; 10.1039/c5py00525f; 10.1039/c0an00458h; 10.1039/c3ra42031k; 10.1039/c8sm00846a; 10.1039/c9qi00200f; 10.1039/c4nr00919c; 10.1039/c9sm01959f; 10.1039/b806400h; 10.1039/c4cs00186a; 10.1039/b914765a; 10.1039/b204057c; 10.1039/c1sc00183c; 10.1039/c4cp05882h; 10.1039/c8en01267a; 10.1039/c8cs00008e; 10.1039/c002073g; 10.1039/c1sm05668a; 10.1039/c5nr01538c; 10.103…
('aliphatic hydrocarbons'	'10.1039/c6sm01536k; 10.1039/c5ew00152h; 10.1039/c6ra16009c; 10.1039/c5tb02068a; 10.1039/c4ra05092d; 10.1039/c1ee02391h; 10.1039/c5nr01780g; 10.1039/c2jm15345a; 10.1039/c9ra02529d; 10.1039/c6ra19565b; 10.1039/c8ra00314a; 10.1039/c7ra01251a; 10.1039/c8ra04451a; 10.1039/c9ra09202a')
('phenyl'	'10.1039/c6sm01536k; 10.1039/c5py00525f; 10.1039/d0sm01247e; 10.1039/9781788010146-00318; 10.1039/c1nr10578g; 10.1039/c4ay02112f; 10.1039/c4cs00014e; 10.1039/c6nr02296k; 10.1039/c4mh00164h; 10.1039/c7ra03942e; 10.1039/9781782628354-00166; 10.1039/c3ra23324c; 10.1039/c5cp00031a; 10.1039/c8sc02841a; 10.1039/c5nr01151e; 10.1039/c9tb02666e; 10.1039/c7lc00081b; 10.1039/c3tb21800g; 10.1039/c8cp03645d; …
('θC–H(t0	t)'	'10.1039/c6sm01536k')
('Hydrogens'	'10.1039/c6sm01536k; 10.1039/d0sm00949k; 10.1039/c6nr02791a')
('CH backbone-CM phenyl'	'10.1039/c6sm01536k')
('CH-CM phenyl'	'10.1039/c6sm01536k')
('NhE'	'10.1039/c6sm01536k')
('Lx'	'10.1039/c6sm01536k; 10.1039/c6nr03434a; 10.1039/c3sm50169h; 10.1039/c9me00148d; 10.1039/c7sm02324c; 10.1039/c9tb01048c; 10.1039/c7sm01817g; 10.1039/c4sm01650e; 10.1039/c5sm01866h; 10.1039/d0nr00198h; 10.1039/c4ra03762f; 10.1039/c8ra08390h')
('glassy PS'	'10.1039/c6sm01536k; 10.1039/c2sm06826e; 10.1039/b201752k; 10.1039/c3sm51601f; 10.1039/c2sm06987c; 10.1039/c5nr02448j')
('BPS+6'	'10.1039/c6sm01536k')
('diamonds'	'10.1039/c6sm01536k; 10.1039/c1jm12005k; 10.1039/c6nr04290b; 10.1039/c0sm00447b; 10.1039/c8fd00149a; 10.1039/c2jm15953h; 10.1039/c5nr08965d; 10.1039/c3nr01366a; 10.1039/c2sm26325d; 10.1039/c7nr08856f; 10.1039/c2sm26611c; 10.1039/9781782622109-00245; 10.1039/c5nr04097c; 10.1039/c3dt53617c; 10.1039/c4cs00143e; 10.1039/c1sm05179b; 10.1039/c2jm34984a; 10.1039/c6nr08315c; 10.1039/c9me00185a; 10.1039/c…
('Paschalis Alexandridis'	'10.1039/c5cp01620g')
('Ethylammonium nitrate'	'10.1039/c5cp01620g; 10.1039/c9na00564a')
('EAN'	'10.1039/c5cp01620g; 10.1039/c9na00564a; 10.1039/c5fd00019j; 10.1039/c2ra20445b; 10.1039/c5ee02284c')
('(C2H5)NH3+·NO3−'	'10.1039/c5cp01620g')
('tetrafluoroborate'	'10.1039/c5cp01620g; 10.1039/c6cs00567e; 10.1039/c0jm00616e; 10.1039/c9cs00738e; 10.1039/c4cc02419b; 10.1039/c3cp50430a; 10.1039/c8sm02006j; 10.1039/c2cp23677j; 10.1039/c3cs60176e; 10.1039/b822551f; 10.1039/c9ra05950d; 10.1039/c5ta05666g; 10.1039/c7fd90074k; 10.1039/9781782622529-00341; 10.1039/c9qi00777f; 10.1039/c0dt01763a; 10.1039/c4cp03094j')
('hexafluorophosphate'	'10.1039/c5cp01620g; 10.1039/c0jm00616e; 10.1039/c4cc02419b; 10.1039/c4ta05078a; 10.1039/c5ra00126a; 10.1039/c8sm02006j; 10.1039/c2cp23677j; 10.1039/b822551f; 10.1039/c3nj41151f; 10.1039/c5ta05666g; 10.1039/c3tc30466c; 10.1039/9781782622529-00341; 10.1039/b720038b; 10.1039/c5tc01083g')
('nitrate'	'10.1039/c5cp01620g; 10.1039/c6en00159a; 10.1039/c8nr02278j; 10.1039/c9an01309a; 10.1039/c3ra42767f; 10.1039/c6fd90068b; 10.1039/c0jm00616e; 10.1039/c5ew00152h; 10.1039/c8ta09891c; 10.1039/b703897f; 10.1039/c3nr00898c; 10.1039/c0jm03334k; 10.1039/c3fd00039g; 10.1039/c7fd90096a; 10.1039/c9gc01619h; 10.1039/c8ra08982e; 10.1039/c4en00052h; 10.1039/d0ta02691c; 10.1039/c4ra08414d; 10.1039/c0cp02891f; …
('sulfate'	'10.1039/c5cp01620g; 10.1039/c7cp02036h; 10.1039/c0an00785d; 10.1039/c1cs15237h; 10.1039/b913967b; 10.1039/c3tc31431f; 10.1039/c3tb21526a; 10.1039/d0en00016g; 10.1039/c9an01309a; 10.1039/c9en01127g; 10.1039/c5ew00152h; 10.1039/c1sm06182h; 10.1039/c5sm01455g; 10.1039/d0nr04795c; 10.1039/c6sm02461k; 10.1039/c8cp01787e; 10.1039/c6fd00180g; 10.1039/c4fd90078b; 10.1039/c2nr32447d; 10.1039/c8an00606g; …
('acetate'	'10.1039/c5cp01620g; 10.1039/c2jm31692g; 10.1039/c8nr02278j; 10.1039/c7ra04415a; 10.1039/c2cs35197h; 10.1039/c6nr02296k; 10.1039/c2cp41977g; 10.1039/d0nr04795c; 10.1039/c6fd00180g; 10.1039/c4en00138a; 10.1039/c0cp02680h; 10.1039/c3cs60149h; 10.1039/c9en00222g; 10.1039/b915139g; 10.1039/c0sm00647e; 10.1039/c8sm00534f; 10.1039/c5tc00303b; 10.1039/c4ra09848j; 10.1039/c6gc03280j; 10.1039/c7nr04101b; …
('ethylammonium nitrate'	'10.1039/c5cp01620g; 10.1039/c5cc90369f; 10.1039/c5fd90043c; 10.1039/c5fd00019j; 10.1039/c5ee02284c; 10.1039/c3sm52733f')
('Imidazolium'	'10.1039/c5cp01620g; 10.1039/c0jm00616e; 10.1039/9781782621034-00112; 10.1039/c3cp50430a; 10.1039/b822551f; 10.1039/c6dt04323b; 10.1039/c8ra00450a; 10.1039/c4gc01716a')
('alkyl'	'10.1039/c5cp01620g; 10.1039/c2cs35375j; 10.1039/c5sm02223a; 10.1039/c5nr02255j; 10.1039/c7cp02036h; 10.1039/c1jm12182k; 10.1039/b801977k; 10.1039/c0cp00334d; 10.1039/c6cp03915d; 10.1039/c6cs00567e; 10.1039/c5py00525f; 10.1039/c7sc03666c; 10.1039/c2cs35118h; 10.1039/9781788010146-00318; 10.1039/c8nr02278j; 10.1039/c2ce25815c; 10.1039/c7qm00557a; 10.1039/b809646e; 10.1039/c4cs00186a; 10.1039/b9100…
('imidazolium'	'10.1039/c5cp01620g; 10.1039/c8nr02278j; 10.1039/b910059h; 10.1039/c0jm00616e; 10.1039/c2ra21243a; 10.1039/c6ra27203g; 10.1039/c3ta13500d; 10.1039/c9na00564a; 10.1039/c4cp01890g; 10.1039/b905559b; 10.1039/c5cc01388g; 10.1039/c2ra21353b; 10.1039/d0dt00785d; 10.1039/c7dt02604h; 10.1039/c2cy20760e; 10.1039/c4cc02419b; 10.1039/c9sm01304k; 10.1039/c5ce00112a; 10.1039/c1dt11100k; 10.1039/c3dt52388h; 10…
('[ImxXx−n]n+ or [Imx−nXx]n−'	'10.1039/c5cp01620g')
('mono-dispersed'	'10.1039/c5cp01620g; 10.1039/c0cp00533a; 10.1039/c0jm00616e; 10.1039/c3cs00009e; 10.1039/c5fd00004a; 10.1039/c6ra27163d; 10.1039/c7nr01110e; 10.1039/c8ra00006a; 10.1039/c3ra40865e; 10.1039/c9nr08258a; 10.1039/c4tb00085d; 10.1039/c2nr30469d; 10.1039/c3nr06857a; 10.1039/c1ja90047a; 10.1039/b315103d; 10.1039/c6ra26443c; 10.1039/d0ra00762e; 10.1039/c5cp00375j')
('Fe3C'	'10.1039/c5cp01620g; 10.1039/c2jm33134a; 10.1039/9781788010146-00318; 10.1039/d0ta05100d; 10.1039/c8ta01471j; 10.1039/c4gc00164h; 10.1039/c8ta07220e; 10.1039/c6nh00077k; 10.1039/c4nr05108d; 10.1039/c2ra20812a; 10.1039/c9cs00713j; 10.1039/c5ra19616g; 10.1039/d0ee01882a; 10.1039/c8ra00761f; 10.1039/c8nr01227j; 10.1039/c7qm00007c; 10.1039/c4cs00484a; 10.1039/c9ta10667g; 10.1039/c9ta04388h; 10.1039/c…
('1-ethyl-3- methylimidazolium thiocyanate'	'10.1039/c5cp01620g')
('1-ethyl-3-methyl-imidazolium-dicyanamide'	'10.1039/c5cp01620g')
('Emim][N(CN)2'	'10.1039/c5cp01620g')
('1-butyl-3-methylimidazolium'	'10.1039/c5cp01620g; 10.1039/c0jm00616e; 10.1039/c7dt02604h; 10.1039/c5ja90045j; 10.1039/c2cp23677j; 10.1039/c6tc01378c; 10.1039/c6dt04323b; 10.1039/c0nj00858c; 10.1039/9781788010665-00076; 10.1039/c1dt11578b; 10.1039/b814384f; 10.1039/c8gc02337a; 10.1039/c4gc01716a; 10.1039/c8cy01046c')
('pyrrolidinium'	'10.1039/c5cp01620g; 10.1039/c0jm00616e; 10.1039/c9na00564a; 10.1039/c2cy20760e; 10.1039/c4dt02289k; 10.1039/c5ra00126a; 10.1039/c4ta02219j; 10.1039/c2jm15345a; 10.1039/c8cc03150a; 10.1039/c5ta05666g; 10.1039/9781788010665-00076; 10.1039/9781782622529-00341; 10.1039/9781788011839-00001; 10.1039/c8nr01928b; 10.1039/c8cc08243j; 10.1039/c6ta09590a')
('1-butyl-3-methylimidazolium hexafluorophosphate'	'10.1039/c5cp01620g; 10.1039/b916790k; 10.1039/c7nr00400a; 10.1039/d0cs00607f; 10.1039/c2cp23677j; 10.1039/b914230d; 10.1039/c8ra09577a; 10.1039/c7cp01486d; 10.1039/c2ja90058k; 10.1039/c5ay01512j; 10.1039/c5ra04756k; 10.1039/c9ta11966c; 10.1039/c8cy01061g; 10.1039/b906326a; 10.1039/c4nr01600a; 10.1039/c8ja90005a; 10.1039/c3an00947e; 10.1039/c5ja90061a; 10.1039/c1cp20552h; 10.1039/c4ja90038c; 10.1…
('Bmim][PF6'	'10.1039/c5cp01620g')
('Bmim][N(CN)2'	'10.1039/c5cp01620g')
('LaF3'	'10.1039/c5cp01620g; 10.1039/c4cs00186a; 10.1039/c4nr00708e; 10.1039/c2cs35197h; 10.1039/d0tb01559h; 10.1039/c7cs00525c; 10.1039/c8nr01262h; 10.1039/c2nr31865b; 10.1039/c4cs00170b; 10.1039/d0ma00708k; 10.1039/c5tc00303b; 10.1039/c4cs00151f; 10.1039/c1an15036g; 10.1039/c6nr07542h; 10.1039/c0jm00075b; 10.1039/c7nr01456b; 10.1039/c3ra43418d; 10.1039/c0dt01656j; 10.1039/c0an00144a; 10.1039/c1jm11401h…
('Ln3+'	'10.1039/c5cp01620g; 10.1039/c5cs00050e; 10.1039/c4cs00382a; 10.1039/c8nr01262h; 10.1039/c7tc02322g; 10.1039/c4cs00170b; 10.1039/d0ma00708k; 10.1039/c4cs00151f; 10.1039/c8nj02251h; 10.1039/c9tc03118a; 10.1039/c5nr02979a; 10.1039/9781782623717-00276; 10.1039/d0ay01521k; 10.1039/c6ra19823f; 10.1039/c3ra43418d; 10.1039/c4cs00168k; 10.1039/c6an00129g; 10.1039/c8nj02471e; 10.1039/c6fd90051h; 10.1039/c…
('1-butyl-methylpyrrolidinium bis(trifluoromethylsulfonyl)imide'	'10.1039/c5cp01620g')
('Bmpyr][NTf2'	'10.1039/c5cp01620g')
('1-butyl-1-methylpyrrolidinium trifluoromethanesulfonate'	'10.1039/c5cp01620g')
('Bmpyr][TfS'	'10.1039/c5cp01620g')
('1-ethyl-3-methylimidazolium ethylsulfate'	'10.1039/c5cp01620g; 10.1039/c8nr02278j')
('[(Bmim)x−n(PF6)x]n−'	'10.1039/c5cp01620g')
('[(Bmim)x(PF6)x−n]n+'	'10.1039/c5cp01620g')
('1-Butyl-3-methylimidazolium lauryl sulfate'	'10.1039/c5cp01620g')
('butyl'	'10.1039/c5cp01620g; 10.1039/c2nr30347g; 10.1039/d0nr03792c; 10.1039/c6ta03222b; 10.1039/c9na00564a; 10.1039/c2ra21353b; 10.1039/c4md00490f; 10.1039/c4tb01822b; 10.1039/c7cp03516k; 10.1039/9781782628354-00001; 10.1039/b822551f; 10.1039/c8ra07793b; 10.1039/c6tc00122j; 10.1039/c4ra04861j; 10.1039/b9py00327d; 10.1039/c6cc00499g; 10.1039/c6ce01782g; 10.1039/c5nr06680h; 10.1039/c4nr03915g; 10.1039/c4c…
('lauryl'	'10.1039/c5cp01620g; 10.1039/c9sm02425e; 10.1039/c5nr07161e; 10.1039/c6ra07380h; 10.1039/c8cs00115d')
('[NTf2]−'	'10.1039/c5cp01620g; 10.1039/c3nr05048c; 10.1039/c5gc02277k')
('1-butyl-3-methylimidazolium bis(trifluoromethylsulfonyl)imide'	'10.1039/c5cp01620g; 10.1039/c2cp23677j; 10.1039/c8cp00164b; 10.1039/d0na00537a; 10.1039/c2dt31644g; 10.1039/c4mh00141a; 10.1039/c8ta12353e; 10.1039/c9nj03622a')
('Bmim][NTf2'	'10.1039/c5cp01620g')
('1-butyl-3-methylimidazolium tetrafluoroborate'	'10.1039/c5cp01620g; 10.1039/c5ce02472b; 10.1039/c0jm00616e; 10.1039/c4nr00612g; 10.1039/c7tc04649a; 10.1039/c3ra40520f; 10.1039/c5ta06888f; 10.1039/b9nr00377k; 10.1039/c4dt02289k; 10.1039/d0ta04100a; 10.1039/c2cp23677j; 10.1039/c3cs60176e; 10.1039/c8cs00317c; 10.1039/c0gc00516a; 10.1039/c4ta06643j; 10.1039/c7ja90028g; 10.1039/c1an15738h; 10.1039/d0ra08529d; 10.1039/c3nr05780a; 10.1039/c5ta05666g…
('Bmim][BF4'	'10.1039/c5cp01620g; 10.1039/c5ce02472b; 10.1039/c0gc00516a; 10.1039/c9ra03312b; 10.1039/c1dt10795j')
('1-alkyl-3-methylimidazolium ([Cnmim]+)'	'10.1039/c5cp01620g')
('acetonitrile–silica'	'10.1039/c5cp01620g')
('oleate'	'10.1039/c5cp01620g; 10.1039/b818082b; 10.1039/c6cs00567e; 10.1039/c2dt11864e; 10.1039/c4cs00186a; 10.1039/b806686h; 10.1039/c6ra19861a; 10.1039/c8nr01262h; 10.1039/c2nr32447d; 10.1039/c9sm00124g; 10.1039/b916790k; 10.1039/c6ra12072e; 10.1039/c2nr31865b; 10.1039/d0na00275e; 10.1039/c4nr00868e; 10.1039/c3an01684f; 10.1039/c0dt00689k; 10.1039/c7nr01603d; 10.1039/c0py00266f; 10.1039/c4cs00151f; 10.1…
('graphite'	'10.1039/c5cp01620g; 10.1039/c2jm33134a; 10.1039/c7nr04334a; 10.1039/c4ra08050e; 10.1039/c3cs60476d; 10.1039/c5ra18397a; 10.1039/c6cs00567e; 10.1039/c3cp51901e; 10.1039/9781782622529-00170; 10.1039/c8nr02278j; 10.1039/c1jm11845e; 10.1039/c8cp04798g; 10.1039/c6sc02403c; 10.1039/c2ay05786g; 10.1039/c6fd00185h; 10.1039/d0nr03130e; 10.1039/c3ra42767f; 10.1039/9781782629139-00273; 10.1039/c1jm12676h; …
('maghemite'	'10.1039/c5cp01620g; 10.1039/c6tc03918a; 10.1039/9781788010146-00318; 10.1039/b105164b; 10.1039/c8nr02278j; 10.1039/c8nr07769j; 10.1039/c1jm11845e; 10.1039/c3cs60338e; 10.1039/c1cp22693b; 10.1039/c2dt11864e; 10.1039/c5ew00152h; 10.1039/d0tb01559h; 10.1039/c2cp41977g; 10.1039/c9nr05089b; 10.1039/c5en00155b; 10.1039/c1nr11106j; 10.1039/c7sm02324c; 10.1039/d0na00343c; 10.1039/c5nr01538c; 10.1039/c3n…
('C6mim][BF4'	'10.1039/c5cp01620g')
('titania'	'10.1039/c5cp01620g; 10.1039/c5ra20284a; 10.1039/c8nr02278j; 10.1039/c3tb21526a; 10.1039/c3nr02905k; 10.1039/c9an01309a; 10.1039/c6cs00632a; 10.1039/b809646e; 10.1039/c4cs00180j; 10.1039/b806400h; 10.1039/c0jm00616e; 10.1039/c5ew00152h; 10.1039/c4tb01101e; 10.1039/c8nr04095h; 10.1039/c1jm11927c; 10.1039/c0nr00133c; 10.1039/c1nr11106j; 10.1039/c3ta11855j; 10.1039/b903229k; 10.1039/c4tc00971a; 10.1…
('Emim][BF4'	'10.1039/c5cp01620g; 10.1039/c3nj41151f')
('TiO2'	'10.1039/c5cp01620g; 10.1039/c2jm33134a; 10.1039/c5ta05575j; 10.1039/c5ce02472b; 10.1039/c2cs35375j; 10.1039/c4cs00128a; 10.1039/c6tc04153a; 10.1039/b918035b; 10.1039/c4nr01065e; 10.1039/c5ra18397a; 10.1039/c8ja00037a; 10.1039/b818082b; 10.1039/c7ja00235a; 10.1039/c8cp01838c; 10.1039/c6bm00946h; 10.1039/c2ib20166f; 10.1039/c3nr34235b; 10.1039/d0nr01627f; 10.1039/c7ra05134d; 10.1039/c3ta10411g; 10…
('1-hexyl-3-methylimidazolium tetrafluoroborate [C6mim][BF4]'	'10.1039/c5cp01620g')
('poly(ethylene oxide)–poly(propylene oxide)–poly(ethylene oxide)'	'10.1039/c5cp01620g; 10.1039/c3cp53618a; 10.1039/c9cp03473k; 10.1039/c5fd00122f; 10.1039/c4sc02571g; 10.1039/c8tb01078a; 10.1039/c5ra01025j; 10.1039/c6nr05498f; 10.1039/c3nr02384b')
('Pluronic F127'	'10.1039/c5cp01620g; 10.1039/c3tb21526a; 10.1039/c9cs00575g; 10.1039/c4cs00186a; 10.1039/d0tb01559h; 10.1039/c5nr01538c; 10.1039/c3cs60433k; 10.1039/d0cs00671h; 10.1039/c3py01475d; 10.1039/9781782622550-00218; 10.1039/c2cs35369e; 10.1039/c9ta09277c; 10.1039/c7nr06602c; 10.1039/c9nh00628a; 10.1039/c6ra18739k; 10.1039/d0ra02801k; 10.1039/d0cs00379d; 10.1039/c7sm01817g; 10.1039/c8py00142a; 10.1039/c…
('pyrazolium'	'10.1039/c5cp01620g; 10.1039/c4cc02419b')
('[(Bmim)x−n(PF6)x]n− and [(Bmim)x(PF6)x−n]n+'	'10.1039/c5cp01620g')
('Magnetite'	'10.1039/c5cp01620g; 10.1039/9781788010146-00318; 10.1039/c8nr02278j; 10.1039/c4nr05088f; 10.1039/c5ew00152h; 10.1039/c5en00155b; 10.1039/c5nr01538c; 10.1039/c6ra12072e; 10.1039/c0dt00689k; 10.1039/c5nr03780h; 10.1039/9781788016308-00080; 10.1039/b805256e; 10.1039/c3nr05081e; 10.1039/b915680a; 10.1039/c4cp00263f; 10.1039/c1gc15386b; 10.1039/c4gc00164h; 10.1039/c3ra43418d; 10.1039/c7en00152e; 10.1…
('butyl-side'	'10.1039/c5cp01620g')
('poly(methylmethacrylate)'	'10.1039/c5cp01620g; 10.1039/d0an00563k; 10.1039/d0lc00730g; 10.1039/b313667c; 10.1039/c5ta06888f; 10.1039/d0ma00644k; 10.1039/c4cs00051j; 10.1039/c6an00466k; 10.1039/c2sm26466h; 10.1039/c6ra27260f; 10.1039/c7bm00758b; 10.1039/c5tc02160j; 10.1039/d0na00411a; 10.1039/c3ay41364k; 10.1039/c0py00220h; 10.1039/c6ta09106g; 10.1039/c7ra07191d; 10.1039/c6nr04923k; 10.1039/c7ja00026j; 10.1039/c7nr08056e; …
('(PMMA)-grafted'	'10.1039/c5cp01620g')
('1-alkyl-3-methylimidazolium'	'10.1039/c5cp01620g; 10.1039/c2ra21353b; 10.1039/c2ce06375a; 10.1039/b822551f; 10.1039/c6dt04323b; 10.1039/c3ce00035d; 10.1039/9781788010665-00076; 10.1039/c7ra05302a')
('poly(benzyl methacrylate) (PBnMA)-grafted silica'	'10.1039/c5cp01620g')
('PBnMA'	'10.1039/c5cp01620g; 10.1039/c5py00525f')
('ethylammonium'	'10.1039/c5cp01620g; 10.1039/c5fd00019j; 10.1039/c7ra13467c; 10.1039/c5ee02284c')
('poly(acrylic acid)-b-poly(acrylamide) copolymer'	'10.1039/c5cp01620g')
('halogen'	'10.1039/c5cp01620g; 10.1039/c3ta11552f; 10.1039/c8ja00037a; 10.1039/c4cs00131a; 10.1039/c2ib20166f; 10.1039/c7cs00451f; 10.1039/9781788010146-00318; 10.1039/c4sc00052h; 10.1039/c6sc02403c; 10.1039/b809646e; 10.1039/b805551c; 10.1039/c7nr02474f; 10.1039/c5ew00152h; 10.1039/b9nr00053d; 10.1039/d0nr04795c; 10.1039/c3nr05211g; 10.1039/c2nr32447d; 10.1039/b819627c; 10.1039/d0ta02691c; 10.1039/c9ra073…
('[BF4]−'	'10.1039/c5cp01620g; 10.1039/9781782622529-00341; 10.1039/c2cp23931k; 10.1039/c5gc02277k; 10.1039/9781788011839-00001')
('hydroxy'	'10.1039/c5cp01620g; 10.1039/9781788010146-00318; 10.1039/c4cs00014e; 10.1039/d0tb01559h; 10.1039/c0nr00953a; 10.1039/b815242j; 10.1039/c5py01251a; 10.1039/c7ob02958f; 10.1039/c4ta05952b; 10.1039/c5ta03120f; 10.1039/c9ta02525a; 10.1039/b910657j; 10.1039/c2ce26440d; 10.1039/c3ra40520f; 10.1039/c2ee21818f; 10.1039/c6nr08654c; 10.1039/c8ta07220e; 10.1039/c8fd90015a; 10.1039/c8py00142a; 10.1039/c9ra0…
('NP–IL hydrogen'	'10.1039/c5cp01620g')
('pyridinium'	'10.1039/c5cp01620g; 10.1039/c5cs00041f; 10.1039/c0jm00616e; 10.1039/c7cs00525c; 10.1039/c6nr02163h; 10.1039/c7ob02958f; 10.1039/c2ra21761a; 10.1039/b307062j; 10.1039/c2cy20760e; 10.1039/c4cc02419b; 10.1039/c3cp50430a; 10.1039/c5ra00126a; 10.1039/c8tb00539g; 10.1039/c9md00275h; 10.1039/c2sm25777g; 10.1039/c8pp00271a; 10.1039/b822551f; 10.1039/c2jm30897e; 10.1039/c4ra00494a; 10.1039/c4cc10414e; 10…
('Pyr][NTf2'	'10.1039/c5cp01620g')
('amino'	'10.1039/c5cp01620g; 10.1039/c5py00525f; 10.1039/c8tb01634h; 10.1039/c1cs15237h; 10.1039/c2cs35118h; 10.1039/c0cs00180e; 10.1039/c5ra20284a; 10.1039/9781788010146-00318; 10.1039/c1nr10310e; 10.1039/c5ra05889a; 10.1039/c8ra03487g; 10.1039/c0cp00533a; 10.1039/c8nr04506b; 10.1039/c2dt11864e; 10.1039/c4nr06069e; 10.1039/c0mb00266f; 10.1039/c5cs00041f; 10.1039/c7en00070g; 10.1039/c3py21131b; 10.1039/c…
('(C4H9)(CH3)3N][NTf2'	'10.1039/c5cp01620g')
('1	3-dialkylimidazolium bis(trifluoromethylsulfonyl)imide'	'10.1039/c5cp01620g')
('quaternary amino'	'10.1039/c5cp01620g')
('methanol'	'10.1039/c5cp01620g; 10.1039/c5cp00835b; 10.1039/c6tc04153a; 10.1039/c5ra03302k; 10.1039/c1pp05014a; 10.1039/c1jm12005k; 10.1039/b602830f; 10.1039/c4cs00131a; 10.1039/c7sm01533j; 10.1039/c7sc03666c; 10.1039/c9tb02700a; 10.1039/c6bm00946h; 10.1039/c8nr02513d; 10.1039/c5ra16245a; 10.1039/c2jm31692g; 10.1039/9781788010146-00318; 10.1039/9781782622529-00170; 10.1039/c8ra05929b; 10.1039/c1sm05223c; 10…
('1-butanol'	'10.1039/c5cp01620g; 10.1039/c3cp52816b; 10.1039/c6nr09315a; 10.1039/c2nr32866f; 10.1039/c3cs60433k; 10.1039/c0nr00028k; 10.1039/c6tb02940j; 10.1039/c5nr01890k; 10.1039/c1cy00350j; 10.1039/c3nr01952g; 10.1039/c8cc90324g; 10.1039/c4nr00501e; 10.1039/c4nr07558g; 10.1039/c7sm02465g; 10.1039/c4ee01047g; 10.1039/c4gc00164h; 10.1039/c1oc90014e; 10.1039/c7ta04949h; 10.1039/c3ra42119h; 10.1039/c2lc40575j…
('dimethyl sulfide'	'10.1039/c5cp01620g; 10.1039/c4cs00186a; 10.1039/c4cs00239c; 10.1039/d0cp00504e; 10.1039/c2ra22415a; 10.1039/c6ce01782g')
('[Bmim]Cl'	'10.1039/c5cp01620g; 10.1039/c5ta10173e; 10.1039/c0gc00516a; 10.1039/c6ra07984a; 10.1039/c7ce02156a; 10.1039/c6cy00820h; 10.1039/9781782621645-00288')
('[Bmim]Br'	'10.1039/c5cp01620g')
('Bmim][CH3SO4'	'10.1039/c5cp01620g')
('Methanol'	'10.1039/c5cp01620g; 10.1039/b820970g; 10.1039/c9cp06849j; 10.1039/b820379b; 10.1039/c8cs00336j; 10.1039/c9py01206k; 10.1039/b916790k; 10.1039/c0cp02680h; 10.1039/c7cs00786h; 10.1039/c6tb02940j; 10.1039/c5nr02298c; 10.1039/c3ra41739e; 10.1039/c0cp00999g; 10.1039/c3ta13500d; 10.1039/c5cs00769k; 10.1039/c5ra17087g; 10.1039/c001484b; 10.1039/c5ra09872f; 10.1039/c7nr04979j; 10.1039/c1jm11021g; 10.103…
('1-Butanol'	'10.1039/c5cp01620g; 10.1039/c0ee00448k; 10.1039/c1em10061k; 10.1039/d0cy01387k; 10.1039/c4ta01503g; 10.1039/c5ra19388e; 10.1039/c5ra22050e; 10.1039/c7sc01393k')
('Dimethyl sulfide'	'10.1039/c5cp01620g; 10.1039/c6ay02945k; 10.1039/c5ja90061a')
('1-ethyl-3-methylimidazolium bis(trifluoromethylsulfonyl)imide'	'10.1039/c5cp01620g; 10.1039/c4dt02289k; 10.1039/c5ta05666g; 10.1039/c9tc00793h')
('Emim][NTf2'	'10.1039/c5cp01620g')
('O hydrogen'	'10.1039/c5cp01620g; 10.1039/c8na00273h; 10.1039/c8sm02006j')
('alkyl C–H'	'10.1039/c5cp01620g; 10.1039/d0ma00646g; 10.1039/d0nr05801g; 10.1039/c4tb01030b; 10.1039/c5dt00863h; 10.1039/c9tb02004g; 10.1039/c1nr10938c; 10.1039/c6ra03766f')
('imidazolium C–H'	'10.1039/c5cp01620g; 10.1039/c0jm00616e')
('1-ethyl-3-methylimidazolium trifluoromethanesulfonate'	'10.1039/c5cp01620g')
('amidine'	'10.1039/c5cp01620g; 10.1039/c8nr02278j; 10.1039/c9an01309a; 10.1039/c5nr05341b; 10.1039/c6tb01462c; 10.1039/c3sm27578g; 10.1039/c8sm00925b; 10.1039/c5ra09671e; 10.1039/c5sm00247h; 10.1039/b9nr00384c; 10.1039/d0ra02272a; 10.1039/c9cp02220a; 10.1039/c8ra02552e; 10.1039/d0na00708k; 10.1039/b311283g; 10.1039/c7ra09233d; 10.1039/c6sm00393a; 10.1039/c8qm00516h; 10.1039/c7cs00447h')
('sulphate'	'10.1039/c5cp01620g; 10.1039/c4fd90078b; 10.1039/c8ra07315e; 10.1039/c3fd00039g; 10.1039/c2nr33146b; 10.1039/c6ra21568h; 10.1039/d0na00478b; 10.1039/c4ra06406b; 10.1039/c2ra01168a; 10.1039/c5nr01100k; 10.1039/c2cy20760e; 10.1039/c1pc90010b; 10.1039/c1an15452d; 10.1039/c2ee21818f; 10.1039/c6fd90051h; 10.1039/c6tb03069f; 10.1039/c4nr00419a; 10.1039/c3cp50620g; 10.1039/d0ma00295j; 10.1039/c6ra06775a…
('[(Bmim)2(BF4)3]−'	'10.1039/c5cp01620g')
('VVdW(r)'	'10.1039/c5cp01620g')
('VE(r) + VM(r) + VS(r)'	'10.1039/c5cp01620g')
('methyl'	'10.1039/c5cp01620g; 10.1039/c6cp06403e; 10.1039/c5ra03302k; 10.1039/c7cp02036h; 10.1039/b602830f; 10.1039/c5py00525f; 10.1039/c0an00458h; 10.1039/9781788010146-00318; 10.1039/c8nr05366a; 10.1039/c6nr05616d; 10.1039/c5nr03585f; 10.1039/b805551c; 10.1039/c6nr04290b; 10.1039/c9en01127g; 10.1039/c6nr02296k; 10.1039/d0nr03792c; 10.1039/c6nr09315a; 10.1039/c3cp50523e; 10.1039/c1sm05713h; 10.1039/c7nr0…
('C2 carbon'	'10.1039/c5cp01620g')
('trimethoxypropylsilane'	'10.1039/c5cp01620g')
('TMPS'	'10.1039/c5cp01620g')
('chlorotrimethyl-silane'	'10.1039/c5cp01620g')
('CTMS'	'10.1039/c5cp01620g; 10.1039/c6ra17452c; 10.1039/c5py01775k')
('1-ethyl-3-methyl-imidazolium'	'10.1039/c5cp01620g; 10.1039/b917467b')
('Diamond'	'10.1039/c5cp01620g; 10.1039/c2jm33134a; 10.1039/b913967b; 10.1039/c7en00071e; 10.1039/c4tb00975d; 10.1039/c3an01684f; 10.1039/c4en00058g; 10.1039/d0ma00646g; 10.1039/9781782622109-00245; 10.1039/c8cc90324g; 10.1039/c3cp55082f; 10.1039/c6nr00506c; 10.1039/c8nr00693h; 10.1039/c7nr02770b; 10.1039/c8bm01267a; 10.1039/c5sc00792e; 10.1039/c6nr08315c; 10.1039/c6ja90044e; 10.1039/c5nr00185d; 10.1039/c3s…
('1-butyl-3-methylimidazolium hexafluoroantimonate'	'10.1039/c5cp01620g')
('Bmim][SbF6'	'10.1039/c5cp01620g')
('1-trimethoxysilyl propyl-3-methyl-imidazolium bis-(trifluoromethylsulfonyl) imide'	'10.1039/c5cp01620g')
('1-butyl-3-methyl-pyrrolidinium bis(trifluoromethylsulfonyl) imide'	'10.1039/c5cp01620g')
('poly(benzyl methacrylate)'	'10.1039/c5cp01620g; 10.1039/c5py00525f; 10.1039/c2cs35369e; 10.1039/c7sc03334f; 10.1039/c4sm00729h; 10.1039/c4sm01724b')
('Mn1	5[Cr(CN)6]'	'10.1039/c5cp01620g')
('N-alkyl'	'10.1039/c5cp01620g; 10.1039/b822551f; 10.1039/c7cs00734e; 10.1039/c9cs00286c; 10.1039/d0ra03194a; 10.1039/c9ta03892b')
('1-dodecyl-3-methylimidazolium tetrafluoroborate'	'10.1039/c5cp01620g')
('C12mim][BF4'	'10.1039/c5cp01620g')
('C10mim][BF4'	'10.1039/c5cp01620g')
('1-tetradecyl-3-methylimidazolium chloride'	'10.1039/c5cp01620g')
('C14mimCl'	'10.1039/c5cp01620g')
('polyoxyethylene'	'10.1039/c5cp01620g; 10.1039/c2ib20117h; 10.1039/c8tb00022k; 10.1039/c5an01530h; 10.1039/c2cs35369e; 10.1039/c1ce05715d; 10.1039/c3cp50620g; 10.1039/c5cc06439b; 10.1039/c5nr01395j; 10.1039/c2ja90058k; 10.1039/c7ra07804h; 10.1039/c3ce41977k; 10.1039/c3pp50226k; 10.1039/c2ra21003g; 10.1039/d0ra03699d; 10.1039/c6ra01652a; 10.1039/c6ra23793b; 10.1039/c7ra00552k; 10.1039/c5ra26694g; 10.1039/b9nr00056a…
('C16EO6'	'10.1039/c5cp01620g')
('AgNO3'	'10.1039/c5cp01620g; 10.1039/c3nr01091k; 10.1039/c0nr00972e; 10.1039/c1cs15237h; 10.1039/c3tc31431f; 10.1039/c8nr02278j; 10.1039/c1nr10310e; 10.1039/c3tc32113d; 10.1039/b820970g; 10.1039/c6cs00632a; 10.1039/b809646e; 10.1039/c6fd90068b; 10.1039/c4cs00186a; 10.1039/c4ay02112f; 10.1039/c2jm35048c; 10.1039/c9tc00068b; 10.1039/c3nr05033e; 10.1039/c2cs15355f; 10.1039/c7fd00220c; 10.1039/b921857b; 10.1…
('Tween 85'	'10.1039/c5cp01620g; 10.1039/c9nj01634a; 10.1039/c3sm52949e; 10.1039/c2ra20726e')
('Polyoxyethylene Sorbitan Trioleate'	'10.1039/c5cp01620g')
('Pluronic P123'	'10.1039/c5cp01620g; 10.1039/c4cs00186a; 10.1039/c6ra07802h; 10.1039/c2cs35369e; 10.1039/c2ee22310d; 10.1039/c5ra25358f; 10.1039/c7dt02421e; 10.1039/b921016d; 10.1039/c3cs60176e; 10.1039/c0gc00516a; 10.1039/c6qi00199h; 10.1039/c5ra02712h; 10.1039/c3ce40369f; 10.1039/c5ta01228g; 10.1039/c6cs00829a; 10.1039/d0ra02272a; 10.1039/c6ra21207g; 10.1039/c4cy00951g; 10.1039/c9na00508k; 10.1039/c3nr00176h; …
('EO20PO70EO20'	'10.1039/c5cp01620g; 10.1039/c2jm33632d; 10.1039/c5nr00185d; 10.1039/b921016d; 10.1039/c5ra02712h; 10.1039/c3nr00176h; 10.1039/c0nj00094a; 10.1039/c6ra17452c; 10.1039/c6ra22047a; 10.1039/d0ta04209a; 10.1039/c5ra09360k')
('pyrrolidinium nitrate'	'10.1039/c5cp01620g')
('Pyrr][NO3'	'10.1039/c5cp01620g')
('HAuCl4'	'10.1039/c5cp01620g; 10.1039/c3nr01091k; 10.1039/c1an15185a; 10.1039/c5ce02472b; 10.1039/c2cs35375j; 10.1039/c4cs00128a; 10.1039/c0nr00972e; 10.1039/b820052a; 10.1039/b602830f; 10.1039/c5py00525f; 10.1039/c0an00785d; 10.1039/c0jm03925j; 10.1039/c0an00458h; 10.1039/c3ra43394c; 10.1039/c3tc31431f; 10.1039/c5cp00606f; 10.1039/c4an01496k; 10.1039/c1nr10310e; 10.1039/c8nr05366a; 10.1039/c4ra03350g; 10…
('Pluronic P105'	'10.1039/c5cp01620g')
('[Bmim][PF6]–hexane'	'10.1039/c5cp01620g')
('–hexane'	'10.1039/c5cp01620g; 10.1039/b902875g')
('phosphonium'	'10.1039/c5cp01620g; 10.1039/c5cs00041f; 10.1039/c6fd90001a; 10.1039/c0jm00616e; 10.1039/c5cp00031a; 10.1039/c4ra06406b; 10.1039/c2cy20760e; 10.1039/c2cc35663e; 10.1039/c5ja90045j; 10.1039/c4cy00468j; 10.1039/c5fd00131e; 10.1039/c8ew00206a; 10.1039/c0gc00851f; 10.1039/c6dt01492e; 10.1039/c8sm01091a; 10.1039/c3ra47801g; 10.1039/c4gc00458b; 10.1039/9781782622529-00341; 10.1039/c1ja90047a; 10.1039/c…
('CHCl3'	'10.1039/c5cp01620g; 10.1039/c8nr02513d; 10.1039/9781788010146-00318; 10.1039/c8nr05366a; 10.1039/c3ra42031k; 10.1039/b916790k; 10.1039/c6ta03222b; 10.1039/c0cp02680h; 10.1039/c5ra00274e; 10.1039/b819627c; 10.1039/c2py00610c; 10.1039/c0sm00647e; 10.1039/c9sm02425e; 10.1039/c5cs00769k; 10.1039/c4cs00151f; 10.1039/c3tc30129j; 10.1039/c0dt01371d; 10.1039/c6ra05825f; 10.1039/c4ta05801a; 10.1039/b7115…
('SiOx'	'10.1039/c5cp01620g; 10.1039/c2nr32381h; 10.1039/c7cs00525c; 10.1039/c3cp44574g; 10.1039/c7cs00169j; 10.1039/c4cp00293h; 10.1039/c6ra18102c; 10.1039/c9ta02525a; 10.1039/c1jm14612b; 10.1039/c3ja90051g; 10.1039/b813821d; 10.1039/c9ra02490e; 10.1039/c7ta05768g; 10.1039/c7cs00209b; 10.1039/c8nr03109f; 10.1039/c5cp00129c; 10.1039/c3tc30426d; 10.1039/c7nr08579f; 10.1039/c0sc00132e; 10.1039/c7cs00104e; …
('dialkyl imidazolium'	'10.1039/c5cp01620g')
('alkylsilane'	'10.1039/c5cp01620g; 10.1039/c3sm51864g; 10.1039/c1an15448f; 10.1039/d0nr05355d; 10.1039/c5cy00285k; 10.1039/c1jm13412d; 10.1039/c9nr10837h; 10.1039/c5ra06901g; 10.1039/c0sm00119h')
('poly(ethylene oxide)–poly(propylene oxide)'	'10.1039/c5cp01620g')
('carbon-capture'	'10.1039/c5cp01620g')
('Klingelbergstrasse'	'10.1039/c4cs00225c; 10.1039/c4cs90106a')
('Teflon'	'10.1039/c4cs00225c; 10.1039/c5ce02472b; 10.1039/c3ta11552f; 10.1039/c3nr02334f; 10.1039/c8ja00037a; 10.1039/c9cp01856e; 10.1039/c3ta10411g; 10.1039/c5ra20284a; 10.1039/c5ra16245a; 10.1039/c7ra00011a; 10.1039/c2nr30347g; 10.1039/c5cp00606f; 10.1039/c8fd00014j; 10.1039/c5nr03585f; 10.1039/c8cp02870b; 10.1039/c4cs00180j; 10.1039/b915345d; 10.1039/b910059h; 10.1039/c8fd00149a; 10.1039/b919917a; 10.1…
('alkanethiol'	'10.1039/c4cs00225c; 10.1039/c6cp06403e; 10.1039/c3nr01091k; 10.1039/c3nr02334f; 10.1039/c1jm12182k; 10.1039/c6cp03915d; 10.1039/c0an00458h; 10.1039/c1cs15237h; 10.1039/c3tc31431f; 10.1039/c8nr02278j; 10.1039/c4an01496k; 10.1039/c7qm00557a; 10.1039/c5fd90042e; 10.1039/b805551c; 10.1039/c3cy00298e; 10.1039/c3sm51736e; 10.1039/c6gc00383d; 10.1039/c0cp00233j; 10.1039/c6nr00502k; 10.1039/c3cp50523e; …
('PDMS'	'10.1039/c4cs00225c; 10.1039/b913511a; 10.1039/c4cs00128a; 10.1039/c3nr02334f; 10.1039/c0cp00334d; 10.1039/c1nr11273b; 10.1039/c1cs15237h; 10.1039/c6lc01045h; 10.1039/c5fd90042e; 10.1039/c3tc32113d; 10.1039/d0lc00196a; 10.1039/c3sm51864g; 10.1039/c3an01679j; 10.1039/c2cp43859c; 10.1039/c6fd90068b; 10.1039/c7lc00588a; 10.1039/c5nr04460j; 10.1039/b910059h; 10.1039/c3ta14436d; 10.1039/b905686f; 10.1…
('dodecanethiol'	'10.1039/c4cs00225c; 10.1039/c6cp03915d; 10.1039/c5py00525f; 10.1039/c1cs15237h; 10.1039/c8nr02278j; 10.1039/c5fd90042e; 10.1039/c6nr01881e; 10.1039/c8sm01640b; 10.1039/c7sm00319f; 10.1039/c6cs00632a; 10.1039/c3cy00298e; 10.1039/c3sm51736e; 10.1039/c3sm51225h; 10.1039/c6nr00502k; 10.1039/c3cp50523e; 10.1039/b712175j; 10.1039/b204057c; 10.1039/b916790k; 10.1039/c0cp02680h; 10.1039/c8tb03084g; 10.1…
('alkanes'	'10.1039/c4cs00225c; 10.1039/c3nr02334f; 10.1039/c7cp02036h; 10.1039/d0sm01247e; 10.1039/c3ra42767f; 10.1039/c6sm01498d; 10.1039/c6cs00094k; 10.1039/b712175j; 10.1039/b204057c; 10.1039/c7me00033b; 10.1039/c5cp00428d; 10.1039/c3sc50320h; 10.1039/d0cp04884d; 10.1039/c6ra12072e; 10.1039/c6nr01191h; 10.1039/c3gc41360h; 10.1039/c3py01475d; 10.1039/b310967b; 10.1039/c7ob02958f; 10.1039/c9ra00125e; 10.1…
('alkane'	'10.1039/c4cs00225c; 10.1039/c6cp06403e; 10.1039/c7cp02036h; 10.1039/c3sm51864g; 10.1039/c6cs00094k; 10.1039/b712175j; 10.1039/b204057c; 10.1039/c7me00033b; 10.1039/c5nr01538c; 10.1039/c4nr05591h; 10.1039/b916790k; 10.1039/c7ra10479k; 10.1039/c5ra00274e; 10.1039/c6nr01191h; 10.1039/c4ra10811f; 10.1039/c0py00266f; 10.1039/b310967b; 10.1039/c5cc03587b; 10.1039/c1nr10086f; 10.1039/b911244h; 10.1039/…
('oligo(phenylene ethynylene)'	'10.1039/c4cs00225c; 10.1039/c7cs00630f; 10.1039/c6tc03319a')
('OPE'	'10.1039/c4cs00225c; 10.1039/c3nr02334f; 10.1039/c3cp53689k; 10.1039/c4cs00143e; 10.1039/c6me00095a; 10.1039/c4cs00204k; 10.1039/c4py00376d; 10.1039/c6tc03319a')
('octanethiols'	'10.1039/c4cs00225c')
('dithiols'	'10.1039/c4cs00225c; 10.1039/9781782628354-00166; 10.1039/b712175j; 10.1039/b909137h; 10.1039/c6fd00180g; 10.1039/b207895c; 10.1039/c4ta05801a; 10.1039/b818851n; 10.1039/c4cc05909c; 10.1039/c1cp21996k; 10.1039/c0jm00007h; 10.1039/b006687g; 10.1039/c0nr00698j; 10.1039/c2lc40575j; 10.1039/c6me00095a; 10.1039/9781782628354-00001; 10.1039/b303214k; 10.1039/c8tb01566j; 10.1039/c4ce00689e; 10.1039/c8nr…
('OPEs'	'10.1039/c4cs00225c; 10.1039/c4cs00143e; 10.1039/c9cs00651f')
('octanethiol'	'10.1039/c4cs00225c; 10.1039/c3nr02334f; 10.1039/c1jm12182k; 10.1039/c6cp03915d; 10.1039/c3tc31431f; 10.1039/c5fd90042e; 10.1039/9781782628354-00166; 10.1039/c7nr07898f; 10.1039/c2cp41419h; 10.1039/b916790k; 10.1039/c8an00606g; 10.1039/c5nr08965d; 10.1039/b811424m; 10.1039/c5nr08783j; 10.1039/c2oc90021a; 10.1039/c5cs00763a; 10.1039/d0dt02822c; 10.1039/c2nr30640a; 10.1039/c0jm00007h; 10.1039/c8en0…
('dithiol'	'10.1039/c4cs00225c; 10.1039/c3nr01091k; 10.1039/c5py00525f; 10.1039/c2cs35118h; 10.1039/c7qm00557a; 10.1039/c6nr09315a; 10.1039/9781782628354-00166; 10.1039/b712175j; 10.1039/b909137h; 10.1039/c4nr05591h; 10.1039/c7ra10479k; 10.1039/c3cp51420j; 10.1039/b615309g; 10.1039/b811424m; 10.1039/c6sc01407k; 10.1039/c4cp00695j; 10.1039/c5ra26268b; 10.1039/c005397j; 10.1039/c3py01475d; 10.1039/b310967b; 1…
('oligo(phenylene vinylene)'	'10.1039/c4cs00225c')
('OPV'	'10.1039/c4cs00225c; 10.1039/c8cp07137c; 10.1039/c2cs35118h; 10.1039/9781782622109-00207; 10.1039/c0jm01166e; 10.1039/c7ta05709a; 10.1039/c2ee03242b; 10.1039/c4mh00236a; 10.1039/c4nr01600a; 10.1039/c9ja00206e')
('thiophene'	'10.1039/c4cs00225c; 10.1039/c5ra20284a; 10.1039/d0nj03213a; 10.1039/c1fd00081k; 10.1039/9781782628354-00166; 10.1039/c4nr00868e; 10.1039/c3gc41360h; 10.1039/c7qi00326a; 10.1039/c9tc03118a; 10.1039/d0cs00671h; 10.1039/c9ta09277c; 10.1039/c9cs00738e; 10.1039/c9ta02525a; 10.1039/c6fd90017h; 10.1039/c6ra22234j; 10.1039/c0jm00007h; 10.1039/c5ta07381b; 10.1039/c1sm05750b; 10.1039/c6cs00542j; 10.1039/c…
('metaphenyl'	'10.1039/c4cs00225c')
('acetone'	'10.1039/c4cs00225c; 10.1039/c3nr02334f; 10.1039/c6tc03918a; 10.1039/c5ra03302k; 10.1039/c0nr00972e; 10.1039/c5py00525f; 10.1039/d0sm01247e; 10.1039/c0jm03925j; 10.1039/c1cs15237h; 10.1039/c7nr03437g; 10.1039/c8sm02110d; 10.1039/c5ra16245a; 10.1039/c7ra00011a; 10.1039/b105164b; 10.1039/c4an01496k; 10.1039/c3ra42031k; 10.1039/c7nj02140b; 10.1039/c7sm00319f; 10.1039/b820970g; 10.1039/c5nr03585f; 10…
('dithiolated'	'10.1039/c4cs00225c; 10.1039/c6nr07807a')
('fluorenone'	'10.1039/c4cs00225c; 10.1039/d0ay01521k; 10.1039/b9nr00374f; 10.1039/c3tb20881h')
('pyridine'	'10.1039/c4cs00225c; 10.1039/c3nr01091k; 10.1039/c2cs35375j; 10.1039/c9na00348g; 10.1039/c6cs00567e; 10.1039/c5py00525f; 10.1039/c2cs35118h; 10.1039/c3ra43394c; 10.1039/c7qm00557a; 10.1039/c3ra42031k; 10.1039/b805551c; 10.1039/c2cp43859c; 10.1039/c3cy00298e; 10.1039/c5tb00240k; 10.1039/c5ew00152h; 10.1039/c1fd00081k; 10.1039/d0tb01559h; 10.1039/9781782628354-00166; 10.1039/b712175j; 10.1039/b7038…
('4-nitrothiolphenol'	'10.1039/c4cs00225c')
('chloroform'	'10.1039/c4cs00225c; 10.1039/c2cs35375j; 10.1039/c3nr02334f; 10.1039/c6tc03918a; 10.1039/c1jm12182k; 10.1039/c8cp07137c; 10.1039/c9tb02700a; 10.1039/c3ra43394c; 10.1039/c8nr02513d; 10.1039/c2jm31692g; 10.1039/9781788010146-00318; 10.1039/c6ra10026k; 10.1039/c5cp00606f; 10.1039/c1sm05223c; 10.1039/c1jm11845e; 10.1039/c8nr05366a; 10.1039/c3ra42031k; 10.1039/c5ra05889a; 10.1039/c6nr05616d; 10.1039/c…
('citrate'	'10.1039/c4cs00225c; 10.1039/c3nr01091k; 10.1039/c1an15185a; 10.1039/b918035b; 10.1039/c8ja00037a; 10.1039/9781788016308-00031; 10.1039/b820052a; 10.1039/c6cp03915d; 10.1039/c5py00525f; 10.1039/c7ja00235a; 10.1039/c0an00785d; 10.1039/c8tb01634h; 10.1039/c0an00458h; 10.1039/c1cs15237h; 10.1039/c2an00034b; 10.1039/c2cs35118h; 10.1039/c0cs00180e; 10.1039/c3ra43394c; 10.1039/b913967b; 10.1039/c3tc314…
('no. 213382'	'10.1039/c4cs00225c')
('no. 263091'	'10.1039/c4cs00225c')
('no. 318597'	'10.1039/c4cs00225c')
('SW7 2AZ'	'10.1039/c6cp06403e; 10.1039/c5cc90369f; 10.1039/c3cs60149h; 10.1039/c5ra08788k; 10.1039/c3nr06167a; 10.1039/c6nr09162h; 10.1039/c2nr33187j; 10.1039/c3nr01197f; 10.1039/c5nr04400f; 10.1039/d0ra03001e; 10.1039/c7py01363a; 10.1039/b919461b; 10.1039/c3tb21422b; 10.1039/c4sm01717j; 10.1039/c0ce00264j; 10.1039/c2py00564f; 10.1039/c4cc03240c; 10.1039/c8ra09396b; 10.1039/c0nr00469c; 10.1039/b817666c; 10…
('Oxfordshire OX11 0QX'	'10.1039/c6cp06403e; 10.1039/c6cp00957c; 10.1039/c4ta00543k')
('octane'	'10.1039/c6cp06403e; 10.1039/9781788010146-00318; 10.1039/c9cp06849j; 10.1039/c3sm51225h; 10.1039/b712175j; 10.1039/d0mh00951b; 10.1039/c0nr00028k; 10.1039/c5ra00274e; 10.1039/c4nr00868e; 10.1039/c6fd90003h; 10.1039/c0dt00689k; 10.1039/c2nr00031h; 10.1039/c0jm02853c; 10.1039/c7ob02958f; 10.1039/c1cp22279a; 10.1039/c4gc00164h; 10.1039/c1cp20242a; 10.1039/b802654h; 10.1039/b805549a; 10.1039/c6sm003…
('byT(r) = A/r + B'	'10.1039/c6cp06403e')
('ΔU(t) = Knew(t) − Kold(t)'	'10.1039/c6cp06403e')
('(γp2 − γp1)Ap2 − γ12Ast'	'10.1039/c6cp06403e')
('AuPd'	'10.1039/c6cp06403e; 10.1039/c3cp51901e; 10.1039/b809646e; 10.1039/c8cp07576j; 10.1039/c8cc90324g; 10.1039/c8fd90014k; 10.1039/c4en00067f; 10.1039/c4gc00164h; 10.1039/d0cy00915f; 10.1039/c8fd90015a; 10.1039/c7fd90011b; 10.1039/c8cp03801e; 10.1039/c9cs00713j; 10.1039/c5cs00350d; 10.1039/c1fd00020a; 10.1039/c3cs60296f; 10.1039/c8nr09917k; 10.1039/c2ee03590a; 10.1039/c3fd90007j; 10.1039/c8ra09577a; …
('oxide–alkane'	'10.1039/c6cp06403e')
('G\\nK*(0)'	'10.1039/c6cp06403e')
('thioalkylated ethylene glycol'	'10.1039/c6cp06403e')
('polyethylene glycol silane'	'10.1039/c6cp06403e; 10.1039/c0cc02923h')
('oxide'	'10.1039/c6cp06403e; 10.1039/c2jm33134a; 10.1039/c8ra00553b; 10.1039/c6tc04153a; 10.1039/c6tc03918a; 10.1039/c0nr00972e; 10.1039/c5ra18397a; 10.1039/c1jm12182k; 10.1039/c6cp03915d; 10.1039/c6cp08174f; 10.1039/c7nr03437g; 10.1039/c7cs00451f; 10.1039/c2em30145h; 10.1039/d0cp05456a; 10.1039/c3cp51901e; 10.1039/c5ra16245a; 10.1039/c2nr30347g; 10.1039/9781788010146-00318; 10.1039/9781782622529-00170; …
('J003859'	'10.1039/c6cp06403e; 10.1039/d0nr00834f')
('Fondazione'	'10.1039/c6cp06403e; 10.1039/c4cp05854b; 10.1039/c3nr06103e; 10.1039/c9nr07015j; 10.1039/c9nr09683c; 10.1039/c3tc00767g; 10.1039/c6cp02094a; 10.1039/c7nr01793f; 10.1039/c3bm60068h; 10.1039/c3nr00402c; 10.1039/c1nr11401h; 10.1039/c5tc01136a; 10.1039/c1cc11192b; 10.1039/c5cp07116j; 10.1039/c8nr08782b; 10.1039/c5nr08486e; 10.1039/d0na00411a; 10.1039/c9nh00097f; 10.1039/c0nr00436g; 10.1039/d0py00393j…
('MULTINANO'	'10.1039/c6cp06403e')
('Bo Gao'	'10.1039/c3nr01091k; 10.1039/c4ce00681j; 10.1039/c5nr00809c; 10.1039/c4ta01062k')
('polyol'	'10.1039/c3nr01091k; 10.1039/c1cs15237h; 10.1039/c2cs35118h; 10.1039/c8nr02278j; 10.1039/c7qm00557a; 10.1039/c6cs00094k; 10.1039/c2cs35197h; 10.1039/c2cs15355f; 10.1039/c7fd00220c; 10.1039/c2cc31603j; 10.1039/c8cs00336j; 10.1039/d0nr04795c; 10.1039/c5nr01538c; 10.1039/c3cs00009e; 10.1039/b916790k; 10.1039/c0cp02680h; 10.1039/c7tc05854c; 10.1039/b811424m; 10.1039/c2nr31865b; 10.1039/c4ra17233g; 10…
('diol'	'10.1039/c3nr01091k; 10.1039/d0en00016g; 10.1039/c2cs15355f; 10.1039/9781782628354-00166; 10.1039/c7tc05854c; 10.1039/c2nr30213f; 10.1039/c5py01251a; 10.1039/c7ob02958f; 10.1039/c5ra17840a; 10.1039/c1jm14612b; 10.1039/c8tb00627j; 10.1039/c3ra40520f; 10.1039/c6cc02202b; 10.1039/c9nr03763b; 10.1039/c0jm01169j; 10.1039/c4ra05034g; 10.1039/c3cp50620g; 10.1039/c5sm02787j; 10.1039/d0bm01364a; 10.1039/c…
('Poly(vinyl pyrrolidone)'	'10.1039/c3nr01091k; 10.1039/c5ra01510c; 10.1039/c6cp02719a; 10.1039/c2ee21818f; 10.1039/c5nr06773a; 10.1039/c2cc31354e; 10.1039/c8nj01747f; 10.1039/c3cs60351b')
('pyrrolidone'	'10.1039/c3nr01091k; 10.1039/c4cs00186a; 10.1039/c8ta11460a; 10.1039/c7dt02130e; 10.1039/c6cy00403b; 10.1039/c4nr01514b; 10.1039/c4ra06406b; 10.1039/c2an35448a; 10.1039/c6ra18345j; 10.1039/c6tc01999d; 10.1039/c5en00075k; 10.1039/c4cp00991f; 10.1039/c9cs00651f; 10.1039/c4ra00426d; 10.1039/d0ra06681h; 10.1039/c7ra05812h; 10.1039/d0na00411a; 10.1039/c8na00353j; 10.1039/c9ra10686c; 10.1039/c6ra13108e…
('potassium borohydride'	'10.1039/c3nr01091k; 10.1039/c2ce25840d; 10.1039/c2ce90082c; 10.1039/c9ra00182d; 10.1039/d0na00753f; 10.1039/c3ee42518e; 10.1039/c8ra03848a; 10.1039/c9ja90058f; 10.1039/c4ra14132f')
('KBH4'	'10.1039/c3nr01091k; 10.1039/c5cc01131k; 10.1039/c3ra43418d; 10.1039/c2ce25840d; 10.1039/9781788010375-00059; 10.1039/c3ra40520f; 10.1039/c2cs35029g; 10.1039/c4dt02289k; 10.1039/c4ra11156g; 10.1039/c3ra40888d; 10.1039/c5ta01228g; 10.1039/c4dt03953j; 10.1039/c4nj00794h; 10.1039/d0ra06168a; 10.1039/c9ra00182d; 10.1039/c5ra09519k; 10.1039/c4qi00049h; 10.1039/c5ra08076b; 10.1039/c7qi00321h; 10.1039/c…
('chloride'	'10.1039/c3nr01091k; 10.1039/c5py00525f; 10.1039/c1cs15237h; 10.1039/c9tb02700a; 10.1039/c2cs35118h; 10.1039/9781788010146-00318; 10.1039/c7qm00557a; 10.1039/c3cp54221a; 10.1039/c5tb02047f; 10.1039/c9an01309a; 10.1039/c6fd90068b; 10.1039/c3ta11546a; 10.1039/c4cs00186a; 10.1039/c0jm00616e; 10.1039/c7cs00612h; 10.1039/d0nr03792c; 10.1039/c0nj00505c; 10.1039/c3nr00898c; 10.1039/c3cs60433k; 10.1039/c…
('poly(diallyldimethylammonium chloride) and poly(2-hydroxy-3-methacryloxypropyltrimethyl ammonium chloride)'	'10.1039/c3nr01091k')
('benzyldimethyl hexadecylammonium chloride'	'10.1039/c3nr01091k')
('cetylpyridinium chloride monohydrate'	'10.1039/c3nr01091k; 10.1039/c7ra05982e')
('poly-N-isopropylacrylamide'	'10.1039/c3nr01091k; 10.1039/c4nr00708e; 10.1039/c8sm00534f; 10.1039/9781782622550-00218; 10.1039/b601069e; 10.1039/c4sm02430c; 10.1039/c7nr05762h; 10.1039/c6nr09396e; 10.1039/d0cc05899h; 10.1039/c3cp51578h; 10.1039/c1cs15155j; 10.1039/c2ta00112h; 10.1039/c1sm06783d')
('pNIPAM'	'10.1039/c3nr01091k; 10.1039/c0nr00972e; 10.1039/c8nr02278j; 10.1039/c8sm00534f; 10.1039/c6fd90049f; 10.1039/c7sm00920h; 10.1039/c2oc90021a; 10.1039/c4en00211c; 10.1039/c1oc90014e; 10.1039/c2cp42598j; 10.1039/c6nh00202a; 10.1039/b905116n; 10.1039/c6tb01336h; 10.1039/c2jm30210a; 10.1039/c9tb00325h; 10.1039/c7nr01733b; 10.1039/c2bm00184e; 10.1039/c3py00991b; 10.1039/b917022g; 10.1039/c8tb01078a; 10…
('NIPAM'	'10.1039/c3nr01091k; 10.1039/c4cc07644c; 10.1039/c5py00525f; 10.1039/c3tb21526a; 10.1039/c9cs00575g; 10.1039/c5cs00041f; 10.1039/c2cs35197h; 10.1039/c7lc00081b; 10.1039/c0sm00534g; 10.1039/c0nr00028k; 10.1039/c8sm00534f; 10.1039/c1jm11613d; 10.1039/d0nr01631d; 10.1039/9781788016308-00080; 10.1039/9781782622550-00218; 10.1039/9781788016308-00061; 10.1039/c1sm05397c; 10.1039/c3ta12295f; 10.1039/c2n…
('polystyrene-block-poly(acrylic acid)'	'10.1039/c3nr01091k; 10.1039/c7sm01354j; 10.1039/c5bm00006h; 10.1039/c4cs00124a; 10.1039/c9nr00148d; 10.1039/c9en00637k; 10.1039/c0nr00845a; 10.1039/c6ce01477a; 10.1039/c6sc02276f; 10.1039/d0ja90067b')
('PS-b-PAA'	'10.1039/c3nr01091k; 10.1039/c2cs35375j; 10.1039/c6cs00632a; 10.1039/c7sm01354j; 10.1039/c6cs00818f; 10.1039/c1sm05750b; 10.1039/c4cs00124a; 10.1039/c4cs00152d; 10.1039/c8bm01523f; 10.1039/c8cs00001h; 10.1039/c9nr00148d; 10.1039/c8nh00300a; 10.1039/c4ta04036h; 10.1039/c2sm06987c; 10.1039/c3nr01350b; 10.1039/d0na00599a; 10.1039/c1jm11558h; 10.1039/c6cs00013d; 10.1039/d0ra06334g; 10.1039/c4bm00230j…
('polypyrrole'	'10.1039/c3nr01091k; 10.1039/c5ra20284a; 10.1039/c4cs00180j; 10.1039/c4cs00186a; 10.1039/c7bm00256d; 10.1039/c5ew00152h; 10.1039/c4nr00708e; 10.1039/c4cs00014e; 10.1039/d0nr04795c; 10.1039/c4ra07359b; 10.1039/c3cs00009e; 10.1039/d0ta05100d; 10.1039/b912004a; 10.1039/9781782623717-00276; 10.1039/c2cs35369e; 10.1039/c4ja90045f; 10.1039/c5ee02474a; 10.1039/d0na00478b; 10.1039/c2nr11736c; 10.1039/c6n…
('phenol formaldehyde resin'	'10.1039/c3nr01091k; 10.1039/c6cs00632a; 10.1039/c7qm00007c')
('poly(oxypropylene)diamines'	'10.1039/c3nr01091k')
('POPDAs'	'10.1039/c3nr01091k')
('HS(CH2)nCOOH'	'10.1039/c3nr01091k; 10.1039/c1jm11599e')
('methylene'	'10.1039/c3nr01091k; 10.1039/c5ra03302k; 10.1039/c6cp03915d; 10.1039/c5ra20284a; 10.1039/c6nr05616d; 10.1039/c2nr31662e; 10.1039/c6nr04290b; 10.1039/a910343k; 10.1039/c5tb00209e; 10.1039/c3nr02257a; 10.1039/c5ra00274e; 10.1039/c2cp23820a; 10.1039/c6tb02940j; 10.1039/c2nr30213f; 10.1039/b303117a; 10.1039/c2jm33783e; 10.1039/c1jm11613d; 10.1039/c7bm00797c; 10.1039/d0cs00671h; 10.1039/c6ra05825f; 10…
('polymethacrylic acid'	'10.1039/c3nr01091k; 10.1039/c2cs35118h; 10.1039/d0tb01559h; 10.1039/d0tb02137g; 10.1039/c0ce00419g; 10.1039/c4cs00124a; 10.1039/c4ra06902a; 10.1039/c3cs60048c; 10.1039/9781782628514-00407; 10.1039/c3cc44268c; 10.1039/c7nr06773a; 10.1039/c0jm00320d; 10.1039/c5ra07082a; 10.1039/c9mh01495k; 10.1039/d0ra01727b; 10.1039/9781788013536-00033; 10.1039/9781782628514-00051; 10.1039/c8ee02361a; 10.1039/c5m…
('PMAA'	'10.1039/c3nr01091k; 10.1039/c2cs35118h; 10.1039/c5cs00041f; 10.1039/c7sm01354j; 10.1039/d0tb01559h; 10.1039/c5nr00535c; 10.1039/c4cc04936e; 10.1039/c9ta09277c; 10.1039/c6nr07542h; 10.1039/c0ee00541j; 10.1039/c9ta02525a; 10.1039/c4py01134a; 10.1039/c9en00983c; 10.1039/d0tb02137g; 10.1039/c5nr07436c; 10.1039/c4ra06902a; 10.1039/c7nr05276f; 10.1039/c0cs00087f; 10.1039/b911965p; 10.1039/b912168d; 10…
('poly(amidoamine)'	'10.1039/c3nr01091k; 10.1039/c7an00288b; 10.1039/c4cs00186a; 10.1039/c2cs35197h; 10.1039/b916790k; 10.1039/c2cs15309b; 10.1039/b207895c; 10.1039/c8cc03720e; 10.1039/c4cs00363b; 10.1039/c6ra07802h; 10.1039/c8ta00317c; 10.1039/b815242j; 10.1039/c0cs00018c; 10.1039/c2cs15327k; 10.1039/c1jm11021g; 10.1039/c9nh00628a; 10.1039/c4tb01915f; 10.1039/c9cs00738e; 10.1039/d0nr04273k; 10.1039/c2ee21818f; 10.1…
('PAMAM'	'10.1039/c3nr01091k; 10.1039/c8ra00553b; 10.1039/9781788010146-00318; 10.1039/c7an00288b; 10.1039/c6cs00632a; 10.1039/b809646e; 10.1039/c4cs00186a; 10.1039/d0tb01559h; 10.1039/9781782628354-00166; 10.1039/c2nr32867d; 10.1039/c4nr00018h; 10.1039/c3cs60433k; 10.1039/c0cs00003e; 10.1039/c0sm00534g; 10.1039/b916790k; 10.1039/c0cp02680h; 10.1039/c3nr02257a; 10.1039/c0nr00028k; 10.1039/c2cs15309b; 10.1…
('carboxylic acid'	'10.1039/c3nr01091k; 10.1039/c1an15185a; 10.1039/c5py00525f; 10.1039/c0an00458h; 10.1039/c1cs15237h; 10.1039/c9tb02700a; 10.1039/c8sm02110d; 10.1039/c5ra20284a; 10.1039/c1nr10435g; 10.1039/c8ra05929b; 10.1039/c8nr02278j; 10.1039/c4an01496k; 10.1039/c3tb21526a; 10.1039/d0tc00077a; 10.1039/c7nr04724j; 10.1039/c0cp00533a; 10.1039/c1cp22693b; 10.1039/b805551c; 10.1039/c2dt11864e; 10.1039/c3an00506b; …
('dimethyl formamide'	'10.1039/c3nr01091k; 10.1039/c6nr05870a; 10.1039/c4nr03724c; 10.1039/d0ra02801k; 10.1039/c5an00004a; 10.1039/c4nj02117g; 10.1039/c5tb01357g; 10.1039/c5nr00737b; 10.1039/c4cs00108g; 10.1039/c8qi00435h; 10.1039/c5ra00409h; 10.1039/c8bm01208c; 10.1039/c0pp00147c; 10.1039/d0ra02272a; 10.1039/c9ra05484g; 10.1039/c5ob00447k; 10.1039/c3py00656e; 10.1039/c6tc04188d; 10.1039/c5nr06680h; 10.1039/c4tb00077c…
('4-mercaptobenzoic acid'	'10.1039/c3nr01091k; 10.1039/c8nr01618f; 10.1039/c5nr06615h; 10.1039/c2cp43859c; 10.1039/c2cc31603j; 10.1039/c7cs00786h; 10.1039/c4ra03512g; 10.1039/c7nr01406f; 10.1039/c4en00211c; 10.1039/d0nr06296k; 10.1039/c6ra18102c; 10.1039/c5cs00644a; 10.1039/c7ra01034f; 10.1039/d0an00986e; 10.1039/c4nr04111a; 10.1039/c4nr02513j; 10.1039/d0nr06997c; 10.1039/c0cc02209h; 10.1039/c7nr08905h; 10.1039/b705969h; …
('poly(2-(2-methoxyethoxy)ethyl methacrylate)-block-PS'	'10.1039/c3nr01091k')
('poly(ethyl oxide)-block-PS'	'10.1039/c3nr01091k')
('PS-b-poly(acrylic acid)'	'10.1039/c3nr01091k; 10.1039/c8nh00300a')
('PAA'	'10.1039/c3nr01091k; 10.1039/c2cs35375j; 10.1039/c8ra00553b; 10.1039/c3cs60476d; 10.1039/c5py00525f; 10.1039/c0jm03925j; 10.1039/c7ra11830a; 10.1039/9781788010146-00318; 10.1039/c5nr03646a; 10.1039/c6cs00632a; 10.1039/c8nr04506b; 10.1039/c5cs00041f; 10.1039/c4cs00186a; 10.1039/c7en00827a; 10.1039/c3cp52816b; 10.1039/c4nr00708e; 10.1039/c2cs35197h; 10.1039/c4mh00164h; 10.1039/c5ra08743k; 10.1039/d…
('poly(styrene-ran-acrylonitrile)'	'10.1039/c3nr01091k')
('poly(vinyl methyl ether)'	'10.1039/c3nr01091k; 10.1039/c4sm01499e; 10.1039/d0sm00019a; 10.1039/c5cp04042f; 10.1039/c4gc00458b; 10.1039/b813827c; 10.1039/c9sm01141b')
('polytriphenylamine'	'10.1039/c3nr01091k; 10.1039/c7ra04370h')
('PTPA'	'10.1039/c3nr01091k; 10.1039/d0na00537a')
('thymine'	'10.1039/c3nr01091k; 10.1039/c2ib20166f; 10.1039/c5ew00152h; 10.1039/9781782628354-00166; 10.1039/c8nr05509b; 10.1039/c7ra10479k; 10.1039/c8ra08982e; 10.1039/b812225c; 10.1039/c8bm00346g; 10.1039/9781782622550-00218; 10.1039/9781782628873-00115; 10.1039/c3ay40175h; 10.1039/c1sm06317k; 10.1039/c5ra02570b; 10.1039/c2sc20031g; 10.1039/c8tb00902c; 10.1039/b300827d; 10.1039/c6ra27868j; 10.1039/c8fd001…
('diaminotriazine'	'10.1039/c3nr01091k; 10.1039/c2sm26466h; 10.1039/c2cs35318k')
('polystyrene-b-poly(ethylene oxide)'	'10.1039/c3nr01091k; 10.1039/c3tc30846d; 10.1039/c8bm01523f; 10.1039/c4sm02064b; 10.1039/c9nr07439b')
('polystyrene-b-poly(4-vinylpyridine)'	'10.1039/c3nr01091k; 10.1039/c2cs35375j; 10.1039/c5sm02079d; 10.1039/c3sm50175b; 10.1039/c4cs00124a; 10.1039/c4ta04036h; 10.1039/c4sm02064b; 10.1039/c6ra04925g; 10.1039/c5ta09607c; 10.1039/c6ra12435f')
('PS-b-P4VP'	'10.1039/c3nr01091k; 10.1039/c2cs35375j; 10.1039/c3ra43394c; 10.1039/c5dt01369k; 10.1039/c5sm02079d; 10.1039/c0jm02853c; 10.1039/c3sm50175b; 10.1039/c1jm11050k; 10.1039/b911173e; 10.1039/c0jm03974h; 10.1039/c4cs00124a; 10.1039/c5ra21477g; 10.1039/c9nr00148d; 10.1039/c8nh00300a; 10.1039/c0sm01156h; 10.1039/c4sm02064b; 10.1039/c6ra05225h; 10.1039/c5ra17161j; 10.1039/c3sm27373c; 10.1039/c5nr02215k; …
('NaBH4'	'10.1039/c3nr01091k; 10.1039/c5ce02472b; 10.1039/c0nr00972e; 10.1039/b602830f; 10.1039/c6cp03915d; 10.1039/c5py00525f; 10.1039/c8nr02278j; 10.1039/c8nr05366a; 10.1039/c3tc32113d; 10.1039/c3nr02905k; 10.1039/b820970g; 10.1039/b805551c; 10.1039/c3cy00298e; 10.1039/c5ra06921a; 10.1039/c3sm51736e; 10.1039/c4ay02112f; 10.1039/c0jm00616e; 10.1039/c3nj00287j; 10.1039/c4cs00014e; 10.1039/c9tc00068b; 10.1…
('PS–thiol'	'10.1039/c3nr01091k')
('poly(styrene-b-2-vinylpyridine)'	'10.1039/c3nr01091k; 10.1039/c1sm05223c; 10.1039/c0jm01561j; 10.1039/c5ra21477g; 10.1039/c0sm01156h')
('PS-b-P2VP'	'10.1039/c3nr01091k; 10.1039/c2cs35375j; 10.1039/c3ra43394c; 10.1039/c1sm05223c; 10.1039/c2sm07293a; 10.1039/c2ra21685j; 10.1039/c0jm02853c; 10.1039/c3sm50175b; 10.1039/c1sm05750b; 10.1039/c0jm01901a; 10.1039/c5ra21477g; 10.1039/c3tc31333f; 10.1039/c9cp03473k; 10.1039/c3ra41579a; 10.1039/c0sm01156h; 10.1039/c5nr04751j; 10.1039/c4sm02064b; 10.1039/c9sm01062a; 10.1039/c8fd00007g; 10.1039/d0na00599a…
('PS–P2VP'	'10.1039/c3nr01091k')
('P2VP'	'10.1039/c3nr01091k; 10.1039/c2cs35375j; 10.1039/c5py00525f; 10.1039/d0sm01247e; 10.1039/c3ra43394c; 10.1039/c1sm05223c; 10.1039/c3nr05033e; 10.1039/c2ra21685j; 10.1039/c4nr06964a; 10.1039/c4ra00517a; 10.1039/c5an02057c; 10.1039/c0jm02853c; 10.1039/c7sm02465g; 10.1039/c3sm50175b; 10.1039/c1sm05750b; 10.1039/d0tb02137g; 10.1039/c4ta05078a; 10.1039/c8py00142a; 10.1039/c9ra02490e; 10.1039/c000943a; …
('thiol-terminated poly(styrene-b-1	2- & 3	4-isoprene)'	'10.1039/c3nr01091k')
('P4VP'	'10.1039/c3nr01091k; 10.1039/c2cs35375j; 10.1039/c5py00525f; 10.1039/c3ra43394c; 10.1039/c6cs00632a; 10.1039/c5dt01369k; 10.1039/c4nr06964a; 10.1039/c0jm02853c; 10.1039/b815242j; 10.1039/c2cs35369e; 10.1039/c3sm50175b; 10.1039/c1jm11050k; 10.1039/b911173e; 10.1039/b900185a; 10.1039/c8nr03084g; 10.1039/c0jm03974h; 10.1039/c9nr06835j; 10.1039/c9cc04664j; 10.1039/c2sm25777g; 10.1039/c8gc00143j; 10.1…
('carbodiimide'	'10.1039/c3nr01091k; 10.1039/c1cs15237h; 10.1039/c5nr00733j; 10.1039/c4cs00014e; 10.1039/c7cs00612h; 10.1039/d0an00563k; 10.1039/9781782628354-00166; 10.1039/c7bm00345e; 10.1039/c5nr01538c; 10.1039/c3cs60433k; 10.1039/c3nr03763k; 10.1039/c7ra10479k; 10.1039/c6an00254d; 10.1039/c3cs60149h; 10.1039/c7nr00400a; 10.1039/b811424m; 10.1039/b915139g; 10.1039/c0jm01504k; 10.1039/c6nr01191h; 10.1039/d0ma0…
('PS-b-PMMA'	'10.1039/c3nr01091k; 10.1039/c2cs35375j; 10.1039/c1jm11845e; 10.1039/c0jm01319f; 10.1039/c0jm02853c; 10.1039/c5sm00896d; 10.1039/c1sm05750b; 10.1039/c3sm51106e; 10.1039/b812669k; 10.1039/c5nr08339g; 10.1039/c4sm02064b; 10.1039/c9sm01062a; 10.1039/c3ay41364k; 10.1039/c4sm00238e; 10.1039/c2tc00306f; 10.1039/c5sm02442k; 10.1039/c9ra07514c; 10.1039/c3nr03036a')
('thioctic acid'	'10.1039/c3nr01091k; 10.1039/c0an00785d; 10.1039/c0an00458h; 10.1039/c1nr10310e; 10.1039/c2cp43859c; 10.1039/c8cs00849c; 10.1039/c4cp00695j; 10.1039/c005397j; 10.1039/c0jm02853c; 10.1039/c1nj20206e; 10.1039/c4an01466a; 10.1039/c5bm00002e; 10.1039/c5ra01728a; 10.1039/b813821d; 10.1039/c1an15452d; 10.1039/c7cs00479f; 10.1039/c2an36135c; 10.1039/d0nr01690j; 10.1039/c9tb02924a; 10.1039/c1cc11477h; 10…
('carboxyl'	'10.1039/c3nr01091k; 10.1039/b918035b; 10.1039/c5ra18397a; 10.1039/c7cp02036h; 10.1039/c1nr11273b; 10.1039/c5py00525f; 10.1039/c0an00785d; 10.1039/c8tb01634h; 10.1039/c0an00458h; 10.1039/c7ra11830a; 10.1039/c8nr02278j; 10.1039/c5nr05360a; 10.1039/c3tb21526a; 10.1039/c7nr04724j; 10.1039/c5ra12648g; 10.1039/c3cs60338e; 10.1039/d0nj03213a; 10.1039/c3an00506b; 10.1039/c2nr31345f; 10.1039/c5tb00240k; …
('polyethylene oxide'	'10.1039/c3nr01091k; 10.1039/c3sm51734a; 10.1039/c6en90015a; 10.1039/d0tb01559h; 10.1039/c2cp41977g; 10.1039/d0nr04795c; 10.1039/c2nr32867d; 10.1039/c1jm11492a; 10.1039/c1jm11331c; 10.1039/c7fd90096a; 10.1039/c3cs60149h; 10.1039/c6ra07699h; 10.1039/c3bm60120j; 10.1039/c6nr02163h; 10.1039/c9tc03118a; 10.1039/c2sm26777b; 10.1039/c8ta00317c; 10.1039/c8bm00346g; 10.1039/c0ee00541j; 10.1039/c2ra21761a…
('polyacrylamide'	'10.1039/c3nr01091k; 10.1039/c4ce01137f; 10.1039/c3cs60476d; 10.1039/b602830f; 10.1039/c5py00525f; 10.1039/c2ib20166f; 10.1039/c7ra05134d; 10.1039/c5cp00606f; 10.1039/c3tb21526a; 10.1039/c5ra05889a; 10.1039/c6cs00632a; 10.1039/c9cs00575g; 10.1039/c2ib20117h; 10.1039/c0mb00266f; 10.1039/c4nr00595c; 10.1039/c6cc08495h; 10.1039/d0nr04795c; 10.1039/c5nr01970b; 10.1039/d0tb01750g; 10.1039/c7ra10479k; …
('PAM'	'10.1039/c3nr01091k; 10.1039/c5py00525f; 10.1039/c2cp43859c; 10.1039/b819189a; 10.1039/c8tc05448g; 10.1039/c8ra01966e; 10.1039/c7sm00706j; 10.1039/c1jm10110b; 10.1039/c8ra05120h; 10.1039/c5nr02491a; 10.1039/c9qm00572b; 10.1039/c6cs00829a; 10.1039/b614166h; 10.1039/c9mh00835g; 10.1039/c5nr01484k; 10.1039/c4nr03915g; 10.1039/d0na00708k; 10.1039/d0bm00673d; 10.1039/c6nr07807a; 10.1039/c4tb01390e; 10…
('poly(styrene sulfonate)'	'10.1039/c3nr01091k; 10.1039/c0cs00180e; 10.1039/c4cs00186a; 10.1039/d0tc00498g; 10.1039/c4nr00612g; 10.1039/c3cs00009e; 10.1039/c2cp22982j; 10.1039/c6cp08925a; 10.1039/c4sm01527d; 10.1039/c8sm02085j; 10.1039/b805874c; 10.1039/c4cs00124a; 10.1039/c7tb02527k; 10.1039/d0ta04100a; 10.1039/c8pp00271a; 10.1039/c8ta09521c; 10.1039/c3nr03905f; 10.1039/b912168d; 10.1039/c8bm01219a; 10.1039/c7tb03215c; 10…
('PSS'	'10.1039/c3nr01091k; 10.1039/c8ja00037a; 10.1039/c1cs15237h; 10.1039/c0cs00180e; 10.1039/c2ib20117h; 10.1039/c7en00827a; 10.1039/c5ra07066j; 10.1039/c002073g; 10.1039/c4ra09979f; 10.1039/c4tc00722k; 10.1039/c7nr00400a; 10.1039/d0ta05100d; 10.1039/c5nr02298c; 10.1039/b811424m; 10.1039/c3nr34358h; 10.1039/c3cp52946k; 10.1039/c0py00266f; 10.1039/c2cp22982j; 10.1039/c5fd00141b; 10.1039/c0an00636j; 10…
('poly(allylamine hydrochloride)'	'10.1039/c3nr01091k; 10.1039/c5cp00606f; 10.1039/c4cs00186a; 10.1039/c7ra06332f; 10.1039/c4ra09979f; 10.1039/c4tc00722k; 10.1039/b811424m; 10.1039/c3sm50171j; 10.1039/c5nr06635b; 10.1039/c8tb02484g; 10.1039/c0an00636j; 10.1039/c5ra21977a; 10.1039/d0bm00222d; 10.1039/c4en00211c; 10.1039/c2cs35369e; 10.1039/c6cp05098k; 10.1039/c6cp03895f; 10.1039/d0tb00217h; 10.1039/c3nr03521b; 10.1039/c2nr11736c; …
('PAH'	'10.1039/c3nr01091k; 10.1039/c0jm03925j; 10.1039/c2cs35118h; 10.1039/c3tc31431f; 10.1039/c6cs00632a; 10.1039/c4cs00186a; 10.1039/c4ra09979f; 10.1039/c4tc00722k; 10.1039/c8cp01049h; 10.1039/b811424m; 10.1039/c3sm50171j; 10.1039/c5nr06635b; 10.1039/c0py00266f; 10.1039/c6ra05427g; 10.1039/c0an00636j; 10.1039/c5ra21977a; 10.1039/b310967b; 10.1039/c4en00211c; 10.1039/c0cs00018c; 10.1039/c2cs35369e; 10…
('Ohio 44106'	'10.1039/c0sm01417f; 10.1039/c3sm51736e; 10.1039/d0bm00683a; 10.1039/c1cc14789g; 10.1039/c5sm00193e; 10.1039/c4ee00106k')
('carbohydrates'	'10.1039/c0sm01417f; 10.1039/c3cp51901e; 10.1039/d0sm00712a; 10.1039/c2cp43859c; 10.1039/c4pp00312h; 10.1039/c5sm01896j; 10.1039/c4cs00186a; 10.1039/d0nr03581e; 10.1039/c7ra06332f; 10.1039/b820379b; 10.1039/c2cp41977g; 10.1039/c5an02378e; 10.1039/d0nr04795c; 10.1039/c5ra22834d; 10.1039/d0bm00761g; 10.1039/c8en01267a; 10.1039/c5ra27185a; 10.1039/c2cs15340h; 10.1039/c9ra08403g; 10.1039/c0cs00003e; …
('glucose'	'10.1039/c0sm01417f; 10.1039/9781788016308-00031; 10.1039/b818082b; 10.1039/c9nr04795f; 10.1039/c9tb02700a; 10.1039/c2an00034b; 10.1039/c7cs00451f; 10.1039/c0cs00180e; 10.1039/c9nr06327g; 10.1039/c3cp51901e; 10.1039/9781782622529-00170; 10.1039/c5nr03646a; 10.1039/c4an01496k; 10.1039/c5ra05889a; 10.1039/c7nr04724j; 10.1039/d0ra04736h; 10.1039/c4lc00371c; 10.1039/c3cs60338e; 10.1039/c1cp22693b; 10…
('galactose'	'10.1039/c0sm01417f; 10.1039/c4an01496k; 10.1039/d0an00609b; 10.1039/d0nr04795c; 10.1039/c9tb02666e; 10.1039/c8ra08982e; 10.1039/c4tb01611d; 10.1039/c3cs60064e; 10.1039/c6ra07802h; 10.1039/c6cs00494f; 10.1039/c8tb02484g; 10.1039/c7ra00115k; 10.1039/9781782623717-00276; 10.1039/c6en00119j; 10.1039/c0cs00018c; 10.1039/c2cs15327k; 10.1039/c7nr04697a; 10.1039/c7fd90089a; 10.1039/c4an01466a; 10.1039/c…
('poly(butadiene-block-ethylene oxide)'	'10.1039/c0sm01417f')
('ΔF(s	Ebind) = ΔFcompr'	'10.1039/c0sm01417f')
('ΔFbind(s	Ebind)'	'10.1039/c0sm01417f')
('C2JM33134A'	'10.1039/c2jm33134a')
('transition metals'	'10.1039/c2jm33134a; 10.1039/c5cp00835b; 10.1039/c7fd00218a; 10.1039/c5ra21877b; 10.1039/c6cp04194a; 10.1039/9781788010146-00318; 10.1039/c2ce25815c; 10.1039/c1jm11845e; 10.1039/c7qm00557a; 10.1039/c1cp21236b; 10.1039/9781782629139-00273; 10.1039/c8cp02870b; 10.1039/c4nr00708e; 10.1039/d0tb01559h; 10.1039/c2cc31603j; 10.1039/b801586d; 10.1039/c8cs00336j; 10.1039/c7cs00525c; 10.1039/c5nr02529j; 10…
('alkali metals'	'10.1039/c2jm33134a; 10.1039/b809646e; 10.1039/c1cs15280g; 10.1039/c3an01684f; 10.1039/c5tc01820j; 10.1039/c7ja90046e; 10.1039/c4ja90045f; 10.1039/d0dt00785d; 10.1039/c4cp02198c; 10.1039/c8cs00152a; 10.1039/c7ra06931f; 10.1039/c9ta00867e; 10.1039/c4cp04946b; 10.1039/c7fd90011b; 10.1039/c2cp44030j; 10.1039/c3nr04003h; 10.1039/d0nr03326j; 10.1039/c7ra13472j; 10.1039/c6nr09545c; 10.1039/c9cp01162e; …
('GeO2'	'10.1039/c2jm33134a; 10.1039/c8nr02278j; 10.1039/c2cc31603j; 10.1039/c6ra18623h; 10.1039/c7qm00492c; 10.1039/b702825n; 10.1039/c6nh00077k; 10.1039/c5cp00129c; 10.1039/c9nr05244e; 10.1039/c5cp03321g; 10.1039/c4tc00136b; 10.1039/c8ta00671g; 10.1039/c4tc01569j; 10.1039/c5ta01228g; 10.1039/c2nr31791e; 10.1039/c4tc01636j; 10.1039/c2nr32790b; 10.1039/c2jm15606g; 10.1039/c6ra20171g; 10.1039/c9ra02927c; …
('MgO'	'10.1039/c2jm33134a; 10.1039/c5ra21877b; 10.1039/b306154j; 10.1039/c4ra12861c; 10.1039/c6nr03434a; 10.1039/b806400h; 10.1039/d0nr05916a; 10.1039/c5ew00152h; 10.1039/c3cp50388g; 10.1039/c4cp05499g; 10.1039/c1jm13231h; 10.1039/d0ma00244e; 10.1039/c5mt00168d; 10.1039/c9nr05089b; 10.1039/c5nr01538c; 10.1039/c2nr32447d; 10.1039/c3tb21800g; 10.1039/c3cs00009e; 10.1039/c8ta11460a; 10.1039/d0cp04884d; 10…
('SiC'	'10.1039/c2jm33134a; 10.1039/d0nr03130e; 10.1039/c1cp21236b; 10.1039/c1jm12676h; 10.1039/c6mh00098c; 10.1039/c6cp06870g; 10.1039/c7cs00525c; 10.1039/c3tb21800g; 10.1039/c3cs00009e; 10.1039/c5ra23318f; 10.1039/c9cs00043g; 10.1039/c5tc03388h; 10.1039/c6tc05122g; 10.1039/c0cp01313g; 10.1039/c5tc02154e; 10.1039/9781782628873-00115; 10.1039/c2cs35369e; 10.1039/c5nr09192f; 10.1039/c4ja90045f; 10.1039/c…
('FECA'	'10.1039/c2jm33134a')
('metal'	'10.1039/c2jm33134a; 10.1039/c7qm00557a; 10.1039/c5ew00152h; 10.1039/c9ra10421f; 10.1039/c5nr06146f; 10.1039/c5cs00769k; 10.1039/c7ja90046e; 10.1039/c5nr07004j; 10.1039/c9ta03385h; 10.1039/c9bm01392j; 10.1039/c9sm01304k; 10.1039/c7cs00479f; 10.1039/c9ra10349j; 10.1039/c0jm01073a; 10.1039/c9bm00423h; 10.1039/c4ra01769b; 10.1039/c6cs00015k; 10.1039/c3cs60176e; 10.1039/d0tc00002g; 10.1039/c4ra08109a…
('GaN'	'10.1039/c2jm33134a; 10.1039/c4nr01065e; 10.1039/c8cp02870b; 10.1039/c3tc31910e; 10.1039/c8ta11071a; 10.1039/b310063b; 10.1039/d0ta02691c; 10.1039/c3nr06894c; 10.1039/c8tc05054f; 10.1039/c7cp06780a; 10.1039/c6ra22939e; 10.1039/c6tc00887a; 10.1039/9781782628873-00115; 10.1039/c5tc01820j; 10.1039/c7ja90046e; 10.1039/c4ja90045f; 10.1039/c3cs60187k; 10.1039/c9ta03385h; 10.1039/c4nr05108d; 10.1039/c6n…
('BN'	'10.1039/c2jm33134a; 10.1039/d0cp05456a; 10.1039/c4cs00180j; 10.1039/c5ra23318f; 10.1039/c2cp90132c; 10.1039/c0cp01313g; 10.1039/c7ra07944c; 10.1039/c3ta15156e; 10.1039/b310609h; 10.1039/c6nh00077k; 10.1039/c8nr04916e; 10.1039/c8nr03109f; 10.1039/c8nr03167c; 10.1039/d0nr04058d; 10.1039/c6en00183a; 10.1039/b302505e; 10.1039/c4nr07554d; 10.1039/c9me00008a; 10.1039/c5nr05625j; 10.1039/c8ra09206k; 10…
('transition metal'	'10.1039/c2jm33134a; 10.1039/c5cp00835b; 10.1039/c7fd00218a; 10.1039/c6cs00567e; 10.1039/c5py00525f; 10.1039/c5ra21877b; 10.1039/c6cp04194a; 10.1039/9781788010146-00318; 10.1039/c5cy02287h; 10.1039/c8nr02278j; 10.1039/c9sc06117g; 10.1039/c1jm11845e; 10.1039/d0ra04736h; 10.1039/d0cp04318d; 10.1039/c1cp21236b; 10.1039/c3py21131b; 10.1039/c7nh00138j; 10.1039/b806400h; 10.1039/c5cs00050e; 10.1039/c3t…
('cyclohexane'	'10.1039/c2jm33134a; 10.1039/c8ja00037a; 10.1039/c0cp00334d; 10.1039/d0nr01627f; 10.1039/9781788010146-00318; 10.1039/b820970g; 10.1039/c3an00506b; 10.1039/c5tb00240k; 10.1039/c4cs00186a; 10.1039/c0jm00616e; 10.1039/c6cs00094k; 10.1039/c7bm00359e; 10.1039/c2cs35197h; 10.1039/b921857b; 10.1039/c1cp20877b; 10.1039/c4cs00382a; 10.1039/c9sm00124g; 10.1039/b916790k; 10.1039/c8cp03645d; 10.1039/c0cp026…
('Al2O3'	'10.1039/c2jm33134a; 10.1039/c4cs00128a; 10.1039/c5cp02547h; 10.1039/c8ja00037a; 10.1039/c7ja00235a; 10.1039/c3nr34235b; 10.1039/c2nr30347g; 10.1039/c4ra12861c; 10.1039/c8nr02278j; 10.1039/c6nr03434a; 10.1039/d0nr02941f; 10.1039/c2ce25815c; 10.1039/c1jm11845e; 10.1039/c8en01129j; 10.1039/c3cs60338e; 10.1039/d0nr03130e; 10.1039/c6cs00632a; 10.1039/c1cp21236b; 10.1039/9781782629139-00273; 10.1039/b…
('methane'	'10.1039/c2jm33134a; 10.1039/c5cp02547h; 10.1039/c6cp03915d; 10.1039/c3nr34235b; 10.1039/d0cp05456a; 10.1039/c4ra12861c; 10.1039/c2nr31662e; 10.1039/c6cs00094k; 10.1039/c2jm15953h; 10.1039/c3cp51085a; 10.1039/c5cp06710c; 10.1039/d0cy01714k; 10.1039/d0cp04884d; 10.1039/d0nr01407a; 10.1039/b811424m; 10.1039/c9cy00328b; 10.1039/c5cs00769k; 10.1039/d0nr03306e; 10.1039/c6sm02172g; 10.1039/c4cs00445k; …
('SiGe'	'10.1039/c2jm33134a; 10.1039/c3ra47617k; 10.1039/c1jm11050k; 10.1039/c1ee02497c; 10.1039/c7cs00209b; 10.1039/c5cp00129c; 10.1039/c8tc02423e; 10.1039/c7qm00306d; 10.1039/c2jm31469j; 10.1039/c4nr00330f; 10.1039/c9nr10837h; 10.1039/c1ja90047a; 10.1039/c4nr01600a; 10.1039/c8ja90039f; 10.1039/c9nr06831g; 10.1039/c9nr00385a; 10.1039/c3tc31736f; 10.1039/c7cp04240j')
('Dnano3 = nadatom3'	'10.1039/c2jm33134a')
('Anano = πDnano2'	'10.1039/c2jm33134a')
('γnano'	'10.1039/c2jm33134a')
('γnano2'	'10.1039/c2jm33134a')
('γnano = γnano1 − γnano2'	'10.1039/c2jm33134a')
('C2H2'	'10.1039/c2jm33134a; 10.1039/c5ra21877b; 10.1039/d0nr05916a; 10.1039/d0ta05100d; 10.1039/c7ja90046e; 10.1039/c6cp07011f; 10.1039/c8fd90014k; 10.1039/c4cs00143e; 10.1039/c3nr03142j; 10.1039/c4gc00164h; 10.1039/c5ra16917h; 10.1039/c3nr01925j; 10.1039/c7nr08579f; 10.1039/c7cs00630f; 10.1039/c6ra08520b; 10.1039/c7cs00104e; 10.1039/c1cp23085a; 10.1039/c8nr01227j; 10.1039/d0ee01860k; 10.1039/c4cs00492b…
('CH4'	'10.1039/c2jm33134a; 10.1039/c4ra12861c; 10.1039/c6fd00185h; 10.1039/c1cp21236b; 10.1039/c6cs00094k; 10.1039/c4nr00708e; 10.1039/c6nr09315a; 10.1039/c9nr05089b; 10.1039/c2jm15953h; 10.1039/c3cp51085a; 10.1039/c7nr06543d; 10.1039/d0cy01714k; 10.1039/c8ta11460a; 10.1039/d0cp04884d; 10.1039/d0nr01407a; 10.1039/b811424m; 10.1039/c9cy00328b; 10.1039/c2cs35371g; 10.1039/c5ce00456j; 10.1039/c5nr07004j; …
('C6H6'	'10.1039/c2jm33134a; 10.1039/c9nh00649d; 10.1039/c9cy00532c; 10.1039/d0ee01860k; 10.1039/c5ra16552k; 10.1039/c2jm32499g; 10.1039/c9sm01283d; 10.1039/c9tc04659c; 10.1039/c5cp05536a; 10.1039/c2ce25872b; 10.1039/9781782621645-00155; 10.1039/c4ra04701j; 10.1039/c5ra16479f; 10.1039/c4ra07760a; 10.1039/c3tc00602f; 10.1039/d0na00552e')
('CO'	'10.1039/c2jm33134a; 10.1039/c5ce02472b; 10.1039/c5cp00835b; 10.1039/c7fd00218a; 10.1039/c4cs00128a; 10.1039/c8ra00553b; 10.1039/c5ra03302k; 10.1039/c9na00348g; 10.1039/c5ra21877b; 10.1039/d0cp05456a; 10.1039/c5ra20284a; 10.1039/c5ra16245a; 10.1039/c7ra00011a; 10.1039/c6en00159a; 10.1039/9781788010146-00318; 10.1039/c4ra12861c; 10.1039/c8nr02278j; 10.1039/c1sm05223c; 10.1039/c9sc06117g; 10.1039/c…
('Ωnano'	'10.1039/c2jm33134a')
('Ωnanoγnano'	'10.1039/c2jm33134a')
('hydrocarbons'	'10.1039/c2jm33134a; 10.1039/c5cp00835b; 10.1039/c5cp02547h; 10.1039/c5ra21877b; 10.1039/c6lc01045h; 10.1039/9781788010146-00318; 10.1039/c1jm11845e; 10.1039/c5fd90042e; 10.1039/c6fd00185h; 10.1039/b806400h; 10.1039/c6cs00094k; 10.1039/c3tc31037j; 10.1039/9781782628354-00166; 10.1039/c5cp06710c; 10.1039/b916790k; 10.1039/b819627c; 10.1039/c9cy00328b; 10.1039/d0ta02691c; 10.1039/c2cp40658f; 10.103…
('C2H6'	'10.1039/c2jm33134a; 10.1039/c6cs00094k; 10.1039/c8cc90324g; 10.1039/c6cp07011f; 10.1039/c5cy01043h; 10.1039/c9nr05971g; 10.1039/c9cs00713j; 10.1039/c7cp03516k; 10.1039/c9cp05688b; 10.1039/c4ra01769b; 10.1039/c3cy00139c; 10.1039/d0ee01860k; 10.1039/c3cs60282f; 10.1039/c9se00258h; 10.1039/c6cy00491a; 10.1039/c5ta01228g; 10.1039/d0nr02596h; 10.1039/c0nr00718h; 10.1039/c4cy00951g; 10.1039/c9ta11778d…
('NH3'	'10.1039/c2jm33134a; 10.1039/c5ce02472b; 10.1039/c4cc07644c; 10.1039/c0jm03925j; 10.1039/c7ra00011a; 10.1039/c7en00720e; 10.1039/c5ra04041h; 10.1039/c4lc00371c; 10.1039/c5nr03585f; 10.1039/c3an01679j; 10.1039/c1jm12676h; 10.1039/c4cs00180j; 10.1039/c3cp52816b; 10.1039/c4nr00708e; 10.1039/c4nr00595c; 10.1039/c8ta09891c; 10.1039/c6nr09315a; 10.1039/c9nr05089b; 10.1039/d0na00452a; 10.1039/c4ra05688d…
('FeN4'	'10.1039/c2jm33134a; 10.1039/c7qm00007c; 10.1039/c4cs00484a; 10.1039/c9nj06289k; 10.1039/c5ta06309d')
('Fe4N + 3B → 2Fe2B + BN'	'10.1039/c2jm33134a')
('Co2C'	'10.1039/c2jm33134a; 10.1039/c5ra21877b; 10.1039/d0nr05916a; 10.1039/c9cy00328b; 10.1039/c5cy01524c; 10.1039/c5ta01228g; 10.1039/c8cs00607e')
('FECACo'	'10.1039/c2jm33134a')
('Mo2C'	'10.1039/c2jm33134a; 10.1039/d0cp04884d; 10.1039/c4ra11108g; 10.1039/d0bm00222d; 10.1039/c8ta07220e; 10.1039/c6ee01929c; 10.1039/c9nj01989h; 10.1039/c7cs00104e; 10.1039/c4nr03037k; 10.1039/c8ta09494b; 10.1039/c9ta10667g; 10.1039/c9cs00871c; 10.1039/c5ta01228g; 10.1039/c3ee42413h; 10.1039/d0ra06168a; 10.1039/d0cs00025f; 10.1039/c7qm00175d; 10.1039/c6ra15897h; 10.1039/c6ta03198f; 10.1039/c9nr02955a…
('FECAMo'	'10.1039/c2jm33134a')
('TiC'	'10.1039/c2jm33134a; 10.1039/c3cs00009e; 10.1039/d0cp04884d; 10.1039/d0ta05100d; 10.1039/c8ta07220e; 10.1039/c6nh00077k; 10.1039/c5ta06888f; 10.1039/c6ee01929c; 10.1039/c5cs00350d; 10.1039/c4cp01309c; 10.1039/c3cs60282f; 10.1039/c002280b; 10.1039/c4cs00484a; 10.1039/b610391j; 10.1039/c5ta06850a; 10.1039/c5ra24371h; 10.1039/c4ra03988b; 10.1039/c5ta01228g; 10.1039/c1jm10730e; 10.1039/c3cc43406k; 10…
('WC'	'10.1039/c2jm33134a; 10.1039/c6cp00001k; 10.1039/c8cp05006f; 10.1039/c7lc00286f; 10.1039/c4tb01359j; 10.1039/c8ta07220e; 10.1039/c6ee01929c; 10.1039/c6ra18954g; 10.1039/c2ee03590a; 10.1039/c7ra03675b; 10.1039/c4cs00484a; 10.1039/c8ta09494b; 10.1039/b405636a; 10.1039/c4cy00760c; 10.1039/c8ta00671g; 10.1039/c7nr01973d; 10.1039/c4cc04709e; 10.1039/c4ra03988b; 10.1039/c5ta01228g; 10.1039/c3ra41346b; …
('carbide'	'10.1039/c2jm33134a; 10.1039/c5cp00835b; 10.1039/c5ra21877b; 10.1039/c5cy02287h; 10.1039/c1cp21236b; 10.1039/d0nr05916a; 10.1039/d0tb01559h; 10.1039/c5nr02529j; 10.1039/c3cp51085a; 10.1039/c3cs00009e; 10.1039/d0cp04884d; 10.1039/d0ta05100d; 10.1039/c6nr01191h; 10.1039/c8fd90014k; 10.1039/c4gc00164h; 10.1039/c3ra43418d; 10.1039/c5ra16917h; 10.1039/c9nr05971g; 10.1039/c3ja90051g; 10.1039/c4cy00709c…
('Al4C3'	'10.1039/c2jm33134a; 10.1039/c0cc03158e; 10.1039/c8ta01782d')
('carbides'	'10.1039/c2jm33134a; 10.1039/c8cp04798g; 10.1039/c3cs00009e; 10.1039/c4cs00363b; 10.1039/c5nr03523f; 10.1039/c8fd90014k; 10.1039/c3nr03142j; 10.1039/c7ta04949h; 10.1039/c6cp07269k; 10.1039/c3ja90051g; 10.1039/b313667c; 10.1039/c8ta07220e; 10.1039/c9ta00867e; 10.1039/c6ee01929c; 10.1039/d0ra03001e; 10.1039/d0se00580k; 10.1039/c5ra12013f; 10.1039/c7qm00007c; 10.1039/c8ta09494b; 10.1039/c9cs00871c; …
('Ni3C'	'10.1039/c2jm33134a; 10.1039/c5cp00835b; 10.1039/c2cp42566a; 10.1039/c6ra18102c; 10.1039/c6cy02253g; 10.1039/c9cy00532c; 10.1039/c4ra00567h; 10.1039/c6ra11916f')
('Co3C'	'10.1039/c2jm33134a; 10.1039/c5ra21877b; 10.1039/d0nr05916a; 10.1039/c0nr00864h; 10.1039/c8nr01227j; 10.1039/c4ra08393h; 10.1039/c7ta05445a')
('PtC'	'10.1039/c2jm33134a; 10.1039/c3ra23112g')
('TaC'	'10.1039/c2jm33134a; 10.1039/d0ta05100d; 10.1039/c6ee01929c; 10.1039/c1jm10730e; 10.1039/c6ra15897h; 10.1039/d0ja90067b; 10.1039/c6cp03795j; 10.1039/c6cs00752j')
('Re2C'	'10.1039/c2jm33134a')
('PdC'	'10.1039/c2jm33134a')
('RuC'	'10.1039/c2jm33134a; 10.1039/c0nr00953a; 10.1039/c2jm33783e; 10.1039/c1nr10158g; 10.1039/c3cp52584h')
('4H–SiC'	'10.1039/c2jm33134a')
('XmYn'	'10.1039/c2jm33134a')
('FECAmetal'	'10.1039/c2jm33134a')
('Na (110)'	'10.1039/c2jm33134a')
('4H-SiC'	'10.1039/c2jm33134a; 10.1039/c8tc04501a; 10.1039/c6nr03702j')
('CuIn'	'10.1039/c2jm33134a; 10.1039/c2ra21659k; 10.1039/c9cs00713j; 10.1039/c9ta11778d; 10.1039/d0cs00025f')
('native oxides'	'10.1039/c2jm33134a; 10.1039/c6ta07359j; 10.1039/c2ja90058k; 10.1039/c2nr33005a; 10.1039/c9ta03345a; 10.1039/d0na00279h')
('FECAAu'	'10.1039/c2jm33134a')
('FECASiO2'	'10.1039/c2jm33134a')
('C2H4'	'10.1039/c2jm33134a; 10.1039/c3cp51085a; 10.1039/b819627c; 10.1039/c8cc90324g; 10.1039/c6cp07011f; 10.1039/c8fd90014k; 10.1039/c5cy01043h; 10.1039/c4gc00164h; 10.1039/c9nr05971g; 10.1039/b313667c; 10.1039/c1cp22700a; 10.1039/c2ee21818f; 10.1039/c3nr01925j; 10.1039/c7fd90011b; 10.1039/c7fd00110j; 10.1039/c6nr09802a; 10.1039/d0ra03001e; 10.1039/c7cs00630f; 10.1039/c4ra01769b; 10.1039/c3cy00139c; 10…
('FECAoxides'	'10.1039/c2jm33134a')
('alumina'	'10.1039/c2jm33134a; 10.1039/c5cp02547h; 10.1039/c8ja00037a; 10.1039/c7sm01533j; 10.1039/c4ra12861c; 10.1039/c8nr02278j; 10.1039/c9sc06117g; 10.1039/c2ce25815c; 10.1039/c1jm11845e; 10.1039/c3cs60338e; 10.1039/d0nr03130e; 10.1039/c7an00288b; 10.1039/c9cp03887f; 10.1039/c0cp00533a; 10.1039/c5nr03585f; 10.1039/c8cp05292a; 10.1039/c2sc20363d; 10.1039/c5dt01369k; 10.1039/c5ew00152h; 10.1039/b914765a; …
('FECAPt'	'10.1039/c2jm33134a')
('Ethanol'	'10.1039/c2jm33134a; 10.1039/c8ra00553b; 10.1039/d0sm01247e; 10.1039/c7ra11830a; 10.1039/c0cp00533a; 10.1039/c3tc31037j; 10.1039/d0nr04795c; 10.1039/c2cp41419h; 10.1039/c3nr05211g; 10.1039/b916790k; 10.1039/d0nr06040b; 10.1039/c7cs00786h; 10.1039/c7tb01744h; 10.1039/c7tc02322g; 10.1039/c5tc02214b; 10.1039/c4ra15443f; 10.1039/c9ra10421f; 10.1039/c4cs00363b; 10.1039/c4ra15742g; 10.1039/c3ta13500d; …
('Arc discharge'	'10.1039/c2jm33134a; 10.1039/c4cs00492b; 10.1039/d0cp00468e; 10.1039/d0en00584c')
('Methane'	'10.1039/c2jm33134a; 10.1039/c3cp51085a; 10.1039/d0cy00915f; 10.1039/c4cy00709c; 10.1039/c7cp04516f; 10.1039/c2ra20812a; 10.1039/c6ra05967h; 10.1039/c4ra01769b; 10.1039/d0ee01882a; 10.1039/d0ee01860k; 10.1039/c8tc04501a; 10.1039/d0nj04365f; 10.1039/d0nr04336b; 10.1039/d0nr02596h; 10.1039/d0ra06168a; 10.1039/c4en00079j; 10.1039/d0na00589d; 10.1039/c5ta01592h; 10.1039/c7ta10375a; 10.1039/d0cs00025f…
('Fe	Fe'	'10.1039/c2jm33134a')
('2-propane'	'10.1039/c2jm33134a')
('Fe(CO)5'	'10.1039/c2jm33134a; 10.1039/c6tc03918a; 10.1039/c6fd00185h; 10.1039/c2dt11864e; 10.1039/c8nr10138h; 10.1039/b921857b; 10.1039/9781782628354-00166; 10.1039/c0cp02680h; 10.1039/c0nr00028k; 10.1039/c2nr31865b; 10.1039/c0dt00689k; 10.1039/c7nr01406f; 10.1039/c2cp22982j; 10.1039/c1cs15213k; 10.1039/c3pp50260k; 10.1039/c4ta05801a; 10.1039/c5ce00456j; 10.1039/c6nr07542h; 10.1039/c4gc00164h; 10.1039/c6f…
('Ferrocene'	'10.1039/c2jm33134a; 10.1039/c7nr04697a; 10.1039/c9me00135b; 10.1039/c4ta05078a; 10.1039/c8cs00402a; 10.1039/c6cp05101d; 10.1039/c8ra09577a; 10.1039/c2jm16584h; 10.1039/c9cs00871c; 10.1039/c3dt52078a; 10.1039/c9cs00651f; 10.1039/c6ra25251f; 10.1039/c4ra09393c; 10.1039/c8ta12100a; 10.1039/c4ra07930b; 10.1039/c5py00404g; 10.1039/c4cc06988a; 10.1039/c8an01978a; 10.1039/b817047a; 10.1039/b718133g; 10…
('Ni(salen)'	'10.1039/c2jm33134a; 10.1039/c7ra05302a')
('Propane'	'10.1039/c2jm33134a; 10.1039/d0sc00875c; 10.1039/c4cy00951g; 10.1039/c1jm10856e; 10.1039/c8tc00463c; 10.1039/c8cy01704b; 10.1039/d0cy00897d; 10.1039/c9cy01823a; 10.1039/c9lc00318e')
('Acetylene'	'10.1039/c2jm33134a; 10.1039/c5ra21877b; 10.1039/c6cp08925a; 10.1039/c7dt00544j; 10.1039/b314224h; 10.1039/c7ce00760d; 10.1039/c5ra16552k; 10.1039/c2jm31442h; 10.1039/c6fd90018f; 10.1039/b823474d; 10.1039/9781788013895-00001; 10.1039/c7fd90010d; 10.1039/9781788010634-00213; 10.1039/c3nr02468g; 10.1039/c8sc03186j; 10.1039/c5ra15288g')
('La–O'	'10.1039/c2jm33134a')
('acetylene'	'10.1039/c2jm33134a; 10.1039/c3cy00298e; 10.1039/d0nr05916a; 10.1039/c6nr02296k; 10.1039/c7ra03942e; 10.1039/c0jm02772c; 10.1039/c0cp02680h; 10.1039/c9fd00001a; 10.1039/d0nr06270g; 10.1039/c4cs00445k; 10.1039/c4cp01890g; 10.1039/c2nr00031h; 10.1039/c2cp42566a; 10.1039/c3cp52584h; 10.1039/c6cp08925a; 10.1039/c6cp07011f; 10.1039/c8fd90014k; 10.1039/c3cp53689k; 10.1039/c0ee00541j; 10.1039/c5ra01685a…
('ethylene'	'10.1039/c2jm33134a; 10.1039/c5cp02547h; 10.1039/c2nr31662e; 10.1039/b703897f; 10.1039/c6cy00858e; 10.1039/c3tb21800g; 10.1039/c0cp02680h; 10.1039/c9fd00001a; 10.1039/c4cs00445k; 10.1039/c3py01475d; 10.1039/c8cc90324g; 10.1039/c3ta11592e; 10.1039/c6cp07011f; 10.1039/c3nr06103e; 10.1039/c8fd90014k; 10.1039/c4ra06406b; 10.1039/c4dt00504j; 10.1039/c3ra43418d; 10.1039/c3ta01403g; 10.1039/b313667c; 10…
('sapphire'	'10.1039/c2jm33134a; 10.1039/c4nr01065e; 10.1039/c1jm11845e; 10.1039/c5cs00050e; 10.1039/c8fd00149a; 10.1039/c3tc31910e; 10.1039/c7fd00220c; 10.1039/c5cp00031a; 10.1039/c3cs60367a; 10.1039/c6nr04456e; 10.1039/c5nr01151e; 10.1039/c8nr09619h; 10.1039/c8nr07115b; 10.1039/c0cp02680h; 10.1039/c8cs00849c; 10.1039/c9cs00043g; 10.1039/c5cp04515k; 10.1039/c3nr06894c; 10.1039/d0ma00708k; 10.1039/d0nr03306e…
('SiO'	'10.1039/c2jm33134a; 10.1039/c6cp08174f; 10.1039/c1cp21236b; 10.1039/c6mh00098c; 10.1039/b9nr00352e; 10.1039/c5en00098j; 10.1039/d0na00275e; 10.1039/b917365j; 10.1039/c7ja90046e; 10.1039/c5sc00792e; 10.1039/c3ra43418d; 10.1039/d0tc01442g; 10.1039/c8nr05267k; 10.1039/c3ee44078h; 10.1039/c9na00544g; 10.1039/c8cs00609a; 10.1039/c3ce41455h; 10.1039/b513184g; 10.1039/c4ta02542c; 10.1039/c5sm00763a; 10…
('silicon carbide'	'10.1039/c2jm33134a; 10.1039/c1cp21236b; 10.1039/c2jm16220b; 10.1039/c4ra07359b; 10.1039/c5ra23318f; 10.1039/c7ja90046e; 10.1039/c4ja90045f; 10.1039/d0tb00217h; 10.1039/c2jm34984a; 10.1039/b402027h; 10.1039/c1nr11000d; 10.1039/c7en00030h; 10.1039/c8fd90016g; 10.1039/d0ra03001e; 10.1039/b9nr00377k; 10.1039/c5ja90045j; 10.1039/c2ja30012e; 10.1039/c3cs60273g; 10.1039/c2jm16028e; 10.1039/c4ra05480f; …
('O2'	'10.1039/c2jm33134a; 10.1039/c5ce02472b; 10.1039/c7fd00218a; 10.1039/c9na00348g; 10.1039/c4nr01065e; 10.1039/d0cp05456a; 10.1039/c3cp51901e; 10.1039/c7ra00011a; 10.1039/c9sc06117g; 10.1039/c8cp04798g; 10.1039/c5ra05889a; 10.1039/d0ra04736h; 10.1039/c5ra04041h; 10.1039/c4lc00371c; 10.1039/c6fd00185h; 10.1039/9781782629139-00273; 10.1039/c5ra06921a; 10.1039/c2nr32381h; 10.1039/c1jm12676h; 10.1039/c…
('trimetallic	tetra-atomic'	'10.1039/c2jm33134a')
('monometallic'	'10.1039/c2jm33134a; 10.1039/c7ra05493a; 10.1039/c0sc00341g; 10.1039/c8nr02973c; 10.1039/c6en00232c')
('Fe–Ru'	'10.1039/c2jm33134a; 10.1039/c9nr05071j')
('Ru1−xFex'	'10.1039/c2jm33134a; 10.1039/c7ta10762e')
('Pt1−xFex'	'10.1039/c2jm33134a')
('Fe1−xCox FECA'	'10.1039/c2jm33134a')
('Co–W'	'10.1039/c2jm33134a')
('W-oxide'	'10.1039/c2jm33134a')
('Co3O4'	'10.1039/c2jm33134a; 10.1039/c3cp51901e; 10.1039/c7nr04554a; 10.1039/c8cp02870b; 10.1039/c4cs00180j; 10.1039/c8cs00336j; 10.1039/c3cs35482b; 10.1039/c4nr00612g; 10.1039/c2an36500f; 10.1039/c3cs00009e; 10.1039/c9gc01619h; 10.1039/d0ta05100d; 10.1039/c9cy00328b; 10.1039/c4ta02885f; 10.1039/c9en00785g; 10.1039/c4ta05801a; 10.1039/c2cs35369e; 10.1039/c5nr07004j; 10.1039/c5ee02474a; 10.1039/c6ra18102c…
('Pt–Ru'	'10.1039/c2jm33134a; 10.1039/c8nr02278j; 10.1039/c4cs00180j; 10.1039/b916790k; 10.1039/b811424m; 10.1039/c7qi00326a; 10.1039/c2cs35371g; 10.1039/c9ta02525a; 10.1039/c4ta05302h; 10.1039/b802654h; 10.1039/c3ee44078h; 10.1039/c5fd00004a; 10.1039/c2jm16641k; 10.1039/d0ra03001e; 10.1039/c6ra04098e; 10.1039/c5ra02712h; 10.1039/c000514b; 10.1039/c4cs00492b; 10.1039/b314224h; 10.1039/b404280h; 10.1039/d0…
('Pt–Ru–Al'	'10.1039/c2jm33134a')
('Pt0.1Ru0.1Al0.8'	'10.1039/c2jm33134a')
('molybdenum oxide'	'10.1039/c2jm33134a; 10.1039/d0ay01521k; 10.1039/d0bm00222d; 10.1039/c9ta12499c; 10.1039/d0na00120a; 10.1039/c6fd90017h; 10.1039/b310609h; 10.1039/d0cs00607f; 10.1039/c1cc11723h; 10.1039/c4ta00895b; 10.1039/c7ta10017e; 10.1039/c0gc00516a; 10.1039/c7qm00601b; 10.1039/b820927h; 10.1039/c9nr09460a; 10.1039/d0ra02272a; 10.1039/c5tc02802g; 10.1039/c7tc02123b; 10.1039/c7ta10375a; 10.1039/c8ra05988h; 10…
('molybdenum carbide'	'10.1039/c2jm33134a; 10.1039/c5ta01228g; 10.1039/d0ra06168a; 10.1039/c6ta03198f; 10.1039/c6se00124f; 10.1039/d0cp00228c; 10.1039/c6cs00532b; 10.1039/c5ta09507g')
('Co1−xFex'	'10.1039/c2jm33134a')
('Co1−xFexO4'	'10.1039/c2jm33134a')
('Fe2Co3'	'10.1039/c2jm33134a')
('CoO'	'10.1039/c2jm33134a; 10.1039/c5ra21877b; 10.1039/c7nr04554a; 10.1039/9781788010146-00318; 10.1039/c8nr02278j; 10.1039/c2ce25815c; 10.1039/c1jm11845e; 10.1039/c3tb21526a; 10.1039/d0cp04318d; 10.1039/c8cp02870b; 10.1039/d0nr05916a; 10.1039/c2cs35197h; 10.1039/c8cs00336j; 10.1039/c0cp02680h; 10.1039/c0nr00028k; 10.1039/d0ta05100d; 10.1039/c9cy00328b; 10.1039/c6cp00001k; 10.1039/c4ta02885f; 10.1039/c…
('Ni1−xFexO4'	'10.1039/c2jm33134a')
('amino acid'	'10.1039/c8sm00976g; 10.1039/b918035b; 10.1039/9781788016308-00031; 10.1039/c5py00525f; 10.1039/c9tb02700a; 10.1039/c6lc01045h; 10.1039/c5nr05360a; 10.1039/c3tb21526a; 10.1039/c7nr04724j; 10.1039/c6sc02403c; 10.1039/c5ra12648g; 10.1039/c8ra03487g; 10.1039/c7an00288b; 10.1039/c8nr04506b; 10.1039/c0cc02257h; 10.1039/c7nr04062h; 10.1039/c4an01639d; 10.1039/c4cs00186a; 10.1039/c2sc20363d; 10.1039/d0a…
('polystyrene-b-poly(ethylene-co-butylene)-b-polystyrene'	'10.1039/c8sm00976g')
('= μB + z1−ασB'	'10.1039/c3ja50100k')
('= SC + z1−βσD'	'10.1039/c3ja50100k')
('z2 + 2SC'	'10.1039/c3ja50100k')
('1200 W'	'10.1039/c3ja50100k; 10.1039/c0ja00098a')
('Sweeps'	'10.1039/c3ja50100k; 10.1039/c0ja00098a')
('5 ms'	'10.1039/c3ja50100k; 10.1039/c0ja00098a; 10.1039/c9nh00299e; 10.1039/c7ja00378a; 10.1039/c9ja00206e')
('Settle time'	'10.1039/c3ja50100k; 10.1039/c0ja00098a')
('3 ms'	'10.1039/c3ja50100k; 10.1039/c0ja00098a; 10.1039/c9ja00206e')
('60 s'	'10.1039/c3ja50100k; 10.1039/c7ja00378a; 10.1039/c4ja00408f')
('107Ag'	'10.1039/c3ja50100k; 10.1039/c8ja00037a; 10.1039/c0ja00098a; 10.1039/c2ja00003b; 10.1039/c4en00058g; 10.1039/c4ja90045f; 10.1039/c8ew00478a; 10.1039/c3cp51274f; 10.1039/b822409a; 10.1039/c4ja00225c; 10.1039/c4ra08630a; 10.1039/c5ja00177c; 10.1039/c7ja00188f; 10.1039/c0ja00232a; 10.1039/c3ja50179e; 10.1039/c4en00151f; 10.1039/9781782628514-00051; 10.1039/c5ja90061a; 10.1039/c6an00890a; 10.1039/d0j…
('109Ag'	'10.1039/c3ja50100k; 10.1039/c8ja00037a; 10.1039/c0ja00098a; 10.1039/c4en00058g; 10.1039/c6ra21568h; 10.1039/c7ja90046e; 10.1039/c4ja90045f; 10.1039/c3ja90051g; 10.1039/c1ay05157a; 10.1039/c5ja90045j; 10.1039/c5an00943j; 10.1039/c3cp51274f; 10.1039/b822409a; 10.1039/c4ja00115j; 10.1039/c5en00093a; 10.1039/c4ja00225c; 10.1039/d0en00375a; 10.1039/c3ja50179e; 10.1039/c4en00151f; 10.1039/978178262851…
('Milli-Q'	'10.1039/c3ja50100k; 10.1039/c8cp07137c; 10.1039/c9nr04795f; 10.1039/c0jm03925j; 10.1039/c2an00034b; 10.1039/d0nr01627f; 10.1039/b913967b; 10.1039/c5ra16245a; 10.1039/c4an01496k; 10.1039/c0ja00098a; 10.1039/c8sm00846a; 10.1039/c4nr01544d; 10.1039/c1cp22693b; 10.1039/b820970g; 10.1039/c3an00506b; 10.1039/c3an01679j; 10.1039/c4an01639d; 10.1039/c7en00070g; 10.1039/c3py21131b; 10.1039/c9cp06849j; 10…
('hydrochloric acid'	'10.1039/c3ja50100k; 10.1039/c1an15185a; 10.1039/c3ta11552f; 10.1039/c4ce01137f; 10.1039/c5ra18397a; 10.1039/c8ja00037a; 10.1039/c5py00525f; 10.1039/c7ra05134d; 10.1039/c2em30145h; 10.1039/c5ra16245a; 10.1039/c7ra00011a; 10.1039/c5ra12648g; 10.1039/c8ra03487g; 10.1039/c1cp22693b; 10.1039/c0mb00266f; 10.1039/c7en00070g; 10.1039/c7ra04415a; 10.1039/b915345d; 10.1039/c5an00474h; 10.1039/c6nr02296k; …
('ethanediol'	'10.1039/c3ja50100k; 10.1039/c8ta09494b; 10.1039/c2ce06462f; 10.1039/c3tc31048e; 10.1039/d0cs00025f; 10.1039/c6ra04874a; 10.1039/c8ra05269g; 10.1039/c7qm00189d')
('Elan'	'10.1039/c3ja50100k; 10.1039/c0ja00098a; 10.1039/c2ja00003b; 10.1039/c9nr04647j; 10.1039/c8bm00346g; 10.1039/c3nr01525d; 10.1039/c0jm02050h; 10.1039/c3bm60070j; 10.1039/c3ra43726d; 10.1039/c5cy00493d; 10.1039/c8en00249e; 10.1039/c4tb01423e; 10.1039/c4ja00225c; 10.1039/c4ra08630a; 10.1039/c5ja00177c; 10.1039/c8ee03673j; 10.1039/c4ta01795a; 10.1039/c7ra08359a')
('Ag(I)'	'10.1039/c3ja50100k; 10.1039/c1cs15237h; 10.1039/c8nr02278j; 10.1039/c0ja00098a; 10.1039/c2dt11864e; 10.1039/c2ja00003b; 10.1039/c8cs00849c; 10.1039/c0sm00647e; 10.1039/d0ay01521k; 10.1039/c9sc02640a; 10.1039/c4en00067f; 10.1039/b900185a; 10.1039/b711069c; 10.1039/c2ee21818f; 10.1039/c3ta12900d; 10.1039/c8dt04118k; 10.1039/c6dt04253h; 10.1039/c7ta06204d; 10.1039/c6ce01988a; 10.1039/c5ra24987b; 10…
('>1'	'10.1039/c3ja50100k; 10.1039/c2nr32447d; 10.1039/d0cp00468e; 10.1039/c8tb02464b; 10.1039/c6sm00713a; 10.1039/c0cs00108b; 10.1039/9781782622567-00445; 10.1039/c4nr01600a; 10.1039/c3ta01690k')
('N = ηnebQsamtiNNP'	'10.1039/c3ja50100k')
('silver(I)'	'10.1039/c3ja50100k; 10.1039/c0ja00098a; 10.1039/b200555g; 10.1039/c0sm00647e; 10.1039/c9me00135b; 10.1039/c2cs35126a; 10.1039/c3an00843f; 10.1039/c7dt02604h; 10.1039/c2ra20812a; 10.1039/c6dt04253h; 10.1039/c8na00257f; 10.1039/c1cp20624a; 10.1039/c3tb00272a; 10.1039/c5cy00285k; 10.1039/c8sm02006j; 10.1039/c4nr00594e; 10.1039/b822551f; 10.1039/b009768n; 10.1039/c4tb01647e; 10.1039/c4fd00269e; 10.1…
('YSZ'	'10.1039/c5ta05575j; 10.1039/d0ta02691c; 10.1039/c2ee22310d; 10.1039/c8fd90013b; 10.1039/c3nr02891g; 10.1039/c9nr04345d; 10.1039/c8ta04749a; 10.1039/c3nr33992k; 10.1039/c7ra13546g')
('zirconia'	'10.1039/c5ta05575j; 10.1039/c4ra12861c; 10.1039/c5nr03626g; 10.1039/c0cp02680h; 10.1039/c5ra23318f; 10.1039/c7tc04649a; 10.1039/c3gc41360h; 10.1039/c8nj02251h; 10.1039/c6ta07997k; 10.1039/c9tc03118a; 10.1039/d0ay01521k; 10.1039/c1jm10607d; 10.1039/c7nr04979j; 10.1039/c6an00325g; 10.1039/c7ja90046e; 10.1039/c6ce01489e; 10.1039/c5ce02099a; 10.1039/c3gc42539h; 10.1039/c6ra18102c; 10.1039/c6ra11130k…
('Sumi'	'10.1039/c5ta05575j; 10.1039/c1sm05693j; 10.1039/c0nr00861c; 10.1039/c5ra00452g; 10.1039/9781788012638-00348')
('MgO(001)'	'10.1039/c5ta05575j; 10.1039/b306154j; 10.1039/d0cp04884d; 10.1039/c6nr07816h; 10.1039/c7cs00104e; 10.1039/9781788013390-00061')
('Z\\ni'	'10.1039/c5ta05575j')
('−1.2'	'10.1039/c5ta05575j; 10.1039/c9nr05783h; 10.1039/d0ee01860k; 10.1039/c3cp53160k; 10.1039/c5en00066a')
('+2.4'	'10.1039/c5ta05575j')
('+1.8'	'10.1039/c5ta05575j; 10.1039/c4sm01546k')
('E(rij) = Dij{exp[−2βij(rij − r*ij)]−2exp[−βij(rij − r*ij)]}'	'10.1039/c5ta05575j')
('Ni–Ni'	'10.1039/c5ta05575j; 10.1039/c5cp00835b; 10.1039/c2cs35174a; 10.1039/c5cp01785h; 10.1039/c8cp00164b; 10.1039/c5cc09827k')
('Ni–O'	'10.1039/c5ta05575j; 10.1039/c6cp00001k; 10.1039/c5ra00377f; 10.1039/c3cs60111k; 10.1039/c3ta01403g; 10.1039/c2ra20464a; 10.1039/c8nj00457a; 10.1039/d0ra07078e; 10.1039/c4ta01356e; 10.1039/d0ra05522k; 10.1039/c8cp00164b; 10.1039/c8cc03870h; 10.1039/c7cc09862f; 10.1039/c6ra12325b; 10.1039/d0nj04188b; 10.1039/c8ce01294f; 10.1039/c4ra06472k; 10.1039/d0ra03222k; 10.1039/c7se00190h; 10.1039/d0ta04031b…
('Ni–Zr'	'10.1039/c5ta05575j')
('Ni–Sc'	'10.1039/c5ta05575j')
('titanium oxide'	'10.1039/c5ta05575j; 10.1039/c7cs00451f; 10.1039/d0ra04736h; 10.1039/c7an00288b; 10.1039/9781782629139-00273; 10.1039/b809646e; 10.1039/c5ew00152h; 10.1039/c1nr11106j; 10.1039/c4cp05882h; 10.1039/c2ja30024a; 10.1039/d0tb00612b; 10.1039/c4bm00264d; 10.1039/c3cs60064e; 10.1039/c2sm27040d; 10.1039/c6cs00494f; 10.1039/c6nr07490a; 10.1039/c0ee00541j; 10.1039/c5ra10659a; 10.1039/c2ee22310d; 10.1039/c3j…
('Jinhua 321004'	'10.1039/c3sm27254k; 10.1039/c4ta00117f; 10.1039/c8ee01016a; 10.1039/c8dt00258d; 10.1039/9781782622338-00129; 10.1039/c1ce05111c; 10.1039/c6tb03117j; 10.1039/c9se00422j')
('Ningbo 315211'	'10.1039/c3sm27254k; 10.1039/c8nr01625a; 10.1039/c8cp07501h; 10.1039/c9lc00425d; 10.1039/c9ay00573k; 10.1039/c8qi00973b')
('poly(ethylene glycol)'	'10.1039/c3sm27254k; 10.1039/c2an00034b; 10.1039/c0cs00180e; 10.1039/c5nr00733j; 10.1039/9781788010146-00318; 10.1039/9781782622529-00170; 10.1039/c1jm11845e; 10.1039/c3tb21526a; 10.1039/c5ra05889a; 10.1039/c9en01127g; 10.1039/c005154c; 10.1039/c2nr11617k; 10.1039/d0tb01559h; 10.1039/c5sm01455g; 10.1039/c7cs00525c; 10.1039/c4cs00382a; 10.1039/d0bm00761g; 10.1039/c4nr00018h; 10.1039/c002073g; 10.1…
('ρ0−1N'	'10.1039/c3sm27254k')
('= χN(φt(r) + φp(r)) + χhgNφg(r) + ξ(r)'	'10.1039/c3sm27254k')
('= χN(φh(r) + φw(r)) + χtgNφg(r) + ξ(r)'	'10.1039/c3sm27254k')
('= χhgN(φh(r) + φw(r)) + χtgN(φt(r) + φp(r)) + ξ(r)'	'10.1039/c3sm27254k')
('epinephrine'	'10.1039/c1an15185a; 10.1039/c2an00034b; 10.1039/c7fd90089a; 10.1039/c3an01725g; 10.1039/c3cs35518g; 10.1039/c6ra06749b; 10.1039/c4ra17322h; 10.1039/d0tb00569j; 10.1039/d0an00083c; 10.1039/c9qi00602h; 10.1039/c8tb00479j; 10.1039/c9an01719d; 10.1039/c8ra09577a; 10.1039/c6an00348f; 10.1039/c3py00991b; 10.1039/c5ay01512j; 10.1039/c3nr03595f; 10.1039/c9nj03227d; 10.1039/c2ra22360k; 10.1039/c7tb02529g…
('pyrocatechol'	'10.1039/c1an15185a; 10.1039/c6en00132g; 10.1039/9781782621645-00155; 10.1039/d0na00537a; 10.1039/c4ra10399h')
('L-3	4-dihydroxyphenylalanine'	'10.1039/c1an15185a; 10.1039/c0dt00689k; 10.1039/c4cs00124a; 10.1039/c5ra19098c; 10.1039/c5ra17221g; 10.1039/c5ra21511k; 10.1039/c3bm60030k')
('L-DOPA'	'10.1039/c1an15185a; 10.1039/c2dt11864e; 10.1039/c0dt00689k; 10.1039/d0ay01521k; 10.1039/c7fd90089a; 10.1039/c3nr32979h; 10.1039/c4cs00124a; 10.1039/c8ra06718j; 10.1039/c8cs00115d; 10.1039/c8ra07793b; 10.1039/c5ra19098c; 10.1039/d0ma00477d; 10.1039/c4ra16265j; 10.1039/c9bm01395d; 10.1039/c5ra17221g; 10.1039/d0cs00093k; 10.1039/c7nr06367a; 10.1039/c3bm60030k')
('uric acid'	'10.1039/c1an15185a; 10.1039/c9tb02700a; 10.1039/c4an01496k; 10.1039/c5ra05889a; 10.1039/c7cs00612h; 10.1039/c3ra00102d; 10.1039/c4nr00612g; 10.1039/c4en00138a; 10.1039/9781782628873-00115; 10.1039/d0ay01521k; 10.1039/c4en00211c; 10.1039/c5cc05327g; 10.1039/c8cs00028j; 10.1039/c3an01725g; 10.1039/c6nj03176e; 10.1039/c3cs35518g; 10.1039/d0cs00107d; 10.1039/c6an00069j; 10.1039/c3ee44078h; 10.1039/c…
('i.e.hydrogen'	'10.1039/c1an15185a; 10.1039/c0nr00857e')
('catechol amines'	'10.1039/c1an15185a')
('aromatic acids'	'10.1039/c1an15185a; 10.1039/c0an00458h; 10.1039/c2cy20760e; 10.1039/c7cs00209b; 10.1039/c4an00593g')
('Gold(III) chloride trihydrate'	'10.1039/c1an15185a; 10.1039/c3nr02905k; 10.1039/c5ra06921a; 10.1039/c4ra15443f; 10.1039/c8nr07918h; 10.1039/c5nr06635b; 10.1039/d0ra06622b; 10.1039/d0nr06296k; 10.1039/c5pp00463b; 10.1039/c8an01279b; 10.1039/c5ra01728a; 10.1039/c2lc41079f; 10.1039/c8an01321g; 10.1039/c7nr03172f; 10.1039/c7cy01820g; 10.1039/c5nr07642k; 10.1039/c6bm00853d; 10.1039/c8tc02944j; 10.1039/c8nr00973b; 10.1039/c5nr09017b…
('trisodium citrate dihydrate'	'10.1039/c1an15185a; 10.1039/c3tc32113d; 10.1039/c3an01679j; 10.1039/c7ra03942e; 10.1039/c8nr05509b; 10.1039/d0ay00787k; 10.1039/c5tc00717h; 10.1039/b408394f; 10.1039/c5cp02326b; 10.1039/c3pp50281c; 10.1039/c5nr06635b; 10.1039/c3bm60120j; 10.1039/c6py00465b; 10.1039/c2nr33187j; 10.1039/c9nr03645h; 10.1039/c6fd00238b; 10.1039/d0nr06997c; 10.1039/c3lc51331a; 10.1039/b915181h; 10.1039/c9nr06369b; 10…
('11-MUA'	'10.1039/c1an15185a; 10.1039/c0jm01319f; 10.1039/b916790k; 10.1039/c0an00473a; 10.1039/c7tb03344c; 10.1039/c4tb01010h; 10.1039/c1an15629b; 10.1039/c0an00030b; 10.1039/c8nr02973c; 10.1039/d0ay00662a; 10.1039/c9ay00573k')
('dopamine hydrochloride'	'10.1039/c1an15185a; 10.1039/c5ra03302k; 10.1039/c2dt11864e; 10.1039/c9ta13390a; 10.1039/c8ta01471j; 10.1039/9781788010375-00059; 10.1039/c8py01748d; 10.1039/c7an02019h; 10.1039/d0nr03710a; 10.1039/c8na00010g; 10.1039/c8ra06718j; 10.1039/c7cp07990g; 10.1039/c4nr05931j; 10.1039/c4tb01501k; 10.1039/c9nr03353j; 10.1039/c8ra07793b; 10.1039/c9nr04074a; 10.1039/c4tb01647e; 10.1039/d0gc01348j; 10.1039/c…
('3-4-dihydroxy-L-phenylalanine'	'10.1039/c1an15185a')
('L-glutathione'	'10.1039/c1an15185a; 10.1039/c9nr04795f; 10.1039/c8nr05366a; 10.1039/c2tb00243d; 10.1039/c8tb00596f; 10.1039/c9gc03647d; 10.1039/c3nr03121g; 10.1039/c6ra16578h; 10.1039/c8cs00011e; 10.1039/c2ra00747a; 10.1039/c9cc02610j; 10.1039/c9nj01287g; 10.1039/b920035e; 10.1039/c8nr03503b; 10.1039/c9ra04249k; 10.1039/c2ce25309g; 10.1039/c7ra01970j; 10.1039/c6nr04777g; 10.1039/c6cs00136j; 10.1039/c0nr00350f; …
('Sodium dihydrogen phosphate dihydrate'	'10.1039/c1an15185a; 10.1039/c9py00870e')
('sodium phosphate dibasic heptahydrate'	'10.1039/c1an15185a')
('sodium hydroxide'	'10.1039/c1an15185a; 10.1039/c5ra18397a; 10.1039/c6cs00567e; 10.1039/c8cp01838c; 10.1039/c1cs15237h; 10.1039/c9nr06327g; 10.1039/b913967b; 10.1039/c7ra00011a; 10.1039/c8nr02278j; 10.1039/c4an01496k; 10.1039/c5ra12648g; 10.1039/c9cp03887f; 10.1039/c1cp22693b; 10.1039/c9qi00200f; 10.1039/c7ra04415a; 10.1039/c3py21131b; 10.1039/c9nr06071e; 10.1039/c005154c; 10.1039/c4mh00164h; 10.1039/c8ta11071a; 10…
('HCl'	'10.1039/c1an15185a; 10.1039/c3ta11552f; 10.1039/c8ra00553b; 10.1039/c6tc03918a; 10.1039/c6cs00567e; 10.1039/c5py00525f; 10.1039/c6cp08174f; 10.1039/c0an00785d; 10.1039/c9tb02700a; 10.1039/c2an00034b; 10.1039/c9nr06327g; 10.1039/c5ra20284a; 10.1039/b913967b; 10.1039/c7ra00011a; 10.1039/9781788010146-00318; 10.1039/c8nr02278j; 10.1039/c1sm05223c; 10.1039/c1nr10310e; 10.1039/d0nr02941f; 10.1039/c5r…
('nitric acid'	'10.1039/c1an15185a; 10.1039/c8ja00037a; 10.1039/c7ja00235a; 10.1039/c8cp01838c; 10.1039/c1cs15237h; 10.1039/c7ra05134d; 10.1039/c3cp51901e; 10.1039/c5ra16245a; 10.1039/c2ce25815c; 10.1039/c5ra04041h; 10.1039/c1cp22693b; 10.1039/c3an00506b; 10.1039/c5an00474h; 10.1039/c3ra00102d; 10.1039/c5mt00168d; 10.1039/d0nr04795c; 10.1039/c6ra19861a; 10.1039/c5ra27185a; 10.1039/c2ja00003b; 10.1039/c6an00729e…
('HNO3'	'10.1039/c1an15185a; 10.1039/c8ja00037a; 10.1039/c0an00785d; 10.1039/c2an00034b; 10.1039/c3cp51901e; 10.1039/b913967b; 10.1039/c2nr30347g; 10.1039/c8nr02278j; 10.1039/c0ja00098a; 10.1039/c7en00720e; 10.1039/c5ra04041h; 10.1039/c3ra22739a; 10.1039/b806686h; 10.1039/c5mt00168d; 10.1039/c7ra00900c; 10.1039/c2cp41419h; 10.1039/b903229k; 10.1039/c1cy00269d; 10.1039/c2ja00003b; 10.1039/c4ra02741h; 10.1…
('polyimide'	'10.1039/c1an15185a; 10.1039/b913511a; 10.1039/c6nr03434a; 10.1039/c3sm51864g; 10.1039/d0mh00951b; 10.1039/c5tc01668a; 10.1039/c8nr00200b; 10.1039/d0ta05100d; 10.1039/c9cs00043g; 10.1039/c7ra11879a; 10.1039/c5nr06635b; 10.1039/c7cp07493j; 10.1039/d0en00457j; 10.1039/c6ra21902k; 10.1039/c5tc00482a; 10.1039/c7ja90046e; 10.1039/c5ce02099a; 10.1039/c2cp42746j; 10.1039/c4tc02418d; 10.1039/c9nr00595a; …
('aqua regia'	'10.1039/c1an15185a; 10.1039/c0nr00972e; 10.1039/c0an00785d; 10.1039/c2an00034b; 10.1039/b913967b; 10.1039/c5ra16245a; 10.1039/c7sm00319f; 10.1039/c3ta11546a; 10.1039/c5an00474h; 10.1039/c3ra22739a; 10.1039/c6ra11475j; 10.1039/c0nj00505c; 10.1039/c2cs15355f; 10.1039/c7ra00900c; 10.1039/c2cp41419h; 10.1039/c3nr05211g; 10.1039/c2ja30024a; 10.1039/c6an00729e; 10.1039/b909714g; 10.1039/d0cy01714k; 10…
('JEOL'	'10.1039/c1an15185a; 10.1039/c6tc04153a; 10.1039/c1pp05014a; 10.1039/d0sm01247e; 10.1039/c0an00785d; 10.1039/c0jm03925j; 10.1039/c3ta10411g; 10.1039/c5ra20284a; 10.1039/b913967b; 10.1039/c7nr04554a; 10.1039/c4an01496k; 10.1039/c3tc32113d; 10.1039/c4ra03350g; 10.1039/c9cp03887f; 10.1039/c0cp00533a; 10.1039/c1cp22693b; 10.1039/b820970g; 10.1039/c8cp05292a; 10.1039/c4nr04385e; 10.1039/c8cp02870b; 10…
('formvar'	'10.1039/c1an15185a; 10.1039/c4cs00131a; 10.1039/c0an00785d; 10.1039/c4an01496k; 10.1039/c4nr04289a; 10.1039/c6ra11475j; 10.1039/c3cs60367a; 10.1039/c3cp44574g; 10.1039/c6an00729e; 10.1039/c5cp02326b; 10.1039/c4ra15742g; 10.1039/c2nr12134d; 10.1039/c7nr01603d; 10.1039/c4nr03004d; 10.1039/c3py01475d; 10.1039/c8bm00346g; 10.1039/b810164g; 10.1039/c6cp03895f; 10.1039/c6nr00506c; 10.1039/d0re00198h; …
('Pro'	'10.1039/c1an15185a; 10.1039/b918035b; 10.1039/c7sm01533j; 10.1039/c7ra05134d; 10.1039/c1sm05223c; 10.1039/c9sc06117g; 10.1039/c8nr05366a; 10.1039/c7en00720e; 10.1039/c6nr05616d; 10.1039/c7en00070g; 10.1039/c1fd00081k; 10.1039/c7ra00871f; 10.1039/c8ta09891c; 10.1039/c5an02378e; 10.1039/b919256e; 10.1039/c3nr01287e; 10.1039/c9bm01572h; 10.1039/c8cp01049h; 10.1039/c7tc02322g; 10.1039/c5tc02214b; 10…
('methacrylate'	'10.1039/c1an15185a; 10.1039/c7bm00256d; 10.1039/9781782628354-00166; 10.1039/c4ra15443f; 10.1039/c2py00525e; 10.1039/c0py00266f; 10.1039/c7tb02443f; 10.1039/b805540h; 10.1039/c5tc00482a; 10.1039/d0nr06296k; 10.1039/c6ra16009c; 10.1039/c9cs00738e; 10.1039/c3ra47984f; 10.1039/c2nr30271c; 10.1039/c0jm00075b; 10.1039/c4gc00164h; 10.1039/c9mh00664h; 10.1039/c0jm00007h; 10.1039/9781788013536-00109; 10…
('sodium phosphate'	'10.1039/c1an15185a; 10.1039/c8ja00037a; 10.1039/c5nr05290d; 10.1039/c6cs00632a; 10.1039/c8ra00185e; 10.1039/c7nr08614h; 10.1039/c0cc02075c; 10.1039/c5ra27185a; 10.1039/c9ra00821g; 10.1039/c9py01206k; 10.1039/b408394f; 10.1039/b200555g; 10.1039/c6ra04821h; 10.1039/c4tb00304g; 10.1039/d0nr01631d; 10.1039/c0an00473a; 10.1039/c6tb02881k; 10.1039/c5tb02576a; 10.1039/c7nr04979j; 10.1039/c5ra02570b; 10…
('sodium dihydrogen phosphate dihydrate'	'10.1039/c1an15185a; 10.1039/c4nr03643c; 10.1039/c9py00870e; 10.1039/b918427a; 10.1039/c9cp00281b; 10.1039/c7ra05243j')
('PTFE'	'10.1039/c1an15185a; 10.1039/d0sm01247e; 10.1039/c9cp01856e; 10.1039/c6ra10026k; 10.1039/c0ja00098a; 10.1039/c8sm01640b; 10.1039/d0tc00498g; 10.1039/c1fd00081k; 10.1039/c3an01601c; 10.1039/c1sm05668a; 10.1039/c5nr01538c; 10.1039/c9sm00124g; 10.1039/c9tb01048c; 10.1039/c3tb21800g; 10.1039/b918429e; 10.1039/c4fd00243a; 10.1039/c6ra03197h; 10.1039/b807565d; 10.1039/c2py00610c; 10.1039/c7en00685c; 10…
('i.e.copper'	'10.1039/c1an15185a')
('i.e.citrate'	'10.1039/c1an15185a; 10.1039/c1cs15155j')
('L-DOPA (l)'	'10.1039/c1an15185a')
('Dopamine'	'10.1039/c1an15185a; 10.1039/c5ra03302k; 10.1039/9781788010146-00318; 10.1039/c3cs60338e; 10.1039/c2dt11864e; 10.1039/9781782628354-00166; 10.1039/c4nr00612g; 10.1039/c7cs00786h; 10.1039/c7ra10479k; 10.1039/c9cs00043g; 10.1039/c0dt00689k; 10.1039/c0py00266f; 10.1039/c3pp50260k; 10.1039/9781782628873-00115; 10.1039/d0ay01521k; 10.1039/d0bm00222d; 10.1039/c8ta01471j; 10.1039/c6nr07542h; 10.1039/c7r…
('Epinephrine'	'10.1039/c1an15185a; 10.1039/c3cs35518g; 10.1039/d0tb00569j; 10.1039/c4ay00878b; 10.1039/c9ra08508d; 10.1039/d0ra03672b; 10.1039/c5tb02175h; 10.1039/c9na00491b')
('Pyrocatechol'	'10.1039/c1an15185a; 10.1039/c6en00132g; 10.1039/c3ay40742j')
('Glutathione'	'10.1039/c1an15185a; 10.1039/c5ra05889a; 10.1039/c8nr04506b; 10.1039/9781782629139-00273; 10.1039/9781782628354-00166; 10.1039/c5ra27185a; 10.1039/c8cs00849c; 10.1039/c7tc05854c; 10.1039/c2cc34027e; 10.1039/c6ra04821h; 10.1039/c4cp03969f; 10.1039/c8nh00417j; 10.1039/9781782623717-00276; 10.1039/d0ay01521k; 10.1039/c5nr04097c; 10.1039/c9cs00738e; 10.1039/c1cp22279a; 10.1039/c1gc15386b; 10.1039/c4g…
('viahydrogen'	'10.1039/c1an15185a; 10.1039/c1jm11599e; 10.1039/b802654h; 10.1039/c1jm10953g; 10.1039/c1cs15162b; 10.1039/b812924j; 10.1039/b813827c; 10.1039/c0nr00598c; 10.1039/c0gc00809e')
('Uric acid'	'10.1039/c1an15185a; 10.1039/c4nr00612g; 10.1039/d0ay01521k; 10.1039/c8nj00940f; 10.1039/c6cp05101d; 10.1039/d0tb00569j; 10.1039/c5an01786f; 10.1039/d0cs01112f; 10.1039/c7tb01587a; 10.1039/c5py00898k; 10.1039/c8qm00356d; 10.1039/c5tb02765a; 10.1039/c4ay01227e; 10.1039/c6ra03049a; 10.1039/c4ta02135e; 10.1039/c5an00780a; 10.1039/c0cs00056f; 10.1039/c9lc00903e; 10.1039/c8ra03460e; 10.1039/c9me00086k…
('urate'	'10.1039/c1an15185a; 10.1039/d0ay01521k; 10.1039/c5ra02712h; 10.1039/c1an15738h; 10.1039/c2ra22360k; 10.1039/c0em00031k; 10.1039/b105318n; 10.1039/c5tb02175h')
('1KL2RR024980'	'10.1039/c1an15185a; 10.1039/c0an00458h')
('dinucleotides'	'10.1039/c7sm02016c; 10.1039/9781782628873-00115; 10.1039/d0na00478b; 10.1039/c8cs00718g; 10.1039/c2ib20125a')
('(8πlBNAcsalt)1'	'10.1039/c7sm02016c')
('NH4BF4'	'10.1039/c5ce02472b; 10.1039/c8py01748d; 10.1039/c4tb01501k; 10.1039/c9ta10667g; 10.1039/c9tb02004g; 10.1039/c3ra47652a')
('NaBF4'	'10.1039/c5ce02472b; 10.1039/b912004a; 10.1039/c4cc02419b; 10.1039/c4cs00155a; 10.1039/c9ra05950d; 10.1039/c4ra14625e; 10.1039/b9nr00089e; 10.1039/c3ra47652a; 10.1039/b915050a; 10.1039/d0ra01437k')
('NH4F'	'10.1039/c5ce02472b; 10.1039/c6tc04153a; 10.1039/c5ra16245a; 10.1039/c5tb00240k; 10.1039/b818325b; 10.1039/c3ta11855j; 10.1039/c8nr01262h; 10.1039/c5ta06238a; 10.1039/c7tc02322g; 10.1039/d0ma00708k; 10.1039/d0nr03306e; 10.1039/c5tc00303b; 10.1039/c4cs00151f; 10.1039/c7bm00797c; 10.1039/d0nr04809g; 10.1039/c6nr07542h; 10.1039/c9nj03917a; 10.1039/c3cp43270j; 10.1039/c7nr01456b; 10.1039/c2pp25175b; …
('rare earth oxide'	'10.1039/c5ce02472b; 10.1039/c8en01129j; 10.1039/c4en00138a; 10.1039/c3nr01810e; 10.1039/c1cp22048a; 10.1039/c2ta00534d; 10.1039/c4ta03620d; 10.1039/9781839160363-00335; 10.1039/c4en00079j; 10.1039/c2ra22532h; 10.1039/c4an01392a; 10.1039/d0nr06165d; 10.1039/c6ra11126b; 10.1039/d0nr01203c; 10.1039/b810586c; 10.1039/b301074k; 10.1039/c4ja90038c; 10.1039/c4ra14633f')
('Ce(III)'	'10.1039/c5ce02472b; 10.1039/d0ra04736h; 10.1039/c9en00222g; 10.1039/d0ay01521k; 10.1039/d0ta08655j; 10.1039/c8fd90013b; 10.1039/c8tb00479j; 10.1039/c3cs60282f; 10.1039/c4en00034j; 10.1039/d0tc01939a; 10.1039/c9nr09175k; 10.1039/c7en00494j; 10.1039/c0nr01000f; 10.1039/c7ta10375a; 10.1039/c2an36205h; 10.1039/c4ra10332g; 10.1039/d0qm00549e; 10.1039/c7ta07665g; 10.1039/c9ra05965b; 10.1039/c6nr00826g…
('Ce(IV)'	'10.1039/c5ce02472b; 10.1039/c9en00222g; 10.1039/c4ce00882k; 10.1039/d0ay01521k; 10.1039/c9cp06579b; 10.1039/d0ta08655j; 10.1039/c2ee22310d; 10.1039/c8fd90013b; 10.1039/c8tb00479j; 10.1039/c6ra15764e; 10.1039/c5ra01176k; 10.1039/c4en00034j; 10.1039/b805397a; 10.1039/d0tc01939a; 10.1039/c9nr09175k; 10.1039/c0nr01000f; 10.1039/c4en00149d; 10.1039/c7ta10375a; 10.1039/c7cs00306d; 10.1039/c2an36205h; …
('chlorobenzene'	'10.1039/c5ce02472b; 10.1039/c5py00525f; 10.1039/d0tc00077a; 10.1039/d0tc00498g; 10.1039/c4ra07463g; 10.1039/c1nr11106j; 10.1039/c3ta11855j; 10.1039/c0ee00181c; 10.1039/c7tc04649a; 10.1039/c7ra11879a; 10.1039/c6ra28246f; 10.1039/c8ce00728d; 10.1039/9781782621034-00112; 10.1039/c8cy00996a; 10.1039/c5ra08653a; 10.1039/c9ta09277c; 10.1039/c5cs00763a; 10.1039/c9nr06369b; 10.1039/9781788010375-00059; …
('tetrabutylammonium fluoride'	'10.1039/c5ce02472b; 10.1039/c3nj00287j; 10.1039/c4nr03308f; 10.1039/c8ra08112c; 10.1039/b905635a; 10.1039/c7py01918a; 10.1039/d0ra02394a; 10.1039/c5ra04155d; 10.1039/c3ra47652a')
('Ce3+'	'10.1039/c5ce02472b; 10.1039/c5cp02547h; 10.1039/d0cp05456a; 10.1039/d0ra04736h; 10.1039/9781782629139-00273; 10.1039/b806400h; 10.1039/c3nr00917c; 10.1039/c6cp03988j; 10.1039/c6cy00858e; 10.1039/c8ra07014h; 10.1039/c8nr01262h; 10.1039/c4en00138a; 10.1039/c5cp01685a; 10.1039/d0tb01750g; 10.1039/c4en00052h; 10.1039/c9en00222g; 10.1039/c3ra41739e; 10.1039/c3nr06894c; 10.1039/c6cy02586b; 10.1039/c4r…
('Benzaldehyde'	'10.1039/c5ce02472b; 10.1039/c5tb01165e; 10.1039/c8fd90015a; 10.1039/c5cs00350d; 10.1039/c4ra06198e; 10.1039/c3cs60282f; 10.1039/9781782622703-00293; 10.1039/c7tb01689a; 10.1039/c8ra02572j; 10.1039/c9ra02927c; 10.1039/c9nr10760f; 10.1039/c6cs00930a; 10.1039/c8nj01934g; 10.1039/c5cy00160a; 10.1039/d0ra04554c; 10.1039/c8cy00227d; 10.1039/c9ra08074k; 10.1039/9781782621645-00288; 10.1039/d0gc01927e; …
('benzaldehyde'	'10.1039/c5ce02472b; 10.1039/c6cs00632a; 10.1039/c4cs00180j; 10.1039/c0jm02772c; 10.1039/b916790k; 10.1039/c9ta03924d; 10.1039/c4ta05801a; 10.1039/c7ra05451c; 10.1039/d0re00198h; 10.1039/c2dt30106g; 10.1039/c5cc01131k; 10.1039/c4sc03627a; 10.1039/c4gc00164h; 10.1039/c5bm00044k; 10.1039/9781788010375-00059; 10.1039/c2ee21818f; 10.1039/c8fd90015a; 10.1039/c2cc35663e; 10.1039/b9nr00304e; 10.1039/c5c…
('KMnO4'	'10.1039/c5ce02472b; 10.1039/c3cp51901e; 10.1039/c5ra27186j; 10.1039/c6ra18811g; 10.1039/c6ra12072e; 10.1039/d0ta05100d; 10.1039/c5ra14806e; 10.1039/c0dt00689k; 10.1039/c4cy01229a; 10.1039/c2jm35349k; 10.1039/c6nr05888d; 10.1039/c4tb00840e; 10.1039/d0ay01521k; 10.1039/c5ee02474a; 10.1039/c9me00135b; 10.1039/c4ta05952b; 10.1039/c9ta02525a; 10.1039/c5cc01131k; 10.1039/c6ja90044e; 10.1039/c2ee21818f…
('MnO2'	'10.1039/c5ce02472b; 10.1039/c4nr05551a; 10.1039/c3cs60338e; 10.1039/c4cs00180j; 10.1039/c4cs00186a; 10.1039/c5ew00152h; 10.1039/c2cs35197h; 10.1039/c4cp05499g; 10.1039/d0an00609b; 10.1039/d0tb01559h; 10.1039/c6ra18811g; 10.1039/d0bm00761g; 10.1039/c4nr00612g; 10.1039/d0tb01750g; 10.1039/c2an36500f; 10.1039/c3cs00009e; 10.1039/c8ta11460a; 10.1039/c9gc01619h; 10.1039/c7cs00169j; 10.1039/d0ta05100d…
('CrO3'	'10.1039/c5ce02472b; 10.1039/c1nr10108k; 10.1039/c9nj00659a; 10.1039/c1jm13127c; 10.1039/c7qm00007c; 10.1039/d0ra06168a; 10.1039/c6ce01782g; 10.1039/c7cs00184c; 10.1039/d0nj03150j; 10.1039/c7ta09494a; 10.1039/c5fd00010f; 10.1039/c4ra08393h; 10.1039/c5cy02048d')
('Br2'	'10.1039/c5ce02472b; 10.1039/b200555g; 10.1039/b9nr00273a; 10.1039/c9sm02213a; 10.1039/c4ja90045f; 10.1039/c6ja90044e; 10.1039/c2an36293g; 10.1039/c0an00025f; 10.1039/c4cp02384f; 10.1039/c3cs60282f; 10.1039/c5cp05146k; 10.1039/b715476c; 10.1039/d0ra02272a; 10.1039/b9nr00245f; 10.1039/b9nr00131j; 10.1039/c8tc00780b; 10.1039/c4cs00486h; 10.1039/c6cs00751a; 10.1039/b817047a; 10.1039/c6nh00054a; 10.1…
('ethylene glycol'	'10.1039/c5ce02472b; 10.1039/c6cs00567e; 10.1039/c1cs15237h; 10.1039/c3cp51901e; 10.1039/c5ra20284a; 10.1039/c5ra16245a; 10.1039/c1nr10310e; 10.1039/d0nr03130e; 10.1039/b809646e; 10.1039/c2dt11864e; 10.1039/c4nr06069e; 10.1039/c3ta11546a; 10.1039/c2cs35197h; 10.1039/c4tb00479e; 10.1039/c6mh00098c; 10.1039/c2nr11617k; 10.1039/c3nr05033e; 10.1039/c2cs15355f; 10.1039/c8ta09891c; 10.1039/c7fd00220c; …
('Ce(NO3)3·6H2O'	'10.1039/c5ce02472b; 10.1039/c1cy00269d; 10.1039/c8tb00022k; 10.1039/b712035d; 10.1039/c3ra43418d; 10.1039/d0tb00629g; 10.1039/c6ra23046f; 10.1039/c4nr06060a; 10.1039/c3cs60296f; 10.1039/c8tb00479j; 10.1039/c7tb01957b; 10.1039/c3cy00248a; 10.1039/c7ra03675b; 10.1039/d0bm01282c; 10.1039/c4ta03620d; 10.1039/c4cs00492b; 10.1039/b805397a; 10.1039/d0ra01710h; 10.1039/c8qi01244j; 10.1039/c9ce00238c; 10…
('[Bmim][BF4] IL'	'10.1039/c5ce02472b')
('tertbutylamine'	'10.1039/c5ce02472b')
('fluorite'	'10.1039/c5ce02472b; 10.1039/c4nr05551a; 10.1039/c9sc06117g; 10.1039/d0ra04736h; 10.1039/b806400h; 10.1039/b918990d; 10.1039/c4cp05499g; 10.1039/c3nr00917c; 10.1039/c4en00052h; 10.1039/c3ta10643h; 10.1039/c0jm01580f; 10.1039/c9cp06579b; 10.1039/d0ta08655j; 10.1039/c6nr05788h; 10.1039/c4gc00065j; 10.1039/c2ee22310d; 10.1039/d0tb00629g; 10.1039/c6ra23046f; 10.1039/c9na00662a; 10.1039/c7ta05768g; 10…
('CeF3'	'10.1039/c5ce02472b; 10.1039/c8nr01262h; 10.1039/c1cs15043j; 10.1039/c4tb00094c; 10.1039/c3cc44268c; 10.1039/c2nr30389b; 10.1039/c1nr10510h; 10.1039/c1jm13093e; 10.1039/b9nr00089e; 10.1039/c0ja90038a; 10.1039/c4cp01044b')
('O2−'	'10.1039/c5ce02472b; 10.1039/b818082b; 10.1039/9781788010146-00318; 10.1039/c4nr05551a; 10.1039/c5ra05889a; 10.1039/c8cp02870b; 10.1039/c5dt01369k; 10.1039/c4tb01101e; 10.1039/c6ra18811g; 10.1039/c5en00155b; 10.1039/c8ra07014h; 10.1039/c5ra27185a; 10.1039/c5nr01538c; 10.1039/c9tb02666e; 10.1039/c5tb00209e; 10.1039/c7fd90096a; 10.1039/c8ra08982e; 10.1039/c4en00052h; 10.1039/c3ra41739e; 10.1039/d0t…
('Ce–F'	'10.1039/c5ce02472b')
('Ce4+'	'10.1039/c5ce02472b; 10.1039/c5cp02547h; 10.1039/d0cp05456a; 10.1039/d0ra04736h; 10.1039/9781782629139-00273; 10.1039/b806400h; 10.1039/c3nr00917c; 10.1039/c6cp03988j; 10.1039/c6cy00858e; 10.1039/c8ra07014h; 10.1039/c4en00138a; 10.1039/c5cp01685a; 10.1039/d0cy01714k; 10.1039/c4en00052h; 10.1039/c9en00222g; 10.1039/c3ra41739e; 10.1039/c6cy02586b; 10.1039/c4ra12007h; 10.1039/c5cs00769k; 10.1039/c8t…
('@CeO2'	'10.1039/c5ce02472b')
('fluoride'	'10.1039/c5ce02472b; 10.1039/c8nr02513d; 10.1039/c5ra16245a; 10.1039/c4nr05551a; 10.1039/d0ra04736h; 10.1039/c4cs00186a; 10.1039/c5cs00050e; 10.1039/c0jm00616e; 10.1039/c4nr00708e; 10.1039/c6an02384c; 10.1039/c8nr01262h; 10.1039/c0cp02680h; 10.1039/c5ta06238a; 10.1039/c7tc02322g; 10.1039/d0ma00708k; 10.1039/c5tc00303b; 10.1039/c5ra01510c; 10.1039/c3ta00949a; 10.1039/c4cs00151f; 10.1039/c9tc03118a…
('trifluorotoluene'	'10.1039/c5ce02472b; 10.1039/c3cs60282f; 10.1039/c2gc36441g; 10.1039/c2ra21811a')
('benzoic acid'	'10.1039/c5ce02472b; 10.1039/c2cs35118h; 10.1039/c6nr02296k; 10.1039/c5nr02529j; 10.1039/c9ta03924d; 10.1039/c6fd90003h; 10.1039/d0ay01521k; 10.1039/c5tc00482a; 10.1039/c2cc30615h; 10.1039/d0re00198h; 10.1039/c0an00851f; 10.1039/9781782620358-00001; 10.1039/b715277a; 10.1039/b302781c; 10.1039/c2cy20760e; 10.1039/d0nr04273k; 10.1039/c2ee21818f; 10.1039/c9nr01579e; 10.1039/c8fd90015a; 10.1039/c3ee4…
('alkoxide'	'10.1039/c5ce02472b; 10.1039/c2cs35375j; 10.1039/c4cs00170b; 10.1039/c0py00266f; 10.1039/c1jm10607d; 10.1039/c2cs35369e; 10.1039/c5ra09594h; 10.1039/c4ta05302h; 10.1039/c1jm15202e; 10.1039/c6fd90017h; 10.1039/c4gc00164h; 10.1039/c5nr04963f; 10.1039/c1jm15018a; 10.1039/c3nr01810e; 10.1039/b702825n; 10.1039/c4tc02543a; 10.1039/c6nh00077k; 10.1039/c5ra25358f; 10.1039/c7cp08054a; 10.1039/c6tc02327d; …
('O–H'	'10.1039/c5ce02472b; 10.1039/c5cy02287h; 10.1039/c8cp04798g; 10.1039/c8nr05366a; 10.1039/c3ra42767f; 10.1039/c4cs00186a; 10.1039/c005154c; 10.1039/c5ra08743k; 10.1039/c0nr00133c; 10.1039/c2cp41977g; 10.1039/c5tb00209e; 10.1039/c5tc00717h; 10.1039/b311905j; 10.1039/c5tc02214b; 10.1039/c3ra41739e; 10.1039/c8pp00256h; 10.1039/c4ra11108g; 10.1039/c5ra22601e; 10.1039/c3ra45887c; 10.1039/c5ra07857a; 10…
('β-hydrogen'	'10.1039/c5ce02472b; 10.1039/c8nr02278j; 10.1039/c6fd90017h; 10.1039/c3dt50652e; 10.1039/c3cs60282f; 10.1039/c6cy01322h; 10.1039/c3cc42517g; 10.1039/c8dt01182f; 10.1039/c3nr04559e; 10.1039/9781782628354-00224; 10.1039/d0cy00555j')
('Au-hydride'	'10.1039/c5ce02472b')
('O−'	'10.1039/c5ce02472b; 10.1039/9781788010146-00318; 10.1039/c9qi00200f; 10.1039/c5dt01369k; 10.1039/c4cp05882h; 10.1039/d0ta02691c; 10.1039/c3ta13500d; 10.1039/c7ra00115k; 10.1039/c6ra16009c; 10.1039/c6cp07011f; 10.1039/c4nr00118d; 10.1039/c9ta02525a; 10.1039/c9cp05475h; 10.1039/c6bm00375c; 10.1039/9781782622338-00185; 10.1039/c5sc00020c; 10.1039/c5ra13970h; 10.1039/c2jm15179k; 10.1039/c0jm02702b; …
('NCET-10-0907'	'10.1039/c5ce02472b; 10.1039/c3ta12814h')
('Ting'	'10.1039/c2cs35375j; 10.1039/c6tc04153a; 10.1039/c4ra03350g; 10.1039/c3sm51734a; 10.1039/9781782629139-00273; 10.1039/9781788016476-00358; 10.1039/9781782628354-00166; 10.1039/c2nr32579a; 10.1039/c5nr06146f; 10.1039/c2sm26377g; 10.1039/9781782622109-00245; 10.1039/b712035d; 10.1039/c1cp22330e; 10.1039/d0bm00196a; 10.1039/c7tc01762f; 10.1039/c2ra21489j; 10.1039/c4tc00566j; 10.1039/d0nr04080k; 10.1…
('Joseph Kao'	'10.1039/c2cs35375j; 10.1039/c3nr05535c')
('Ting Xu'	'10.1039/c2cs35375j; 10.1039/c3nr05535c')
('polyisoprene-b-poly(2-vinylpyridine)'	'10.1039/c2cs35375j')
('PI-b-P2VP'	'10.1039/c2cs35375j; 10.1039/c4sm02064b; 10.1039/c0nr00390e')
('poly(isoprene-b-ethylene oxide)'	'10.1039/c2cs35375j; 10.1039/d0nr01849j; 10.1039/c1jm14113a')
('alkali halide'	'10.1039/c2cs35375j; 10.1039/c9cy01823a; 10.1039/b315513g')
('Au3+'	'10.1039/c2cs35375j; 10.1039/c5py00525f; 10.1039/c1cs15237h; 10.1039/c7cs00451f; 10.1039/c0cs00180e; 10.1039/c3tc31431f; 10.1039/c6nr01881e; 10.1039/c7an00288b; 10.1039/c4ra03350g; 10.1039/c3cy00298e; 10.1039/c5ra06921a; 10.1039/c3ta11546a; 10.1039/c4nr04289a; 10.1039/b910059h; 10.1039/d0an00609b; 10.1039/c0nj00505c; 10.1039/c8cs00336j; 10.1039/c3nr05211g; 10.1039/c3an01463k; 10.1039/c1jm11331c; …
('sodium borohydride'	'10.1039/c2cs35375j; 10.1039/c6cy00037a; 10.1039/c1pp05014a; 10.1039/b602830f; 10.1039/c6cs00567e; 10.1039/c5py00525f; 10.1039/c1cs15237h; 10.1039/c2an00034b; 10.1039/c3cp51901e; 10.1039/c8nr05366a; 10.1039/c3nr02905k; 10.1039/b809646e; 10.1039/c3cy00298e; 10.1039/c4pp00312h; 10.1039/c6cs00094k; 10.1039/c5an00474h; 10.1039/c3nj00287j; 10.1039/c4nr00708e; 10.1039/c2cs15355f; 10.1039/c3ra00102d; 10…
('silicon dioxide'	'10.1039/c2cs35375j; 10.1039/c6tc03918a; 10.1039/c8cp07137c; 10.1039/c1nr11273b; 10.1039/c2ay05786g; 10.1039/c9nr08476b; 10.1039/d0an00563k; 10.1039/c7me00099e; 10.1039/d0nr04795c; 10.1039/d0na00343c; 10.1039/c1sm05668a; 10.1039/c5nr01538c; 10.1039/c9ra08403g; 10.1039/c2nr32447d; 10.1039/c9ra10354f; 10.1039/c9cy00328b; 10.1039/c1nr10884k; 10.1039/c4ra03465a; 10.1039/c4cs00445k; 10.1039/c6tc05122g…
('SiCl4'	'10.1039/c2cs35375j; 10.1039/c4cs00362d; 10.1039/c2cs35369e; 10.1039/b702825n; 10.1039/c9nr00619b; 10.1039/c2cs35266d; 10.1039/c8cc02280a; 10.1039/c6cs00829a; 10.1039/d0na00589d; 10.1039/c7nr01839h; 10.1039/c2sm25668a; 10.1039/b911123a; 10.1039/c9fd00092e; 10.1039/c4cs00486h; 10.1039/c2cs35317b; 10.1039/c2cs15330k; 10.1039/c5en00046g; 10.1039/c3ra47431c; 10.1039/c9na00134d; 10.1039/c8cs00441b; 10…
('titanium oxide (TiO2)'	'10.1039/c2cs35375j; 10.1039/c7an00288b; 10.1039/d0na00478b; 10.1039/c7lc00286f; 10.1039/c0ee00463d; 10.1039/c3ra41068d; 10.1039/c8cs00583d; 10.1039/c4lc00949e; 10.1039/c9cs00713j; 10.1039/c2cs15315g; 10.1039/c2ta00771a; 10.1039/d0re00188k; 10.1039/d0nr02787a; 10.1039/c4lc01013b; 10.1039/c5py01078k; 10.1039/c5cc03534a; 10.1039/c5ta01111f; 10.1039/c4ra03348e; 10.1039/c7ta09166d; 10.1039/c6cp01013j…
('PEO-b-P2VP'	'10.1039/c2cs35375j; 10.1039/d0nr02941f; 10.1039/c3nr05033e; 10.1039/c4nr06964a; 10.1039/c3sc50423a; 10.1039/9781782628514-00407; 10.1039/b403414g; 10.1039/c4nr04296d; 10.1039/c7dt01607g; 10.1039/c7ra13597a')
('− T(ΔScon + ΔStrans)'	'10.1039/c2cs35375j')
('polystyrene(deuterated)-b-polybutyl methacrylate'	'10.1039/c2cs35375j')
('d-PS-b-PBMA'	'10.1039/c2cs35375j')
('poly(styrene-b-ethylene propylene)'	'10.1039/c2cs35375j; 10.1039/c0jm01810d')
('poly(ethylene glycol) (PEG)-tagged ferritin'	'10.1039/c2cs35375j')
('P2VP-b-PEO'	'10.1039/c2cs35375j; 10.1039/c4nr06964a; 10.1039/9781782628514-00407; 10.1039/b905635a; 10.1039/c0cp01353f; 10.1039/c6qm00116e')
('N	N-di-2-propoxyethyl-N-3-mercaptopropyl-N-methylammonium chloride'	'10.1039/c2cs35375j')
('poly(isoprene-b-dimethylaminoethyl methacrylate)'	'10.1039/c2cs35375j')
('PI-b-PDMAEMA'	'10.1039/c2cs35375j; 10.1039/c0cs00034e')
('PDMAEMA'	'10.1039/c2cs35375j; 10.1039/c5py00525f; 10.1039/c5cs00041f; 10.1039/c7lc00588a; 10.1039/c2sm26086g; 10.1039/c5nr05150a; 10.1039/9781782628354-00166; 10.1039/c8ta11460a; 10.1039/c5ra00274e; 10.1039/c7nr00400a; 10.1039/c1jm11613d; 10.1039/c5tb02576a; 10.1039/c5cc01388g; 10.1039/c2nr11736c; 10.1039/c6nr07542h; 10.1039/c5cc01131k; 10.1039/c4py01437e; 10.1039/c6cc04187f; 10.1039/d0nr04080k; 10.1039/c…
('hydroxylated polyisoprene'	'10.1039/c2cs35375j')
('PIOH'	'10.1039/c2cs35375j')
('ΔHligand–substrate) − T(ΔScon + ΔStrans'	'10.1039/c2cs35375j')
('ω-thiocarboxylic acid'	'10.1039/c2cs35375j')
('tetradecyl phosphonic acid'	'10.1039/c2cs35375j')
('TDPA'	'10.1039/c2cs35375j; 10.1039/c0cp02680h; 10.1039/c4cp01111b; 10.1039/c5ce00112a; 10.1039/c3cs60054h; 10.1039/9781782628354-00001; 10.1039/9781782623717-00057; 10.1039/c6tc02265k; 10.1039/c9ta11527g; 10.1039/b922804g; 10.1039/9781782628354-00092; 10.1039/b807580h')
('poly(styrene-b-methyl methacrylate)'	'10.1039/c2cs35375j; 10.1039/b805540h')
('PSt-b-PMMA'	'10.1039/c2cs35375j')
('tri-n-octylphosphine oxide'	'10.1039/c2cs35375j; 10.1039/9781782628354-00166; 10.1039/c4ra09848j; 10.1039/c1jm10337g; 10.1039/c1an15036g; 10.1039/c6cs00442c; 10.1039/c0nr00698j; 10.1039/c7cs00479f; 10.1039/9781782628354-00001; 10.1039/c5ra24987b; 10.1039/c8nj05914d; 10.1039/9781782623717-00057; 10.1039/9781782628514-00407; 10.1039/c7nr01110e; 10.1039/d0na00472c; 10.1039/c9nr04187g; 10.1039/c9nr09875e; 10.1039/c6sc01195k; 10…
('TOPO'	'10.1039/c2cs35375j; 10.1039/b908462b; 10.1039/c8nr02278j; 10.1039/c2cs35197h; 10.1039/9781782628354-00166; 10.1039/c0ee00181c; 10.1039/b916790k; 10.1039/c0nr00028k; 10.1039/c8tb03084g; 10.1039/b915139g; 10.1039/c4cs00363b; 10.1039/c4nr00868e; 10.1039/c0dt00689k; 10.1039/c1jm10337g; 10.1039/c4tb00840e; 10.1039/c2cs35369e; 10.1039/c7ja90046e; 10.1039/c6cs00442c; 10.1039/c6ra19823f; 10.1039/c6ra077…
('PS-b-P2VP–CdSe'	'10.1039/c2cs35375j')
('polystyrene-b-poly(1	1′	2	2′-tetrahydroperflurooctyl methacrylate)'	'10.1039/c2cs35375j')
('PS-b-PFOMA'	'10.1039/c2cs35375j')
('silicon nitride'	'10.1039/c2cs35375j; 10.1039/c1sm05076a; 10.1039/c7nr04554a; 10.1039/c8nr02278j; 10.1039/c4lc00371c; 10.1039/c6fd00185h; 10.1039/c7sm00319f; 10.1039/c4ra03350g; 10.1039/c0sm00447b; 10.1039/c6fd90068b; 10.1039/c5nr04460j; 10.1039/c3nr00737e; 10.1039/d0nr05916a; 10.1039/c9nr08476b; 10.1039/c2sm26086g; 10.1039/c3cc47473a; 10.1039/d0ma00244e; 10.1039/c3cs60367a; 10.1039/c8cp01787e; 10.1039/c3cs00009e…
('PS-b-PnBMA'	'10.1039/c2cs35375j')
('poly(N-isopropylacrylamide)'	'10.1039/c2cs35375j; 10.1039/9781782625216-00342; 10.1039/c8sm02110d; 10.1039/c8nr02278j; 10.1039/c6cs00632a; 10.1039/c5cs00041f; 10.1039/c7lc00588a; 10.1039/c5sm01719j; 10.1039/c7cs00612h; 10.1039/c5nr05150a; 10.1039/9781782628354-00166; 10.1039/c3tb21400a; 10.1039/c0sm00534g; 10.1039/c0nr00028k; 10.1039/c8sm00534f; 10.1039/c1jm11613d; 10.1039/c6fd90049f; 10.1039/c1cs15213k; 10.1039/c7sm00920h; …
('PNIPAM'	'10.1039/c2cs35375j; 10.1039/c5py00525f; 10.1039/c8sm02110d; 10.1039/c6cs00632a; 10.1039/c9cs00575g; 10.1039/c7lc00588a; 10.1039/c3cp52816b; 10.1039/c7cs00612h; 10.1039/d0tb01559h; 10.1039/c5nr05150a; 10.1039/b918476g; 10.1039/c0nr00028k; 10.1039/c7nr00400a; 10.1039/c8qi00149a; 10.1039/c4tb01844c; 10.1039/c1jm11613d; 10.1039/c6fd90049f; 10.1039/9781782622550-00218; 10.1039/b805256e; 10.1039/c2cs3…
('3-pentadecylphenol'	'10.1039/c2cs35375j; 10.1039/d0tb01559h; 10.1039/c4tb01844c; 10.1039/c1sm05750b')
('PDP'	'10.1039/c2cs35375j; 10.1039/c5py00525f; 10.1039/c8tb03084g; 10.1039/c4tb01844c; 10.1039/b822319j; 10.1039/c3bm60068h; 10.1039/c4sm02064b; 10.1039/c7cp04343k')
('4VP'	'10.1039/c2cs35375j; 10.1039/c5py00525f; 10.1039/c6cs00632a; 10.1039/c6ra04649e; 10.1039/c8nr03084g; 10.1039/d0cp05478j; 10.1039/c9py00097f; 10.1039/c4sm00121d; 10.1039/c3sm27373c; 10.1039/d0py01606c; 10.1039/c3cc45319g; 10.1039/d0na00334d; 10.1039/c0nr00016g')
('methanesulfonic acid'	'10.1039/c2cs35375j; 10.1039/c7dt02604h; 10.1039/c9ta07591g; 10.1039/b304166b; 10.1039/c7ta05709a; 10.1039/d0ee01882a; 10.1039/c5an01014d; 10.1039/c6tc01210h; 10.1039/c7nr05456d; 10.1039/c6dt04781e; 10.1039/c8ja90005a; 10.1039/c8cp03634a; 10.1039/d0ja90026e')
('MSA'	'10.1039/c2cs35375j; 10.1039/c5ew00152h; 10.1039/b909137h; 10.1039/c3em00718a; 10.1039/b916790k; 10.1039/c0nr00155d; 10.1039/c9cs00738e; 10.1039/c2ee21818f; 10.1039/c1sm05750b; 10.1039/c0nr00670j; 10.1039/c1nr10739a; 10.1039/c8ra02145g; 10.1039/d0tb00182a; 10.1039/c0nr00541j; 10.1039/c6sm00979d; 10.1039/c3bm60224a; 10.1039/d0ta05260d; 10.1039/c7cs00316a; 10.1039/c7ra05401g; 10.1039/c8cp03634a')
('PS-b-P4VP(PDP)r'	'10.1039/c2cs35375j; 10.1039/c5sm02442k')
('silicon oxide'	'10.1039/c2cs35375j; 10.1039/c3cp51901e; 10.1039/c6ra10026k; 10.1039/c4nr07489k; 10.1039/9781782629139-00273; 10.1039/c9nr05350f; 10.1039/b818325b; 10.1039/c4cp05882h; 10.1039/c3cs00009e; 10.1039/c4en00052h; 10.1039/c9ra10354f; 10.1039/c6cs00494f; 10.1039/c4tc01312c; 10.1039/c5tc02154e; 10.1039/c7sm01806a; 10.1039/c9nr04646a; 10.1039/c7ja90046e; 10.1039/c7tc00187h; 10.1039/c5ra09594h; 10.1039/c4t…
('PS-b-P4VP(PDP)'	'10.1039/c2cs35375j')
('P4VP(HABA)'	'10.1039/c2cs35375j')
('PS-b-P4VP(HABA)'	'10.1039/c2cs35375j')
('4-dioxane'	'10.1039/c2cs35375j')
('OPAP'	'10.1039/c2cs35375j')
('Kato'	'10.1039/c2cs35375j; 10.1039/c7fd90096a; 10.1039/c8pp00256h; 10.1039/c5cs00769k; 10.1039/c5fd90050f; 10.1039/c1fd00077b; 10.1039/c7ja90046e; 10.1039/d0se00151a; 10.1039/9781788013536-00335; 10.1039/9781788010528-00200; 10.1039/c5tb01165e; 10.1039/c3nr01925j; 10.1039/c7fd90088k; 10.1039/c5tb00885a; 10.1039/c1mt00060h; 10.1039/c4an02304h; 10.1039/c7ra10757a; 10.1039/9781782623717-00057; 10.1039/b92…
('polyacrylate'	'10.1039/c2cs35375j; 10.1039/c3cs60338e; 10.1039/c9en01127g; 10.1039/c8cs00008e; 10.1039/c6ta03222b; 10.1039/c0cp02680h; 10.1039/c0cp00726a; 10.1039/c5bm00006h; 10.1039/c4tb01844c; 10.1039/c9na00564a; 10.1039/c6en00708b; 10.1039/c5fd90050f; 10.1039/c9tc03118a; 10.1039/c7ra05451c; 10.1039/c3nr06103e; 10.1039/c2nr30271c; 10.1039/c9ta02525a; 10.1039/c3ja90051g; 10.1039/c0nr00857e; 10.1039/c3nr01525d…
('4-oxybenzoic acid'	'10.1039/c2cs35375j')
('poly(vinyl phenol)'	'10.1039/c2cs35375j')
('poly(acrylic acid)'	'10.1039/c2cs35375j; 10.1039/c5py00525f; 10.1039/b105164b; 10.1039/c3tb21526a; 10.1039/c6cs00632a; 10.1039/c8nr04506b; 10.1039/c2nr32381h; 10.1039/c5cs00041f; 10.1039/b910059h; 10.1039/c7en00827a; 10.1039/c3cp52816b; 10.1039/c4cs00014e; 10.1039/c4mh00164h; 10.1039/d0tb01559h; 10.1039/9781782628354-00166; 10.1039/d0nr04795c; 10.1039/c6ra15294e; 10.1039/c4ra09979f; 10.1039/c5nr01538c; 10.1039/b9032…
('poly(styrene-b-acrylic acid)'	'10.1039/c2cs35375j; 10.1039/c6cs00818f; 10.1039/c5ra21477g; 10.1039/c5tb02131f')
('imidazole'	'10.1039/c2cs35375j; 10.1039/9781782628354-00166; 10.1039/c4nr00018h; 10.1039/b919256e; 10.1039/c4nr01346h; 10.1039/c7bm00207f; 10.1039/c8ra08735k; 10.1039/c5bm00198f; 10.1039/c1cy00350j; 10.1039/9781782622208-00209; 10.1039/d0ay01521k; 10.1039/c2oc90021a; 10.1039/c2nr30286a; 10.1039/c6tb01462c; 10.1039/c4ra09055a; 10.1039/c5ra02570b; 10.1039/c3py00817g; 10.1039/c7bm00297a; 10.1039/c4gc00164h; 10…
('dodecylbenzenesulfonic acid'	'10.1039/c2cs35375j; 10.1039/c9tc01630a; 10.1039/c7nj01150d')
('DBSA'	'10.1039/c2cs35375j; 10.1039/c5ra20284a; 10.1039/c7qm00305f; 10.1039/c1sm06105d; 10.1039/c1cy00289a; 10.1039/c5nj02295a; 10.1039/d0ra00537a')
('poly(1	4-butadiene-b-ethylene oxide)'	'10.1039/c2cs35375j')
('PB-b-PEO(DBSA)'	'10.1039/c2cs35375j')
('Cholesterol'	'10.1039/c2cs35375j; 10.1039/c8nr03171a; 10.1039/c2cp42027a; 10.1039/c9nr09947f; 10.1039/c4cc00349g; 10.1039/c4nr00612g; 10.1039/c0sm00534g; 10.1039/c2ib20155k; 10.1039/c4tb01611d; 10.1039/c7en00685c; 10.1039/c9nr05788a; 10.1039/c9ra10921h; 10.1039/c5nr06635b; 10.1039/9781782623717-00276; 10.1039/c3py00817g; 10.1039/c9cs00738e; 10.1039/c4ra06406b; 10.1039/c3cs35518g; 10.1039/c4nr06892k; 10.1039/c…
('cholesteryl hemisuccinate'	'10.1039/c2cs35375j; 10.1039/b307062j; 10.1039/c4sm02064b; 10.1039/c7tb01833a; 10.1039/c5bm00327j; 10.1039/c5nr02448j')
('para-substituted alkyl'	'10.1039/c2cs35375j')
('alkoxyl phenylazophenol'	'10.1039/c2cs35375j')
('mesogens'	'10.1039/c2cs35375j; 10.1039/c0sm01506g; 10.1039/c2jm16794h; 10.1039/c9tc00422j; 10.1039/c3nr01016c; 10.1039/c4nr01325e; 10.1039/9781839160363-00335; 10.1039/b108909a; 10.1039/c7cp01438d; 10.1039/c9me00153k; 10.1039/c5cp07026k; 10.1039/c3ra43546f; 10.1039/c4nj00298a; 10.1039/c5nr02448j; 10.1039/c3sm50957e; 10.1039/c7tc04896c; 10.1039/c1sm06604h')
('P3HT–CdSe'	'10.1039/c2cs35375j')
('P3HT-b-poly(4-vinylpyridine)'	'10.1039/c2cs35375j')
('PCBM'	'10.1039/c2cs35375j; 10.1039/c5nr02824h; 10.1039/d0tc00498g; 10.1039/c1fd00081k; 10.1039/c0ee00181c; 10.1039/c3cs00009e; 10.1039/c4cs00170b; 10.1039/c4nr00868e; 10.1039/c7tc04649a; 10.1039/c6ra28246f; 10.1039/c9ta09277c; 10.1039/c1jm11050k; 10.1039/c4cp01111b; 10.1039/c9ta00867e; 10.1039/d0cp05478j; 10.1039/c0jm03974h; 10.1039/c5ra08205f; 10.1039/c9tc01630a; 10.1039/c2nr11595f; 10.1039/c3cs60054h…
('Oligothiophene'	'10.1039/c2cs35375j; 10.1039/c7cs00630f; 10.1039/b9pp00043g; 10.1039/c8tc00463c')
('Jun Liu'	'10.1039/b913511a; 10.1039/c8nr03408g; 10.1039/c4tb00695j; 10.1039/c8bm01154k; 10.1039/c4cp03019b; 10.1039/c1jm12502h; 10.1039/c7sm02414b; 10.1039/c7sm01794d; 10.1039/c5dt01982f; 10.1039/c0jm01306d; 10.1039/c7tb00950j; 10.1039/c4sm02005g; 10.1039/c4cp02431a; 10.1039/c6cp05853a; 10.1039/b919789c; 10.1039/c2ce26632f')
('Dapeng Cao'	'10.1039/b913511a; 10.1039/c4nr05575f; 10.1039/c4cp02431a; 10.1039/c0sm00034e')
('polyhedral oligomeric silsesquioxanes'	'10.1039/b913511a; 10.1039/c8sm02110d; 10.1039/c4tb01101e; 10.1039/c3cs60433k; 10.1039/c5py01418b; 10.1039/c7cs00734e; 10.1039/c7tc01327b')
('POSS'	'10.1039/b913511a; 10.1039/c5sm02010g; 10.1039/c8sm02110d; 10.1039/c8nr07769j; 10.1039/c3sm51864g; 10.1039/c4tb01101e; 10.1039/c4cs00014e; 10.1039/b905686f; 10.1039/c9nr05089b; 10.1039/d0ta05100d; 10.1039/c4ra15178j; 10.1039/c6nj02797k; 10.1039/c4ta05078a; 10.1039/c9py00097f; 10.1039/b716900k; 10.1039/c5py01418b; 10.1039/c9tc00422j; 10.1039/c5sm00244c; 10.1039/c4cs00108g; 10.1039/c5ra01176k; 10.1…
('ε-caprolactam'	'10.1039/b913511a; 10.1039/c9py01293a; 10.1039/c9py00121b; 10.1039/c2cs35261c; 10.1039/b707314n; 10.1039/c6ce01782g; 10.1039/c5ee03461b; 10.1039/c5ta08922k; 10.1039/b100369k')
('polypropylene'	'10.1039/b913511a; 10.1039/c1pp05014a; 10.1039/c3nr34235b; 10.1039/c7en00720e; 10.1039/c7nr04724j; 10.1039/c8nr04506b; 10.1039/c7nr04062h; 10.1039/c2jm16220b; 10.1039/c9ra09523c; 10.1039/c4nr00595c; 10.1039/c7tb02633a; 10.1039/c2ra21685j; 10.1039/c6an00729e; 10.1039/c6ta03222b; 10.1039/c4ra00517a; 10.1039/c4en00058g; 10.1039/c6cp00001k; 10.1039/c5ra01510c; 10.1039/c7cp07493j; 10.1039/c9sm02059d; …
('silicates'	'10.1039/b913511a; 10.1039/c2sm07293a; 10.1039/c7nh00138j; 10.1039/b806400h; 10.1039/c1nr11106j; 10.1039/c0nr00028k; 10.1039/c4cs00362d; 10.1039/c4ra15742g; 10.1039/c6en00708b; 10.1039/c2cs35369e; 10.1039/c4ja90045f; 10.1039/c1nr10930h; 10.1039/c6ja90044e; 10.1039/c6dt00991c; 10.1039/c9nr01579e; 10.1039/c6nh00077k; 10.1039/c2cc30671a; 10.1039/c5cp05852j; 10.1039/c6nr07568a; 10.1039/c9nr00619b; 10…
('silicate'	'10.1039/b913511a; 10.1039/c6cs00567e; 10.1039/c8nr02278j; 10.1039/c3sm51864g; 10.1039/c9qi00200f; 10.1039/c8nr04506b; 10.1039/c4cs00186a; 10.1039/c6cs00094k; 10.1039/b905686f; 10.1039/c1jm11927c; 10.1039/c5en00155b; 10.1039/c8cs00008e; 10.1039/c2nr32447d; 10.1039/c0cp00297f; 10.1039/c0cp02680h; 10.1039/c0nr00028k; 10.1039/c7cs00169j; 10.1039/b518207g; 10.1039/c2an35862j; 10.1039/c4ra11108g; 10.1…
('calcium carbonate'	'10.1039/b913511a; 10.1039/b801977k; 10.1039/c0jm00616e; 10.1039/c5ew00152h; 10.1039/c1nr11106j; 10.1039/c5cp00428d; 10.1039/b809696a; 10.1039/c5nr00535c; 10.1039/c5ra01510c; 10.1039/c6tb02881k; 10.1039/c3nr05081e; 10.1039/c2cs35369e; 10.1039/c6cp03895f; 10.1039/c4ja90045f; 10.1039/c1cs15043j; 10.1039/c1jm10624d; 10.1039/c7bm00297a; 10.1039/d0nr00834f; 10.1039/c4sm00318g; 10.1039/b315022b; 10.103…
('metal oxides'	'10.1039/b913511a; 10.1039/b918035b; 10.1039/c5ra18397a; 10.1039/c8ja00037a; 10.1039/c6cp03915d; 10.1039/c6cs00567e; 10.1039/c2em30145h; 10.1039/c3cp51901e; 10.1039/c5ra20284a; 10.1039/c7ra00011a; 10.1039/c6en00159a; 10.1039/c2nr30347g; 10.1039/9781788010146-00318; 10.1039/c2ce25815c; 10.1039/c7en00720e; 10.1039/d0ra04736h; 10.1039/c3cp54221a; 10.1039/c5tb02047f; 10.1039/c2dt11864e; 10.1039/c8cp0…
('styrene–butadiene'	'10.1039/b913511a; 10.1039/c7cp01453h; 10.1039/c8ra00405f; 10.1039/c6nr04923k; 10.1039/c2sm06955e; 10.1039/b712875d; 10.1039/b802905a; 10.1039/c9nr09395h')
('carboxylated acrylonitrile–butadiene'	'10.1039/b913511a')
('nitrile rubber'	'10.1039/b913511a; 10.1039/c6ra16009c; 10.1039/c9ra05679c; 10.1039/c4ra15605f')
('NBR'	'10.1039/b913511a; 10.1039/c9cs00043g; 10.1039/c9ra05679c')
('poly(ε-caprolactone)'	'10.1039/b913511a; 10.1039/c5py00525f; 10.1039/c3ra42031k; 10.1039/c6cs00632a; 10.1039/c6nr04290b; 10.1039/c9en01127g; 10.1039/c1sm06182h; 10.1039/c9bm01572h; 10.1039/c4tb01611d; 10.1039/c3cs60064e; 10.1039/c5tb00093a; 10.1039/c6ra07802h; 10.1039/c6ra05825f; 10.1039/c5py01251a; 10.1039/c8bm00346g; 10.1039/c5tb02576a; 10.1039/c2cs15327k; 10.1039/c4nr00501e; 10.1039/c9nh00628a; 10.1039/c9cs00738e; …
('PCL'	'10.1039/b913511a; 10.1039/c5py00525f; 10.1039/c8sm02110d; 10.1039/c3ra42031k; 10.1039/c6cs00632a; 10.1039/c6nr04290b; 10.1039/c9cs00575g; 10.1039/c4cs00186a; 10.1039/c9en01127g; 10.1039/c4cs00014e; 10.1039/c1sm06182h; 10.1039/c7tb02633a; 10.1039/9781788016476-00358; 10.1039/c2nr32866f; 10.1039/c2nr32867d; 10.1039/c9py01206k; 10.1039/b918476g; 10.1039/c5bm00006h; 10.1039/c4tb01611d; 10.1039/c9ra1…
('poly(dimethylsiloxane)'	'10.1039/b913511a; 10.1039/c5sm02010g; 10.1039/c4sm01980f; 10.1039/c5ra20284a; 10.1039/c3sm51864g; 10.1039/c5ew00152h; 10.1039/b818325b; 10.1039/b703897f; 10.1039/c0cs00003e; 10.1039/c7lc00081b; 10.1039/c4tc00722k; 10.1039/c3nr06617g; 10.1039/c0cp02952a; 10.1039/b815242j; 10.1039/c3an01321a; 10.1039/c2cs35369e; 10.1039/9781839160974-00211; 10.1039/b402027h; 10.1039/c2ee21818f; 10.1039/c2an36135c;…
('trimethylsilyl-treated polysilicate'	'10.1039/b913511a; 10.1039/d0ra05392a')
('octahydrido silsesquioxane'	'10.1039/b913511a')
('OHS'	'10.1039/b913511a')
('octaaminophenyl silsesquioxane'	'10.1039/b913511a')
('OAPS'	'10.1039/b913511a')
('O(ϕp3)'	'10.1039/b913511a')
('nylon 6'	'10.1039/b913511a; 10.1039/c1jm11492a; 10.1039/c2ee21818f; 10.1039/c5tb02351c; 10.1039/c4nr03915g; 10.1039/c5ee03461b; 10.1039/b712875d; 10.1039/b813827c')
('Allegra'	'10.1039/b913511a; 10.1039/c1pp05014a; 10.1039/9781782625216-00342; 10.1039/c9tc00068b; 10.1039/c5sm01455g; 10.1039/c6bm00308g; 10.1039/c0cp02952a; 10.1039/c5pp00463b; 10.1039/b715277a; 10.1039/c5cp04424c; 10.1039/c7pp00225d; 10.1039/d0ra05392a; 10.1039/c9cp06371d; 10.1039/c4en00002a')
('poly(vinylidene fluoride)'	'10.1039/b913511a; 10.1039/c6ra18811g; 10.1039/c8ta11460a; 10.1039/b811424m; 10.1039/c3ta13190d; 10.1039/c0ee00541j; 10.1039/b417653g; 10.1039/c5ra21903e; 10.1039/c1cp22017a; 10.1039/c7gc02719b; 10.1039/c5ta06888f; 10.1039/c9mh01389j; 10.1039/c0sm00763c; 10.1039/b912211g; 10.1039/c4ta04502e; 10.1039/c8py01706a; 10.1039/c8cs00609a; 10.1039/c2cs35266d; 10.1039/c7py01914a; 10.1039/c1jm10271k; 10.103…
('PVDF'	'10.1039/b913511a; 10.1039/c8ja00037a; 10.1039/c8cp07137c; 10.1039/c5nr05290d; 10.1039/c7en00720e; 10.1039/c7nr04062h; 10.1039/c5ra08743k; 10.1039/c5ra07066j; 10.1039/c6ra18811g; 10.1039/c5sm01455g; 10.1039/c4ra07463g; 10.1039/c6cp08897j; 10.1039/c2ja30024a; 10.1039/c7cs00786h; 10.1039/c8ta11460a; 10.1039/c9cs00043g; 10.1039/c4ra08414d; 10.1039/c6ra07699h; 10.1039/c6ra22939e; 10.1039/c3ta00949a; …
('aromatic polyimide'	'10.1039/b913511a; 10.1039/c7ra07611h')
('aluminosilicates'	'10.1039/b913511a; 10.1039/c3cs00009e; 10.1039/c2cs35369e; 10.1039/b802654h; 10.1039/c9cs00713j; 10.1039/c0cs00034e; 10.1039/c7cy00203c; 10.1039/c6cs00829a; 10.1039/c2nr32790b; 10.1039/c2ja90058k; 10.1039/c4cy00667d; 10.1039/c3nr00176h; 10.1039/c6ce01782g; 10.1039/b911123a; 10.1039/c3gc40307f; 10.1039/c9tb00078j; 10.1039/9781782621645-00288; 10.1039/9781782626879-00200; 10.1039/c4en00031e; 10.103…
('NCET-06-0095'	'10.1039/b913511a')
('IRT0807'	'10.1039/b913511a; 10.1039/c0cp00297f; 10.1039/c0cp02952a')
('TX 77843'	'10.1039/c5cp00835b; 10.1039/c5cy02287h; 10.1039/c2lc40618g; 10.1039/c3ta14027j; 10.1039/c4sm01527d; 10.1039/c9cp05688b; 10.1039/c2jm32371k; 10.1039/c8cp01462k; 10.1039/c3mt00041a; 10.1039/c5nr01478f; 10.1039/c4tc01006j; 10.1039/d0cc05513a; 10.1039/c8cs00916c; 10.1039/c4cp00349g; 10.1039/c6sm01830k; 10.1039/d0mh01358g')
('CO2'	'10.1039/c5cp00835b; 10.1039/c7fd00218a; 10.1039/c8ra00553b; 10.1039/c8nr03440k; 10.1039/c5ra03302k; 10.1039/c1pp05014a; 10.1039/c5cp02547h; 10.1039/c4ce01137f; 10.1039/c5py00525f; 10.1039/c9tb02700a; 10.1039/c6bm00946h; 10.1039/c2an00034b; 10.1039/c7ra11830a; 10.1039/d0nr01627f; 10.1039/c6cp04194a; 10.1039/c9nr06327g; 10.1039/b913967b; 10.1039/c7ra00011a; 10.1039/c2jm31692g; 10.1039/c4ra12861c; …
('Ni55Cx carbide'	'10.1039/c5cp00835b')
('Ni carbide'	'10.1039/c5cp00835b')
('Ni55C14'	'10.1039/c5cp00835b')
('Ni2C'	'10.1039/c5cp00835b; 10.1039/c4nr01600a')
('Ni–C'	'10.1039/c5cp00835b; 10.1039/c1cp21236b; 10.1039/c3ra43559h; 10.1039/c9cy00532c')
('Ni carbides'	'10.1039/c5cp00835b')
('Ni–C and C–C'	'10.1039/c5cp00835b')
('C–CN'	'10.1039/c5cp00835b')
('Ni55C10'	'10.1039/c5cp00835b')
('1 e Å−3'	'10.1039/c5cp00835b')
('Ni55C14 carbide'	'10.1039/c5cp00835b')
('Ni55'	'10.1039/c5cp00835b')
('Skylaris\\n*'	'10.1039/c7fd00218a; 10.1039/c8cp04798g; 10.1039/c6cp07334d')
('UK RG4 9NH'	'10.1039/c7fd00218a; 10.1039/b819418a')
('Pt309'	'10.1039/c7fd00218a; 10.1039/c1jm12005k; 10.1039/c8fd90016g; 10.1039/c6cp07334d')
('sulphur'	'10.1039/c7fd00218a; 10.1039/c6tc04153a; 10.1039/c6fd90001a; 10.1039/c6cp06870g; 10.1039/c1nr11106j; 10.1039/c6cp02196d; 10.1039/c3fd00039g; 10.1039/c5cp00428d; 10.1039/d0ay00787k; 10.1039/c8ra08982e; 10.1039/d0ta05100d; 10.1039/c3cp55366c; 10.1039/c8ce00728d; 10.1039/c3ta11530e; 10.1039/c6ra21568h; 10.1039/c5ra26268b; 10.1039/b310967b; 10.1039/c6ta07838a; 10.1039/c2cs35369e; 10.1039/c6cp05098k; …
('atomic oxygen'	'10.1039/c7fd00218a; 10.1039/c5cy02287h; 10.1039/c8cp04798g; 10.1039/c3ra42767f; 10.1039/c6cs00094k; 10.1039/c5cp01196e; 10.1039/c9nr02731a; 10.1039/b813970a; 10.1039/c5sm00896d; 10.1039/c4cp03080j; 10.1039/c1ee02067f; 10.1039/c4cp02198c; 10.1039/c0nr00857e; 10.1039/c8fd90013b; 10.1039/c8fd90016g; 10.1039/c7cy00710h; 10.1039/b810734n; 10.1039/c9ta03711j; 10.1039/c2cs35289c; 10.1039/c6ra15764e; 10…
('Atomic oxygen'	'10.1039/c7fd00218a; 10.1039/c8cp04798g; 10.1039/c3ra42767f; 10.1039/c3fd90009f; 10.1039/c4cp02147a')
('C–C	C–H'	'10.1039/c7fd00218a; 10.1039/9781788010146-00318; 10.1039/b905559b; 10.1039/c7tb01385j; 10.1039/c4sm02430c; 10.1039/c6cp00480f; 10.1039/c8ee01146j; 10.1039/c7ra10489h; 10.1039/c6cp05314a; 10.1039/c7bm00009j')
('C–O'	'10.1039/c7fd00218a; 10.1039/c8ra00553b; 10.1039/c5py00525f; 10.1039/9781788010146-00318; 10.1039/c8nr02278j; 10.1039/c8cp04798g; 10.1039/c8nr05366a; 10.1039/c3ra42767f; 10.1039/c6nr04290b; 10.1039/c5ra27186j; 10.1039/c3ta14436d; 10.1039/c4tb01101e; 10.1039/c005154c; 10.1039/c7tc00064b; 10.1039/c5ra08743k; 10.1039/c6ra11475j; 10.1039/c6cp03988j; 10.1039/c2cp41977g; 10.1039/c9nr06549k; 10.1039/c3n…
('CHx'	'10.1039/c7fd00218a; 10.1039/c5cc01131k; 10.1039/b313667c; 10.1039/c4cy00709c; 10.1039/d0ee01860k; 10.1039/c6nr08222j; 10.1039/c8tc04501a; 10.1039/c5ta01228g; 10.1039/9781788013895-00001; 10.1039/c7fd90010d; 10.1039/c9ee01484e; 10.1039/c6ra15057h; 10.1039/c6ra27207j; 10.1039/c6ra27266e; 10.1039/c2cy00413e; 10.1039/c7ra13546g')
('OHx'	'10.1039/c7fd00218a')
('NHx'	'10.1039/c7fd00218a; 10.1039/c6cs00094k; 10.1039/c2cp42141k; 10.1039/c1jm11437a; 10.1039/c6nr08222j; 10.1039/c8qi01244j; 10.1039/b921645f; 10.1039/c3cp53160k; 10.1039/c5nr09227b; 10.1039/d0ma00293c; 10.1039/c7ra07094b')
('glycerol'	'10.1039/c7fd00218a; 10.1039/c1nr11273b; 10.1039/c9nr04795f; 10.1039/c5nr05290d; 10.1039/c7nr04724j; 10.1039/c7nr04062h; 10.1039/c7ra04415a; 10.1039/c7nr02474f; 10.1039/c5sm01896j; 10.1039/c3cc47473a; 10.1039/c3nr05033e; 10.1039/c2cp44035k; 10.1039/b909137h; 10.1039/c7cs00525c; 10.1039/c3cs60367a; 10.1039/c3nr05211g; 10.1039/c7sm02324c; 10.1039/c5nr01970b; 10.1039/c0mb00109k; 10.1039/c0sm00534g; …
('NO'	'10.1039/c7fd00218a; 10.1039/c1cs15237h; 10.1039/d0cp05456a; 10.1039/c6en00159a; 10.1039/c2ce25815c; 10.1039/c1jm12676h; 10.1039/c4cs00180j; 10.1039/c8ra02449a; 10.1039/c7cs00612h; 10.1039/c2cs15355f; 10.1039/b921857b; 10.1039/9781782628354-00166; 10.1039/c8cs00336j; 10.1039/c9tb02666e; 10.1039/c4en00138a; 10.1039/c0cp02680h; 10.1039/c8tb03084g; 10.1039/c8ra08982e; 10.1039/d0ta05100d; 10.1039/d0t…
('PtO4'	'10.1039/c7fd00218a; 10.1039/c3cp53758g; 10.1039/c7cy00710h')
('2rNGWF'	'10.1039/c7fd00218a')
('χA	kn	l	l	m() = jl(kr)Yl	m(Ω)H(a − r)'	'10.1039/c7fd00218a')
('= |χA	l	m〉OA	l	m|B	l′	m′〈χB	l′	m′|'	'10.1039/c7fd00218a')
('oxygen molecule'	'10.1039/c7fd00218a; 10.1039/c5cp02547h; 10.1039/c5cy02287h; 10.1039/c8ra02449a; 10.1039/9781782628354-00166; 10.1039/c3cp51085a; 10.1039/b819627c; 10.1039/c3cp55366c; 10.1039/c4ta01475h; 10.1039/c6en90021f; 10.1039/c5ee02474a; 10.1039/c9ta02525a; 10.1039/c0jm00007h; 10.1039/c1pc90010b; 10.1039/c2ee21818f; 10.1039/c6cc02202b; 10.1039/c2ra20464a; 10.1039/c3ee44078h; 10.1039/c1nj20215d; 10.1039/c9n…
('Pt147'	'10.1039/c7fd00218a; 10.1039/c8cp04798g')
('Pt55 O HCP'	'10.1039/c7fd00218a')
('Pt147 O HCP'	'10.1039/c7fd00218a')
('HCP(111)'	'10.1039/c7fd00218a')
('Pt–O'	'10.1039/c7fd00218a; 10.1039/c5ra16245a; 10.1039/c5cy02287h; 10.1039/c8cp04798g; 10.1039/c3ra42767f; 10.1039/c6cp03988j; 10.1039/c8cs00336j; 10.1039/c5cp01685a; 10.1039/c6cy02586b; 10.1039/c6ce01489e; 10.1039/c7cp06645g; 10.1039/c1ee02067f; 10.1039/c5ra02585k; 10.1039/c3cs60111k; 10.1039/c2ee22310d; 10.1039/c5nr04963f; 10.1039/c6nr07816h; 10.1039/c0cp00729c; 10.1039/c3cp52323c; 10.1039/c3cp54457e…
('Bridge-NE'	'10.1039/c7fd00218a')
('1 ML O'	'10.1039/c7fd00218a')
('OH 45221'	'10.1039/c3ta11552f; 10.1039/c8an00606g; 10.1039/c8dt00269j; 10.1039/c5ra13125a; 10.1039/c5cc02732b; 10.1039/c2jm31597a; 10.1039/c3tc30561a; 10.1039/c8ta01367e; 10.1039/c6ra11072j; 10.1039/c1cc11002k')
('Pt(IV)'	'10.1039/c3ta11552f; 10.1039/c1cs15237h; 10.1039/b916790k; 10.1039/c0cp02680h; 10.1039/c7nr00400a; 10.1039/b811424m; 10.1039/c7ob02958f; 10.1039/c1jm13834k; 10.1039/c9nr07015j; 10.1039/c9sc02640a; 10.1039/c4ta05952b; 10.1039/c4nr00118d; 10.1039/c7lc00242d; 10.1039/c2pp25175b; 10.1039/c5bm00044k; 10.1039/c6an00069j; 10.1039/d0cs00379d; 10.1039/c8tb01955j; 10.1039/c0ee00463d; 10.1039/c9py00870e; 10…
('Sn(II)'	'10.1039/c3ta11552f; 10.1039/c8nr02278j; 10.1039/c8fd90016g; 10.1039/c7tb03344c; 10.1039/c8cp06168h; 10.1039/c0jm04521g; 10.1039/c8na00275d; 10.1039/c8ta01367e; 10.1039/c5nj00952a; 10.1039/c9tc06469a; 10.1039/d0ra03672b; 10.1039/c4ce00682h')
('Pt(II)'	'10.1039/c3ta11552f; 10.1039/c1cs15237h; 10.1039/c2ra21243a; 10.1039/b921857b; 10.1039/b916790k; 10.1039/c0cp02680h; 10.1039/c5fd90050f; 10.1039/c8bm00346g; 10.1039/c7ob02958f; 10.1039/c1jm13834k; 10.1039/c9nr07015j; 10.1039/c9sc02640a; 10.1039/c4ta05952b; 10.1039/c4nr00118d; 10.1039/c2cs35126a; 10.1039/c7ra01034f; 10.1039/d0cs00379d; 10.1039/c9ta03385h; 10.1039/c6ra04619c; 10.1039/c2cy20652h; 10…
('borohydrides'	'10.1039/c3ta11552f; 10.1039/c6cs00567e; 10.1039/c5cy01043h; 10.1039/c4nr04497e; 10.1039/c6fd90051h; 10.1039/b823067f; 10.1039/c3cs60256g; 10.1039/c9ta10667g; 10.1039/c3gc42640h; 10.1039/c3cy00101f; 10.1039/d0nj00557f; 10.1039/c5ta01228g; 10.1039/c4ta00736k; 10.1039/c8ra03848a')
('SnCl3−'	'10.1039/c3ta11552f')
('Pt0'	'10.1039/c3ta11552f; 10.1039/c2dt11864e; 10.1039/c6cp03988j; 10.1039/c5cp01685a; 10.1039/c6cy02586b; 10.1039/c5ra17087g; 10.1039/c6cy00403b; 10.1039/c4ta01475h; 10.1039/c7cp06645g; 10.1039/c9nr08352a; 10.1039/b315085b; 10.1039/c9nr07235g; 10.1039/c3ra40520f; 10.1039/d0ta09092a; 10.1039/c8fd90016g; 10.1039/c8tb00348c; 10.1039/c6ee01929c; 10.1039/c7cy00710h; 10.1039/c2jm16641k; 10.1039/d0ee01882a; …
('mSnCl4 + m(n − 1)SnCl2'	'10.1039/c3ta11552f')
('Pt(IV) chloride'	'10.1039/c3ta11552f; 10.1039/b916790k')
('Pt(II) chloride'	'10.1039/c3ta11552f')
('Sn(IV)'	'10.1039/c3ta11552f; 10.1039/c8nr02278j; 10.1039/c3cp52268g; 10.1039/c9ta02525a; 10.1039/c8fd90016g; 10.1039/c8cp06168h; 10.1039/c7ta06221d; 10.1039/c0jm04521g; 10.1039/c8ta01367e; 10.1039/c9tc06469a; 10.1039/c8ra07100d; 10.1039/c7ra05302a; 10.1039/c5ee02575c')
('Sn(II) chloride dihydrate'	'10.1039/c3ta11552f')
('Sn(IV) chloride 5-hydrate'	'10.1039/c3ta11552f')
('Aqua Regia'	'10.1039/c3ta11552f; 10.1039/b408394f; 10.1039/c8nh00431e; 10.1039/c8ja90025f; 10.1039/c5ra00650c')
('DH-2000-BAL'	'10.1039/c3ta11552f; 10.1039/c7tc00064b; 10.1039/d0dt02768e')
('deuterium'	'10.1039/c3ta11552f; 10.1039/c8sm02110d; 10.1039/9781788010146-00318; 10.1039/c0jm00616e; 10.1039/c3nr00898c; 10.1039/c8nr01262h; 10.1039/c3em00718a; 10.1039/b311905j; 10.1039/b819627c; 10.1039/c6fd90003h; 10.1039/c9sm02425e; 10.1039/b819189a; 10.1039/c4ra12503g; 10.1039/9781788016308-00080; 10.1039/b407535h; 10.1039/c7ob02958f; 10.1039/c7ja90046e; 10.1039/c9nr07015j; 10.1039/c8fd90014k; 10.1039/…
('Pt\\n0'	'10.1039/c3ta11552f')
('Pt–Sn'	'10.1039/c3ta11552f; 10.1039/c0cp02680h; 10.1039/c3cp52268g; 10.1039/c3cp52323c; 10.1039/c3cs60282f; 10.1039/c1dt11243k; 10.1039/c000514b; 10.1039/c6cy00491a; 10.1039/c4cs00492b; 10.1039/c1cp20994a; 10.1039/d0sc00875c; 10.1039/9781788013895-00001; 10.1039/c7fd00221a; 10.1039/d0qm00549e; 10.1039/c9ce00356h; 10.1039/9781782628439-00055; 10.1039/9781782622567-00445; 10.1039/c4cy00846d; 10.1039/c8cy0…
('Pt–Cl'	'10.1039/c3ta11552f; 10.1039/c6ce01489e; 10.1039/c2cy20652h; 10.1039/c1cp22909e; 10.1039/c1cp20994a; 10.1039/c9re00290a; 10.1039/d0sc02620d')
('SnCl2'	'10.1039/c3ta11552f; 10.1039/d0ta05100d; 10.1039/b811424m; 10.1039/c4ta05749j; 10.1039/c7tc04649a; 10.1039/c9na00203k; 10.1039/c9sm02059d; 10.1039/b712035d; 10.1039/d0ay01521k; 10.1039/c2cs35369e; 10.1039/c2dt30106g; 10.1039/c4tc02418d; 10.1039/c2jm30315a; 10.1039/9781782626749-00393; 10.1039/d0tb02137g; 10.1039/c3cp52323c; 10.1039/c5an00207a; 10.1039/c5ce00112a; 10.1039/c3ay42202j; 10.1039/c5ja9…
('PtCl4'	'10.1039/c3ta11552f; 10.1039/c0cp02680h; 10.1039/c4ta05801a; 10.1039/9781782620358-00001; 10.1039/c1mt00060h; 10.1039/c2nr30990d; 10.1039/c4sc02571g; 10.1039/c9qm00193j; 10.1039/d0ra02272a; 10.1039/c5fd00002e; 10.1039/b108026a; 10.1039/c7tb00629b; 10.1039/c2jm32524a; 10.1039/c0cp01212b; 10.1039/d0qm00549e; 10.1039/c9ce00356h; 10.1039/c9cy01823a; 10.1039/9781788016353-00213; 10.1039/c2ra21811a')
('SnCl4'	'10.1039/c3ta11552f; 10.1039/c8ta09891c; 10.1039/c7tc04649a; 10.1039/c6ce01489e; 10.1039/9781782626749-00393; 10.1039/c3ja90051g; 10.1039/c0ee00448k; 10.1039/c3cs60054h; 10.1039/c4dt02289k; 10.1039/c7cs00104e; 10.1039/c9nr01359h; 10.1039/c3ee43865a; 10.1039/b924005e; 10.1039/c4nj01905a; 10.1039/c8nr06075d; 10.1039/c2cs35266d; 10.1039/9781782623717-00057; 10.1039/b314224h; 10.1039/c7ta06221d; 10.1…
('PtCl2'	'10.1039/c3ta11552f; 10.1039/c6nr02296k; 10.1039/c9nr07015j; 10.1039/c3nr02269b; 10.1039/9781782620358-00001; 10.1039/d0nr03326j; 10.1039/c1jm00077b; 10.1039/c0gc00881h; 10.1039/b314224h; 10.1039/c1cp20994a; 10.1039/c1sc00233c; 10.1039/c8tb01659c; 10.1039/c4cc10298c; 10.1039/c5ra07156a; 10.1039/b912552c; 10.1039/c9cy01823a; 10.1039/9781788010634-00213; 10.1039/b822306h; 10.1039/c9ra03012c; 10.103…
('(nSnCl2–PtCl2)complex'	'10.1039/c3ta11552f')
('constant'	'10.1039/c3ta11552f; 10.1039/c1jm12005k; 10.1039/b919160g; 10.1039/c7an00288b; 10.1039/c3nr00898c; 10.1039/c8ra08987f; 10.1039/c9ra00821g; 10.1039/c7nr04101b; 10.1039/c8sm02085j; 10.1039/c3cp54659d; 10.1039/c4cp03359k; 10.1039/c4cy00709c; 10.1039/c3tc31929f; 10.1039/c8cs00583d; 10.1039/c3cp53368a; 10.1039/c8an01756e; 10.1039/c6en00495d; 10.1039/c8tb00539g; 10.1039/c3py00075c; 10.1039/c5ra09718e; …
('∼10'	'10.1039/c3ta11552f; 10.1039/c9cs00043g; 10.1039/c5nr02979a; 10.1039/c0ee00541j; 10.1039/c9cs00713j; 10.1039/c4cs00492b; 10.1039/c7nr00969k; 10.1039/c4cs00039k; 10.1039/c3nr01010d; 10.1039/c8ta01367e; 10.1039/d0ra09088c; 10.1039/c7lc00592j; 10.1039/c4ra01778a; 10.1039/c9lc00903e; 10.1039/c3ra45555f')
('tin chloride'	'10.1039/c3ta11552f; 10.1039/c9na00203k; 10.1039/d0ta03721d; 10.1039/9781782626749-00393; 10.1039/c4dt02289k; 10.1039/c9nr01359h; 10.1039/c3ee43865a; 10.1039/c8cp06168h; 10.1039/c9nr05575d; 10.1039/9781782623717-00057; 10.1039/c9cs00871c; 10.1039/c9cc02811k; 10.1039/c3ce42188k; 10.1039/c4nj00547c; 10.1039/c5ra13513c; 10.1039/c9nr07008g; 10.1039/c7ra04331g')
('J+'	'10.1039/c3ta11552f; 10.1039/c4lc01031k')
('Sn2+'	'10.1039/c3ta11552f; 10.1039/c5cs00769k; 10.1039/c3ta00949a; 10.1039/c2cs35369e; 10.1039/c8ra07103a; 10.1039/c2ee21818f; 10.1039/c9ta00867e; 10.1039/c7cy00710h; 10.1039/c1sc00256b; 10.1039/c2an35713e; 10.1039/c9nr05551g; 10.1039/c4dt02289k; 10.1039/d0cs01112f; 10.1039/c9nr01359h; 10.1039/c9nr05575d; 10.1039/c8tc06047a; 10.1039/c9nr01408j; 10.1039/c7dt00864c; 10.1039/c4ra03988b; 10.1039/c4ra11903g…
('Pt4+'	'10.1039/c3ta11552f; 10.1039/c0cs00180e; 10.1039/c5nr03585f; 10.1039/c6cp03988j; 10.1039/c5cp01685a; 10.1039/b916790k; 10.1039/c3cp53758g; 10.1039/c4ta05801a; 10.1039/b409033k; 10.1039/c6ce01489e; 10.1039/c7cp06645g; 10.1039/c6nr07542h; 10.1039/c3cs60111k; 10.1039/c3cp52323c; 10.1039/c1jm12717a; 10.1039/c6ee01929c; 10.1039/c7cy00710h; 10.1039/c4ta01767f; 10.1039/c2jm16641k; 10.1039/b413074j; 10.1…
('gPt cm−3'	'10.1039/c3ta11552f')
('C\\n0'	'10.1039/c3ta11552f; 10.1039/b919256e; 10.1039/c6cp05101d; 10.1039/c4ew00075g')
('D\\neff'	'10.1039/c3ta11552f')
('cm2 s−1'	'10.1039/c3ta11552f; 10.1039/c9ra00821g; 10.1039/c3ay42202j; 10.1039/c5ra18656k; 10.1039/c7ra12296a')
('ca. 10−5 to 10−6 cm2 s−1'	'10.1039/c3ta11552f')
('Helmholtz plane'	'10.1039/c3ta11552f; 10.1039/c9cs00043g; 10.1039/c9me00135b; 10.1039/c8sc00983j; 10.1039/c5ta01374g; 10.1039/b924438g; 10.1039/c9nr05782j; 10.1039/c6ra15057h')
('beamlines 12-ID-B and 20-BM'	'10.1039/c3ta11552f')
('WA 98195'	'10.1039/c4cs00128a; 10.1039/c9nr06327g; 10.1039/c5nr03626g; 10.1039/c005154c; 10.1039/c3cs00009e; 10.1039/b915139g; 10.1039/c0nr00322k; 10.1039/c3ra41827h; 10.1039/c9sc01841g; 10.1039/c2nr11595f; 10.1039/c3nr03954d; 10.1039/c6nr01595f; 10.1039/c3cp51763b; 10.1039/c9nr01395d; 10.1039/c0sm01497d; 10.1039/c3ta15276f; 10.1039/c5nr01857a; 10.1039/c6nr08468k; 10.1039/d0bm00546k; 10.1039/c3py01404e; 10…
('Xiaohu Gao'	'10.1039/c4cs00128a; 10.1039/b915139g; 10.1039/c0cp02434a; 10.1039/c5nr01857a; 10.1039/c8nr00564h; 10.1039/b700091j')
('poly(ethylene glycol)–poly(lactic acid)'	'10.1039/c4cs00128a; 10.1039/c3tb20715c')
('Triton X-100'	'10.1039/c4cs00128a; 10.1039/c8ja00037a; 10.1039/c9tb02700a; 10.1039/c2nr30347g; 10.1039/9781788010146-00318; 10.1039/c5nr03646a; 10.1039/c8nr03171a; 10.1039/c8nr05366a; 10.1039/c5ra05889a; 10.1039/c4lc00371c; 10.1039/c3an00506b; 10.1039/c2nr31345f; 10.1039/c0mb00266f; 10.1039/d0nr03581e; 10.1039/b909137h; 10.1039/c5nr07596c; 10.1039/c4cp05882h; 10.1039/c8en01267a; 10.1039/c5ra27185a; 10.1039/c9t…
('polydimethylsiloxane'	'10.1039/c4cs00128a; 10.1039/c8nr07036a; 10.1039/c0cp00334d; 10.1039/c1nr11273b; 10.1039/c3tc32113d; 10.1039/c3an01679j; 10.1039/c8cp05292a; 10.1039/c5nr04460j; 10.1039/b910059h; 10.1039/c3nr05033e; 10.1039/c3nr06560j; 10.1039/c9nr03903a; 10.1039/c9nr05350f; 10.1039/c2cc31603j; 10.1039/c7me00033b; 10.1039/c8ra00033f; 10.1039/c8ta11460a; 10.1039/c4fd00243a; 10.1039/b926992d; 10.1039/c6ay02767a; 10…
('epoxy resin'	'10.1039/c4cs00128a; 10.1039/c1sm05223c; 10.1039/c8sm00846a; 10.1039/c3nr02905k; 10.1039/c7en00070g; 10.1039/c5mt00168d; 10.1039/c4ra07359b; 10.1039/c5ra27185a; 10.1039/b918429e; 10.1039/c9cs00043g; 10.1039/c3ra41739e; 10.1039/c6ra02956f; 10.1039/c4ra15742g; 10.1039/d0lc00730g; 10.1039/c3ra41233d; 10.1039/c3tc30129j; 10.1039/c3ta11625e; 10.1039/c5ee02188j; 10.1039/c9tc03118a; 10.1039/c4an01276c; …
('cadmium selenide'	'10.1039/c4cs00128a; 10.1039/b105164b; 10.1039/c6sc02403c; 10.1039/c5nr06615h; 10.1039/c1fd00081k; 10.1039/c9me00112c; 10.1039/c5cc90369f; 10.1039/b710060b; 10.1039/c5ra08788k; 10.1039/c9sc01942a; 10.1039/c5nr01890k; 10.1039/c6ra18102c; 10.1039/c2nr30191a; 10.1039/c6ja90044e; 10.1039/c9ta03385h; 10.1039/c1sm05750b; 10.1039/c8nr01286e; 10.1039/c5tb00931f; 10.1039/b817667c; 10.1039/c1jm11401h; 10.1…
('C6SM02063A'	'10.1039/c6sm02063a')
('VH(r) = k(r − l0)2'	'10.1039/c6sm02063a')
('Tr S = 〈R2g	c〉 = 〈λ1〉 + 〈λ2〉 + 〈λ3〉'	'10.1039/c6sm02063a')
('Taegu 41566'	'10.1039/c8ra00553b; 10.1039/c7ra11830a; 10.1039/c9ra08961f')
('gadolinium oxide (Gd2O3)'	'10.1039/c8ra00553b; 10.1039/c7ra11830a; 10.1039/c8qi00149a; 10.1039/c1nr10884k; 10.1039/c6ra07782j; 10.1039/c2tb00243d; 10.1039/c4cp01946f; 10.1039/c3tb21634a; 10.1039/c5cp00831j; 10.1039/c4nr03505d; 10.1039/c4tb00695j; 10.1039/c9ra02135c; 10.1039/9781782626824-00101; 10.1039/c2ra21052e')
('polyacrylic acid'	'10.1039/c8ra00553b; 10.1039/c7ra11830a; 10.1039/c8nr02278j; 10.1039/d0ra04736h; 10.1039/c8nr07730d; 10.1039/c4cs00186a; 10.1039/c5ew00152h; 10.1039/c2cs35197h; 10.1039/c5ra08743k; 10.1039/d0tb01559h; 10.1039/c2cs15355f; 10.1039/c2cc31603j; 10.1039/c4ew00068d; 10.1039/c7ay01392b; 10.1039/c2cs15340h; 10.1039/c9ra08403g; 10.1039/c3cs60149h; 10.1039/9781788016308-00163; 10.1039/c4cs00363b; 10.1039/c…
('rhodamine B'	'10.1039/c8ra00553b; 10.1039/c5ra18397a; 10.1039/b818082b; 10.1039/c3cp51901e; 10.1039/c4cs00186a; 10.1039/c2jm35048c; 10.1039/c7cs00612h; 10.1039/c6ra18623h; 10.1039/d0bm00761g; 10.1039/c002073g; 10.1039/c3cs60433k; 10.1039/c9py01206k; 10.1039/b909714g; 10.1039/c5nj03115j; 10.1039/c5nr00535c; 10.1039/c2py00610c; 10.1039/c2cc34027e; 10.1039/c8sm00534f; 10.1039/c6bm00308g; 10.1039/c6fd90003h; 10.1…
('Rho'	'10.1039/c8ra00553b; 10.1039/c9ra08961f; 10.1039/c6cs00930a; 10.1039/c4nj00412d; 10.1039/c9nh00397e; 10.1039/c2ra20726e')
('Gd-chelates'	'10.1039/c8ra00553b; 10.1039/c7ra11830a; 10.1039/c002073g; 10.1039/c0cp02508a; 10.1039/d0cs00671h; 10.1039/c2ay05420e; 10.1039/c4nr03505d; 10.1039/b402025a; 10.1039/c3cc44268c; 10.1039/c5tb02371h; 10.1039/c3nr03861k; 10.1039/c2bm00085g; 10.1039/c9ra08961f; 10.1039/c3cc48939f; 10.1039/c3nr02286b; 10.1039/c3tb20648c; 10.1039/d0cc04416d; 10.1039/c5mh00161g')
('Gadovist'	'10.1039/c8ra00553b; 10.1039/c2nr31865b; 10.1039/c9gc02436k; 10.1039/c9ra08961f; 10.1039/d0ja90026e')
('Gd2O3'	'10.1039/c8ra00553b; 10.1039/c7ra11830a; 10.1039/c8nr07769j; 10.1039/c8en01129j; 10.1039/c5ra12648g; 10.1039/b806400h; 10.1039/c4cs00345d; 10.1039/d0tb01559h; 10.1039/c5ta06238a; 10.1039/c2nr31865b; 10.1039/c4tb01611d; 10.1039/c4cs00170b; 10.1039/d0na00275e; 10.1039/c9nh00291j; 10.1039/c7bm00797c; 10.1039/c9tc03118a; 10.1039/c7ja90046e; 10.1039/c5nr07004j; 10.1039/c6ra18102c; 10.1039/c1an15036g; …
('carboxylic'	'10.1039/c8ra00553b; 10.1039/c5ra03302k; 10.1039/c1pp05014a; 10.1039/9781788016308-00031; 10.1039/c5py00525f; 10.1039/c2em30145h; 10.1039/9781788010146-00318; 10.1039/c8ra03487g; 10.1039/c4an01639d; 10.1039/c2nr31345f; 10.1039/c4cs00186a; 10.1039/c9en01127g; 10.1039/c4mh00164h; 10.1039/c2cp41977g; 10.1039/d0nr05886f; 10.1039/c4cs00382a; 10.1039/c2cp41419h; 10.1039/c7an01424d; 10.1039/c9nr06549k; …
('Gd-DTPA'	'10.1039/c8ra00553b; 10.1039/c7cs00525c; 10.1039/c8py00621k; 10.1039/c2nr31865b; 10.1039/c4cs00170b; 10.1039/c8qi00149a; 10.1039/c9nh00291j; 10.1039/c7bm00797c; 10.1039/c4cs00511b; 10.1039/c8bm00346g; 10.1039/9781782623717-00276; 10.1039/c1ja10071h; 10.1039/c2tb00243d; 10.1039/c0nr00493f; 10.1039/c3ra43418d; 10.1039/c8cp00611c; 10.1039/c3tb21634a; 10.1039/c7tb01385j; 10.1039/c5nr04400f; 10.1039/c…
('Gd-DOTA'	'10.1039/c8ra00553b; 10.1039/c002073g; 10.1039/c8py00621k; 10.1039/c6ra07782j; 10.1039/c2cs15229k; 10.1039/c8nr05095c; 10.1039/c3tb21634a; 10.1039/c0dt01656j; 10.1039/c9tb02582k; 10.1039/c5dt00919g; 10.1039/c8mh01527a; 10.1039/c2nr31715j; 10.1039/c7ja90028g; 10.1039/c0an01017k; 10.1039/c6sc00342g; 10.1039/b709883a; 10.1039/d0nr00599a; 10.1039/c7nr01784g; 10.1039/c9nr02955a; 10.1039/c7ja00026j; 10…
('GdCo'	'10.1039/c8ra00553b')
('polysiloxane'	'10.1039/c8ra00553b; 10.1039/9781788010146-00318; 10.1039/c8nr07769j; 10.1039/c6cs00632a; 10.1039/c8nr04095h; 10.1039/c5an02378e; 10.1039/c2nr31865b; 10.1039/c0jm01504k; 10.1039/9781782622208-00209; 10.1039/b805256e; 10.1039/d0bm00222d; 10.1039/c1ja10071h; 10.1039/c7an00399d; 10.1039/c6nr07542h; 10.1039/c6ra07782j; 10.1039/c2pp05324a; 10.1039/c4ta05078a; 10.1039/c4cs00476k; 10.1039/c8nr00037a; 10…
('calcium phosphate'	'10.1039/c8ra00553b; 10.1039/c4ce01137f; 10.1039/c1jm11927c; 10.1039/c2nr32867d; 10.1039/c8cs00008e; 10.1039/c9nr05371a; 10.1039/c4nr00018h; 10.1039/c4tb01611d; 10.1039/c3cs60064e; 10.1039/c5tb00093a; 10.1039/c8tb02484g; 10.1039/9781782622550-00218; 10.1039/c7md00158d; 10.1039/c5nr07004j; 10.1039/c9cs00738e; 10.1039/c7ce01563a; 10.1039/c8cs00028j; 10.1039/c2jm31224g; 10.1039/c5tb00565e; 10.1039/c…
('ethyl'	'10.1039/c8ra00553b; 10.1039/c3ta10411g; 10.1039/9781788010146-00318; 10.1039/c3nr05967g; 10.1039/c3ta11855j; 10.1039/c6ta03222b; 10.1039/c7nr00400a; 10.1039/c3ta13997b; 10.1039/c3nr00508a; 10.1039/c9na00564a; 10.1039/c7cp01159h; 10.1039/c6ra03315f; 10.1039/c2cp42746j; 10.1039/c5cc01388g; 10.1039/c2ra21353b; 10.1039/c4ra01308e; 10.1039/c5cy01043h; 10.1039/c7lc00242d; 10.1039/c6tc00812g; 10.1039/9…
('Gadobutrol'	'10.1039/c8ra00553b; 10.1039/c7ja90028g')
('spirolactam'	'10.1039/c8ra00553b; 10.1039/c1cs15245a; 10.1039/c6tb01468b; 10.1039/c6an00348f; 10.1039/c8cs00118a; 10.1039/c6tc00605a; 10.1039/c4ra07930b; 10.1039/c4nj00412d; 10.1039/c6ra11598e; 10.1039/c7cs00040e; 10.1039/c3cs60271k; 10.1039/c0cs00058b; 10.1039/c4ra03594a')
('GdCl3·xH2O'	'10.1039/c8ra00553b; 10.1039/c7ra11830a; 10.1039/c4cp01946f; 10.1039/c4bm00107a; 10.1039/c2nj40149e; 10.1039/c9ra08961f; 10.1039/c2ra21052e')
('TEG'	'10.1039/c8ra00553b; 10.1039/c7ra11830a; 10.1039/c5cs00041f; 10.1039/c8cs00008e; 10.1039/c6nr06329b; 10.1039/c4tb01844c; 10.1039/d0cs00671h; 10.1039/c0dt01371d; 10.1039/b712035d; 10.1039/c6cp07011f; 10.1039/c1nj20206e; 10.1039/c6nr07542h; 10.1039/c5nr04963f; 10.1039/c3tb21228a; 10.1039/c8py01748d; 10.1039/c9ta00867e; 10.1039/c8cs00583d; 10.1039/c4ra06902a; 10.1039/c0jm01756f; 10.1039/c7ra03317f; …
('dichloromethane'	'10.1039/c8ra00553b; 10.1039/c6cy00037a; 10.1039/c1jm12182k; 10.1039/d0bm01222j; 10.1039/d0sm01247e; 10.1039/9781788010146-00318; 10.1039/c8nr02278j; 10.1039/c1sm05223c; 10.1039/c2nr31345f; 10.1039/c3py21131b; 10.1039/c4cs00186a; 10.1039/c3ra45758c; 10.1039/c2sc20363d; 10.1039/c7bm00359e; 10.1039/c4cs00014e; 10.1039/c6nr09315a; 10.1039/c4ra07463g; 10.1039/d0nr04795c; 10.1039/c5nr01151e; 10.1039/c…
('DCC'	'10.1039/c8ra00553b; 10.1039/c6nr04290b; 10.1039/c5tb00240k; 10.1039/c5nr01538c; 10.1039/c0cp02508a; 10.1039/b811424m; 10.1039/d0ma00646g; 10.1039/c2py00525e; 10.1039/c0py00266f; 10.1039/c0dt01371d; 10.1039/b805256e; 10.1039/b816886e; 10.1039/c1jm13834k; 10.1039/c8nr00693h; 10.1039/c3py00817g; 10.1039/c9nj00659a; 10.1039/b801334a; 10.1039/c0nr00821d; 10.1039/c2py20131c; 10.1039/c4tb01359j; 10.103…
('4-DMAP'	'10.1039/c8ra00553b; 10.1039/c4ra11051j')
('Rho-NH2'	'10.1039/c8ra00553b')
('CH2Cl2'	'10.1039/c8ra00553b; 10.1039/c7sc03666c; 10.1039/c2nr31345f; 10.1039/c6nr09315a; 10.1039/b820379b; 10.1039/c3cs35482b; 10.1039/c9ra00821g; 10.1039/c8cp03645d; 10.1039/b207246g; 10.1039/b819627c; 10.1039/c8pp00256h; 10.1039/c2jm33783e; 10.1039/c5tb00093a; 10.1039/c3gc41360h; 10.1039/c4tb01436g; 10.1039/c3cp52584h; 10.1039/c8bm00346g; 10.1039/b718178g; 10.1039/b310967b; 10.1039/b905559b; 10.1039/c5…
('Na2SO4'	'10.1039/c8ra00553b; 10.1039/c6cy00037a; 10.1039/c1nr10310e; 10.1039/d0ra04736h; 10.1039/c9an01309a; 10.1039/c8ta11460a; 10.1039/d0ta05100d; 10.1039/c4tb01844c; 10.1039/c1nr10089k; 10.1039/c5ra22601e; 10.1039/c0dt00689k; 10.1039/c9sc01942a; 10.1039/c2ay05744a; 10.1039/c4cy01229a; 10.1039/c6ra05427g; 10.1039/c0dt01371d; 10.1039/c3py01475d; 10.1039/c9pp00287a; 10.1039/c5tb02576a; 10.1039/c9re00403c…
('silica gel'	'10.1039/c8ra00553b; 10.1039/c5py00525f; 10.1039/c8nr02513d; 10.1039/c3ra42031k; 10.1039/c6ta03222b; 10.1039/c9cy00328b; 10.1039/c4tb01844c; 10.1039/c5ra22601e; 10.1039/c2py00525e; 10.1039/c4cy01229a; 10.1039/c4tb01436g; 10.1039/c4sc02778g; 10.1039/c0dt01371d; 10.1039/c3py01475d; 10.1039/c4ce00882k; 10.1039/d0re00198h; 10.1039/c9cp00696f; 10.1039/c9nr07015j; 10.1039/c9sc02640a; 10.1039/c8fd90014k…
('CH3OH'	'10.1039/c8ra00553b; 10.1039/c5ra16245a; 10.1039/c8cs00336j; 10.1039/c5cs00769k; 10.1039/c4ta02991g; 10.1039/c1cy00350j; 10.1039/c001484b; 10.1039/c6nr05870a; 10.1039/c8cy00996a; 10.1039/c3ta11592e; 10.1039/c6nr07542h; 10.1039/c4ta05302h; 10.1039/d0cy00915f; 10.1039/c7ta00353f; 10.1039/c2pp25175b; 10.1039/c9nr05971g; 10.1039/b313667c; 10.1039/b314868h; 10.1039/c9nr07235g; 10.1039/c1pc90010b; 10.1…
('Rho-PAA'	'10.1039/c8ra00553b')
('Franklin'	'10.1039/c8ra00553b; 10.1039/c5nr00733j; 10.1039/c8nr03171a; 10.1039/9781782629139-00273; 10.1039/c6cs00094k; 10.1039/c8en01267a; 10.1039/c2sm26456k; 10.1039/c2nr32016a; 10.1039/c7nr00922d; 10.1039/c5tb01165e; 10.1039/c8tb00633d; 10.1039/c2sm06811g; 10.1039/c5sm01437a; 10.1039/c3dt52388h; 10.1039/c7en00832e; 10.1039/c0cp01858a; 10.1039/c5ra12205h; 10.1039/c5nr00737b; 10.1039/c3tb20828a; 10.1039/c…
('ATP'	'10.1039/c8ra00553b; 10.1039/c7ra11830a; 10.1039/c2jm31692g; 10.1039/9781788010146-00318; 10.1039/c8ra05929b; 10.1039/c5nr03646a; 10.1039/c5ra05889a; 10.1039/d0ra04736h; 10.1039/c3cs60338e; 10.1039/c5cs00041f; 10.1039/c7cs00612h; 10.1039/c2cp44035k; 10.1039/c7cs00525c; 10.1039/c6an02384c; 10.1039/c1sc00183c; 10.1039/c2nr32867d; 10.1039/c8cs00008e; 10.1039/c002073g; 10.1039/c5nr01538c; 10.1039/c9t…
('DU145'	'10.1039/c8ra00553b')
('NCTC1469'	'10.1039/c8ra00553b; 10.1039/c2ra21052e')
('isoflurane'	'10.1039/c8ra00553b; 10.1039/c7ra11830a; 10.1039/c9bm01572h; 10.1039/c8nr01009a; 10.1039/c9nr05788a; 10.1039/c8nr09849b; 10.1039/c9nr04320a; 10.1039/c8bm00346g; 10.1039/c7an00399d; 10.1039/c6ra01546h; 10.1039/c6nr07729c; 10.1039/c5ra01685a; 10.1039/c4cp01946f; 10.1039/c9nr05783h; 10.1039/c3tb21634a; 10.1039/c8nr03084g; 10.1039/c9nr06512a; 10.1039/c7nr04181k; 10.1039/c8tb01577e; 10.1039/c3bm60070j…
('Gd3+'	'10.1039/c8ra00553b; 10.1039/c5py00525f; 10.1039/c7ra11830a; 10.1039/c8nr07769j; 10.1039/c5ra12648g; 10.1039/c5ra27186j; 10.1039/c4cs00186a; 10.1039/d0tb01559h; 10.1039/c7cs00525c; 10.1039/c002073g; 10.1039/c8nr01262h; 10.1039/c0cp02508a; 10.1039/c5ta06238a; 10.1039/c2nr31865b; 10.1039/c4cs00170b; 10.1039/c8qi00149a; 10.1039/c0dt00689k; 10.1039/c4cs00151f; 10.1039/c7bm00797c; 10.1039/c5nr02979a; …
('COO−'	'10.1039/c8ra00553b; 10.1039/c0an00458h; 10.1039/c2cs35118h; 10.1039/c7ra11830a; 10.1039/9781788010146-00318; 10.1039/c5nr05360a; 10.1039/c2nr31345f; 10.1039/c5sm01896j; 10.1039/d0nr03581e; 10.1039/c5ra08743k; 10.1039/c2cp41977g; 10.1039/d0na00452a; 10.1039/c4ra09979f; 10.1039/b916790k; 10.1039/c0cp02508a; 10.1039/c2sm06666a; 10.1039/c0jm01504k; 10.1039/d0na00275e; 10.1039/c3ra45887c; 10.1039/c1j…
('FITC'	'10.1039/c8ra00553b; 10.1039/b818082b; 10.1039/c0jm03925j; 10.1039/c9tb02700a; 10.1039/c6bm00946h; 10.1039/c2ib20166f; 10.1039/d0nr01627f; 10.1039/c9nr06327g; 10.1039/c8nr03171a; 10.1039/c5nr05290d; 10.1039/c8nr07769j; 10.1039/c7en00071e; 10.1039/c5ra05889a; 10.1039/c5ra12648g; 10.1039/c8ra03487g; 10.1039/c2nr31662e; 10.1039/c3nr02905k; 10.1039/c7nr04062h; 10.1039/c2nr31345f; 10.1039/c9cs00575g; …
('fluorescein'	'10.1039/c8ra00553b; 10.1039/c3cs60476d; 10.1039/c5py00525f; 10.1039/c9nr04795f; 10.1039/c1cs15237h; 10.1039/c1nr10435g; 10.1039/c5nr05290d; 10.1039/c7an00288b; 10.1039/c4nr06069e; 10.1039/c2cp43859c; 10.1039/c7cs00612h; 10.1039/d0an00609b; 10.1039/c3sm52522h; 10.1039/c6an02384c; 10.1039/c8en01267a; 10.1039/c7ay01392b; 10.1039/c002073g; 10.1039/c3cs60433k; 10.1039/c1cs15280g; 10.1039/c4nr05591h; …
('LN229'	'10.1039/c8ra00553b; 10.1039/c0nr00598c')
('Polysiloxane'	'10.1039/c8ra00553b; 10.1039/c4ta05078a; 10.1039/c4nr07554d; 10.1039/c9ew00697d; 10.1039/c8cs00417j; 10.1039/b909923a')
('Na2[Gd(DTPA)]'	'10.1039/c8ra00553b')
('NA'	'10.1039/c8ra00553b; 10.1039/c9ta02525a; 10.1039/c2sm26531a; 10.1039/d0nr00599a; 10.1039/c4ra09956g')
('C82 fullerene'	'10.1039/c8ra00553b')
('Gadoteridol'	'10.1039/c8ra00553b; 10.1039/b709883a; 10.1039/d0ra03194a; 10.1039/d0ja90026e')
('ProHance'	'10.1039/c8ra00553b; 10.1039/c6dt01299j; 10.1039/c3cc44268c; 10.1039/c7cs00040e; 10.1039/d0sc04106h')
('Calcium phosphate'	'10.1039/c8ra00553b; 10.1039/c8cs00008e; 10.1039/c0cs00003e; 10.1039/c6tb02881k; 10.1039/c7md00158d; 10.1039/d0tb00217h; 10.1039/c8cs00028j; 10.1039/c5tb01825k; 10.1039/c0jm01073a; 10.1039/c8bm01285g; 10.1039/c9md00275h; 10.1039/c2nr32880a; 10.1039/c0pp00360c; 10.1039/c4ra05916f; 10.1039/c5ra01176k; 10.1039/c6bm00204h; 10.1039/c9ce00658c; 10.1039/c1jm14683a; 10.1039/c3bm60058k; 10.1039/c8bm00575c…
('Magnevist'	'10.1039/c8ra00553b; 10.1039/c5ra27186j; 10.1039/c4cs00345d; 10.1039/c7cs00525c; 10.1039/d0bm00761g; 10.1039/c5nr01538c; 10.1039/c8py00621k; 10.1039/c4tb01611d; 10.1039/c8qi00149a; 10.1039/c8bm00346g; 10.1039/9781782623717-00276; 10.1039/c1ja10071h; 10.1039/d0nr00039f; 10.1039/c2tb00243d; 10.1039/c3ra43418d; 10.1039/c9bm01083a; 10.1039/c9nr06512a; 10.1039/c0dt01656j; 10.1039/c9tb00860h; 10.1039/c…
('gadopentetate dimeglumine'	'10.1039/c8ra00553b; 10.1039/c7bm00797c; 10.1039/c3cc44268c; 10.1039/c5tc02279g; 10.1039/c4tb00085d; 10.1039/c7nr07035g')
('Gd(III)'	'10.1039/c8ra00553b; 10.1039/c002073g; 10.1039/c3cs60433k; 10.1039/c2nr31865b; 10.1039/c5nr08691d; 10.1039/c5tc00303b; 10.1039/d0nr00039f; 10.1039/c1an15036g; 10.1039/c6ra07782j; 10.1039/c3cs60111k; 10.1039/c2cs15229k; 10.1039/c4cs00476k; 10.1039/c5nr04400f; 10.1039/c4tb00783b; 10.1039/c7cs00271h; 10.1039/c0nr00173b; 10.1039/c5ra24987b; 10.1039/c3cs60273g; 10.1039/c5tb01292a; 10.1039/c2nj40149e; …
('Avidin-G6-(1B4M-Gd)254'	'10.1039/c8ra00553b')
('avidin-G6-(1B4M-Gd)254'	'10.1039/c8ra00553b')
('Gd2O3@SiO2'	'10.1039/c8ra00553b; 10.1039/c4cs00270a')
('Gd-acetylacetonate'	'10.1039/c8ra00553b')
('Gd-hexanedione'	'10.1039/c8ra00553b')
('GdFeO3'	'10.1039/c8ra00553b')
('Gadomer-17'	'10.1039/c8ra00553b')
('ITO'	'10.1039/c8ra00553b; 10.1039/c0nr00972e; 10.1039/c4nr01065e; 10.1039/c8cp07137c; 10.1039/c4cs00131a; 10.1039/c7cs00451f; 10.1039/c3tc31431f; 10.1039/c7qm00557a; 10.1039/d0ra04736h; 10.1039/c2ay05786g; 10.1039/b809646e; 10.1039/c6fd90068b; 10.1039/c5cs00041f; 10.1039/c7nr02474f; 10.1039/d0tc00498g; 10.1039/c8ta11071a; 10.1039/c1jm13231h; 10.1039/c3tc31037j; 10.1039/c8ta09891c; 10.1039/b909052p; 10…
('adenosine triphosphate'	'10.1039/c8ra00553b; 10.1039/c7ra11830a; 10.1039/c9ra09523c; 10.1039/c7cs00612h; 10.1039/c2cp44035k; 10.1039/c002073g; 10.1039/d0tb01750g; 10.1039/c4an01079e; 10.1039/c4tb01844c; 10.1039/c6ra04821h; 10.1039/9781782622550-00218; 10.1039/b715532h; 10.1039/c3nr03707j; 10.1039/c6an00325g; 10.1039/c4an01272k; 10.1039/d0na00478b; 10.1039/c7bm00297a; 10.1039/d0ra02801k; 10.1039/c2ay25942g; 10.1039/d0cs0…
('1B4M'	'10.1039/c8ra00553b')
('2-(p-Isothiocyanatobenzyl)-6-methyl-diethylenetriaminepentaacetic acid'	'10.1039/c8ra00553b')
('Polypropylenimine'	'10.1039/c8ra00553b; 10.1039/c9md00275h')
('N	N′-Dicyclohexylcarbodiimide'	'10.1039/c8ra00553b; 10.1039/c0dt01371d; 10.1039/b805256e; 10.1039/c6ra09271c; 10.1039/c0sm00412j; 10.1039/c4ra05785f')
('4-(Dimethylamino)pyridine'	'10.1039/c8ra00553b; 10.1039/b915181h; 10.1039/9781782622703-00293; 10.1039/c7cs00406k')
('DOTA'	'10.1039/c8ra00553b; 10.1039/c6cs00632a; 10.1039/c5ra27186j; 10.1039/c4cs00345d; 10.1039/9781782628354-00166; 10.1039/9781788010375-00221; 10.1039/9781782622550-00218; 10.1039/9781782623717-00276; 10.1039/d0nr00039f; 10.1039/c6ra07782j; 10.1039/c4ra06406b; 10.1039/d0cc00196a; 10.1039/c1cs15245a; 10.1039/c8nr03084g; 10.1039/c9nr06512a; 10.1039/c0dt01656j; 10.1039/c3bm60070j; 10.1039/c5nr04400f; 10…
('1	4	7	10-Tetraazacyclododecane-1	4	7	10-tetraacetic acid'	'10.1039/c8ra00553b; 10.1039/c5nr02753e')
('DTPA'	'10.1039/c8ra00553b; 10.1039/c7ra11830a; 10.1039/c4nr06069e; 10.1039/c4cs00186a; 10.1039/c4cs00014e; 10.1039/d0tb01559h; 10.1039/c5an02378e; 10.1039/c7nr09606b; 10.1039/c9nr05371a; 10.1039/c002073g; 10.1039/c0sm00534g; 10.1039/c0cp02508a; 10.1039/c4tb01611d; 10.1039/c6ja00201c; 10.1039/c4sc02778g; 10.1039/9781782622536-00151; 10.1039/9781788010375-00221; 10.1039/9781782622550-00218; 10.1039/97817…
('Diethylenetriaminepentaacetic acid'	'10.1039/c8ra00553b; 10.1039/c6ra01546h; 10.1039/c8en00190a; 10.1039/c7ja90028g; 10.1039/c2ja90058k; 10.1039/c7cs00316a; 10.1039/c1ja90047a; 10.1039/c2ra21052e; 10.1039/c5ja90061a; 10.1039/c6cs00746e')
('Fluorescein-isothiocyanate'	'10.1039/c8ra00553b; 10.1039/c2lc40300e')
('Generation-6 polyamidoamine'	'10.1039/c8ra00553b')
('Glioblastoma multiforme'	'10.1039/c8ra00553b; 10.1039/c5nr07887c')
('Gadolinium oxide'	'10.1039/c8ra00553b; 10.1039/c3ra43418d; 10.1039/c8cp00611c; 10.1039/c4cs00476k; 10.1039/d0tc01716g; 10.1039/b815836c; 10.1039/c2ra21052e')
('Gydrogen'	'10.1039/c8ra00553b')
('Polyacrylic acid'	'10.1039/c8ra00553b; 10.1039/c3cs60476d; 10.1039/c8nr07730d; 10.1039/c4cs00186a; 10.1039/c5ra08743k; 10.1039/c7ay01392b; 10.1039/9781788016308-00080; 10.1039/9781788016308-00061; 10.1039/c2ee21818f; 10.1039/c7cs00479f; 10.1039/c4ra12115e; 10.1039/c1mt00060h; 10.1039/c3ra43726d; 10.1039/c8ew00188j; 10.1039/c0jm01901a; 10.1039/c8cs00317c; 10.1039/c5cp00831j; 10.1039/c6qi00199h; 10.1039/c9nr09175k; …
('Polyamidoamine'	'10.1039/c8ra00553b; 10.1039/c0sm00534g; 10.1039/c2ib20047c; 10.1039/d0na00478b; 10.1039/c4gc00164h; 10.1039/c4py01437e; 10.1039/d0nr04273k; 10.1039/c2ee21818f; 10.1039/c5nr07161e; 10.1039/d0tb01149e; 10.1039/c9md00275h; 10.1039/c4bm00427b; 10.1039/b821903f; 10.1039/c5cc04643b; 10.1039/c7tb01833a; 10.1039/d0ma00455c; 10.1039/c6ra13108e; 10.1039/c8cs01021h; 10.1039/d0nj02693j; 10.1039/b802842g; 10…
('Phosphate'	'10.1039/c8ra00553b; 10.1039/c3cs60476d; 10.1039/c5nr00733j; 10.1039/d0nr03633a; 10.1039/c9ra09523c; 10.1039/c0jm01319f; 10.1039/c4nr00018h; 10.1039/c2cs15340h; 10.1039/c9tb00937j; 10.1039/c2nr32447d; 10.1039/c6an00729e; 10.1039/b916790k; 10.1039/c3nr02257a; 10.1039/c9nr05788a; 10.1039/c8qi00149a; 10.1039/d0ma00646g; 10.1039/c8tb00022k; 10.1039/c9nr04320a; 10.1039/d0nj04053c; 10.1039/c3py01475d; …
('PMPC'	'10.1039/c8ra00553b; 10.1039/c2cs15309b; 10.1039/c0sm00763c; 10.1039/c3cs60048c; 10.1039/c6bm00201c; 10.1039/c2nr30623a; 10.1039/c7cs00406k; 10.1039/c4bm00230j; 10.1039/c2tb00020b')
('Poly(2-methacryloyloxyethyl phosphorylcholine)'	'10.1039/c8ra00553b; 10.1039/c7cs00406k')
('Rhodamine B'	'10.1039/c8ra00553b; 10.1039/c6cs00632a; 10.1039/c4cs00186a; 10.1039/c5ew00152h; 10.1039/9781782628354-00166; 10.1039/b909714g; 10.1039/c0lc00463d; 10.1039/c2py00610c; 10.1039/c8qi00149a; 10.1039/c6bm00308g; 10.1039/c6ra09123g; 10.1039/c4ra12007h; 10.1039/c5nr02164b; 10.1039/c5sm00082c; 10.1039/c5cc01388g; 10.1039/c5ra25167b; 10.1039/d0pp00145g; 10.1039/c5ra27295e; 10.1039/c7lc00242d; 10.1039/c3c…
('Echo time'	'10.1039/c8ra00553b')
('Triethylene glycol'	'10.1039/c8ra00553b; 10.1039/c1cc13944d; 10.1039/b715250g; 10.1039/c4ra10545a; 10.1039/d0an01717e')
('Tetrahydrofuran'	'10.1039/c8ra00553b; 10.1039/c9sc06117g; 10.1039/c3py21131b; 10.1039/c5ra00274e; 10.1039/c2py00525e; 10.1039/c8bm00346g; 10.1039/c5tb02576a; 10.1039/c9cs00738e; 10.1039/c1jm10624d; 10.1039/c7lc00242d; 10.1039/c4tb01828a; 10.1039/c2py20131c; 10.1039/c0nr00834f; 10.1039/c9ra02490e; 10.1039/c2py20832f; 10.1039/c3nr32979h; 10.1039/d0tb01983f; 10.1039/c5fd00004a; 10.1039/c6me00095a; 10.1039/c5ra04096e…
('2016R1D1A3B01007622'	'10.1039/c8ra00553b; 10.1039/c7ra11830a; 10.1039/c9ra08961f')
('C6CY00037A'	'10.1039/c6cy00037a')
('Hermann-von-Helmholtz-Platz 1	76344 Eggenstein-Leopoldshafen'	'10.1039/c6cy00037a; 10.1039/c7en00071e; 10.1039/c3dt50652e; 10.1039/c5cs00350d; 10.1039/c4sm02430c; 10.1039/c7nr01784g; 10.1039/c5nr09112h; 10.1039/c4cc00308j; 10.1039/c4cc00960f; 10.1039/c2jm31110k; 10.1039/c6nr01495j')
('Pd–Ag'	'10.1039/c6cy00037a; 10.1039/c4sc00052h; 10.1039/d0nr06270g; 10.1039/c2cs35174a; 10.1039/c7cy02219k; 10.1039/c9nr01408j; 10.1039/c4cy00760c; 10.1039/c2cs35185d; 10.1039/d0ra01032d; 10.1039/c7ra01039g; 10.1039/c5ra00452g; 10.1039/c9cs00286c; 10.1039/b907875d; 10.1039/c7dt01607g; 10.1039/9781782622727-00061; 10.1039/c6ra15057h; 10.1039/c2gc36441g')
('Pd–Rh'	'10.1039/c6cy00037a; 10.1039/c5nr02529j; 10.1039/c4cp01271b; 10.1039/b802654h; 10.1039/c7cs00650k; 10.1039/c4ta01767f; 10.1039/c0cp01858a; 10.1039/c5cp00274e; 10.1039/c6qi00199h; 10.1039/c0jm03913f; 10.1039/d0qm00549e; 10.1039/c7qm00538e; 10.1039/c3cs60389j; 10.1039/c9ra09244g')
('Pd–Ru'	'10.1039/c6cy00037a; 10.1039/b911682f; 10.1039/c8nr03341b; 10.1039/9781788013895-00001; 10.1039/c4sc01339e; 10.1039/c7nj01054k; 10.1039/9781788010634-00213; 10.1039/9781782628439-00055; 10.1039/c5ta08922k; 10.1039/c9nr05802h; 10.1039/c6ra22153j; 10.1039/c7ra01463e')
('Pd–Cu'	'10.1039/c6cy00037a; 10.1039/c8nr02278j; 10.1039/d0en00417k; 10.1039/c9cs00713j; 10.1039/c2cs35174a; 10.1039/c6ra04569c; 10.1039/c3cp51538a; 10.1039/b706149h; 10.1039/c9nr01408j; 10.1039/c4cy00760c; 10.1039/c7gc02835k; 10.1039/9781788013895-00001; 10.1039/c8sc05496g; 10.1039/c9nr09075d; 10.1039/c9ta11966c; 10.1039/b912012b; 10.1039/c5cy01932j; 10.1039/d0qm00549e; 10.1039/c7dt01607g; 10.1039/c9sc0…
('Pd–Co'	'10.1039/c6cy00037a; 10.1039/c5ra22601e; 10.1039/b911682f; 10.1039/b810734n; 10.1039/b402025a; 10.1039/c5nr03143e; 10.1039/c5ta05202e; 10.1039/d0qm00549e; 10.1039/9781782622567-00445; 10.1039/c8ra07194b')
('Pd–Ni'	'10.1039/c6cy00037a; 10.1039/b822112j; 10.1039/c5nr02529j; 10.1039/c0cp02680h; 10.1039/c6ra20827d; 10.1039/c4ta05302h; 10.1039/9781788013895-00001; 10.1039/c6cc04382h; 10.1039/d0qm00549e; 10.1039/c8ce01294f; 10.1039/c6ra15057h; 10.1039/c4dt01438c; 10.1039/c8qo01100a')
('Pd–M'	'10.1039/c6cy00037a; 10.1039/c1sc00256b; 10.1039/c6cy00491a; 10.1039/d0sc00875c; 10.1039/d0cy01387k')
('Ni55−xPdx'	'10.1039/c6cy00037a')
('Ni 2p3'	'10.1039/c6cy00037a; 10.1039/c8nr10138h; 10.1039/c8nr00200b; 10.1039/c9ra10354f; 10.1039/c9ta03924d; 10.1039/c3nr02421k; 10.1039/c5cp00503e; 10.1039/c8tc05800h; 10.1039/c7ta03163g; 10.1039/d0qi00892c; 10.1039/c9cy00532c; 10.1039/c7tc02665j; 10.1039/c8ra00761f; 10.1039/c8cc02568a; 10.1039/c9ra03242h; 10.1039/c3cy00101f; 10.1039/c4tc01302f; 10.1039/c2ja90058k; 10.1039/d0ra06168a; 10.1039/b9nr00302a…
('Aryl halide'	'10.1039/c6cy00037a; 10.1039/c5ra22601e; 10.1039/c4nj02117g; 10.1039/c6gc01038e; 10.1039/c2gc16111g; 10.1039/c7ra07264c; 10.1039/c4nj01581a; 10.1039/c6ra17452c; 10.1039/c8na00245b; 10.1039/c7sc03148c; 10.1039/c9ra01715a')
('Arylboronic acid'	'10.1039/c6cy00037a')
('H2O–C2H5OH'	'10.1039/c6cy00037a; 10.1039/b822385h')
('aryl iodide'	'10.1039/c6cy00037a; 10.1039/9781782621034-00112; 10.1039/c8cy00996a; 10.1039/c2cy20636f; 10.1039/c4ta06953f; 10.1039/c6an00348f; 10.1039/c6cs00090h; 10.1039/c4cs00239c; 10.1039/d0ra02272a; 10.1039/c0nr00085j; 10.1039/c6ra28467a; 10.1039/c2dt30343d; 10.1039/c9gc00617f; 10.1039/c8na00245b; 10.1039/c6ra04575h; 10.1039/c3dt51234g; 10.1039/c5sc01534k; 10.1039/c5cy02048d; 10.1039/c8ra02818d; 10.1039/b…
('4-iodoanisole'	'10.1039/c6cy00037a; 10.1039/9781782621034-00112; 10.1039/c1ob06110k; 10.1039/c8ra08112c; 10.1039/c0sc00314j; 10.1039/c0nr00085j; 10.1039/c2dt30343d; 10.1039/9781782623960-00033')
('2-methylboronic acid'	'10.1039/c6cy00037a')
('4-fluoroboronic acid'	'10.1039/c6cy00037a')
('1H'	'10.1039/c6cy00037a; 10.1039/c5ra03302k; 10.1039/b918035b; 10.1039/c5py00525f; 10.1039/c7sm01533j; 10.1039/c7sc03666c; 10.1039/c9tb02700a; 10.1039/c9sc04195h; 10.1039/c8nr02278j; 10.1039/c1sm05223c; 10.1039/c1nr10310e; 10.1039/c9sc06117g; 10.1039/c8nr05366a; 10.1039/c3ra42031k; 10.1039/c9qi00200f; 10.1039/c3an00506b; 10.1039/c7nr04062h; 10.1039/c6nr04290b; 10.1039/c3ta11546a; 10.1039/c3py21131b; …
('2-methylphenylboronic acid'	'10.1039/c6cy00037a; 10.1039/c9sc02670c')
('4-iodotoluene'	'10.1039/c6cy00037a; 10.1039/c2cc35663e; 10.1039/c8ra08112c; 10.1039/c7gc01166k; 10.1039/c6cs00135a; 10.1039/d0re00229a; 10.1039/c7sc03148c')
('(C2H5)3N'	'10.1039/c6cy00037a; 10.1039/c5tb00209e')
('arylalkenes'	'10.1039/c6cy00037a')
('Aryl bromides'	'10.1039/c6cy00037a; 10.1039/9781782621034-00112; 10.1039/d0ra06168a; 10.1039/c4ra17308b; 10.1039/c6gc00385k; 10.1039/c7ra06168d; 10.1039/c2gc16430b')
('Aryl halides'	'10.1039/c6cy00037a; 10.1039/9781782621034-00112; 10.1039/c7ob02958f; 10.1039/c4nj02117g; 10.1039/c7gc02835k; 10.1039/c5ra16131b; 10.1039/c1jm11558h; 10.1039/c6ra17452c; 10.1039/c4ra17308b')
('Arylalkenes'	'10.1039/c6cy00037a')
('H2O–'	'10.1039/c6cy00037a; 10.1039/c6ra08994a; 10.1039/d0tc00797h; 10.1039/c2ra21811a')
('arylalkyne'	'10.1039/c6cy00037a')
('Arylalkyne'	'10.1039/c6cy00037a')
('Aryl iodides'	'10.1039/c6cy00037a; 10.1039/9781782621034-00112; 10.1039/c2cc35663e; 10.1039/d0ra02272a; 10.1039/d0ra06168a; 10.1039/c4ra17308b; 10.1039/c5sc01534k; 10.1039/c6gc00385k')
('Ni54Pd1'	'10.1039/c6cy00037a')
('Ni52Pd3'	'10.1039/c6cy00037a')
('Ni49Pd6'	'10.1039/c6cy00037a')
('CDCl3'	'10.1039/c6cy00037a; 10.1039/c1sm05223c; 10.1039/c8nr05366a; 10.1039/c3ra42031k; 10.1039/c3py21131b; 10.1039/c3nj00287j; 10.1039/c5gc01436k; 10.1039/d0sc00569j; 10.1039/c6ta03222b; 10.1039/c5ra00274e; 10.1039/c9bm01572h; 10.1039/d0nr05209d; 10.1039/c2nr30213f; 10.1039/b303117a; 10.1039/b819627c; 10.1039/c2py00610c; 10.1039/c4tb01844c; 10.1039/c9sm02425e; 10.1039/c2jm33783e; 10.1039/c7cp01159h; 10…
('13C'	'10.1039/c6cy00037a; 10.1039/b918035b; 10.1039/c8nr02278j; 10.1039/c2nr31662e; 10.1039/c3ta11546a; 10.1039/c4cs00186a; 10.1039/c9en01127g; 10.1039/c4cs00345d; 10.1039/c4mh00164h; 10.1039/c5cp06710c; 10.1039/c2nr11689h; 10.1039/c4tb01844c; 10.1039/c3cp53095g; 10.1039/c5ra22601e; 10.1039/c6nr01191h; 10.1039/c2jm33783e; 10.1039/c4cy01229a; 10.1039/c9ta13390a; 10.1039/c0dt01371d; 10.1039/c4ta01280a; …
('Arylalkene'	'10.1039/c6cy00037a')
('arylacetylene'	'10.1039/c6cy00037a; 10.1039/c4nj02117g; 10.1039/c4tc01080a')
('Brillouin zone'	'10.1039/c6cy00037a; 10.1039/c5cy02287h; 10.1039/c9tc00068b; 10.1039/c6nr04456e; 10.1039/c4tc00566j; 10.1039/c8tc02423e; 10.1039/c9cp05688b; 10.1039/c4cp02812k; 10.1039/c6cy01709f; 10.1039/c3cp43349h; 10.1039/c7cy00773f; 10.1039/c4sm00419a; 10.1039/c8nr03519a')
('KCl'	'10.1039/c8nr03440k; 10.1039/c2cs35118h; 10.1039/c9nr06327g; 10.1039/c3cp51901e; 10.1039/c5nr00733j; 10.1039/c5ra05889a; 10.1039/d0ra04736h; 10.1039/c8fd00014j; 10.1039/c9cp03887f; 10.1039/c9an01309a; 10.1039/c3an01679j; 10.1039/c6fd90068b; 10.1039/c7lc00588a; 10.1039/c4pp00312h; 10.1039/c9en00857h; 10.1039/c5an00474h; 10.1039/c6ra18811g; 10.1039/b909137h; 10.1039/c2cp41977g; 10.1039/c7ra00900c; …
('CaCl2'	'10.1039/c8nr03440k; 10.1039/c0jm03925j; 10.1039/c9nr06327g; 10.1039/d0nr03633a; 10.1039/c9an01309a; 10.1039/c4an01639d; 10.1039/c4en00215f; 10.1039/c4pp00312h; 10.1039/c4nr05088f; 10.1039/c9en01127g; 10.1039/b914765a; 10.1039/c0jm01319f; 10.1039/c3sm52522h; 10.1039/c7ra06332f; 10.1039/c5en00155b; 10.1039/c1sc00183c; 10.1039/c5ra22834d; 10.1039/c3nr03763k; 10.1039/c3nr02257a; 10.1039/c3sc50320h; …
('MgSO4'	'10.1039/c8nr03440k; 10.1039/c2cs35118h; 10.1039/c9an01309a; 10.1039/c4nr00919c; 10.1039/c4en00215f; 10.1039/c8ta11460a; 10.1039/c3ra41739e; 10.1039/c0sm00647e; 10.1039/c3cp52946k; 10.1039/c5an02057c; 10.1039/c7cp01159h; 10.1039/c2py00525e; 10.1039/c4py00601a; 10.1039/c8tc01166d; 10.1039/b813970a; 10.1039/c7ja90046e; 10.1039/c5en00161g; 10.1039/c5sm00896d; 10.1039/c6tb00082g; 10.1039/c7ra05451c; …
('phenylthiourea'	'10.1039/c8nr03440k; 10.1039/c6ra04433f; 10.1039/d0ma00477d')
('PTU'	'10.1039/c8nr03440k; 10.1039/c6ra13108e; 10.1039/d0nr00361a')
('tricaine'	'10.1039/c8nr03440k; 10.1039/c7en00071e; 10.1039/c8en00190a; 10.1039/c9nr05758g; 10.1039/c3ra45667f; 10.1039/d0nr00361a; 10.1039/c5ra18989f; 10.1039/c6sc01251e; 10.1039/c3en00001j')
('Norprene'	'10.1039/c8nr03440k')
('HEPES'	'10.1039/c8nr03440k; 10.1039/c8ja00037a; 10.1039/c2an00034b; 10.1039/c9nr06327g; 10.1039/c5nr03646a; 10.1039/c4an01496k; 10.1039/c7en00071e; 10.1039/c7en00720e; 10.1039/c4lc00371c; 10.1039/c3nr02905k; 10.1039/c0cc02257h; 10.1039/c3an00506b; 10.1039/c7nr04062h; 10.1039/c3an01679j; 10.1039/c4en00215f; 10.1039/c4pp00312h; 10.1039/c9ra09523c; 10.1039/c4nr04289a; 10.1039/c4nr00595c; 10.1039/c3sm52522h…
('Na2HPO4'	'10.1039/c8nr03440k; 10.1039/c8ja00037a; 10.1039/c1nr10310e; 10.1039/c4en00215f; 10.1039/c9py01206k; 10.1039/b408394f; 10.1039/c0jm01504k; 10.1039/c4ra15742g; 10.1039/c0dt00689k; 10.1039/c9sc01942a; 10.1039/c5nr03474d; 10.1039/c0an00473a; 10.1039/c2an35717h; 10.1039/c5ra02570b; 10.1039/c5ra25559g; 10.1039/c5sc00792e; 10.1039/c9cp02663k; 10.1039/c7en00152e; 10.1039/c1an15411g; 10.1039/c6an01253a; …
('D-glucose'	'10.1039/c8nr03440k; 10.1039/c3an01679j; 10.1039/d0nr04795c; 10.1039/c9bm01572h; 10.1039/c7cs00169j; 10.1039/c7nr00400a; 10.1039/c4cs00363b; 10.1039/c3gc36831a; 10.1039/c8bm00346g; 10.1039/c2cs35369e; 10.1039/c4an01466a; 10.1039/c4tb00218k; 10.1039/c7en00030h; 10.1039/d0tb02137g; 10.1039/c6cc02202b; 10.1039/c6ra07504e; 10.1039/c0jm01756f; 10.1039/c2cy20652h; 10.1039/c6py00131a; 10.1039/c8ra10483b…
('paraformaldehyde'	'10.1039/c8nr03440k; 10.1039/d0bm01222j; 10.1039/c9nr04795f; 10.1039/c9tb02700a; 10.1039/c6bm00946h; 10.1039/d0nr01627f; 10.1039/c7ra05134d; 10.1039/c5nr03626g; 10.1039/c4lc00371c; 10.1039/c5ra12648g; 10.1039/c2nr31345f; 10.1039/c0mb00266f; 10.1039/c1cp20877b; 10.1039/d0nr01176b; 10.1039/c7tb01744h; 10.1039/c8nr01009a; 10.1039/c3ra41739e; 10.1039/c5ra24891d; 10.1039/c6bm00308g; 10.1039/d0ma00646g…
('Hoechst 33258'	'10.1039/c8nr03440k; 10.1039/c5ra05889a; 10.1039/c5ra27185a; 10.1039/c5tb02576a; 10.1039/c1jm11021g; 10.1039/c9sc02640a; 10.1039/b715272h; 10.1039/c5nr08331a; 10.1039/c7nr02356a; 10.1039/c8ra00679b; 10.1039/c8tb01921e; 10.1039/c8cs00115d; 10.1039/c5nr08858e; 10.1039/c8nr02358a; 10.1039/c6bm00201c; 10.1039/d0tb01103g; 10.1039/c5tx00078e; 10.1039/c6tb00542j; 10.1039/c5nr01148e; 10.1039/c8nr03107j; …
('DMEM'	'10.1039/c8nr03440k; 10.1039/c4ce01137f; 10.1039/c9nr04795f; 10.1039/c9tb02700a; 10.1039/c2an00034b; 10.1039/c2jm31692g; 10.1039/c5nr03646a; 10.1039/c3tb21526a; 10.1039/c5nr03626g; 10.1039/c5ra12648g; 10.1039/c8ra03487g; 10.1039/c5tb00240k; 10.1039/d0nr03581e; 10.1039/c4nr00595c; 10.1039/c8ra00033f; 10.1039/c3an01463k; 10.1039/d0nr01176b; 10.1039/c4en00052h; 10.1039/c2ib20155k; 10.1039/c9fo02434d…
('Carboxylate'	'10.1039/c8nr03440k; 10.1039/9781788010146-00318; 10.1039/c8nr02278j; 10.1039/c7nr04724j; 10.1039/c6sm02461k; 10.1039/b916790k; 10.1039/c0cp00726a; 10.1039/c9nr04320a; 10.1039/c4ta05952b; 10.1039/c4dt00504j; 10.1039/c8sm00925b; 10.1039/c0jm01169j; 10.1039/c4en00105b; 10.1039/c4tb01989j; 10.1039/d0ee01882a; 10.1039/c5cp02155c; 10.1039/c9na00581a; 10.1039/c4cp02649g; 10.1039/c5ay01775k; 10.1039/c3b…
('polycaprolactone'	'10.1039/c8nr03440k; 10.1039/c6cs00632a; 10.1039/c9en01127g; 10.1039/c7tb02633a; 10.1039/9781788016476-00358; 10.1039/9781782628354-00166; 10.1039/d0nr04795c; 10.1039/c2nr32866f; 10.1039/c2nr32867d; 10.1039/c9py01206k; 10.1039/c5tb00209e; 10.1039/c8sc03681k; 10.1039/c5nr01890k; 10.1039/c8bm00346g; 10.1039/c5tb02576a; 10.1039/c9ra00408d; 10.1039/c4nr07558g; 10.1039/c6nr09162h; 10.1039/c1an15036g; …
('BH4'	'10.1039/c8nr03440k; 10.1039/c4nj00569d; 10.1039/c5ra22416k; 10.1039/c5cc06705g; 10.1039/c4ta00736k; 10.1039/c5en00046g')
('superoxide'	'10.1039/c8nr03440k; 10.1039/b818082b; 10.1039/c5ra05889a; 10.1039/d0ra04736h; 10.1039/b805551c; 10.1039/c7cs00612h; 10.1039/c7ra06332f; 10.1039/c2cs15355f; 10.1039/c3nr00917c; 10.1039/c6an02384c; 10.1039/c5ra27185a; 10.1039/c5nr01538c; 10.1039/c9tb02666e; 10.1039/c4en00138a; 10.1039/c2nr32447d; 10.1039/c4ra09988e; 10.1039/c8ra08982e; 10.1039/c4en00052h; 10.1039/b819627c; 10.1039/c4ra12007h; 10.1…
('Charoenphol'	'10.1039/c8nr03440k')
('sialyl Lewis A'	'10.1039/c8nr03440k')
('PECAM'	'10.1039/c8nr03440k; 10.1039/c9tb00860h')
('N\\nChain'	'10.1039/d0cp02225j')
('D\\nc'	'10.1039/d0cp02225j')
('N\\nNP'	'10.1039/d0cp02225j')
('carbon-black'	'10.1039/d0cp02225j; 10.1039/c5nr00877h; 10.1039/c0gc00881h; 10.1039/c3cp55448a; 10.1039/c0cc03158e; 10.1039/c8sm02289e; 10.1039/c4nr01600a; 10.1039/c8ta06219f; 10.1039/c5ta06962a; 10.1039/c4ra00119b')
('= C1 + C2/(C3λ + C4λ−1 + C5)'	'10.1039/d0cp02225j')
('poly(vinyl acetate)'	'10.1039/d0cp02225j; 10.1039/c0cp02952a; 10.1039/c6sm02172g; 10.1039/c3cs60035a; 10.1039/c0sm00862a; 10.1039/c8cs00317c; 10.1039/c8cs00609a; 10.1039/d0cp01814g; 10.1039/c8tb00474a; 10.1039/c4cs00039k; 10.1039/c6tc00702c; 10.1039/c5nr04341g; 10.1039/c7bm00675f; 10.1039/c0nr00285b; 10.1039/c9na00308h; 10.1039/d0py90190c; 10.1039/c7ra11157f; 10.1039/c6ta09590a')
('polybutylacrylate'	'10.1039/d0cp02225j; 10.1039/9781839160974-00137; 10.1039/c4cs00124a; 10.1039/c0nr00215a')
('C6TC04153A'	'10.1039/c6tc04153a')
('Carmen'	'10.1039/c6tc04153a; 10.1039/c2sm27040d; 10.1039/c1ja10071h; 10.1039/c1jm15202e; 10.1039/c3tb21228a; 10.1039/c5ra02151k; 10.1039/d0cc02795b; 10.1039/c4mh00103f; 10.1039/c3ra40368h; 10.1039/c8tb00479j; 10.1039/c9nr04345d; 10.1039/c3ra46828c; 10.1039/c3ay40517f; 10.1039/c9nr00148d; 10.1039/9781788012973-00226; 10.1039/c7ra02427d; 10.1039/c4tc02275k; 10.1039/c3nr02639f; 10.1039/c1ee02081a; 10.1039/c…
('Konstanz'	'10.1039/c6tc04153a; 10.1039/d0ta05100d; 10.1039/c9fd90012h; 10.1039/c6cs00208k; 10.1039/c1jm13061g; 10.1039/c0ce00419g; 10.1039/c9tc01630a; 10.1039/c9ce00811j; 10.1039/d0ma00075b; 10.1039/c3ce41773e; 10.1039/c9ra05140f; 10.1039/c4fd00269e; 10.1039/c2fd20052j; 10.1039/c5nr02550h; 10.1039/c8sm01091a; 10.1039/c0nr00215a; 10.1039/c6cc04445j; 10.1039/c5cs00352k; 10.1039/c6cp04607j; 10.1039/9781788016…
('SnO2'	'10.1039/c6tc04153a; 10.1039/c7nr03437g; 10.1039/c2nr30347g; 10.1039/b105164b; 10.1039/c8nr02278j; 10.1039/c2ce25815c; 10.1039/c5nr03585f; 10.1039/c6fd90068b; 10.1039/c4cs00180j; 10.1039/c3tc31037j; 10.1039/c6nr09315a; 10.1039/d0ma00244e; 10.1039/c2jm15953h; 10.1039/c3nr05967g; 10.1039/c3cs35482b; 10.1039/c3ta11855j; 10.1039/c4nr00612g; 10.1039/b903229k; 10.1039/c8cp01709c; 10.1039/c6cp07788a; 10…
('FTO'	'10.1039/c6tc04153a; 10.1039/c3ta10411g; 10.1039/c4nr00919c; 10.1039/c6fd90068b; 10.1039/b915345d; 10.1039/c2jm15953h; 10.1039/c3nr05967g; 10.1039/c2ta00811d; 10.1039/c3ta11855j; 10.1039/c3cs00009e; 10.1039/c8fd90024h; 10.1039/b910174h; 10.1039/c5ta06238a; 10.1039/c2ra20542d; 10.1039/c6nr06329b; 10.1039/c5ra14806e; 10.1039/c3ta13997b; 10.1039/c3nr00508a; 10.1039/c7tc04649a; 10.1039/c7cp01159h; 10…
('zinc oxide'	'10.1039/c6tc04153a; 10.1039/9781788016308-00031; 10.1039/9781782622529-00170; 10.1039/c8nr02278j; 10.1039/c3tb21526a; 10.1039/d0ra04736h; 10.1039/c7nj02140b; 10.1039/c3cs60338e; 10.1039/c7an00288b; 10.1039/d0nr01740j; 10.1039/c5tb02047f; 10.1039/9781782629139-00273; 10.1039/c5nr02824h; 10.1039/c9en01127g; 10.1039/c0jm00616e; 10.1039/c7ra06332f; 10.1039/c2cc31603j; 10.1039/b703897f; 10.1039/d0nr0…
('tin oxide'	'10.1039/c6tc04153a; 10.1039/c7cs00451f; 10.1039/c3ta10411g; 10.1039/c7an00288b; 10.1039/c4nr00919c; 10.1039/9781782629139-00273; 10.1039/c6fd90068b; 10.1039/c3ta14436d; 10.1039/c5tc00215j; 10.1039/c5ew00152h; 10.1039/c2nr11617k; 10.1039/c8ta11071a; 10.1039/c3nr05967g; 10.1039/c3ta11855j; 10.1039/c3cs00009e; 10.1039/b910174h; 10.1039/c6ra27203g; 10.1039/c3ta13997b; 10.1039/c7tc04649a; 10.1039/c9n…
('HCl acid'	'10.1039/c6tc04153a; 10.1039/c4ra11667d; 10.1039/c5ra19616g; 10.1039/c7cc07602a; 10.1039/c7ce00760d; 10.1039/c5nj02298c; 10.1039/c8ra02258e; 10.1039/c9ta01332f; 10.1039/c5nr06362k; 10.1039/c8an00329g')
('isopropanol'	'10.1039/c6tc04153a; 10.1039/c3nr02334f; 10.1039/c3ta10411g; 10.1039/c3tc31431f; 10.1039/c8ra05929b; 10.1039/c5nr03646a; 10.1039/c8sm00846a; 10.1039/c5nr06615h; 10.1039/b820970g; 10.1039/c5nr03585f; 10.1039/c3cy00298e; 10.1039/c3ta11546a; 10.1039/c7en00070g; 10.1039/c4cs00180j; 10.1039/b915345d; 10.1039/d0tc00498g; 10.1039/c2sc20363d; 10.1039/c4tb00479e; 10.1039/c2nr11617k; 10.1039/c9nr03903a; 10…
('7–8 Ω sq−1'	'10.1039/c6tc04153a')
('ICDD'	'10.1039/c6tc04153a; 10.1039/c6ra18811g; 10.1039/c5ra02570b; 10.1039/c3ra47617k; 10.1039/c4tc02543a; 10.1039/c7ra06931f; 10.1039/c6ra16310f; 10.1039/c5ce00148j; 10.1039/c7nr02356a; 10.1039/c3dt32348j; 10.1039/c8ra08235a; 10.1039/c3nr02135a; 10.1039/c3ra45925j; 10.1039/c6ra27907d; 10.1039/c1nr11557j; 10.1039/c9en01448a; 10.1039/9781782623717-00057; 10.1039/c3nr00500c; 10.1039/d0ra04866f; 10.1039/c…
('TiO2–FTO'	'10.1039/c6tc04153a')
('rutile S'	'10.1039/c6tc04153a')
('Tdiff(λ)'	'10.1039/c6tc04153a')
('SnCl4·5H2O'	'10.1039/c6tc04153a; 10.1039/c5nr03585f; 10.1039/c3ta11855j; 10.1039/c6ce01489e; 10.1039/9781782626749-00393; 10.1039/c2jm31227a; 10.1039/c9nr01359h; 10.1039/b924005e; 10.1039/c8nr06075d; 10.1039/9781782623717-00057; 10.1039/c7ta06221d; 10.1039/c8dt02850h; 10.1039/c5ta01228g; 10.1039/c1ce05226h; 10.1039/c4cy00951g; 10.1039/c8ta01367e; 10.1039/c5dt00207a; 10.1039/c5ce00867k; 10.1039/c3ce42188k; 10…
('LaB6'	'10.1039/c6tc04153a; 10.1039/c7nr04554a; 10.1039/c5an00474h; 10.1039/c4nr04156a; 10.1039/c3ra23324c; 10.1039/c3cp51011e; 10.1039/c3tb21800g; 10.1039/b207895c; 10.1039/b819627c; 10.1039/c7tc02322g; 10.1039/c6tb03248f; 10.1039/c9nr07681f; 10.1039/c5ra18054f; 10.1039/c6nr08977a; 10.1039/c5ra09594h; 10.1039/c4ta05952b; 10.1039/c3cp55306j; 10.1039/c9nr08352a; 10.1039/c5cy01043h; 10.1039/c5nr08406g; 10…
('Stéphane'	'10.1039/c6tc04153a; 10.1039/c8sm00925b')
('Shenzhen 518055'	'10.1039/c5sm02223a; 10.1039/c8cp03017k; 10.1039/d0cp02220a; 10.1039/c5cs00769k; 10.1039/c6ra26346a; 10.1039/c7bm01206c; 10.1039/b911999j; 10.1039/c5nr01502b; 10.1039/c6tb03116a; 10.1039/c9ra05774a; 10.1039/c4ra02978j; 10.1039/c7cp08312b; 10.1039/c4ce01731e; 10.1039/c4ra09382h; 10.1039/c6mh00521g; 10.1039/c7ta08852c; 10.1039/c5tb02482j; 10.1039/c7nr03739b; 10.1039/d0nr00075b; 10.1039/c5ta02070k; …
('Ornstein'	'10.1039/c5sm02223a; 10.1039/b919160g; 10.1039/d0sm00712a; 10.1039/c7sm00230k; 10.1039/d0ra07366k; 10.1039/c5sm02072g')
('Cnn(r) = hnn(r) − lngnn(r) − βunn(r)'	'10.1039/c5sm02223a')
('−kBTln(gnn(r))'	'10.1039/c5sm02223a')
('pp(ρnn) = pp(ρnn → 0) +ρnnΔCpp = C0pp +ρnnΔCpp'	'10.1039/c5sm02223a')
('np(ρnn) = np(ρnn → 0) = C0np'	'10.1039/c5sm02223a')
('nn(ρnn) = nn(ρnn → 0) = C0nn'	'10.1039/c5sm02223a')
('=ρppd3 +ρnnD3'	'10.1039/c5sm02223a')
('C2np = C0 2nn'	'10.1039/c5sm02223a')
('Ubond(r) = kr(r − r0)2'	'10.1039/c5sm02223a; 10.1039/c4sm01119h')
('N\\nc'	'10.1039/c5sm02223a; 10.1039/c8cp01049h; 10.1039/c7cp03876c; 10.1039/c3pp50226k')
('dNc + eNc2 + f'	'10.1039/c5sm02223a')
('Jianhui.Liao'	'10.1039/c3nr02334f; 10.1039/c6nr00502k')
('CH-4056'	'10.1039/c3nr02334f; 10.1039/c6nr04290b; 10.1039/c1nr10930h; 10.1039/c6cs00177g; 10.1039/c4bm00230j; 10.1039/c3cp52179f; 10.1039/c2ee23668k')
('tetrachloroauric acid'	'10.1039/c3nr02334f; 10.1039/c4an01496k; 10.1039/c3nj00287j; 10.1039/c8nr05509b; 10.1039/c7nr00400a; 10.1039/c0dt01371d; 10.1039/c6ra16310f; 10.1039/c5ra09164k; 10.1039/c2an35054h; 10.1039/c5cp02219c; 10.1039/c7nr05276f; 10.1039/d0cs01112f; 10.1039/d0tc00002g; 10.1039/c7tb01587a; 10.1039/b707314n; 10.1039/d0na00472c; 10.1039/c7nr04620k; 10.1039/c9mh00482c; 10.1039/c4bm00025k; 10.1039/b911493a; 10…
('tannic acid'	'10.1039/c3nr02334f; 10.1039/c9nr04795f; 10.1039/c2jm16220b; 10.1039/d0nr05886f; 10.1039/c8nr05509b; 10.1039/d0na00343c; 10.1039/c2nr32447d; 10.1039/c8ra08982e; 10.1039/c7tc05854c; 10.1039/c2nr32579a; 10.1039/c7cp07695a; 10.1039/c6fd00112b; 10.1039/9781782622109-00207; 10.1039/9781782623717-00276; 10.1039/d0ay01521k; 10.1039/c6nr08977a; 10.1039/c8ra09364d; 10.1039/c9cs00738e; 10.1039/c8bm01267a; …
('Alkanethiols'	'10.1039/c3nr02334f; 10.1039/c2cp41419h; 10.1039/c2nr32447d; 10.1039/b705969h; 10.1039/9781782628453-00257; 10.1039/c6sm01632d; 10.1039/c2ra00883a; 10.1039/b406037g; 10.1039/c5ra24795k')
('dithiolated oligo(phenylene ethynylene)(OPE) molecules'	'10.1039/c3nr02334f')
('OPE dithiol'	'10.1039/c3nr02334f; 10.1039/c3cp53689k')
('Alkanethiol'	'10.1039/c3nr02334f; 10.1039/c1cs15237h; 10.1039/c8tb03084g; 10.1039/b803007c; 10.1039/b202462d; 10.1039/c6cp03928f; 10.1039/b614295h; 10.1039/9781782628453-00257; 10.1039/c4cs00204k; 10.1039/c2ra00883a; 10.1039/c0jm03301d')
('tetrafuran'	'10.1039/c3nr02334f')
('nitrogen gas'	'10.1039/c3nr02334f; 10.1039/c9tb02700a; 10.1039/c4an01496k; 10.1039/c6nr05616d; 10.1039/c9cp03887f; 10.1039/c5tc00215j; 10.1039/b919917a; 10.1039/c7bm00359e; 10.1039/d0an00563k; 10.1039/c7ra00871f; 10.1039/c8nr04095h; 10.1039/c6nr00502k; 10.1039/c5en00155b; 10.1039/c3nr05211g; 10.1039/c4cp05882h; 10.1039/c8en01267a; 10.1039/c7lc00081b; 10.1039/c4ra05688d; 10.1039/c4cp05854b; 10.1039/c5ra00274e; …
('butanethiol'	'10.1039/c3nr02334f; 10.1039/b600252h; 10.1039/b805551c; 10.1039/c2oc90021a; 10.1039/c2ra21761a; 10.1039/b001470m; 10.1039/c8nr09280j; 10.1039/c9nr01408j; 10.1039/c4ra00494a; 10.1039/c4cp04465g; 10.1039/c2ra00747a; 10.1039/a904518j; 10.1039/c9cp00129h; 10.1039/b912759c; 10.1039/d0py00722f; 10.1039/c8nh00058a; 10.1039/b312727c; 10.1039/b212226j; 10.1039/d0na00094a')
('hexanethiol'	'10.1039/c3nr02334f; 10.1039/c6gc00383d; 10.1039/c9cp06849j; 10.1039/c3cp53373e; 10.1039/b916790k; 10.1039/c5nr08965d; 10.1039/c8cs00849c; 10.1039/c4nr00868e; 10.1039/c0nr00155d; 10.1039/c4ta05801a; 10.1039/b818851n; 10.1039/b001737j; 10.1039/c2oc90021a; 10.1039/c4ra01138d; 10.1039/c7cp03042h; 10.1039/c3nr02269b; 10.1039/c2cs35126a; 10.1039/c1jm11599e; 10.1039/c4dt00504j; 10.1039/b302781c; 10.103…
('decanethiol'	'10.1039/c3nr02334f; 10.1039/c2cp43859c; 10.1039/c5nr08965d; 10.1039/c8tb03084g; 10.1039/c6cs00494f; 10.1039/c2sm06999g; 10.1039/c2oc90021a; 10.1039/c7cp03042h; 10.1039/c3tc32332c; 10.1039/c1cs15238f; 10.1039/c6nr00631k; 10.1039/c5nr08406g; 10.1039/b006687g; 10.1039/b001470m; 10.1039/c4cp04946b; 10.1039/c0jm02682d; 10.1039/c1ay05157a; 10.1039/c1sc00256b; 10.1039/b920957c; 10.1039/c4ob02065k; 10.1…
('Pong\\n*'	'10.1039/c6tc03918a')
('Iron(III) oxyhydroxide'	'10.1039/c6tc03918a; 10.1039/d0ra04696e')
('FeOOH'	'10.1039/c6tc03918a; 10.1039/c7tc05854c; 10.1039/c2nr31865b; 10.1039/c3en00063j; 10.1039/c5ce00456j; 10.1039/c2cs35369e; 10.1039/c3ra43418d; 10.1039/c2ra20828h; 10.1039/b309073f; 10.1039/c0ce00419g; 10.1039/c2ra20812a; 10.1039/c7ta03163g; 10.1039/c4cs00124a; 10.1039/c3cs60296f; 10.1039/c8tb01921e; 10.1039/c6cs00015k; 10.1039/c4ta00895b; 10.1039/d0bm01265c; 10.1039/d0dt01318h; 10.1039/c5en00050e; …
('Isopropyl alcohol'	'10.1039/c6tc03918a; 10.1039/c6ra18811g; 10.1039/c5cs00769k; 10.1039/c9nj00659a; 10.1039/c7gc02719b; 10.1039/c1mt00060h; 10.1039/c4nr03915g; 10.1039/c5cs00649j; 10.1039/9781782621645-00288; 10.1039/c6ra26443c; 10.1039/d0ma00495b; 10.1039/c5ra19388e; 10.1039/c9ra04265b; 10.1039/c6se00041j')
('IPA'	'10.1039/c6tc03918a; 10.1039/c1cs15237h; 10.1039/c7nr02474f; 10.1039/c6ra18623h; 10.1039/c6nr04456e; 10.1039/c7cs00169j; 10.1039/c6tb02940j; 10.1039/c5cs00769k; 10.1039/c6ra28246f; 10.1039/c9nr08097j; 10.1039/c6ta07997k; 10.1039/b803717e; 10.1039/c5tc00482a; 10.1039/c8cy00996a; 10.1039/c9lc00637k; 10.1039/d0nr02133d; 10.1039/c8en00984h; 10.1039/c6an00129g; 10.1039/c4ee01100g; 10.1039/c1ob06110k; …
('1-octadecene'	'10.1039/c6tc03918a; 10.1039/c5tb00240k; 10.1039/c2cs35197h; 10.1039/c6nr02296k; 10.1039/c4nr04156a; 10.1039/c8cs00336j; 10.1039/c7me00135e; 10.1039/c8nr01262h; 10.1039/c4fd90078b; 10.1039/c0cp02680h; 10.1039/c6ra12072e; 10.1039/c7tc02322g; 10.1039/c5ra08788k; 10.1039/c8nr07918h; 10.1039/c4cs00363b; 10.1039/c4nr00868e; 10.1039/c0dt00689k; 10.1039/c7nr01406f; 10.1039/c7nr01603d; 10.1039/c8nr06191b…
('α-terpineol'	'10.1039/c6tc03918a; 10.1039/c4tc02418d; 10.1039/c4ra01308e; 10.1039/c5ra08205f; 10.1039/c2jm34954j; 10.1039/c3nr05012b; 10.1039/c8cy02266f; 10.1039/c3ce41867g; 10.1039/c5ta05042a; 10.1039/c7qm00239d; 10.1039/c3cs60043b; 10.1039/c2cp24106d; 10.1039/c6ra10628e; 10.1039/c3cp50365h; 10.1039/c4tc00618f; 10.1039/d0ee01680b; 10.1039/c6se00041j')
('octadecene'	'10.1039/c6tc03918a; 10.1039/9781788010146-00318; 10.1039/c8nr02278j; 10.1039/c5tb00240k; 10.1039/c8nr10138h; 10.1039/c6ra12072e; 10.1039/c0cp00726a; 10.1039/c7tc02322g; 10.1039/c8ce00728d; 10.1039/c8tc01166d; 10.1039/c4ta05801a; 10.1039/c9nr07015j; 10.1039/c6ra19823f; 10.1039/c6nr07542h; 10.1039/c1cp21996k; 10.1039/c3nr01810e; 10.1039/c6ra08604g; 10.1039/c0jm00007h; 10.1039/9781782626749-00393; …
('terpineol'	'10.1039/c6tc03918a; 10.1039/c3nr05967g; 10.1039/c3ta11855j; 10.1039/c3ta13997b; 10.1039/c3nr00508a; 10.1039/c6ra03315f; 10.1039/c2cp42746j; 10.1039/c5ra16724h; 10.1039/c6cp07733a; 10.1039/c9tc01630a; 10.1039/c2ra22206j; 10.1039/c6cp06916a; 10.1039/c1ee01574e; 10.1039/c9se00258h; 10.1039/c1jm12432c; 10.1039/c5ra18656k; 10.1039/c3ra46554c; 10.1039/c4ta06029f; 10.1039/c4ra03266g; 10.1039/c0jm03431b…
('Terpineol'	'10.1039/c6tc03918a')
('NiFe'	'10.1039/c6tc03918a; 10.1039/c8nr10138h; 10.1039/b909137h; 10.1039/c8cs00336j; 10.1039/c8sc02841a; 10.1039/b310063b; 10.1039/d0nr04273k; 10.1039/c1an15452d; 10.1039/c4nr05108d; 10.1039/d0ta09092a; 10.1039/c5tb00514k; 10.1039/c7cs00271h; 10.1039/c6cs00015k; 10.1039/c3fd90007j; 10.1039/c2nr30437f; 10.1039/c7cs00818j; 10.1039/c3ce40369f; 10.1039/c6cs00090h; 10.1039/c3cy00101f; 10.1039/d0nj00557f; 10…
('Ni80Fe20'	'10.1039/c6tc03918a; 10.1039/c5ra24673c; 10.1039/c3lc50580d')
('iron carboxylate'	'10.1039/c6tc03918a; 10.1039/c2dt11864e; 10.1039/c002073g; 10.1039/c6ra12072e; 10.1039/c7sm02417g; 10.1039/c5nr01651g; 10.1039/c7qi00645d; 10.1039/c3cs60479a; 10.1039/c7ra07220a; 10.1039/c7nj02032e')
('iron oleate'	'10.1039/c6tc03918a; 10.1039/9781788010146-00318; 10.1039/c1jm11845e; 10.1039/d0tc00077a; 10.1039/b921857b; 10.1039/c6ra12072e; 10.1039/c3cs60149h; 10.1039/c7tc05854c; 10.1039/c8tb00022k; 10.1039/c4tb00840e; 10.1039/c2sm26777b; 10.1039/c4ra09055a; 10.1039/c6nr07542h; 10.1039/c9nr09484a; 10.1039/c3nr01810e; 10.1039/c5nr01100k; 10.1039/c8tc03677b; 10.1039/c1jm12012c; 10.1039/c7nr04181k; 10.1039/c3n…
('Octadecene'	'10.1039/c6tc03918a; 10.1039/9781782628354-00166; 10.1039/c2nr30271c; 10.1039/c4cs00205a; 10.1039/c3ta12049j; 10.1039/c2jm34916g; 10.1039/c9lc00318e')
('Carboxylic acid'	'10.1039/c6tc03918a; 10.1039/c0an00458h; 10.1039/c4cs00186a; 10.1039/c9en00222g; 10.1039/b811424m; 10.1039/9781782622109-00207; 10.1039/c4dt00504j; 10.1039/c6nj03176e; 10.1039/c0nr00821d; 10.1039/c8nr03084g; 10.1039/b822319j; 10.1039/c1jm11401h; 10.1039/c6nr04091h; 10.1039/c0an01021a; 10.1039/c4nj01619j; 10.1039/c9cs00773c; 10.1039/c4tb01010h; 10.1039/c4cs00155a; 10.1039/c3nr01350b; 10.1039/c9ra0…
('carboxylic acids'	'10.1039/c6tc03918a; 10.1039/c7cp02036h; 10.1039/c6cs00567e; 10.1039/c1cs15237h; 10.1039/9781788010146-00318; 10.1039/c7nr04724j; 10.1039/c6sc02403c; 10.1039/c8nr04506b; 10.1039/c5cs00041f; 10.1039/c4cs00186a; 10.1039/9781782628354-00166; 10.1039/a910343k; 10.1039/d0nr04795c; 10.1039/c7ra10479k; 10.1039/c0nr00028k; 10.1039/c2sm06666a; 10.1039/c3cs60149h; 10.1039/c8ra08982e; 10.1039/c4ra03512g; 10…
('C18H34O2'	'10.1039/c6tc03918a; 10.1039/c6fd00185h; 10.1039/d0na00452a; 10.1039/c5nr01151e; 10.1039/c4nr06816e; 10.1039/c4tc01422g; 10.1039/c4ra12115e; 10.1039/c5tc00251f; 10.1039/c3nr02287k; 10.1039/c4cp04333b')
('lauric acid'	'10.1039/c6tc03918a; 10.1039/c1jm11845e; 10.1039/c3cp50523e; 10.1039/a910343k; 10.1039/9781788016308-00163; 10.1039/c0dt00689k; 10.1039/c6ra03315f; 10.1039/c5cc01131k; 10.1039/c4dt00504j; 10.1039/c3nr01810e; 10.1039/c0cp00989j; 10.1039/b315022b; 10.1039/c5tb02068a; 10.1039/9781782628354-00001; 10.1039/c1cp22048a; 10.1039/c7sm02417g; 10.1039/c6ra07380h; 10.1039/c3tb21238f; 10.1039/d0bm01265c; 10.1…
('C12H24O2'	'10.1039/c6tc03918a')
('ferrite'	'10.1039/c6tc03918a; 10.1039/9781788010146-00318; 10.1039/c5nr09093h; 10.1039/c8nr02278j; 10.1039/c5ra27186j; 10.1039/c5ew00152h; 10.1039/c2cs35197h; 10.1039/c4cs00345d; 10.1039/b806686h; 10.1039/d0bm00761g; 10.1039/c5nr01538c; 10.1039/c3cs60433k; 10.1039/c3cs60149h; 10.1039/b310063b; 10.1039/c2nr31865b; 10.1039/c0dt00689k; 10.1039/c5cs00769k; 10.1039/c7ra01904a; 10.1039/c5ra20474g; 10.1039/97817…
('1-ZE25'	'10.1039/c6tc03918a')
('polyaspartamide'	'10.1039/c5ra03302k; 10.1039/c5bm00002e; 10.1039/c2py20450a; 10.1039/c6nr08414a; 10.1039/c5nr00736d; 10.1039/c7tb02170d')
('octadecyl'	'10.1039/c5ra03302k; 10.1039/c6ta02041k; 10.1039/b820139k; 10.1039/9781782620358-00001; 10.1039/c5nr03399c; 10.1039/c4ta05078a; 10.1039/c7cs00479f; 10.1039/c7nr05762h; 10.1039/c8nh00300a; 10.1039/c6nr08414a; 10.1039/c7tb01689a; 10.1039/c5nr00736d; 10.1039/c4an00819g; 10.1039/c5gc02187a; 10.1039/c5tb01911g; 10.1039/c5nr02247a; 10.1039/c3nr05048c; 10.1039/c5tb01405k; 10.1039/c4dt00147h; 10.1039/c9t…
('curcumin'	'10.1039/c5ra03302k; 10.1039/d0ra04736h; 10.1039/c5tb02047f; 10.1039/d0tb01559h; 10.1039/d0nr04795c; 10.1039/c7nr07898f; 10.1039/c5ra22834d; 10.1039/c2nr32867d; 10.1039/c6ra07802h; 10.1039/9781782628873-00115; 10.1039/d0ay01521k; 10.1039/c5tb02576a; 10.1039/d0bm00196a; 10.1039/c9ra00125e; 10.1039/c7nr02770b; 10.1039/c9cs00738e; 10.1039/d0na00478b; 10.1039/c5bm00002e; 10.1039/c6ra06862f; 10.1039/d…
('camptothecin'	'10.1039/c5ra03302k; 10.1039/c0cs00180e; 10.1039/d0tb01559h; 10.1039/d0bm00761g; 10.1039/c002073g; 10.1039/c9tb02666e; 10.1039/c5bm00006h; 10.1039/c5nr08691d; 10.1039/c4tb01436g; 10.1039/9781782622550-00218; 10.1039/c2cs15327k; 10.1039/c4tb01080a; 10.1039/c8nr00693h; 10.1039/c3nr05444f; 10.1039/c9nh00628a; 10.1039/c9cs00738e; 10.1039/c6ra07782j; 10.1039/c4ra06406b; 10.1039/c7lc00242d; 10.1039/c5n…
('polylactic acid'	'10.1039/c5ra03302k; 10.1039/b818082b; 10.1039/c5ra05889a; 10.1039/c6sc02403c; 10.1039/c7ra04415a; 10.1039/c7tb02633a; 10.1039/9781788016476-00358; 10.1039/c7nr09606b; 10.1039/c9ra03248g; 10.1039/c6ra07802h; 10.1039/c9na00537d; 10.1039/c7nr04697a; 10.1039/c4ra06406b; 10.1039/9781839160974-00211; 10.1039/c5ra21903e; 10.1039/c5bm00507h; 10.1039/c5ra26215a; 10.1039/c5tb00514k; 10.1039/d0tb02085k; 10…
('polylactic–polyglycolic acid'	'10.1039/c5ra03302k')
('polyaspartic acid'	'10.1039/c5ra03302k; 10.1039/c4cs00345d; 10.1039/9781782628354-00166; 10.1039/c0sm00534g; 10.1039/c3cs60149h; 10.1039/c6cs00208k; 10.1039/c6ra04421b; 10.1039/c6cs00013d; 10.1039/c2tc00359g; 10.1039/c1cs15035a; 10.1039/9781788010597-00053; 10.1039/c0nr00501k; 10.1039/d0ra00999g')
('Polyaspartic acid'	'10.1039/c5ra03302k; 10.1039/c6cs00013d')
('poly(amino acid)'	'10.1039/c5ra03302k; 10.1039/d0ra06622b; 10.1039/c3nr05444f; 10.1039/c9cs00738e; 10.1039/b820139k; 10.1039/c1dt11100k; 10.1039/c0jm01169j; 10.1039/c3tb20295j; 10.1039/b9nr00105k; 10.1039/c5mt00181a; 10.1039/c6bm00535g; 10.1039/c1jm13700j; 10.1039/c4tb00041b; 10.1039/c3ra22596h; 10.1039/c2tc00359g; 10.1039/c8ra00450a; 10.1039/c3ta13540c')
('L-aspartic acid'	'10.1039/c5ra03302k; 10.1039/c4en00215f; 10.1039/c5nr03399c; 10.1039/d0cs01112f; 10.1039/c7sc00069c; 10.1039/c3tb20295j; 10.1039/c5nr00736d; 10.1039/c4ob00164h; 10.1039/b9py00327d; 10.1039/d0ma00125b; 10.1039/c4ra14594a; 10.1039/c5py00602c; 10.1039/c3ra22596h; 10.1039/c4ce01792g; 10.1039/c3cs00004d')
('polysuccinimide'	'10.1039/c5ra03302k; 10.1039/c9en01127g; 10.1039/c6ra07782j; 10.1039/c5nr03399c; 10.1039/c5bm00277j; 10.1039/c6nr08414a; 10.1039/c7sc02956j; 10.1039/c8cs00832a; 10.1039/c2tc00359g')
('succinimide'	'10.1039/c5ra03302k; 10.1039/c0cc02257h; 10.1039/c7cs00612h; 10.1039/c002073g; 10.1039/c5cp00428d; 10.1039/c2cs35369e; 10.1039/c1sm05397c; 10.1039/c4tb01915f; 10.1039/b307062j; 10.1039/c0dt01656j; 10.1039/c7py01363a; 10.1039/c3tb20295j; 10.1039/c7nr05762h; 10.1039/c5nr00736d; 10.1039/c7sc01447c; 10.1039/d0ra02272a; 10.1039/b9nr00089e')
('polyaspartic acids'	'10.1039/c5ra03302k')
('dodecyl'	'10.1039/c5ra03302k; 10.1039/c8sm02110d; 10.1039/c2jm33783e; 10.1039/c5fd90050f; 10.1039/c2oc90021a; 10.1039/c2jm30315a; 10.1039/b820139k; 10.1039/c9me00120d; 10.1039/c1sm05750b; 10.1039/c7cs00479f; 10.1039/c3nj00017f; 10.1039/c1sc00256b; 10.1039/c6me00095a; 10.1039/c7tb03344c; 10.1039/c8me00006a; 10.1039/c2jm16794h; 10.1039/c3cp53618a; 10.1039/c8dt00416a; 10.1039/c8nr04820g; 10.1039/c0jm01810d; …
('cysteine'	'10.1039/c5ra03302k; 10.1039/b918035b; 10.1039/c4cc07644c; 10.1039/c5py00525f; 10.1039/c0an00458h; 10.1039/c2cs35118h; 10.1039/c8nr02513d; 10.1039/9781782622529-00170; 10.1039/c8nr02278j; 10.1039/c5nr05290d; 10.1039/d0nr03633a; 10.1039/c5ra05889a; 10.1039/c6sc02403c; 10.1039/c3cp54221a; 10.1039/c2cp43859c; 10.1039/c4an01639d; 10.1039/c5cs00041f; 10.1039/c2sc20363d; 10.1039/c5ew00152h; 10.1039/b91…
('aspartic acid-co-lactic acid'	'10.1039/c5ra03302k')
('1-(3-aminopropyl) imidazole'	'10.1039/c5ra03302k; 10.1039/c4nr04334k')
('poly(2-hydroxyethyl-co-octadecyl aspartamide)'	'10.1039/c5ra03302k; 10.1039/c5nr00736d')
('catecholamine'	'10.1039/c5ra03302k; 10.1039/c6lc01045h; 10.1039/c7fd90089a; 10.1039/c3cs35518g; 10.1039/c3nr32979h; 10.1039/c9qi00602h; 10.1039/c3ra47880g; 10.1039/b822551f; 10.1039/c8cs00317c; 10.1039/c7sc00433h; 10.1039/c8ra01564c; 10.1039/c4ay00878b; 10.1039/c8ra05372c; 10.1039/c8fd90026d; 10.1039/c6nr04777g; 10.1039/d0ra03672b; 10.1039/c3sc53461h; 10.1039/c8fd00020d; 10.1039/c3tb20860e; 10.1039/c5sc02231b')
('L-Aspartic acid'	'10.1039/c5ra03302k')
('octadecylamine'	'10.1039/c5ra03302k; 10.1039/c5cp00606f; 10.1039/9781782628354-00166; 10.1039/a910343k; 10.1039/b916790k; 10.1039/c4cs00363b; 10.1039/c3pp50281c; 10.1039/c0nr00155d; 10.1039/c4ta05801a; 10.1039/c5cc03587b; 10.1039/c9sm01277j; 10.1039/c9re00403c; 10.1039/b820139k; 10.1039/c7ta04949h; 10.1039/9781788013536-00109; 10.1039/9781782626749-00393; 10.1039/9781782620358-00001; 10.1039/c5nr03399c; 10.1039/…
('ODA'	'10.1039/c5ra03302k; 10.1039/9781782628354-00166; 10.1039/b916790k; 10.1039/c2nr30213f; 10.1039/c0cp00999g; 10.1039/c2jm33783e; 10.1039/c3pp50281c; 10.1039/c1nr10158g; 10.1039/c6ra12978a; 10.1039/c1sm05750b; 10.1039/c5nr03399c; 10.1039/c5ce00112a; 10.1039/9781782628354-00001; 10.1039/c5ra02731d; 10.1039/c6ra12704e; 10.1039/c0cp02729d; 10.1039/b805849k; 10.1039/c2ta01073a; 10.1039/b301314f; 10.103…
('dimethyl sulfoxide-d6'	'10.1039/c5ra03302k; 10.1039/c7gc02719b; 10.1039/c6nr08414a; 10.1039/d0tb01053g; 10.1039/c3nr34254a; 10.1039/c8tb00493e; 10.1039/d0cy00047g; 10.1039/c3py01096a; 10.1039/c9qm00627c')
('doxorubicin hydrochloride'	'10.1039/c5ra03302k; 10.1039/c4ce01137f; 10.1039/c8nr07730d; 10.1039/d0tb01559h; 10.1039/c7nr07898f; 10.1039/c4nr00612g; 10.1039/c5nr07004j; 10.1039/c5bm00002e; 10.1039/c4ra08710k; 10.1039/c9tb00588a; 10.1039/c5nr07161e; 10.1039/c7cs00630f; 10.1039/c9na00328b; 10.1039/c4py01698j; 10.1039/c9na00581a; 10.1039/c8ce00056e; 10.1039/c5cp00831j; 10.1039/c8nr02358a; 10.1039/c7bm00776k; 10.1039/c2jm35627a…
('Phosphoric acid'	'10.1039/c5ra03302k; 10.1039/c4cs00186a; 10.1039/c2jm32787b; 10.1039/c3tb20295j; 10.1039/c5ra01176k; 10.1039/9781782628453-00257; 10.1039/c6nr08468k; 10.1039/c7ra08870a; 10.1039/c2ra21991c; 10.1039/9781782622567-00445; 10.1039/c8ta09959f')
('H3PO4'	'10.1039/c5ra03302k; 10.1039/c2sc20363d; 10.1039/d0nr04795c; 10.1039/b916790k; 10.1039/c3nr01366a; 10.1039/d0ta05100d; 10.1039/c5ra14806e; 10.1039/c9na00203k; 10.1039/c5nr03474d; 10.1039/d0ay01521k; 10.1039/c4ja90045f; 10.1039/c8fd90014k; 10.1039/d0dt00785d; 10.1039/c6ra13461k; 10.1039/c2jm31224g; 10.1039/c8fd90015a; 10.1039/c3tc00767g; 10.1039/c2an35054h; 10.1039/c3cp54457e; 10.1039/d0na00615g; …
('Mesitylene'	'10.1039/c5ra03302k; 10.1039/c8an01921e; 10.1039/c3cp53618a; 10.1039/c6tb01336h; 10.1039/c5cy00160a; 10.1039/d0ta00509f; 10.1039/d0na00537a; 10.1039/c4nr00111g')
('dimethylformamide'	'10.1039/c5ra03302k; 10.1039/c4cs00186a; 10.1039/c9en01127g; 10.1039/b909137h; 10.1039/c7bm00345e; 10.1039/c5nr02529j; 10.1039/c4cs00382a; 10.1039/c8nr07115b; 10.1039/c7tb01744h; 10.1039/c5bm00006h; 10.1039/c4cs00363b; 10.1039/c6ra07699h; 10.1039/c8nr06191b; 10.1039/c3gc41360h; 10.1039/c2nr33154c; 10.1039/c3ta14027j; 10.1039/c5nr01006c; 10.1039/c2oc90021a; 10.1039/c8nr00693h; 10.1039/c6ra01546h; …
('penicillin'	'10.1039/c5ra03302k; 10.1039/b602830f; 10.1039/c0an00458h; 10.1039/c6bm00946h; 10.1039/d0nr01627f; 10.1039/c7ra05134d; 10.1039/c9nr06327g; 10.1039/b913967b; 10.1039/c5nr03646a; 10.1039/c5nr05290d; 10.1039/c7en00071e; 10.1039/c5ra12648g; 10.1039/c3an01679j; 10.1039/c2nr31345f; 10.1039/c5cs00041f; 10.1039/c9ra09523c; 10.1039/c9en01127g; 10.1039/c005154c; 10.1039/c7tb02633a; 10.1039/c8ra00185e; 10.1…
('streptomycin'	'10.1039/c5ra03302k; 10.1039/b602830f; 10.1039/c6bm00946h; 10.1039/d0nr01627f; 10.1039/c7ra05134d; 10.1039/c9nr06327g; 10.1039/b913967b; 10.1039/c5nr03646a; 10.1039/c5nr05290d; 10.1039/c7en00071e; 10.1039/c5ra12648g; 10.1039/c7nr04062h; 10.1039/c3an01679j; 10.1039/c2nr31345f; 10.1039/c5cs00041f; 10.1039/c9ra09523c; 10.1039/c005154c; 10.1039/c7tb02633a; 10.1039/c8ra00185e; 10.1039/c7bm00345e; 10.1…
('3-(4	5-Dimethylthiazol-2-yl)-2	5-diphenyltetrazolium bromide'	'10.1039/c5ra03302k; 10.1039/c8nr06191b; 10.1039/c6ra05006a; 10.1039/c3ay41121d; 10.1039/c9sm01277j; 10.1039/c9ra06835j; 10.1039/c9na00328b; 10.1039/d0na00472c; 10.1039/c2ra20546g; 10.1039/c4tb01030b; 10.1039/c4tb01102c; 10.1039/c3tb21016b; 10.1039/c6nr02620f; 10.1039/c5tb00556f; 10.1039/c5tx00349k; 10.1039/c7ra10155d; 10.1039/c0nr00156b')
('Polysuccinimide'	'10.1039/c5ra03302k; 10.1039/d0nr04273k; 10.1039/c2tc00359g')
('mesitylene'	'10.1039/c5ra03302k; 10.1039/c0cp02680h; 10.1039/c6fd90003h; 10.1039/c7ob02958f; 10.1039/c5cc01131k; 10.1039/c9cc08972a; 10.1039/c4nr05108d; 10.1039/c6nr08177k; 10.1039/c9cs00713j; 10.1039/c3sm52807c; 10.1039/c6nj03520e; 10.1039/c3tb20295j; 10.1039/c4tb01501k; 10.1039/c8cs00317c; 10.1039/c3cp53618a; 10.1039/c7cc06300h; 10.1039/b310970b; 10.1039/b922000c; 10.1039/c5ra00409h; 10.1039/c6tb01336h; 10…
('phosphoric acid'	'10.1039/c5ra03302k; 10.1039/c8nr02278j; 10.1039/c4cs00186a; 10.1039/c2sc20363d; 10.1039/d0nr04795c; 10.1039/c6ra14985e; 10.1039/c8en01267a; 10.1039/b916790k; 10.1039/c8nr01009a; 10.1039/c5ra14806e; 10.1039/c1jm11613d; 10.1039/c4ra12149j; 10.1039/c9cs00738e; 10.1039/c8sm02085j; 10.1039/c9ta02525a; 10.1039/c7nr00922d; 10.1039/c1jm15018a; 10.1039/c3ja90051g; 10.1039/c2jm31224g; 10.1039/c1cp22700a; …
('diethyl ether'	'10.1039/c5ra03302k; 10.1039/c9sc06117g; 10.1039/c2nr31345f; 10.1039/c7bm00359e; 10.1039/c6ta03222b; 10.1039/c8py00621k; 10.1039/c2cp23820a; 10.1039/c8nr01009a; 10.1039/c2py00610c; 10.1039/c0sm00647e; 10.1039/c5ra02278a; 10.1039/c4tb01844c; 10.1039/c1nr10089k; 10.1039/d0ma00646g; 10.1039/c7nr01603d; 10.1039/c1jm11613d; 10.1039/c8ra08201d; 10.1039/c9sm02213a; 10.1039/c4py00601a; 10.1039/c0dt01371d…
('PSI'	'10.1039/c5ra03302k; 10.1039/c9en01127g; 10.1039/c6ra07782j; 10.1039/b820139k; 10.1039/d0nr04273k; 10.1039/c5nr03399c; 10.1039/c3tb20295j; 10.1039/c5bm00277j; 10.1039/c6nr08414a; 10.1039/c5nr00736d; 10.1039/c7sc02956j; 10.1039/c2tc00359g; 10.1039/c9ra05679c; 10.1039/c9sm01141b')
('250 mg'	'10.1039/c5ra03302k')
('nile red'	'10.1039/c5ra03302k; 10.1039/c8ra00033f; 10.1039/b817373g; 10.1039/c3fo60351b; 10.1039/c7sc02747h; 10.1039/c6nr05201k; 10.1039/c3cs60048c; 10.1039/c9sm02499a; 10.1039/c5ra26894j; 10.1039/c5nr09112h')
('Dimethylformamide'	'10.1039/c5ra03302k; 10.1039/c7lc00242d; 10.1039/c6me00095a; 10.1039/b9nr00377k; 10.1039/c8py01706a; 10.1039/c8cs00317c; 10.1039/c0sm00412j; 10.1039/c9sm01990a; 10.1039/c8nh00300a; 10.1039/c7ra03699j; 10.1039/c9cs00871c; 10.1039/c4cs00239c; 10.1039/c5ra27791d; 10.1039/9781788013895-00001; 10.1039/c9dt00107g; 10.1039/c0nr00161a; 10.1039/d0na00708k; 10.1039/c4cs00089g; 10.1039/d0ra03418e; 10.1039/c…
('formazan'	'10.1039/c5ra03302k; 10.1039/c1pp05014a; 10.1039/c4ce01137f; 10.1039/b602830f; 10.1039/b818082b; 10.1039/c0an00785d; 10.1039/c9tb02700a; 10.1039/c2an00034b; 10.1039/c5ra05889a; 10.1039/c2nr31662e; 10.1039/c5tb00240k; 10.1039/c0mb00266f; 10.1039/c5ra27186j; 10.1039/c4pp00312h; 10.1039/c4cs00186a; 10.1039/c3ra22739a; 10.1039/c3nr00917c; 10.1039/c7nr09606b; 10.1039/c1cp20877b; 10.1039/c5ra27185a; 10…
('sodium dodecyl sulfate'	'10.1039/c5ra03302k; 10.1039/c8ja00037a; 10.1039/c0an00458h; 10.1039/c7en00720e; 10.1039/c5ra05889a; 10.1039/c4cs00186a; 10.1039/d0tc00498g; 10.1039/c5ew00152h; 10.1039/b914765a; 10.1039/c2cs35197h; 10.1039/c1sm06182h; 10.1039/c0nr00385a; 10.1039/c4cs00382a; 10.1039/c2cp41419h; 10.1039/c2ja30024a; 10.1039/c5nr01538c; 10.1039/c2nr32447d; 10.1039/c0cp02680h; 10.1039/c2lc40618g; 10.1039/c7bm00207f; …
('sodium azide'	'10.1039/c5ra03302k; 10.1039/c8ja00037a; 10.1039/c5nr05290d; 10.1039/c0mb00109k; 10.1039/c4tb00975d; 10.1039/c7nr00400a; 10.1039/c9en00222g; 10.1039/c6ra07699h; 10.1039/c3fo60351b; 10.1039/c4nr07248k; 10.1039/c9nr04647j; 10.1039/c5tb02576a; 10.1039/c9cs00738e; 10.1039/c4nr03724c; 10.1039/c5tc01445j; 10.1039/c3tb00386h; 10.1039/c4tb01828a; 10.1039/d0ay01685c; 10.1039/b401492h; 10.1039/c8tb00627j; …
('DMSO-d6'	'10.1039/c5ra03302k; 10.1039/c4cp00695j; 10.1039/c8ta00317c; 10.1039/c6tb00082g; 10.1039/c8na00273h; 10.1039/c6py00465b; 10.1039/c2dt30106g; 10.1039/c3py00817g; 10.1039/c5ra25167b; 10.1039/c9me00120d; 10.1039/c3ta15156e; 10.1039/c4ra04214j; 10.1039/c0nr00821d; 10.1039/c8py01748d; 10.1039/c7py00571g; 10.1039/c8tb00633d; 10.1039/c1ob06110k; 10.1039/c9py00870e; 10.1039/c7gc02719b; 10.1039/c2py20832f…
('methine'	'10.1039/c5ra03302k; 10.1039/c2cp23820a; 10.1039/c1jm11613d; 10.1039/c2py20131c; 10.1039/c6ra10473h; 10.1039/c6py01927g; 10.1039/c1jm10953g; 10.1039/c5sm00673b; 10.1039/c9py00875f; 10.1039/c8ra09577a; 10.1039/c5ra02264a; 10.1039/c7py00881c; 10.1039/d0py00365d; 10.1039/c3tc32007c; 10.1039/c6sc05551f; 10.1039/c0py00350f; 10.1039/b809672d; 10.1039/c5nr04130a; 10.1039/c5py00765h; 10.1039/c9py00986h; …
('DSoctadecyl'	'10.1039/c5ra03302k')
('∼32'	'10.1039/c5ra03302k; 10.1039/c5nr01376c; 10.1039/d0tb00182a; 10.1039/c3nr01010d')
('∼11'	'10.1039/c5ra03302k; 10.1039/c9tb02582k')
('∼17'	'10.1039/c5ra03302k')
('∼19'	'10.1039/c5ra03302k')
('cyclic imides'	'10.1039/c5ra03302k')
('C–N'	'10.1039/c5ra03302k; 10.1039/c3cs60476d; 10.1039/9781788010146-00318; 10.1039/c8nr02278j; 10.1039/c4an01639d; 10.1039/c5sm01896j; 10.1039/c7tc00064b; 10.1039/c5an02378e; 10.1039/c1cp20265k; 10.1039/c8an00606g; 10.1039/c0nr00953a; 10.1039/c5tc00717h; 10.1039/c9ra10354f; 10.1039/c3ra41739e; 10.1039/c0jm01504k; 10.1039/c5ra17729d; 10.1039/c7dt02130e; 10.1039/c0cc05059h; 10.1039/c6ra05427g; 10.1039/c…
('amides'	'10.1039/c5ra03302k; 10.1039/c6cs00567e; 10.1039/9781788010146-00318; 10.1039/c4mh00164h; 10.1039/9781782628354-00166; 10.1039/c4cc00349g; 10.1039/c8ra08982e; 10.1039/c5tc00717h; 10.1039/c1jm11613d; 10.1039/c3gc41360h; 10.1039/c2oc90021a; 10.1039/c4sc03627a; 10.1039/c0jm00007h; 10.1039/c5bm00044k; 10.1039/9781788010375-00059; 10.1039/c5ce00112a; 10.1039/d0en00536c; 10.1039/c3ee44078h; 10.1039/c2c…
('Fe3+'	'10.1039/c5ra03302k; 10.1039/c1jm12005k; 10.1039/c5nr09093h; 10.1039/c8nr02278j; 10.1039/d0tc00077a; 10.1039/c5tb02047f; 10.1039/c7nr04062h; 10.1039/c5ra27186j; 10.1039/c3py21131b; 10.1039/c2sc20363d; 10.1039/c5ew00152h; 10.1039/c8nr10138h; 10.1039/c2cs35197h; 10.1039/c4cs00345d; 10.1039/d0an00609b; 10.1039/c8ra00185e; 10.1039/c8cs00336j; 10.1039/c2cp41977g; 10.1039/c7ra00900c; 10.1039/c5en00155b…
('ferric'	'10.1039/c5ra03302k; 10.1039/c2em30145h; 10.1039/9781788010146-00318; 10.1039/c8nr02278j; 10.1039/c5ra05889a; 10.1039/c4nr06069e; 10.1039/c2cp41977g; 10.1039/d0na00452a; 10.1039/c6an00254d; 10.1039/c3cp51420j; 10.1039/c7tc05854c; 10.1039/b200555g; 10.1039/c5nr09051b; 10.1039/d0ay01521k; 10.1039/b902170a; 10.1039/c6nr07542h; 10.1039/c4gc00164h; 10.1039/c3ra43418d; 10.1039/c5nr01100k; 10.1039/b7028…
('dopamines'	'10.1039/c5ra03302k; 10.1039/c9nr03763b; 10.1039/c6nr02620f')
('feruloyl'	'10.1039/c5ra03302k; 10.1039/d0sm00966k')
('Curcumin'	'10.1039/c5ra03302k; 10.1039/c7cs00525c; 10.1039/c5ra22834d; 10.1039/c4tb01611d; 10.1039/c9ra10921h; 10.1039/c6ra07802h; 10.1039/9781782628873-00115; 10.1039/c5tb02576a; 10.1039/d0nr01849j; 10.1039/c7nr02770b; 10.1039/d0na00478b; 10.1039/c5bm00002e; 10.1039/d0ra02801k; 10.1039/d0nr04273k; 10.1039/d0cs00379d; 10.1039/c7sm01631j; 10.1039/c6tb01925k; 10.1039/c4ra10431e; 10.1039/c6ra14893j; 10.1039/c…
('3-(4	5-dimethylthiazol-2-yl)-2	5-diphenyltetrazolium bromide'	'10.1039/c5ra03302k; 10.1039/c1pp05014a; 10.1039/c4ce01137f; 10.1039/b818082b; 10.1039/c2jm31692g; 10.1039/c5ra12648g; 10.1039/c2ib20117h; 10.1039/c7tb02633a; 10.1039/c5ra27185a; 10.1039/9781788016308-00163; 10.1039/c8cc03720e; 10.1039/c6tb03248f; 10.1039/c8nr06191b; 10.1039/c3fo60351b; 10.1039/c5nr03474d; 10.1039/c8nj02251h; 10.1039/c8na00208h; 10.1039/c6ra05006a; 10.1039/c3ay41121d; 10.1039/d0e…
('polyplexes'	'10.1039/c5ra03302k; 10.1039/c7nh00138j; 10.1039/d0tb01559h; 10.1039/c4nr00018h; 10.1039/c4nr01346h; 10.1039/c2cs15309b; 10.1039/b915139g; 10.1039/c5bm00198f; 10.1039/c8tb02484g; 10.1039/c6tb01462c; 10.1039/c9cs00738e; 10.1039/c5bm00002e; 10.1039/c7cs00479f; 10.1039/c7tb03344c; 10.1039/c8tb02946f; 10.1039/c8me00006a; 10.1039/d0tb02085k; 10.1039/c9md00275h; 10.1039/c0sm00862a; 10.1039/c4cc00624k; …
('OH 45433'	'10.1039/b918035b; 10.1039/c5ra21977a; 10.1039/c4ra00183d; 10.1039/c6tx00208k; 10.1039/c1jm10856e; 10.1039/c4an01376j')
('Ohio'	'10.1039/b918035b; 10.1039/c1jm12489g; 10.1039/b518395b')
('metal sulfides'	'10.1039/b918035b; 10.1039/b919917a; 10.1039/c1sm05713h; 10.1039/c3cs60215j; 10.1039/d0ta05100d; 10.1039/c5cs00769k; 10.1039/c4ta05801a; 10.1039/c6nr07542h; 10.1039/9781782626749-00393; 10.1039/c8ta07220e; 10.1039/c8py00142a; 10.1039/c9ta00867e; 10.1039/c7ta05768g; 10.1039/c9cs00713j; 10.1039/c6ra10963b; 10.1039/c3cs60054h; 10.1039/c8cp01462k; 10.1039/c4tb01235f; 10.1039/c3ee43865a; 10.1039/c3ce4…
('tiopronin'	'10.1039/b918035b; 10.1039/b805551c; 10.1039/d0an00609b; 10.1039/c2cs15340h; 10.1039/b706615e; 10.1039/c0nr00155d; 10.1039/c6nr07542h; 10.1039/c2nr30640a; 10.1039/c3ra43418d; 10.1039/c4pp00223g; 10.1039/c1sc00256b; 10.1039/c9cp01162e; 10.1039/b922291j; 10.1039/c0pp00360c; 10.1039/c9ra08857a; 10.1039/b908260c; 10.1039/b905116n; 10.1039/c3bm60050e; 10.1039/c7cp02219k; 10.1039/c9cs00651f; 10.1039/b9…
('Au807Tiop242Peptide4'	'10.1039/b918035b')
('cysteine amino acids'	'10.1039/b918035b; 10.1039/c0an00851f; 10.1039/c4ra07903e; 10.1039/c4an01935k; 10.1039/9781782628873-00212; 10.1039/c6ra23207h')
('tyrosine'	'10.1039/b918035b; 10.1039/c3cs60476d; 10.1039/c5py00525f; 10.1039/c4nr01544d; 10.1039/c3cs60338e; 10.1039/c7an00288b; 10.1039/c8nr04506b; 10.1039/c4pp00312h; 10.1039/c5sm01896j; 10.1039/d0nr03581e; 10.1039/c2sc20363d; 10.1039/c4cs00345d; 10.1039/c2cs15355f; 10.1039/c7cs00525c; 10.1039/c7nr09606b; 10.1039/c7an01424d; 10.1039/c9nr06549k; 10.1039/c5nr01970b; 10.1039/c3nr03763k; 10.1039/c9tb02666e; …
('serine'	'10.1039/b918035b; 10.1039/c5nr05290d; 10.1039/c3cs60338e; 10.1039/c6nr04290b; 10.1039/c5cs00041f; 10.1039/c2sc20363d; 10.1039/c9nr05371a; 10.1039/c9tb02666e; 10.1039/c4bm00264d; 10.1039/c5ra24891d; 10.1039/c3pp50260k; 10.1039/d0nr01631d; 10.1039/c6ra21568h; 10.1039/c9nr04320a; 10.1039/c5tb02576a; 10.1039/c5nr04097c; 10.1039/c4ta05952b; 10.1039/d0na00478b; 10.1039/c8bm01267a; 10.1039/c5nr03701h; …
('aspartic acid'	'10.1039/b918035b; 10.1039/c5py00525f; 10.1039/c2ib20166f; 10.1039/c2jm31692g; 10.1039/c5ra05889a; 10.1039/c6sc02403c; 10.1039/c4en00215f; 10.1039/c5sm01896j; 10.1039/c4cs00186a; 10.1039/c4cs00345d; 10.1039/9781782628354-00166; 10.1039/c3nr03763k; 10.1039/c7ra10479k; 10.1039/b915139g; 10.1039/c6ra05006a; 10.1039/c6ra21568h; 10.1039/c4ra10445e; 10.1039/c2nr30271c; 10.1039/c4tb00383g; 10.1039/c4tb0…
('Gly'	'10.1039/b918035b; 10.1039/9781782628354-00166; 10.1039/b909137h; 10.1039/d0bm00761g; 10.1039/c2nr32867d; 10.1039/c3nr03763k; 10.1039/c9tb02666e; 10.1039/c4tb00304g; 10.1039/c4py00601a; 10.1039/9781782622550-00218; 10.1039/c9sm01277j; 10.1039/c4tb00383g; 10.1039/c5bm00002e; 10.1039/d0nr04273k; 10.1039/c5tb02783g; 10.1039/c9bm01392j; 10.1039/c7sm01631j; 10.1039/c2sm06811g; 10.1039/c4nr04249b; 10.1…
('Gly-Gly-Lys-Gly-Gly--Gly-Gly'	'10.1039/b918035b')
('PhOH'	'10.1039/b918035b; 10.1039/c7qm00173h; 10.1039/c9nj02514f')
('silaffin'	'10.1039/b918035b; 10.1039/9781782621034-00112; 10.1039/c2cs35369e; 10.1039/b702825n; 10.1039/b802745e; 10.1039/c7nr00172j; 10.1039/b802842g; 10.1039/c5cp00375j')
('phytochelatin'	'10.1039/b918035b; 10.1039/c3nr34005h; 10.1039/c4an01491j; 10.1039/c4ja90001d; 10.1039/b813919a')
('zinc sulfide'	'10.1039/b918035b; 10.1039/9781782628354-00166; 10.1039/c5nr01538c; 10.1039/c9tb02666e; 10.1039/c0sm00534g; 10.1039/c7tc04649a; 10.1039/c8nj02251h; 10.1039/c6ra19823f; 10.1039/b309073f; 10.1039/c2nr30191a; 10.1039/c6ja90044e; 10.1039/c8nr01286e; 10.1039/b817667c; 10.1039/c5ra00467e; 10.1039/c8ra10483b; 10.1039/c6ra03401b; 10.1039/c4ja00207e; 10.1039/b916489h; 10.1039/c5en00104h; 10.1039/978178262…
('histidine-rich peptide'	'10.1039/b918035b; 10.1039/c3tb21145b; 10.1039/c5nr06095h; 10.1039/b913405k')
('octanol'	'10.1039/b918035b; 10.1039/c0cs00180e; 10.1039/b809646e; 10.1039/b914765a; 10.1039/9781788016476-00358; 10.1039/c6en00708b; 10.1039/c4cs00445k; 10.1039/c3ta13297h; 10.1039/c3pp50260k; 10.1039/c6dt03811e; 10.1039/c4nr01105h; 10.1039/c9me00185a; 10.1039/c6cs00542j; 10.1039/c4en00043a; 10.1039/c2cc35663e; 10.1039/c9sc01275c; 10.1039/c6ra23093h; 10.1039/c5sm00673b; 10.1039/c8cs00115d; 10.1039/c8cs003…
('thiolate'	'10.1039/b918035b; 10.1039/c6cp03915d; 10.1039/c1cs15237h; 10.1039/c2cs35118h; 10.1039/c8nr02278j; 10.1039/c7qm00557a; 10.1039/c5fd90042e; 10.1039/b805551c; 10.1039/c2dt11864e; 10.1039/c3cy00298e; 10.1039/c6gc00383d; 10.1039/c6fd90001a; 10.1039/c6cs00094k; 10.1039/b919917a; 10.1039/d0an00609b; 10.1039/c2cs15355f; 10.1039/c6nr09315a; 10.1039/9781782628354-00166; 10.1039/c7me00135e; 10.1039/d0ay007…
('tryptophan'	'10.1039/b918035b; 10.1039/c5py00525f; 10.1039/c7an00288b; 10.1039/c7nr04062h; 10.1039/c4an01639d; 10.1039/c5sm01896j; 10.1039/d0nr03581e; 10.1039/c4cs00345d; 10.1039/c0nr00133c; 10.1039/c7nr07898f; 10.1039/c9nr05371a; 10.1039/c7cc08629f; 10.1039/c7nr08672e; 10.1039/c6cp02196d; 10.1039/b916790k; 10.1039/c8an00606g; 10.1039/c7ra10479k; 10.1039/c3ra45887c; 10.1039/c8nj02251h; 10.1039/c0cc05059h; 10…
('phenylalanine'	'10.1039/b918035b; 10.1039/c5py00525f; 10.1039/c7an00288b; 10.1039/c2cp43859c; 10.1039/c5sm01896j; 10.1039/c4cs00345d; 10.1039/c7nr08672e; 10.1039/c0sm00534g; 10.1039/c7ra10479k; 10.1039/c3nr33374d; 10.1039/c6nr05888d; 10.1039/b803007c; 10.1039/c2cp42415k; 10.1039/c7fd90089a; 10.1039/c3an36898j; 10.1039/c0an00851f; 10.1039/c4ta05952b; 10.1039/c9cs00738e; 10.1039/c4tb00218k; 10.1039/c5ay02661j; 10…
('aromatic amino acid'	'10.1039/b918035b; 10.1039/c4cs00345d; 10.1039/c7ra10479k; 10.1039/c5ra02278a; 10.1039/c5cp02620b; 10.1039/b803007c; 10.1039/c2cp42415k; 10.1039/c3an36898j; 10.1039/c4tb00218k; 10.1039/c6ra10506h; 10.1039/c4cp04946b; 10.1039/c7ra03317f; 10.1039/c8an01321g; 10.1039/d0an01274b; 10.1039/c4ob02065k; 10.1039/c3nr00178d; 10.1039/c8an00341f; 10.1039/c3ra43389g; 10.1039/c5fd90014j; 10.1039/c8cp02144a; 10…
('Ala'	'10.1039/b918035b; 10.1039/c8nr05366a; 10.1039/c1sm05713h; 10.1039/d0bm00761g; 10.1039/c3an01684f; 10.1039/c3an36898j; 10.1039/c5bm00002e; 10.1039/c7sm01631j; 10.1039/c2sm06811g; 10.1039/c4nr04249b; 10.1039/c6nr07665c; 10.1039/c6cs00542j; 10.1039/c3cp43883j; 10.1039/c9sc05436g; 10.1039/c9tb00860h; 10.1039/c5nr04577k; 10.1039/d0cs01112f; 10.1039/c7bm00904f; 10.1039/c5nr03037d; 10.1039/c9md00275h; …
('Tyr'	'10.1039/b918035b; 10.1039/c3tb21526a; 10.1039/c5sm01896j; 10.1039/c2sc20363d; 10.1039/c7ra06332f; 10.1039/c7nr09606b; 10.1039/c4nr00612g; 10.1039/c8an00606g; 10.1039/c4cs00363b; 10.1039/c3an01684f; 10.1039/c3ra45887c; 10.1039/c2cp42415k; 10.1039/c3an36898j; 10.1039/c9cs00738e; 10.1039/c8bm01267a; 10.1039/c7ra01034f; 10.1039/c5ay02661j; 10.1039/c5bm00002e; 10.1039/c6ra10506h; 10.1039/c7an00461c; …
('Ser'	'10.1039/b918035b; 10.1039/9781782625216-00342; 10.1039/c2sc20363d; 10.1039/c7nr09606b; 10.1039/c7lc00484b; 10.1039/c3an01684f; 10.1039/d0cs00671h; 10.1039/c5bm00002e; 10.1039/9781839160974-00211; 10.1039/c7sm01631j; 10.1039/c2sm06811g; 10.1039/c6nr07665c; 10.1039/c3cp43883j; 10.1039/c5nr04577k; 10.1039/c8an01321g; 10.1039/9781782628354-00001; 10.1039/b925477c; 10.1039/c5nr05869d; 10.1039/c6nr093…
('Met'	'10.1039/b918035b; 10.1039/d0bm00761g; 10.1039/9781782621034-00112; 10.1039/c8fd90015a; 10.1039/c5nr02625c; 10.1039/c6nr07665c; 10.1039/c8cs00402a; 10.1039/c3cp43883j; 10.1039/c8an01321g; 10.1039/d0cs01112f; 10.1039/d0tb02085k; 10.1039/c2nj40098g; 10.1039/d0ja00194e; 10.1039/c3cs60048c; 10.1039/c7sc02616a; 10.1039/9781788010375-00001; 10.1039/9781782628439-00144; 10.1039/c6ra09497j; 10.1039/c9tb0…
('Phe'	'10.1039/b918035b; 10.1039/c3tb21526a; 10.1039/c5sm01896j; 10.1039/c8an00606g; 10.1039/c3ra45887c; 10.1039/c4tb00304g; 10.1039/b803007c; 10.1039/c2cp42415k; 10.1039/c3an36898j; 10.1039/c9cs00738e; 10.1039/c5ay02661j; 10.1039/c5bm00002e; 10.1039/c6ra10506h; 10.1039/c7an00461c; 10.1039/d0nr04273k; 10.1039/c3ra22676j; 10.1039/c6nr07665c; 10.1039/c6cs00542j; 10.1039/c3cp43883j; 10.1039/c9ta00867e; 10…
('l-AuBP2'	'10.1039/b918035b')
('c-AuBP2'	'10.1039/b918035b')
('amide I and amide II'	'10.1039/b918035b; 10.1039/c5an02378e; 10.1039/c2py00610c; 10.1039/c3an01684f; 10.1039/c3ra45887c; 10.1039/c8tc01166d; 10.1039/c4tb00218k; 10.1039/c6ra10506h; 10.1039/c8tb00627j; 10.1039/c5tb00565e; 10.1039/c9na00544g; 10.1039/c9py01293a; 10.1039/c3tb20295j; 10.1039/c3ra42755b; 10.1039/c3ra44990d; 10.1039/9781839162664-00139; 10.1039/b310970b; 10.1039/c5ra27104e; 10.1039/c9an00792j; 10.1039/c2bm0…
('Au–thiol'	'10.1039/b918035b; 10.1039/c3cs60476d; 10.1039/c7sm00319f; 10.1039/c5nr04460j; 10.1039/c7nh00138j; 10.1039/c3cp44574g; 10.1039/c8tb02484g; 10.1039/c9cs00773c; 10.1039/c5fd90043c; 10.1039/c8nr09280j; 10.1039/c6cp00480f; 10.1039/9781849737074-00116; 10.1039/b800109j; 10.1039/b708958a; 10.1039/c7cc07602a; 10.1039/c2nj40424a; 10.1039/c5cp01219h; 10.1039/c4an02376e; 10.1039/c3cs00006k; 10.1039/c7nr063…
('alkanethiolate'	'10.1039/b918035b; 10.1039/c8tb03084g; 10.1039/c2nr30213f; 10.1039/b811424m; 10.1039/c1nr10158g; 10.1039/c7nr04101b; 10.1039/b310967b; 10.1039/c4cs00143e; 10.1039/c4tb00962b; 10.1039/b903921j; 10.1039/c2cs35126a; 10.1039/b910657j; 10.1039/c6nr00631k; 10.1039/b302781c; 10.1039/b001470m; 10.1039/c5nr01376c; 10.1039/c2ra20812a; 10.1039/c6nj02898e; 10.1039/c3nr01429k; 10.1039/c5fd00131e; 10.1039/c6fd…
('15N'	'10.1039/b918035b; 10.1039/c8nr07769j; 10.1039/c3cp53095g; 10.1039/9781788016308-00080; 10.1039/c7fd90089a; 10.1039/c4cc02419b; 10.1039/c9sc05436g; 10.1039/d0se00580k; 10.1039/c6nr09362k; 10.1039/c7cp01516j; 10.1039/c8py01706a; 10.1039/c5nr03047a; 10.1039/c9ra05514b; 10.1039/c3ra45040f; 10.1039/c7ja90028g; 10.1039/c7nh00209b; 10.1039/c6sc05551f; 10.1039/c2ja30015j; 10.1039/c7fd00150a; 10.1039/d0c…
('α-aminoisobutyric acid'	'10.1039/b918035b; 10.1039/c2ce05786g; 10.1039/c8ra06324a; 10.1039/c6ra06054d')
('thiolated α-aminoisobutyric acid'	'10.1039/b918035b')
('deuterium oxide'	'10.1039/b918035b; 10.1039/d0ra06622b; 10.1039/9781788016308-00080; 10.1039/c5sm00082c; 10.1039/c6ra01546h; 10.1039/c4py01449a; 10.1039/c9ra06047b; 10.1039/c5sm01437a; 10.1039/c3ra43726d; 10.1039/c2sm26392k; 10.1039/c9sm02499a; 10.1039/9781782628873-00212; 10.1039/c7ra08716k; 10.1039/c8nr00973b; 10.1039/d0tc01939a; 10.1039/b920349d; 10.1039/c6ra11489j; 10.1039/c9na00772e; 10.1039/c7ra13062g; 10.1…
('D2O'	'10.1039/b918035b; 10.1039/c7sc03666c; 10.1039/c8sm02110d; 10.1039/c9sc04195h; 10.1039/9781788010146-00318; 10.1039/c9qi00200f; 10.1039/c7nr04062h; 10.1039/c3ta11546a; 10.1039/c5sm01455g; 10.1039/b919256e; 10.1039/c7fd90096a; 10.1039/c2sm06666a; 10.1039/b311905j; 10.1039/b819627c; 10.1039/c5nr00535c; 10.1039/c4cp00293h; 10.1039/c3an01684f; 10.1039/c6fd90003h; 10.1039/b819189a; 10.1039/c5cs00769k;…
('dimethyl sulfoxide'	'10.1039/b918035b; 10.1039/c1pp05014a; 10.1039/b602830f; 10.1039/c2nr31345f; 10.1039/c4cs00186a; 10.1039/c9ra09523c; 10.1039/c2sc20363d; 10.1039/c7cs00612h; 10.1039/c4tb00479e; 10.1039/c4nr00595c; 10.1039/c7tb02633a; 10.1039/c7bm00345e; 10.1039/d0nr04795c; 10.1039/d0na00343c; 10.1039/b916790k; 10.1039/c0nr00953a; 10.1039/c5bm00006h; 10.1039/b915139g; 10.1039/c0jm01504k; 10.1039/c6ra07699h; 10.103…
('DMSO'	'10.1039/b918035b; 10.1039/c1pp05014a; 10.1039/c4ce01137f; 10.1039/c0an00785d; 10.1039/c9tb02700a; 10.1039/c2an00034b; 10.1039/c8nr02513d; 10.1039/c6lc01045h; 10.1039/b913967b; 10.1039/c2jm31692g; 10.1039/c1nr10310e; 10.1039/c5nr05290d; 10.1039/c5ra05889a; 10.1039/c5ra12648g; 10.1039/c8nr04506b; 10.1039/b809646e; 10.1039/c2nr31345f; 10.1039/c5tb00240k; 10.1039/c0mb00266f; 10.1039/c4pp00312h; 10.1…
('N–H'	'10.1039/b918035b; 10.1039/c5ra20284a; 10.1039/c5ra04041h; 10.1039/c0cp00533a; 10.1039/c4an01639d; 10.1039/c5sm01896j; 10.1039/c4cs00186a; 10.1039/9781782628354-00166; 10.1039/c5an02378e; 10.1039/c0jm00884b; 10.1039/c3tb21800g; 10.1039/c0nr00953a; 10.1039/c2nr11689h; 10.1039/c5tc00717h; 10.1039/c2py00610c; 10.1039/c8pp00256h; 10.1039/c0jm01504k; 10.1039/d0ma00646g; 10.1039/c4ra10811f; 10.1039/c5r…
('biotin'	'10.1039/b918035b; 10.1039/c3cs60476d; 10.1039/b818082b; 10.1039/c5py00525f; 10.1039/c1cs15237h; 10.1039/c6lc01045h; 10.1039/c8nr07769j; 10.1039/c7qm00557a; 10.1039/c5ra05889a; 10.1039/c6sc02403c; 10.1039/c2dt11864e; 10.1039/c2cp43859c; 10.1039/c7lc00588a; 10.1039/c7nr02474f; 10.1039/c4cs00186a; 10.1039/d0nr03581e; 10.1039/c4cs00014e; 10.1039/c7cs00612h; 10.1039/c005154c; 10.1039/9781782628354-00…
('aromatic amino acids'	'10.1039/b918035b; 10.1039/c5sm01896j; 10.1039/c7cs00612h; 10.1039/9781788016308-00163; 10.1039/c6en00278a; 10.1039/c7fd90089a; 10.1039/c3an36898j; 10.1039/c6ra10506h; 10.1039/c6ra27868j; 10.1039/c4nr01105h; 10.1039/c2an15979a; 10.1039/c3ra22676j; 10.1039/d0nr03710a; 10.1039/c6cs00542j; 10.1039/c3ay40771c; 10.1039/c6cc00518g; 10.1039/d0an00083c; 10.1039/c8cs00115d; 10.1039/c7cs00793k; 10.1039/c6r…
('poly-lysine'	'10.1039/b918035b; 10.1039/c3sm51225h; 10.1039/c5nr08691d; 10.1039/c9nr09683c; 10.1039/c8tb00408k; 10.1039/c5bm00052a; 10.1039/c4cs00492b; 10.1039/c4tb00666f; 10.1039/c5sc01472g; 10.1039/c7nr03362a; 10.1039/d0cs01121e; 10.1039/c1cs15035a; 10.1039/9781788012843-00487; 10.1039/c2md20338c; 10.1039/c5nr08465b; 10.1039/c9ra00276f')
('poly-tryptophan'	'10.1039/b918035b')
('Thr'	'10.1039/b918035b; 10.1039/c2sc20363d; 10.1039/c7nr09606b; 10.1039/c2nr32867d; 10.1039/c3an01684f; 10.1039/d0nr01631d; 10.1039/c3an36898j; 10.1039/c8bm01267a; 10.1039/c5ay02661j; 10.1039/c2sm06811g; 10.1039/c6nr07665c; 10.1039/c3cp43883j; 10.1039/c5tb00879d; 10.1039/c8an01321g; 10.1039/c6nr09362k; 10.1039/d0cs01112f; 10.1039/c7tb01957b; 10.1039/c5nr03047a; 10.1039/9781839162664-00139; 10.1039/978…
('Asn'	'10.1039/b918035b; 10.1039/c7ra06332f; 10.1039/c2nr32867d; 10.1039/c6nr05870a; 10.1039/c2sm06811g; 10.1039/c6nr07665c; 10.1039/c3cp43883j; 10.1039/c9tb00860h; 10.1039/c8an01321g; 10.1039/d0cs01112f; 10.1039/d0tb02085k; 10.1039/c7bm00904f; 10.1039/c4cs00532e; 10.1039/c8cs00115d; 10.1039/c5nr03047a; 10.1039/c9cs00199a; 10.1039/d0ra01729a; 10.1039/c9ra09045b; 10.1039/c2cs35259a; 10.1039/c2cs15344k; …
('Val'	'10.1039/b918035b; 10.1039/c3cs60476d; 10.1039/d0bm00761g; 10.1039/c8an00606g; 10.1039/c0cc05059h; 10.1039/c3an36898j; 10.1039/c5bm00002e; 10.1039/c9nr08197f; 10.1039/c2sm06811g; 10.1039/c6nr07665c; 10.1039/c6cs00542j; 10.1039/c4cs00476k; 10.1039/c3cp43883j; 10.1039/c0jm01073a; 10.1039/c1mt00060h; 10.1039/c8an01321g; 10.1039/c8tb02946f; 10.1039/d0cs01112f; 10.1039/c9cs00773c; 10.1039/d0tb02085k; …
('Leu'	'10.1039/b918035b; 10.1039/c7ra06332f; 10.1039/c9tb02666e; 10.1039/c3an01684f; 10.1039/c8tb02484g; 10.1039/c4cs00511b; 10.1039/c6nr05870a; 10.1039/c9cs00738e; 10.1039/c5bm00002e; 10.1039/d0nr04273k; 10.1039/c2sm06811g; 10.1039/c4nr04249b; 10.1039/c6nr07665c; 10.1039/c6cs00542j; 10.1039/c3cp43883j; 10.1039/c3tb20249f; 10.1039/c4ra06902a; 10.1039/c0jm01073a; 10.1039/c5nr04577k; 10.1039/c8an01321g; …
('Arg'	'10.1039/b918035b; 10.1039/c6cs00632a; 10.1039/c7nr04062h; 10.1039/c7ra06332f; 10.1039/9781782628354-00166; 10.1039/c1sm05713h; 10.1039/d0bm00761g; 10.1039/c2nr32867d; 10.1039/c8cs00008e; 10.1039/c3nr03763k; 10.1039/c4tb00304g; 10.1039/9781782622550-00218; 10.1039/c9sm01277j; 10.1039/d0tb00217h; 10.1039/c9cs00738e; 10.1039/c4tb00383g; 10.1039/c7ra01034f; 10.1039/c6nr07890g; 10.1039/d0nr04273k; 10…
('alanine'	'10.1039/b918035b; 10.1039/b818082b; 10.1039/c9nr04795f; 10.1039/c8nr05366a; 10.1039/c5ra05889a; 10.1039/c4lc00371c; 10.1039/c3cs60338e; 10.1039/c4nr04289a; 10.1039/c2cs15355f; 10.1039/9781782628354-00166; 10.1039/c1sm05713h; 10.1039/c8fd90024h; 10.1039/c8nr01009a; 10.1039/c1nr10089k; 10.1039/c5ra17729d; 10.1039/c6ra04821h; 10.1039/c7nr02813j; 10.1039/c1cy00350j; 10.1039/c6tb02881k; 10.1039/b9008…
('diphenylalanine'	'10.1039/b918035b; 10.1039/c9sm01304k; 10.1039/c6cs00542j; 10.1039/c7cs00630f; 10.1039/d0cc02914a; 10.1039/c5nr06095h; 10.1039/c8tb01978a; 10.1039/c3cc45127e; 10.1039/c7ra08460a; 10.1039/9781782625216-00001; 10.1039/c3nr02176a; 10.1039/c9cs00199a; 10.1039/c5tb00374a; 10.1039/d0ra03194a; 10.1039/c4cs00089g; 10.1039/c3ee42518e; 10.1039/c6cs00885b; 10.1039/9781788016308-00204; 10.1039/c8cs00916c; 10…
('alkylamine'	'10.1039/c0nr00972e; 10.1039/b916790k; 10.1039/b915139g; 10.1039/c0cp00999g; 10.1039/c4nr00868e; 10.1039/c6nr01191h; 10.1039/c3pp50281c; 10.1039/d0sm00949k; 10.1039/c4ta05801a; 10.1039/c2nr30271c; 10.1039/c5ra17840a; 10.1039/c3nr01810e; 10.1039/b302678g; 10.1039/c7cs00479f; 10.1039/c4cs00124a; 10.1039/c5en00179j; 10.1039/d0ee01882a; 10.1039/c3fd90007j; 10.1039/c3cs60176e; 10.1039/c1cc14630k; 10.1…
('films.Silver'	'10.1039/c0nr00972e')
('thiols'	'10.1039/c0nr00972e; 10.1039/c6cp03915d; 10.1039/c6cs00567e; 10.1039/c0an00785d; 10.1039/c1cs15237h; 10.1039/c0cs00180e; 10.1039/b105164b; 10.1039/c5fd90042e; 10.1039/c6sc02403c; 10.1039/c6nr01881e; 10.1039/c8nr04506b; 10.1039/b809646e; 10.1039/b805551c; 10.1039/c3cy00298e; 10.1039/c6fd90068b; 10.1039/c3sm51736e; 10.1039/c6gc00383d; 10.1039/c4cs00186a; 10.1039/c0jm00616e; 10.1039/b919917a; 10.103…
('silver oxide'	'10.1039/c0nr00972e; 10.1039/d0ra04736h; 10.1039/c8fd90024h; 10.1039/c5ra02278a; 10.1039/c6fd90003h; 10.1039/c7fd90095c; 10.1039/c1ja10071h; 10.1039/c9fd90012h; 10.1039/c4tc02418d; 10.1039/c5ee02474a; 10.1039/c5cc01131k; 10.1039/c4cp05012f; 10.1039/c4nr04837g; 10.1039/c6nr03368g; 10.1039/c8dt04118k; 10.1039/c5nr02995c; 10.1039/c5ra12013f; 10.1039/c1cp20624a; 10.1039/c4cc05297h; 10.1039/c8sm01223g…
('rhodamine 6G'	'10.1039/c0nr00972e; 10.1039/c7cs00451f; 10.1039/c6lc01045h; 10.1039/c4cs00186a; 10.1039/c4ay02112f; 10.1039/c6nr00502k; 10.1039/c2cc31603j; 10.1039/c4ra02741h; 10.1039/b909714g; 10.1039/c8an00606g; 10.1039/c7cs00786h; 10.1039/c5tc00717h; 10.1039/c7cs00169j; 10.1039/c7lc00484b; 10.1039/b817373g; 10.1039/c2lc40618g; 10.1039/c3cp55366c; 10.1039/c5ra26056f; 10.1039/c5an02057c; 10.1039/b815242j; 10.1…
('Rh6G'	'10.1039/c0nr00972e; 10.1039/c3cs60476d; 10.1039/c1cs15245a; 10.1039/c8re00351c; 10.1039/c7cs00209b; 10.1039/c2an36293g; 10.1039/c1cc13199k; 10.1039/d0tb01733g; 10.1039/c5an01786f; 10.1039/c4nr00594e; 10.1039/c1nr10404g; 10.1039/c4cc10414e; 10.1039/c2cp40767a; 10.1039/c5tc01296a; 10.1039/c4cp04034a; 10.1039/c9nr10700b; 10.1039/c4an00744a; 10.1039/c4ra04416a; 10.1039/c6ra06163j; 10.1039/c4ra03594a…
('aromatic C–C'	'10.1039/c0nr00972e; 10.1039/9781788010146-00318; 10.1039/c4ay02112f; 10.1039/c9ra10354f; 10.1039/c7nr01743j; 10.1039/c7ra10694g; 10.1039/c3nr03460g; 10.1039/c3tb21634a; 10.1039/c5ra24113h; 10.1039/c2jm16028e; 10.1039/c5nr03800f; 10.1039/c8ra08818g; 10.1039/c5ay02095f; 10.1039/c3an00872j; 10.1039/c2ja90058k; 10.1039/c4an01473a; 10.1039/c1nr10938c; 10.1039/c7ay02375h; 10.1039/c3ce42392a; 10.1039/c…
('lithography	Au'	'10.1039/c0nr00972e')
('dodecylamine'	'10.1039/c0nr00972e; 10.1039/c8nr02278j; 10.1039/b805551c; 10.1039/c4cs00014e; 10.1039/9781782628354-00166; 10.1039/b712175j; 10.1039/c0nr00385a; 10.1039/b916790k; 10.1039/c0cp02680h; 10.1039/c4cs00363b; 10.1039/c4nr00868e; 10.1039/c4ce00882k; 10.1039/c4ta05801a; 10.1039/c4tc02418d; 10.1039/d0na00478b; 10.1039/c2nr30271c; 10.1039/c5ra17840a; 10.1039/c4gc00164h; 10.1039/c3ra43418d; 10.1039/c5nr084…
('octylamine'	'10.1039/c0nr00972e; 10.1039/c7ra11830a; 10.1039/c2dt11864e; 10.1039/c5cs00041f; 10.1039/c4cs00186a; 10.1039/9781782628354-00166; 10.1039/c0ee00181c; 10.1039/c6nr01191h; 10.1039/c5fd90050f; 10.1039/c4ta05801a; 10.1039/c2nr30271c; 10.1039/c5fd00094g; 10.1039/c7ta04949h; 10.1039/c4nr06816e; 10.1039/c4tc01422g; 10.1039/c4cs00124a; 10.1039/c4tb01083c; 10.1039/c3cs60054h; 10.1039/9781782628354-00001; …
('PEDOT'	'10.1039/c0nr00972e; 10.1039/c8cp07137c; 10.1039/c5ra20284a; 10.1039/c1cp22693b; 10.1039/c5nr02824h; 10.1039/d0tc00498g; 10.1039/c4nr00708e; 10.1039/c1fd00081k; 10.1039/c4ra07463g; 10.1039/c1cp20265k; 10.1039/c4nr00612g; 10.1039/c3cs00009e; 10.1039/d0cp02220a; 10.1039/d0ta05100d; 10.1039/c4nr00868e; 10.1039/c6ra28246f; 10.1039/c2jm32402d; 10.1039/c5tc02117k; 10.1039/c9ra07043e; 10.1039/c3cp53602e…
('aluminium'	'10.1039/c0nr00972e; 10.1039/c4sc00052h; 10.1039/c5ra05889a; 10.1039/b809646e; 10.1039/b910059h; 10.1039/c1fd00081k; 10.1039/c0cp00233j; 10.1039/c1nr11106j; 10.1039/c3cp51085a; 10.1039/c1jm11492a; 10.1039/c3an01463k; 10.1039/d0mh00951b; 10.1039/c4nr01285b; 10.1039/d0ay00787k; 10.1039/c2sm06666a; 10.1039/c8nr01009a; 10.1039/c8cs00849c; 10.1039/b408394f; 10.1039/c6en00708b; 10.1039/c5nr06146f; 10.1…
('Oleylamine'	'10.1039/c0nr00972e; 10.1039/c5nr04460j; 10.1039/b914765a; 10.1039/b806686h; 10.1039/c5ra08788k; 10.1039/c9na00203k; 10.1039/c5tc00303b; 10.1039/c3ta11530e; 10.1039/c1jm10337g; 10.1039/c9nr08352a; 10.1039/c2nr30271c; 10.1039/c6ra07782j; 10.1039/c8nr01625a; 10.1039/c6fd00012f; 10.1039/c7ta04949h; 10.1039/c1jm14612b; 10.1039/9781782620358-00001; 10.1039/c5ce00112a; 10.1039/c4ra06902a; 10.1039/c4cs0…
('Graphene'	'10.1039/c0nr00972e; 10.1039/c4ra08050e; 10.1039/c3cs60476d; 10.1039/c3cp51901e; 10.1039/c6nr03434a; 10.1039/c8nr07769j; 10.1039/c3cs60338e; 10.1039/c1jm12676h; 10.1039/d0tb01559h; 10.1039/c2cp43642f; 10.1039/c4nr00612g; 10.1039/c0sm00534g; 10.1039/c3cs00009e; 10.1039/c2cp42141k; 10.1039/c7cs00786h; 10.1039/c8nr00200b; 10.1039/c7ra10479k; 10.1039/c7cs00169j; 10.1039/c1dt11186h; 10.1039/d0ta05100d…
('Silver nitrate'	'10.1039/c0nr00972e; 10.1039/c5an00474h; 10.1039/c2cs15355f; 10.1039/c3nr00898c; 10.1039/c4ra17233g; 10.1039/c9ra10421f; 10.1039/c2ay05744a; 10.1039/c7dt00581d; 10.1039/c7cp07695a; 10.1039/c0an00473a; 10.1039/c9na00461k; 10.1039/c3gc36831a; 10.1039/c7ra08293b; 10.1039/c7nr05974d; 10.1039/c8ra09364d; 10.1039/c3nr02269b; 10.1039/c4en00067f; 10.1039/c5cc01131k; 10.1039/c6nr00631k; 10.1039/c6ra10506h…
('gold(III) chloride trihydrate'	'10.1039/c0nr00972e; 10.1039/c3nr02905k; 10.1039/c2jm16220b; 10.1039/c4ra05688d; 10.1039/c4cp05854b; 10.1039/c8sm00534f; 10.1039/c3nr06167a; 10.1039/c5nr06635b; 10.1039/c8sc03681k; 10.1039/c6py00465b; 10.1039/c8na00302e; 10.1039/c5pp00463b; 10.1039/c0cp01755h; 10.1039/c9ra02089f; 10.1039/c6nr07520g; 10.1039/c8na00257f; 10.1039/c7ra06573f; 10.1039/c7nr03172f; 10.1039/c0cp01859g; 10.1039/c8sm00091c…
('HAuCl4·3H2O'	'10.1039/c0nr00972e; 10.1039/c8nr05366a; 10.1039/c7nr04062h; 10.1039/c3cy00298e; 10.1039/c5ra06921a; 10.1039/c3ta11546a; 10.1039/c5nr04460j; 10.1039/c3ra22739a; 10.1039/b9nr00053d; 10.1039/c3nr06560j; 10.1039/c6ra11475j; 10.1039/c0nj00505c; 10.1039/c7fd00220c; 10.1039/c1sm05713h; 10.1039/c4nr06964a; 10.1039/c4ra05688d; 10.1039/b909714g; 10.1039/c6cp02196d; 10.1039/c0cp02508a; 10.1039/c5sc01535a; …
('Rhodamine6G'	'10.1039/c0nr00972e')
('Norfolk NR4 7TJ'	'10.1039/c1pp05014a; 10.1039/c4pp00312h; 10.1039/c4an01466a; 10.1039/c5pp00463b; 10.1039/c7an00898h; 10.1039/c7nr06020c; 10.1039/c8pp00354h')
('phthalocyanine'	'10.1039/c1pp05014a; 10.1039/b602830f; 10.1039/c0cs00180e; 10.1039/c2cp43859c; 10.1039/c5cs00041f; 10.1039/c4pp00312h; 10.1039/c7cs00169j; 10.1039/b811424m; 10.1039/c4cp00695j; 10.1039/d0cs00671h; 10.1039/b818851n; 10.1039/c2nr30286a; 10.1039/c4cs00143e; 10.1039/c5pp00463b; 10.1039/c2an15979a; 10.1039/c8nj01773e; 10.1039/c2ra20812a; 10.1039/c6ra10473h; 10.1039/c7ta05709a; 10.1039/c4nj01619j; 10.1…
('zinc–phthalocyanine'	'10.1039/c1pp05014a')
('carboxy'	'10.1039/c1pp05014a; 10.1039/c4cc07644c; 10.1039/9781788016308-00031; 10.1039/9781788010146-00318; 10.1039/c3tb21526a; 10.1039/c5sm01896j; 10.1039/9781782628354-00166; 10.1039/c7ay01392b; 10.1039/c9nr06549k; 10.1039/c5nr01538c; 10.1039/c3cs60433k; 10.1039/c9tb02666e; 10.1039/c4en00138a; 10.1039/c3cs60149h; 10.1039/c5sc01535a; 10.1039/b915139g; 10.1039/c4tb00304g; 10.1039/c0nr00746c; 10.1039/c5py0…
('thiolates'	'10.1039/c1pp05014a; 10.1039/c6cp03915d; 10.1039/c6cs00567e; 10.1039/c1cs15237h; 10.1039/c0cs00180e; 10.1039/b805551c; 10.1039/c3cy00298e; 10.1039/d0an00609b; 10.1039/c2cs15355f; 10.1039/9781782628354-00166; 10.1039/c1jm11945a; 10.1039/c4cs00511b; 10.1039/c6cc06108g; 10.1039/c5cs00644a; 10.1039/c1cp22279a; 10.1039/c4tb00962b; 10.1039/b903921j; 10.1039/c2ra21761a; 10.1039/c4tb00383g; 10.1039/c4ra1…
('Au–S'	'10.1039/c1pp05014a; 10.1039/c1cs15237h; 10.1039/c1sm05223c; 10.1039/b805551c; 10.1039/c3ra22739a; 10.1039/c1cs15280g; 10.1039/d0tb01750g; 10.1039/c7nr00400a; 10.1039/c2ee23513g; 10.1039/c1cs15213k; 10.1039/c8tb02484g; 10.1039/c2sm26777b; 10.1039/c5nr01006c; 10.1039/b310967b; 10.1039/c4cs00143e; 10.1039/c4tb00383g; 10.1039/c4ra16294c; 10.1039/c8tb00902c; 10.1039/c2nr30640a; 10.1039/c1an15411g; 10…
('phthalocyanines'	'10.1039/c1pp05014a; 10.1039/b602830f; 10.1039/c5nr08691d; 10.1039/c4cp00695j; 10.1039/c4cs00143e; 10.1039/c3ra43418d; 10.1039/b202462d; 10.1039/c2an15979a; 10.1039/c8nj01773e; 10.1039/c2ra20812a; 10.1039/c3ee44078h; 10.1039/c6ra10473h; 10.1039/c4ra06902a; 10.1039/d0na00615g; 10.1039/c7ta05709a; 10.1039/c4nj01619j; 10.1039/c6ra27539g; 10.1039/d0tb02085k; 10.1039/c4ra01769b; 10.1039/c3cs60273g; 10…
('Pc'	'10.1039/c1pp05014a; 10.1039/c3ra41252k; 10.1039/c4cp00695j; 10.1039/d0cs00671h; 10.1039/9781782622208-00209; 10.1039/c5ra12025j; 10.1039/c8nj01773e; 10.1039/c7ta05709a; 10.1039/c4nj01619j; 10.1039/d0tb02085k; 10.1039/c3py00075c; 10.1039/c4cp04633a; 10.1039/c8cs00001h; 10.1039/c2sm27121d; 10.1039/c8cs00118a; 10.1039/c7pp00225d; 10.1039/c3nj00146f; 10.1039/c4pp00315b; 10.1039/c5en00074b; 10.1039/c…
('Zn(II) phthalocyanine'	'10.1039/c1pp05014a')
('tetraoctylammonium bromide'	'10.1039/c1pp05014a; 10.1039/b602830f; 10.1039/c1cs15237h; 10.1039/c1sm05223c; 10.1039/b809646e; 10.1039/b805551c; 10.1039/c3cy00298e; 10.1039/c9cp06849j; 10.1039/c4nr00708e; 10.1039/c2cs15355f; 10.1039/c3ra00102d; 10.1039/b916790k; 10.1039/c0sm00684j; 10.1039/c6ay02767a; 10.1039/b811424m; 10.1039/b303117a; 10.1039/b819627c; 10.1039/c8nr07918h; 10.1039/c0nr00155d; 10.1039/c4ta05801a; 10.1039/9781…
('C11Pc'	'10.1039/c1pp05014a; 10.1039/c5pp00463b; 10.1039/c7pp00225d; 10.1039/d0ra08617g')
('zinc phthalocyanine'	'10.1039/c1pp05014a; 10.1039/b602830f; 10.1039/c5tb00240k; 10.1039/c4pp00312h; 10.1039/c5nr08691d; 10.1039/c4cp00695j; 10.1039/9781782622208-00209; 10.1039/c9nh00628a; 10.1039/c5pp00463b; 10.1039/c0jm01073a; 10.1039/c4nj01619j; 10.1039/c8pp00271a; 10.1039/c0nr00126k; 10.1039/c7nr08350e; 10.1039/9781782623939-00192; 10.1039/d0tb00289e; 10.1039/c0pp00147c; 10.1039/c3nr34005h; 10.1039/c4cs00155a; 10…
('HS-PEG-COOH 5000'	'10.1039/c1pp05014a')
('HeNe'	'10.1039/c1pp05014a; 10.1039/c7sm01533j; 10.1039/c5en00155b; 10.1039/c8en01267a; 10.1039/c5tc01668a; 10.1039/c8ra07315e; 10.1039/c2sm06666a; 10.1039/c3cp51420j; 10.1039/c2ib20155k; 10.1039/c7en00685c; 10.1039/c5nr07965a; 10.1039/c2ay05744a; 10.1039/c0cc05059h; 10.1039/c6ra21568h; 10.1039/c4sm00908h; 10.1039/c9re00403c; 10.1039/c7ra05451c; 10.1039/c2jm16223g; 10.1039/c3an36898j; 10.1039/c8nr02057d…
('1	1′	4	4′	8	8′	15	15′	18	18′	22	22′-tetradecakisdecyl-25	25′-(11	11′dithiodiundecyl) diphthalocyanine zinc'	'10.1039/c1pp05014a')
('C11Pc phthalocyanine'	'10.1039/c1pp05014a; 10.1039/c5pp00463b')
('PEG-COOH 3000 Da'	'10.1039/c1pp05014a')
('α-thio-ω-carboxy polyethylene glycol'	'10.1039/c1pp05014a; 10.1039/c5pp00463b; 10.1039/c7pp00225d; 10.1039/c9cs00651f')
('Gold(III) chloride tetrahydrate'	'10.1039/c1pp05014a; 10.1039/c7tc00064b')
('MES'	'10.1039/c1pp05014a; 10.1039/c8ra05929b; 10.1039/c7en00720e; 10.1039/c4cs00186a; 10.1039/c4nr00595c; 10.1039/c8sc02841a; 10.1039/c2nr32447d; 10.1039/c3nr06167a; 10.1039/c4ra09848j; 10.1039/c2an35717h; 10.1039/c6nr05870a; 10.1039/c5en00161g; 10.1039/b915680a; 10.1039/c4tb01915f; 10.1039/c3tb21145b; 10.1039/c5pp00463b; 10.1039/9781839160974-00211; 10.1039/b814204a; 10.1039/b902023c; 10.1039/c9bm010…
('2-(N-morpholino)ethanesulfonic acid'	'10.1039/c1pp05014a; 10.1039/c4cs00186a; 10.1039/c7an01424d; 10.1039/c3nr06167a; 10.1039/9781782622109-00245; 10.1039/c2an35717h; 10.1039/b915680a; 10.1039/c4tb01915f; 10.1039/c5pp00463b; 10.1039/9781839160974-00211; 10.1039/c9en00983c; 10.1039/c2ay25942g; 10.1039/c8tb00633d; 10.1039/c4cs00476k; 10.1039/c7cp04835a; 10.1039/c0an01021a; 10.1039/c9na00328b; 10.1039/c7tc02665j; 10.1039/c8tb02299b; 10…
('Tween 20'	'10.1039/c1pp05014a; 10.1039/c8ja00037a; 10.1039/c8cp01838c; 10.1039/c7nr04062h; 10.1039/c4pp00312h; 10.1039/c3nr05211g; 10.1039/c5nr01970b; 10.1039/b311905j; 10.1039/c4cs00370e; 10.1039/c4nr07248k; 10.1039/c3gc40573g; 10.1039/c0an00473a; 10.1039/c4en00017j; 10.1039/b407535h; 10.1039/c2an35717h; 10.1039/c4en00211c; 10.1039/c4nr07421a; 10.1039/b9nr00172g; 10.1039/c9ra00125e; 10.1039/c2nr32305b; 10…
('Polyoxyethylene (20) sorbitan monolaurate'	'10.1039/c1pp05014a')
('polysorbate'	'10.1039/c1pp05014a; 10.1039/c5nr01538c; 10.1039/c6ra07699h; 10.1039/9781788016308-00061; 10.1039/c4nr07421a; 10.1039/d0ay01685c; 10.1039/c3cs60296f; 10.1039/c8bm01444b; 10.1039/c6sm00661b; 10.1039/c2jm35334b; 10.1039/c6ra26044f; 10.1039/c9ra08508d; 10.1039/c3nr02286b; 10.1039/9781788016308-00001; 10.1039/9781839162664-00001')
('HS-PEG-COOH 3000'	'10.1039/c1pp05014a')
('1-ethyl-3-(3-dimethylaminopropyl) carbodiimide hydrochloride'	'10.1039/c1pp05014a; 10.1039/d0an00563k; 10.1039/c2cs15340h; 10.1039/c0jm01504k; 10.1039/c4ra09848j; 10.1039/c5ra20474g; 10.1039/c5ra25953c; 10.1039/c4ra00776j; 10.1039/c8tb00596f; 10.1039/c8ra03919d; 10.1039/c2bm00127f; 10.1039/c0ay00574f; 10.1039/c8an02022a; 10.1039/c4tb02124j; 10.1039/c1jm13700j; 10.1039/c2ra20099f; 10.1039/c4ra02965h; 10.1039/c3ra46757k; 10.1039/c3ay41957f; 10.1039/c9sm01715a…
('D-hydroxysulfosuccinimide sodium'	'10.1039/c1pp05014a')
('succinimidyl ester'	'10.1039/c1pp05014a; 10.1039/c8ra05929b; 10.1039/c4cs00186a; 10.1039/c6nr08497d; 10.1039/c5sc00020c; 10.1039/c2an35448a; 10.1039/c4cs00051j; 10.1039/c3tb20828a; 10.1039/c6an00193a; 10.1039/c2ta00771a; 10.1039/c4cs00492b; 10.1039/c1ay05151b; 10.1039/c7ra00224f; 10.1039/c7nr00172j; 10.1039/d0cs01121e; 10.1039/c7nr04994c; 10.1039/c7ay01276d; 10.1039/c1nr00002k; 10.1039/c1sc00242b; 10.1039/c7ra00519a…
('C11PC phthalocyanine'	'10.1039/c1pp05014a')
('disodium'	'10.1039/c1pp05014a; 10.1039/b602830f; 10.1039/c3cp52584h; 10.1039/c6ra20472d; 10.1039/c9nr07235g; 10.1039/d0cs00379d; 10.1039/c1jm12919h; 10.1039/c5ra00126a; 10.1039/9781782623939-00192; 10.1039/b800331a; 10.1039/d0bm01099e; 10.1039/c4tb00340c; 10.1039/c0nj00292e; 10.1039/b306043h; 10.1039/c9na00308h; 10.1039/c7nr07035g; 10.1039/c7se00371d')
('9	10-anthracenedipropionic acid'	'10.1039/c1pp05014a; 10.1039/c0an00144a; 10.1039/c0nr00126k; 10.1039/9781782623939-00192; 10.1039/c2jm30897e; 10.1039/c0nr00096e')
('ADPA'	'10.1039/c1pp05014a; 10.1039/9781782622208-00209; 10.1039/c6cs00442c; 10.1039/c5pp00463b; 10.1039/c0an00144a; 10.1039/c0nr00126k; 10.1039/9781782623939-00192; 10.1039/d0na00533a; 10.1039/c0nr00096e')
('endoperoxide'	'10.1039/c1pp05014a; 10.1039/b602830f; 10.1039/c5tb00240k; 10.1039/c4pp00312h; 10.1039/9781782622208-00209; 10.1039/d0bm00897d; 10.1039/c4tb00340c; 10.1039/c7tc04130f; 10.1039/c8nr03092h; 10.1039/c3tb21442g; 10.1039/d0na00533a; 10.1039/c2bm00066k; 10.1039/c0nr00096e')
('L-glutamine'	'10.1039/c1pp05014a; 10.1039/b602830f; 10.1039/c6bm00946h; 10.1039/d0nr01627f; 10.1039/c7ra05134d; 10.1039/c9nr06327g; 10.1039/b913967b; 10.1039/c5nr03646a; 10.1039/c7en00071e; 10.1039/c7nr04724j; 10.1039/c4pp00312h; 10.1039/c8nr07730d; 10.1039/c6ra19861a; 10.1039/c9tb00937j; 10.1039/c9bm01572h; 10.1039/c0jm01504k; 10.1039/c6tb03248f; 10.1039/d0na00256a; 10.1039/c8nr09849b; 10.1039/c8tb00022k; 10…
('trypan blue'	'10.1039/c1pp05014a; 10.1039/c5nr03646a; 10.1039/c5ra05889a; 10.1039/c7nr04062h; 10.1039/c3an01679j; 10.1039/c9ra09523c; 10.1039/c6sc02465c; 10.1039/c9tb00937j; 10.1039/c9bm01572h; 10.1039/c7ra01904a; 10.1039/c4an01276c; 10.1039/c6bm00500d; 10.1039/9781782622109-00245; 10.1039/c6py00465b; 10.1039/c8nr00693h; 10.1039/c6ra01546h; 10.1039/c7nr01176h; 10.1039/c6ra16310f; 10.1039/c5ra02151k; 10.1039/c…
('phenol red'	'10.1039/c1pp05014a; 10.1039/c9nr04795f; 10.1039/c7en00071e; 10.1039/c4cs00186a; 10.1039/c8nr01009a; 10.1039/c2ib20155k; 10.1039/c8nr02275e; 10.1039/c3an01684f; 10.1039/c3fo60351b; 10.1039/c8na00208h; 10.1039/c3py01475d; 10.1039/c6py00465b; 10.1039/c5sm00082c; 10.1039/c9nr05624f; 10.1039/c5nr04963f; 10.1039/d0tb00629g; 10.1039/c3nr00284e; 10.1039/c6tb02023b; 10.1039/b918427a; 10.1039/c4nr01491j; …
('propidium iodide'	'10.1039/c1pp05014a; 10.1039/b818082b; 10.1039/c9tb02700a; 10.1039/c5nr05290d; 10.1039/c5ra05889a; 10.1039/c8ra03487g; 10.1039/c0mb00266f; 10.1039/c5cs00041f; 10.1039/c4mh00164h; 10.1039/c5an02378e; 10.1039/c5ra27185a; 10.1039/d0na00343c; 10.1039/c3an01463k; 10.1039/c8ra08982e; 10.1039/c4nr04970e; 10.1039/c8sm00534f; 10.1039/c6tb03248f; 10.1039/d0ma00646g; 10.1039/c8nr09849b; 10.1039/c4tb00840e; …
('glycylphenylalanyl-aminofluorocoumarin'	'10.1039/c1pp05014a')
('bis-alanylalanyl-phenylalanyl-rhodamine 110'	'10.1039/c1pp05014a')
('Staurosporine'	'10.1039/c1pp05014a; 10.1039/c4pp00312h; 10.1039/c9cs00738e; 10.1039/d0ra02801k; 10.1039/c6ra16310f; 10.1039/c7pp00225d; 10.1039/c9ra00613c; 10.1039/c4ay02157f')
('Triton X 100'	'10.1039/c1pp05014a; 10.1039/c0sm00789g; 10.1039/c5ra00409h; 10.1039/c5nj01922b; 10.1039/c4nj00547c; 10.1039/c8ja90025f; 10.1039/c6nr08807d')
('lactate'	'10.1039/c1pp05014a; 10.1039/c5ra05889a; 10.1039/d0ra04736h; 10.1039/c3cs60338e; 10.1039/c2ib20117h; 10.1039/c7ra04415a; 10.1039/c4cs00186a; 10.1039/c3ra00102d; 10.1039/c7cs00525c; 10.1039/c5ra27185a; 10.1039/c8ra08982e; 10.1039/c9en00222g; 10.1039/c8nr06191b; 10.1039/c5ra17729d; 10.1039/c9sc01942a; 10.1039/d0nr01631d; 10.1039/c7nr04979j; 10.1039/c0cs00018c; 10.1039/c6nr05870a; 10.1039/c7fd90089a…
('resazurin'	'10.1039/c1pp05014a; 10.1039/b820052a; 10.1039/b818082b; 10.1039/c6cp07895h; 10.1039/c5ra05889a; 10.1039/c3cy00298e; 10.1039/b909052p; 10.1039/c7fd00220c; 10.1039/c5an02378e; 10.1039/c6fd00180g; 10.1039/d0nr06040b; 10.1039/c5ra08788k; 10.1039/c0jm01504k; 10.1039/c3cp43882a; 10.1039/c6py00465b; 10.1039/c6dt03811e; 10.1039/c9bm00243j; 10.1039/c6cp02719a; 10.1039/9781839160974-00211; 10.1039/c7an004…
('resorufin'	'10.1039/c1pp05014a; 10.1039/b820052a; 10.1039/b818082b; 10.1039/c6cp07895h; 10.1039/c5ra05889a; 10.1039/c3cy00298e; 10.1039/b909052p; 10.1039/c7fd00220c; 10.1039/c6fd00180g; 10.1039/d0nr06040b; 10.1039/c9sc01666j; 10.1039/c7cs00169j; 10.1039/c3cs60215j; 10.1039/c0jm01504k; 10.1039/c5nr06146f; 10.1039/c3cp43882a; 10.1039/c6py00465b; 10.1039/c6cp02719a; 10.1039/c1oc90014e; 10.1039/c7an00461c; 10.1…
('HS-PEG-COOH'	'10.1039/c1pp05014a; 10.1039/d0nr01690j; 10.1039/d0tb01246g; 10.1039/c3cs60346f')
('zinc(II) phthalocyanine'	'10.1039/c1pp05014a; 10.1039/c4cs00170b; 10.1039/d0nr04080k; 10.1039/c7ta05709a; 10.1039/d0tb02085k; 10.1039/c5bm00332f; 10.1039/c7nr01836c; 10.1039/c2ib20125a')
('octyl-substituted zinc(II) phthalocyanine'	'10.1039/c1pp05014a')
('disodium 9	10-anthracenedipropionic acid'	'10.1039/c1pp05014a')
('Propidium iodide'	'10.1039/c1pp05014a; 10.1039/c5ra05889a; 10.1039/c0mb00266f; 10.1039/d0na00343c; 10.1039/c7nr00922d; 10.1039/c6cc02202b; 10.1039/c8en00325d; 10.1039/c8ib00038g; 10.1039/c3tb21310b; 10.1039/9781782623939-00192; 10.1039/c0nr00618a; 10.1039/c7pp00225d; 10.1039/c4tb00536h; 10.1039/c4nj00301b; 10.1039/c5en00074b; 10.1039/c8pp00354h; 10.1039/c9ra03962g; 10.1039/c6sc04127b; 10.1039/c9bm00762h; 10.1039/c…
('γ-Al2O3'	'10.1039/c5cp02547h; 10.1039/c8nr02278j; 10.1039/c2ce25815c; 10.1039/c6cs00094k; 10.1039/c5ew00152h; 10.1039/c3cp51085a; 10.1039/c5cp06710c; 10.1039/c9gc01619h; 10.1039/c6cy02586b; 10.1039/c6cy00403b; 10.1039/c6ta10748f; 10.1039/c2cs35371g; 10.1039/c4ta05801a; 10.1039/b712035d; 10.1039/c4ra10445e; 10.1039/c2cc30615h; 10.1039/c8fd90014k; 10.1039/d0na00478b; 10.1039/d0cy00847h; 10.1039/c5cy01043h; …
('Ceria'	'10.1039/c5cp02547h; 10.1039/d0cp05456a; 10.1039/9781782629139-00273; 10.1039/b806400h; 10.1039/c3nr00917c; 10.1039/c5cp01685a; 10.1039/c3ra41739e; 10.1039/c9cp06579b; 10.1039/c7nr02770b; 10.1039/c2ee22310d; 10.1039/c7nr01176h; 10.1039/c6an00129g; 10.1039/c0cp00729c; 10.1039/c6ra07504e; 10.1039/c5cs00350d; 10.1039/c4nr06060a; 10.1039/c4en00105b; 10.1039/c3cs60296f; 10.1039/c7cs00104e; 10.1039/c7r…
('Ce2O4'	'10.1039/c5cp02547h')
('Ce13O26'	'10.1039/c5cp02547h; 10.1039/b805904g')
('RhO'	'10.1039/c5cp02547h')
('carbon monoxide'	'10.1039/c5cp02547h; 10.1039/c1cs15237h; 10.1039/c5ra16245a; 10.1039/c8nr02278j; 10.1039/c8cp04798g; 10.1039/c9nr06071e; 10.1039/c0cp00233j; 10.1039/c2cs15355f; 10.1039/d0ma00244e; 10.1039/c8cs00336j; 10.1039/c8cp04954h; 10.1039/c1cy00269d; 10.1039/c2em30631j; 10.1039/c5cp06710c; 10.1039/c0cp02680h; 10.1039/c7cs00786h; 10.1039/c1dt11186h; 10.1039/b811424m; 10.1039/c9cy00328b; 10.1039/c6nr01191h; …
('nitrogen oxides'	'10.1039/c5cp02547h; 10.1039/c6en00159a; 10.1039/c4ra02741h; 10.1039/d0ay01521k; 10.1039/c9ta03385h; 10.1039/c7ra06931f; 10.1039/c3dt32348j; 10.1039/c2nr33575a; 10.1039/c2cs35261c; 10.1039/c3em00224a; 10.1039/c9nr01408j; 10.1039/c2ja90058k; 10.1039/c4cs00039k; 10.1039/c6cp08041c; 10.1039/d0nr01092h; 10.1039/c5ra09351a; 10.1039/c9tb00078j; 10.1039/b924152c; 10.1039/c8dt00721g; 10.1039/978178262164…
('TWC'	'10.1039/c5cp02547h; 10.1039/c9ra04636d')
('Alumina'	'10.1039/c5cp02547h; 10.1039/c4cc07644c; 10.1039/b603020c; 10.1039/c3ta13997b; 10.1039/c6cp08531h; 10.1039/c1ja10071h; 10.1039/c6ra16312b; 10.1039/c8nj03076f; 10.1039/c0ee00541j; 10.1039/c3ja90051g; 10.1039/c6ra26346a; 10.1039/c5ra22581g; 10.1039/c0cp90161j; 10.1039/c8sm00925b; 10.1039/c2ra20812a; 10.1039/c9cs00713j; 10.1039/d0ee01882a; 10.1039/c5sc03678j; 10.1039/c9se00258h; 10.1039/c5ra01176k; …
('aluminum oxides'	'10.1039/c5cp02547h; 10.1039/c2ra20464a; 10.1039/c2ja90058k; 10.1039/c6nr04923k; 10.1039/d0ra04264a; 10.1039/c8mh01365a')
('ethane'	'10.1039/c5cp02547h; 10.1039/c2nr31662e; 10.1039/c9cs00575g; 10.1039/d0nr03581e; 10.1039/c3an01601c; 10.1039/c8nr05509b; 10.1039/d0na00343c; 10.1039/c5tc01668a; 10.1039/c0cp02680h; 10.1039/c3cp51420j; 10.1039/c3en00063j; 10.1039/c9fd00001a; 10.1039/c8nr09849b; 10.1039/c6cp07011f; 10.1039/c5sm00082c; 10.1039/c3nr06539a; 10.1039/c7nr02977b; 10.1039/c6cp08059f; 10.1039/b313667c; 10.1039/c4cy00709c; …
('methyl tert-butyl ether'	'10.1039/c5cp02547h; 10.1039/c1ee02875h; 10.1039/c8py01748d; 10.1039/c7py00571g; 10.1039/c2ob26808f; 10.1039/c4ta00736k; 10.1039/c9tb00078j; 10.1039/9781782621645-00155; 10.1039/c9ra00276f')
('hydroxyls'	'10.1039/c5cp02547h; 10.1039/c4nr01544d; 10.1039/c4cs00186a; 10.1039/b703897f; 10.1039/d0nr04795c; 10.1039/c3nr01287e; 10.1039/c9en00222g; 10.1039/b915139g; 10.1039/d0na00275e; 10.1039/c7sm01035d; 10.1039/c3ta00949a; 10.1039/c6fd90049f; 10.1039/c3ta10643h; 10.1039/9781782622109-00245; 10.1039/c2nr30286a; 10.1039/c5ce02099a; 10.1039/c4cp03080j; 10.1039/c9cs00738e; 10.1039/c8tc05448g; 10.1039/c1sm0…
('γ-alumina'	'10.1039/c5cp02547h; 10.1039/c3ta14436d; 10.1039/c3cp51085a; 10.1039/c1cy00269d; 10.1039/c6cy02586b; 10.1039/c4ra10445e; 10.1039/c6fd90017h; 10.1039/c4dt00504j; 10.1039/c8na00345a; 10.1039/c8fd90013b; 10.1039/c9cs00713j; 10.1039/c2cp23684b; 10.1039/c4an00593g; 10.1039/c5cy00285k; 10.1039/c7qm00007c; 10.1039/c9se00258h; 10.1039/c2cp40715a; 10.1039/c4nr07554d; 10.1039/c6cs00135a; 10.1039/c2cy20343j…
('Al3+'	'10.1039/c5cp02547h; 10.1039/c8nr02278j; 10.1039/c9an01309a; 10.1039/c5cs00769k; 10.1039/c3ra47617k; 10.1039/c7ra01034f; 10.1039/c3ra40520f; 10.1039/c9ta03385h; 10.1039/c8cs00152a; 10.1039/c6nh00077k; 10.1039/c5en00130g; 10.1039/c6cs00542j; 10.1039/c1cs15245a; 10.1039/c4cp04946b; 10.1039/c5cc00814j; 10.1039/c5ce00112a; 10.1039/c0jm02702b; 10.1039/c0cs00088d; 10.1039/c3cs60296f; 10.1039/c9qi00602h…
('γ-Al2O3(001)'	'10.1039/c5cp02547h; 10.1039/c6cy02586b')
('γ-Al2O3(100)'	'10.1039/c5cp02547h')
('ΔE'	'10.1039/c5cp02547h; 10.1039/c6cy02586b; 10.1039/c4cp02198c; 10.1039/c1cs15184c; 10.1039/c7cp03516k; 10.1039/c2nr31788e; 10.1039/c002280b; 10.1039/c6cp00480f; 10.1039/c9cp03473k; 10.1039/c7cy00773f; 10.1039/c4nj00547c; 10.1039/c6ra00493h; 10.1039/c5ra16876g; 10.1039/d0dt00754d')
('〈Ce–O〉'	'10.1039/c5cp02547h')
('CeO2 deposited'	'10.1039/c5cp02547h')
('−1.3'	'10.1039/c5cp02547h; 10.1039/9781788016308-00080; 10.1039/c8nr09855g; 10.1039/d0ra00408a; 10.1039/d0ee01860k; 10.1039/d0sc00875c; 10.1039/9781782623809-00063')
('Al3+(3O)'	'10.1039/c5cp02547h')
('−0.7'	'10.1039/c5cp02547h; 10.1039/c5cp01685a; 10.1039/c1fd00077b; 10.1039/c9nr05783h; 10.1039/c9cs00713j; 10.1039/d0ee01860k; 10.1039/c8fd00219c; 10.1039/c8ta01367e; 10.1039/c4ra03277b; 10.1039/c9ra02614b; 10.1039/c5cc09827k; 10.1039/d0cp01117g')
('Al3+(5O)'	'10.1039/c5cp02547h')
('−0.1'	'10.1039/c5cp02547h; 10.1039/c5cp01685a; 10.1039/c9nr05783h; 10.1039/c6cp02634f')
('Al3+(4O)'	'10.1039/c5cp02547h')
('A-1h'	'10.1039/c5cp02547h')
('Al3+(6O)'	'10.1039/c5cp02547h')
('2CeO2 deposited'	'10.1039/c5cp02547h')
('1CeO2'	'10.1039/c5cp02547h')
('2CeO2'	'10.1039/c5cp02547h; 10.1039/c4en00079j')
('Ce2O3'	'10.1039/c5cp02547h; 10.1039/d0ra04736h; 10.1039/b806400h; 10.1039/c4en00052h; 10.1039/c9en00222g; 10.1039/d0ay01521k; 10.1039/c9cp06579b; 10.1039/c2ee22310d; 10.1039/d0tb00629g; 10.1039/c6ra23046f; 10.1039/c7ta05768g; 10.1039/c4en00105b; 10.1039/c4en00034j; 10.1039/b805904g; 10.1039/c6cs00829a; 10.1039/c4en00079j; 10.1039/c2an36205h; 10.1039/c8cs01021h; 10.1039/d0nr01203c; 10.1039/c7cy00499k; 10…
('Ce2O3 deposited'	'10.1039/c5cp02547h')
('A-2h'	'10.1039/c5cp02547h')
('1Ce3+'	'10.1039/c5cp02547h')
('2Ce3+'	'10.1039/c5cp02547h; 10.1039/d0ra04736h; 10.1039/c7nr02770b; 10.1039/c4en00105b; 10.1039/c4ce01219d')
('Stoichiometric'	'10.1039/c5cp02547h')
('Ce13O26 deposited'	'10.1039/c5cp02547h')
('−0.9'	'10.1039/c5cp02547h; 10.1039/c5cp01685a; 10.1039/c9cs00713j; 10.1039/d0cp03348k; 10.1039/d0ee01860k; 10.1039/c8fd00219c; 10.1039/c8ta01367e')
('A-13a′′'	'10.1039/c5cp02547h')
('−1.8'	'10.1039/c5cp02547h; 10.1039/c5cp01685a; 10.1039/c8nr09855g; 10.1039/d0ee01860k; 10.1039/d0sc00875c; 10.1039/c6cp01229a; 10.1039/c6cp02634f; 10.1039/c9na00308h')
('−1.4'	'10.1039/c5cp02547h; 10.1039/c8nr04566f; 10.1039/c5en00225g; 10.1039/c9nj03227d; 10.1039/c5cc09827k; 10.1039/c5cs00631g; 10.1039/c5ra16876g')
('A-13c'	'10.1039/c5cp02547h')
('−0.6'	'10.1039/c5cp02547h; 10.1039/c5cp01685a; 10.1039/c9cs00713j; 10.1039/c8fd00219c; 10.1039/c6tc03218d')
('A-13e'	'10.1039/c5cp02547h')
('A-13h'	'10.1039/c5cp02547h')
('Ce13O25 deposited'	'10.1039/c5cp02547h')
('A-13n'	'10.1039/c5cp02547h')
('B-1e'	'10.1039/c5cp02547h')
('4CeO2 deposited'	'10.1039/c5cp02547h')
('3CeO2'	'10.1039/c5cp02547h')
('B-13c'	'10.1039/c5cp02547h')
('B-13e'	'10.1039/c5cp02547h')
('B-13f'	'10.1039/c5cp02547h')
('E\\nads'	'10.1039/c5cp02547h')
('〈Rh–O〉'	'10.1039/c5cp02547h')
('A-Rh-1a'	'10.1039/c5cp02547h')
('−3.3'	'10.1039/c5cp02547h; 10.1039/c5cp01685a; 10.1039/c4cy00709c; 10.1039/c5en00066a; 10.1039/b9nr00416e; 10.1039/d0ra05752e')
('A-Rh-1b'	'10.1039/c5cp02547h')
('−1.0'	'10.1039/c5cp02547h; 10.1039/c0sm00447b; 10.1039/c5cp01685a; 10.1039/c2sm26611c; 10.1039/c1sm05179b; 10.1039/c9nr05783h; 10.1039/c8nr09855g; 10.1039/d0ee01860k; 10.1039/c8fd00219c; 10.1039/d0sc00875c; 10.1039/c7ay00247e')
('−4.4'	'10.1039/c5cp02547h; 10.1039/c5sm01455g; 10.1039/c3cs00009e; 10.1039/c5nr01785h')
('−3.5'	'10.1039/c5cp02547h; 10.1039/c4ra10431e; 10.1039/c2sm27246f; 10.1039/c9bm00688e')
('A-Rh-1d'	'10.1039/c5cp02547h')
('−2.9'	'10.1039/c5cp02547h; 10.1039/c3cs00009e; 10.1039/c6ra19092h; 10.1039/c5tc02115d; 10.1039/d0ra05101b')
('A-Rh-13a'	'10.1039/c5cp02547h')
('−5.2'	'10.1039/c5cp02547h; 10.1039/c3cs00009e; 10.1039/b914430g; 10.1039/c8py01539b; 10.1039/d0sc00875c; 10.1039/c4ra03277b; 10.1039/c4mh00236a')
('A-Rh-13b'	'10.1039/c5cp02547h')
('−3.9'	'10.1039/c5cp02547h; 10.1039/c5sm01455g; 10.1039/c5cp01685a; 10.1039/c3cs00009e; 10.1039/c5ra24965a; 10.1039/c9ra02614b; 10.1039/c4ra07064j')
('A-RhO-1a'	'10.1039/c5cp02547h')
('A-RhO-13a'	'10.1039/c5cp02547h')
('−0.8'	'10.1039/c5cp02547h; 10.1039/c9cs00713j; 10.1039/c8fd00219c; 10.1039/c8ra09206k')
('Ce–O'	'10.1039/c5cp02547h; 10.1039/d0cp05456a; 10.1039/c8nr02278j; 10.1039/c4cp05499g; 10.1039/c3nr00917c; 10.1039/c3ra41739e; 10.1039/c3ta10643h; 10.1039/c6ce01489e; 10.1039/d0ta08655j; 10.1039/c7nr02770b; 10.1039/c4en00105b; 10.1039/c9ta03067k; 10.1039/c7tb01957b; 10.1039/c3cy00248a; 10.1039/b805904g; 10.1039/c9ra01519a; 10.1039/c0ce00467g; 10.1039/c9ra03467f; 10.1039/c5en00225g; 10.1039/c3ra44345k; …
('CeO2(111)'	'10.1039/c5cp02547h; 10.1039/d0cp05456a; 10.1039/b506359k; 10.1039/c3nr00917c; 10.1039/c8ra07014h; 10.1039/c5cp01685a; 10.1039/c6cy02586b; 10.1039/c9nr02731a; 10.1039/c8cs00152a; 10.1039/c8fd90013b; 10.1039/c7cs00650k; 10.1039/c5cs00350d; 10.1039/c7cy00710h; 10.1039/c3cy00248a; 10.1039/c8ta09494b; 10.1039/9781782621034-00219; 10.1039/b805904g; 10.1039/c6cs00828c; 10.1039/d0cp03233f; 10.1039/c3cy0…
('CeO2(100)'	'10.1039/c5cp02547h; 10.1039/d0cp05456a; 10.1039/c3nr00917c; 10.1039/c7cy00710h; 10.1039/c8qi01244j; 10.1039/c4cy00679h; 10.1039/c6ra27207j')
('CeO2(110)'	'10.1039/c5cp02547h; 10.1039/d0cp05456a; 10.1039/c3nr00917c; 10.1039/c8ra07014h; 10.1039/c8cc90324g; 10.1039/c8fd90013b; 10.1039/c3cy00319a; 10.1039/c4cy00679h; 10.1039/c6ra27207j')
('Al2O3(100)'	'10.1039/c5cp02547h')
('Al(O)'	'10.1039/c5cp02547h')
('Al2O3(001)'	'10.1039/c5cp02547h; 10.1039/c6cy02586b; 10.1039/c7cs00650k')
('Rh–O'	'10.1039/c5cp02547h')
('(CeO2)n'	'10.1039/c5cp02547h; 10.1039/c0jm01908a')
('Eoin P'	'10.1039/c3nr06679g')
('Schubin'	'10.1039/c3nr06679g')
('Csurfaceem·|E(n)i(r)|2'	'10.1039/c3nr06679g')
('Csurfaceem·Anano|Ei|2'	'10.1039/c3nr06679g')
('2ℏ−1εoε′′i·|Ei|2Vnano = rvolabs·Vnano'	'10.1039/c3nr06679g')
('1/(s m\\n3)'	'10.1039/c3nr06679g')
('pem(r	kf)'	'10.1039/c3nr06679g')
('pem(r	kf) ≡ tbar(ks)'	'10.1039/c3nr06679g')
('tbar(ks) ≡ tbar(k(n)s)'	'10.1039/c3nr06679g')
('pno collem(r	kf) = tbar(kfcosα)'	'10.1039/c3nr06679g')
('pem(r	kf) = Pt(r	kf)·tbar(kfcosα)'	'10.1039/c3nr06679g')
('tbar'	'10.1039/c3nr06679g')
('dashed blue'	'10.1039/c3nr06679g; 10.1039/c7nr09436a')
('A.V.U'	'10.1039/c3nr06679g')
('S.V.Z'	'10.1039/c3nr06679g')
('Hall\\n*'	'10.1039/c5nr02255j; 10.1039/c6nr07665c; 10.1039/d0na00153h; 10.1039/c2an35742a; 10.1039/c0nr00382d')
('1	2-dipalmitoyl-sn-glycero-3-phosphocholine'	'10.1039/c5nr02255j; 10.1039/c4cs00014e; 10.1039/c9tb00937j; 10.1039/c0sm00534g; 10.1039/c7nr08351c; 10.1039/c4tb01611d; 10.1039/c5nr08691d; 10.1039/d0na00478b; 10.1039/c3tb00386h; 10.1039/c5bm00044k; 10.1039/c8nr09431d; 10.1039/c4tb01822b; 10.1039/c5cc06439b; 10.1039/c4nr01491j; 10.1039/c8sm02050g; 10.1039/c7cs00522a; 10.1039/c6an00687f; 10.1039/c4bm00427b; 10.1039/c3cc44268c; 10.1039/c4bm00025k…
('DPPC'	'10.1039/c5nr02255j; 10.1039/c1nr11273b; 10.1039/c8nr02513d; 10.1039/c6nr05616d; 10.1039/c2cp42027a; 10.1039/c3sm51225h; 10.1039/c7cs00612h; 10.1039/c7tb02633a; 10.1039/c2cp44035k; 10.1039/b703897f; 10.1039/c3an01601c; 10.1039/c7nr07898f; 10.1039/c9nr09947f; 10.1039/c9tb00937j; 10.1039/c4nr01346h; 10.1039/c0sm00534g; 10.1039/d0nr01176b; 10.1039/c8tb03084g; 10.1039/c7nr08351c; 10.1039/c4tb01611d; …
('DOPC'	'10.1039/c5nr02255j; 10.1039/c9tb02700a; 10.1039/d0sm00712a; 10.1039/c6nr05616d; 10.1039/c2cp42027a; 10.1039/c3an01601c; 10.1039/c8en01267a; 10.1039/c9tb00937j; 10.1039/c4nr01346h; 10.1039/c0cs00003e; 10.1039/c8tb03084g; 10.1039/c7nr08351c; 10.1039/c2cs15309b; 10.1039/c7en00685c; 10.1039/c5en00098j; 10.1039/c9ra10921h; 10.1039/c8nr06789a; 10.1039/c5en90024g; 10.1039/c2sm06999g; 10.1039/d0en00035c…
('PLGA'	'10.1039/c5nr02255j; 10.1039/9781788016308-00031; 10.1039/d0bm01222j; 10.1039/c9nr08958f; 10.1039/c8tb01634h; 10.1039/c1cs15237h; 10.1039/c5nr00733j; 10.1039/9781788010146-00318; 10.1039/c5nr05290d; 10.1039/c5ra05889a; 10.1039/c3cs60338e; 10.1039/c6cs00632a; 10.1039/c4nr06069e; 10.1039/c9cs00575g; 10.1039/c9en01127g; 10.1039/c7bm00359e; 10.1039/c4nr00708e; 10.1039/c2cs35197h; 10.1039/c4cs00014e; …
('polyvinyl alcohol'	'10.1039/c5nr02255j; 10.1039/c8tb01634h; 10.1039/c8nr02278j; 10.1039/c5ra05889a; 10.1039/c8ra03487g; 10.1039/c3cs60338e; 10.1039/c6cs00632a; 10.1039/c5ew00152h; 10.1039/c4cs00014e; 10.1039/c2cs15355f; 10.1039/c7bm00345e; 10.1039/d0nr04795c; 10.1039/c7nr09606b; 10.1039/c4cs00382a; 10.1039/c2ja30024a; 10.1039/c9ra09441e; 10.1039/c4bm00264d; 10.1039/c3nr06617g; 10.1039/d0ta05100d; 10.1039/c9cs00043g…
('vitamin E TPGS'	'10.1039/c5nr02255j; 10.1039/c9nr05070a')
('gold thiomalate'	'10.1039/c5nr02255j; 10.1039/c5cc05760d')
('di-myristoyl-phosphatidylcholine'	'10.1039/c5nr02255j')
('choline'	'10.1039/c5nr02255j; 10.1039/c6nr05616d; 10.1039/d0nr03581e; 10.1039/c2cp44035k; 10.1039/c2nr32867d; 10.1039/c9tb02666e; 10.1039/c7nr08351c; 10.1039/9781782623717-00276; 10.1039/c3sm27578g; 10.1039/9781782626749-00393; 10.1039/c4ra13496f; 10.1039/c5tb02783g; 10.1039/c5ra11912j; 10.1039/d0cc01234c; 10.1039/c4tb01141d; 10.1039/c7en90014g; 10.1039/c9md00275h; 10.1039/c4nr00594e; 10.1039/c5ra00040h; …
('Run #'	'10.1039/c5nr02255j')
('O(nlog(n))'	'10.1039/c5nr02255j')
('fullerene C60'	'10.1039/c5nr02255j; 10.1039/c4nr01544d; 10.1039/9781782629139-00273; 10.1039/c0cp02891f; 10.1039/c7en00385d; 10.1039/c8en00514a; 10.1039/c7dt02421e; 10.1039/c6tb03062a; 10.1039/c6cp00380j; 10.1039/c7tb01689a; 10.1039/c3gc42640h; 10.1039/c9qm00572b; 10.1039/c0nr00035c; 10.1039/c3nr02176a; 10.1039/c0sm01457e; 10.1039/c9tc00702d; 10.1039/c5cc10444k; 10.1039/9781782623625-00306; 10.1039/c9ee02202c; …
('C60(OH)20'	'10.1039/c5nr02255j; 10.1039/c4nr01544d; 10.1039/b703897f; 10.1039/c0cp02891f; 10.1039/c3cs60111k; 10.1039/c9nr02407g; 10.1039/b912310e')
('GM56766'	'10.1039/c5nr02255j')
('EB006006'	'10.1039/c5nr02255j; 10.1039/c6nr07665c')
('PL-Ag-S10'	'10.1039/c7nr04334a')
('3 nm'	'10.1039/c7nr04334a; 10.1039/c7lc01047h; 10.1039/c1mt00061f; 10.1039/b924697e; 10.1039/c5nr06915g; 10.1039/c9lc00318e; 10.1039/c5ra19388e')
('Julien\\nLam'	'10.1039/c7nr07218j')
('v(r)'	'10.1039/c7nr07218j; 10.1039/c1nr11406a')
('vLJ(r) − vLJ(rc)	\\u2003r < rc'	'10.1039/c7nr07218j')
('Dcyl'	'10.1039/c7nr07218j')
('Ω(h) − Ω(h → ∞)'	'10.1039/c7nr07218j')
('Dcyl + 26σ'	'10.1039/c7nr07218j')
('ΔΩ ≡ Ωin − Ωout > 0'	'10.1039/c7nr07218j')
('Pennsylvania 15261'	'10.1039/c9na00348g; 10.1039/c0sm00184h; 10.1039/c4ra10611c; 10.1039/c3py00075c; 10.1039/c2sm27121d; 10.1039/c3sm52300d; 10.1039/c8nr04437f; 10.1039/c9en00890j; 10.1039/c5ta08375c; 10.1039/c8nr03519a; 10.1039/c2ce26378e')
('Washington 99352'	'10.1039/c9na00348g; 10.1039/c7nr04101b; 10.1039/d0re00198h; 10.1039/b308124a; 10.1039/c1jm11598g; 10.1039/c3ce41685b; 10.1039/c8nr03852j; 10.1039/c8en00548f; 10.1039/c3tb20446d; 10.1039/c6ja00036c')
('Pd(OAc)2'	'10.1039/c9na00348g; 10.1039/c0nr00028k; 10.1039/c7nr04101b; 10.1039/9781782621034-00112; 10.1039/b905559b; 10.1039/c8na00273h; 10.1039/c3cp53689k; 10.1039/c5cc01131k; 10.1039/c1gc15386b; 10.1039/9781782620358-00001; 10.1039/c2cy20760e; 10.1039/c3ra42119h; 10.1039/c2cc35663e; 10.1039/c1sc00256b; 10.1039/c1nr10201j; 10.1039/c5cy02044a; 10.1039/c4nj02117g; 10.1039/c5ra26304b; 10.1039/c4cy00040d; 10…
('hexanol'	'10.1039/c9na00348g; 10.1039/b809646e; 10.1039/c4cc00349g; 10.1039/c4nr00868e; 10.1039/c7nr04101b; 10.1039/c5nr04509f; 10.1039/c9na00544g; 10.1039/c3cp50620g; 10.1039/c5nr07161e; 10.1039/c7cs00290d; 10.1039/c0nr00439a; 10.1039/c5nr01395j; 10.1039/c3dt50610j; 10.1039/c9cs00871c; 10.1039/c9re00158a; 10.1039/d0ra04696e; 10.1039/c4fd00132j; 10.1039/c7cs00007c; 10.1039/c6en00332j; 10.1039/d0ta07282f; …
('Pd(II)'	'10.1039/c9na00348g; 10.1039/b105164b; 10.1039/c0jm00616e; 10.1039/b921857b; 10.1039/b916790k; 10.1039/c7nr00400a; 10.1039/c7nr04101b; 10.1039/c4cp01890g; 10.1039/c6ra20827d; 10.1039/c7ob02958f; 10.1039/c8cc90324g; 10.1039/c1gc15386b; 10.1039/c3ra43418d; 10.1039/c3ra40520f; 10.1039/c2ee21818f; 10.1039/d0tb02137g; 10.1039/c3ra42119h; 10.1039/c3nr04409b; 10.1039/c6nj02898e; 10.1039/c6ra18190b; 10.1…
('Pd(111)'	'10.1039/c9na00348g; 10.1039/c0cp02680h; 10.1039/c6cy02586b; 10.1039/c2jm31180a; 10.1039/c2nr00031h; 10.1039/9781782622727-00001; 10.1039/c8fd90014k; 10.1039/c3cp53689k; 10.1039/b313667c; 10.1039/c6cy02253g; 10.1039/c7nr04779g; 10.1039/c1pc90010b; 10.1039/c5fd00143a; 10.1039/c2jm15179k; 10.1039/c9cs00713j; 10.1039/c5cs00350d; 10.1039/c7cp03516k; 10.1039/b810734n; 10.1039/c9cp05688b; 10.1039/c0nr0…
('triethylphosphine'	'10.1039/c9na00348g; 10.1039/c4ra06406b')
('Pd–'	'10.1039/c9na00348g; 10.1039/c2jm31180a; 10.1039/c7nr04101b; 10.1039/d0cy00915f; 10.1039/c6cp06520a; 10.1039/c1nr11000d; 10.1039/c4cs00492b; 10.1039/b308124a; 10.1039/c3ta12807e; 10.1039/c8re00185e; 10.1039/c9ra02648g; 10.1039/c5nj03337c; 10.1039/c4sc01339e; 10.1039/c7ta05091g; 10.1039/c4ra17308b; 10.1039/c6ra04575h; 10.1039/c3ee42518e; 10.1039/c2cy20264f; 10.1039/b807736c; 10.1039/c4ta05131a; 10…
('EmMLPd–'	'10.1039/c9na00348g')
('Shultz'	'10.1039/c9na00348g')
('CdSe.Fig'	'10.1039/c9na00348g')
('Na4Ag44(p-MBA)30'	'10.1039/c9na00348g')
('Pt(111)'	'10.1039/c9na00348g; 10.1039/c6cp04194a; 10.1039/c8cp04798g; 10.1039/d0cp04318d; 10.1039/c6cs00094k; 10.1039/b921857b; 10.1039/c6cp03988j; 10.1039/c8cs00336j; 10.1039/c0cp02680h; 10.1039/c3cp53758g; 10.1039/c5nr02298c; 10.1039/c2jm31180a; 10.1039/c2nr30572k; 10.1039/c4cp00399c; 10.1039/c2nr00031h; 10.1039/9781782622727-00001; 10.1039/b303911k; 10.1039/b803717e; 10.1039/c6cp08925a; 10.1039/c7cp066…
('−121'	'10.1039/c9na00348g')
('3-mercapto-1-propanol'	'10.1039/c9na00348g')
('MPOH'	'10.1039/c9na00348g')
('−259'	'10.1039/c9na00348g')
('ΔHL(θ) = ΔH0-L(1 − CLθ)'	'10.1039/c9na00348g')
('Ea-fL(θ) = E0 + αLΔH0-L(1 − CLθ)'	'10.1039/c9na00348g')
('Ea-G(θ) = E01 + αGΔH0-G(1 − Cgθ)'	'10.1039/c9na00348g')
('Ea-fL(θ) = Ea-L0 − αLΔH0-LCLθ'	'10.1039/c9na00348g')
('C\\nL'	'10.1039/c9na00348g; 10.1039/c5cc06439b')
('C\\ng'	'10.1039/c9na00348g; 10.1039/c1jm12005k; 10.1039/c9cp02948f')
('−251'	'10.1039/c9na00348g')
('Sheffield S3 7RH'	'10.1039/c5sm02010g; 10.1039/c4sm01980f; 10.1039/c4ra03906h')
('Pennsylvania 19104'	'10.1039/c5sm02010g; 10.1039/c4sm01980f; 10.1039/c4nr00919c; 10.1039/c9me00148d; 10.1039/c7me00099e; 10.1039/c2nr32866f; 10.1039/c4nr05464d; 10.1039/c4nr00501e; 10.1039/c1jm12866c; 10.1039/c2nr32016a; 10.1039/c7sm02465g; 10.1039/c2jm33277a; 10.1039/c3tc32031f; 10.1039/c2ta00288d; 10.1039/c5cc04540a; 10.1039/c9nh00130a; 10.1039/c5cp00804b; 10.1039/c3cc48939f; 10.1039/d0py00722f')
('polysilicate'	'10.1039/c5sm02010g; 10.1039/c4sm01980f; 10.1039/c9qi00200f; 10.1039/c7en00649g; 10.1039/c5nr01395j')
('poly(ethylene-propylene)(PEP)'	'10.1039/c5sm02010g')
('poly(methyl-methacrylate)'	'10.1039/c5sm02010g; 10.1039/c3sm51864g; 10.1039/c3tc00767g; 10.1039/c3tc31748j; 10.1039/c6nr02489k; 10.1039/c6ra22047a')
('buckyball'	'10.1039/c5sm02010g; 10.1039/c1jm12005k; 10.1039/c3sm51495a; 10.1039/c5an00861a; 10.1039/9781849737616-00001; 10.1039/c5nr08465b')
('body-centered-cubic'	'10.1039/c5sm02010g; 10.1039/c7cs00818j; 10.1039/c1cs15162b; 10.1039/c4cc05941g')
('bcc'	'10.1039/c5sm02010g')
('C(x) ≡ 〈Ree2〉/RRW2(x)'	'10.1039/c5sm02010g')
('τRouse(Ne)'	'10.1039/c5sm02010g')
('N\\np'	'10.1039/c5sm02010g; 10.1039/c4sm01980f; 10.1039/c7nr04101b; 10.1039/c9re00452a')
('L\\npp'	'10.1039/c5sm02010g')
('N\\nn'	'10.1039/c5sm02010g; 10.1039/c6ce01477a')
('poly(ethylene-alt-propylene)'	'10.1039/c5sm02010g; 10.1039/c3sm27886g')
('N\\ne(S-coil)'	'10.1039/c5sm02010g')
('N\\ne(S-kink)'	'10.1039/c5sm02010g')
('N\\ne(m.S-coil)'	'10.1039/c5sm02010g')
('Nrheole'	'10.1039/c5sm02010g')
('a2(βϕ)2 + a3(βϕ)3 + ⋯'	'10.1039/c5sm02010g')
('DMR-1210379'	'10.1039/c5sm02010g; 10.1039/c4sm01980f')
('Cu–C'	'10.1039/c4ra08050e; 10.1039/c0an00421a; 10.1039/c9cs00871c; 10.1039/c5ta01228g; 10.1039/c5cp01294e')
('σCu–C + aC–C'	'10.1039/c4ra08050e')
('grapheme'	'10.1039/c4ra08050e; 10.1039/c3cs35482b; 10.1039/9781782622550-00218; 10.1039/c4cp01309c; 10.1039/c4cs00484a; 10.1039/c3nr06292a; 10.1039/c7ra00818j; 10.1039/c6ra13108e; 10.1039/c5nr01354b; 10.1039/9781782622567-00445; 10.1039/c6ra14257e; 10.1039/c5ra20066k; 10.1039/c2ra21811a')
('Prem'	'10.1039/c4ce01137f; 10.1039/9781782628354-00001; 10.1039/c5en00104h; 10.1039/c0jm00844c; 10.1039/c3tb21837f; 10.1039/c4ce00766b; 10.1039/c6tb00975a; 10.1039/c4ra16201c; 10.1039/c8nr03487g; 10.1039/d0an00380h; 10.1039/c5ra06251a; 10.1039/d0ra04971a')
('Thiruvananthapuram 695012'	'10.1039/c4ce01137f; 10.1039/c4ce00766b')
('+91 471 2320294'	'10.1039/c4ce01137f')
('hydroxyapatite'	'10.1039/c4ce01137f; 10.1039/c5ra18397a; 10.1039/c8ja00037a; 10.1039/c5py00525f; 10.1039/c8tb01634h; 10.1039/c1sm05076a; 10.1039/c8nr02278j; 10.1039/c3cs60338e; 10.1039/c7ra04415a; 10.1039/c7nh00138j; 10.1039/c0jm00616e; 10.1039/c6cs00094k; 10.1039/c1jm11927c; 10.1039/9781788016308-00163; 10.1039/c5tb00093a; 10.1039/c7tb02443f; 10.1039/c4cs00511b; 10.1039/c6tb02881k; 10.1039/9781782622550-00218; …
('DOX'	'10.1039/c4ce01137f; 10.1039/c0cs00180e; 10.1039/c2jm31692g; 10.1039/c5ra12648g; 10.1039/c6cs00632a; 10.1039/c6nr04290b; 10.1039/c9cs00575g; 10.1039/c0mb00266f; 10.1039/c5cs00041f; 10.1039/c7nh00138j; 10.1039/c4nr00708e; 10.1039/d0tb01559h; 10.1039/c6cc08495h; 10.1039/d0bm00761g; 10.1039/c9nr05371a; 10.1039/c5nr01538c; 10.1039/c4nr00612g; 10.1039/c9tb02666e; 10.1039/b918476g; 10.1039/c8tb03084g; …
('calcium phosphates'	'10.1039/c4ce01137f; 10.1039/c1jm11927c; 10.1039/9781782622550-00218; 10.1039/c7ce01563a; 10.1039/c2jm31224g; 10.1039/c7mh00017k; 10.1039/c6cs00135a; 10.1039/c5cs00541h; 10.1039/c6cs00829a; 10.1039/c4nr03915g; 10.1039/b910885h; 10.1039/c6tb03130g; 10.1039/c8cs01021h; 10.1039/c1nr00002k; 10.1039/b401644k; 10.1039/d0cs00103a; 10.1039/c6cs00746e')
('lanthanides'	'10.1039/c4ce01137f; 10.1039/c4cs00186a; 10.1039/d0tb01559h; 10.1039/c8nr01262h; 10.1039/c0cs00003e; 10.1039/c0cp02508a; 10.1039/c9en00222g; 10.1039/c7tc02322g; 10.1039/c4cs00170b; 10.1039/c7ra01904a; 10.1039/c7dt00581d; 10.1039/c8nj02251h; 10.1039/c9tc03118a; 10.1039/c5nr02979a; 10.1039/c2cs35369e; 10.1039/d0re00198h; 10.1039/c6ra07782j; 10.1039/c5tc02527c; 10.1039/c4cp01946f; 10.1039/c3cp50415h…
('lanthanide'	'10.1039/c4ce01137f; 10.1039/c7ja00235a; 10.1039/9781788010146-00318; 10.1039/c8nr02278j; 10.1039/c8nr07769j; 10.1039/d0ra04736h; 10.1039/c2dt11864e; 10.1039/c4cs00186a; 10.1039/c5cs00050e; 10.1039/c0jm00616e; 10.1039/c4nr00708e; 10.1039/c7cs00612h; 10.1039/c4cs00345d; 10.1039/c6en90015a; 10.1039/d0tb01559h; 10.1039/c8cs00336j; 10.1039/c7cs00525c; 10.1039/c4cs00382a; 10.1039/c8ra07014h; 10.1039/c…
('Nd3+'	'10.1039/c4ce01137f; 10.1039/c4cs00186a; 10.1039/c5cs00050e; 10.1039/c4nr00708e; 10.1039/d0ta05100d; 10.1039/c4cs00170b; 10.1039/d0ma00708k; 10.1039/c5cs00769k; 10.1039/c4cs00151f; 10.1039/c9tc03118a; 10.1039/c7nr01456b; 10.1039/c4cs00168k; 10.1039/c8nj02471e; 10.1039/c4cs00476k; 10.1039/c6fd90051h; 10.1039/c0dt01656j; 10.1039/c4cs00356j; 10.1039/c3cs60054h; 10.1039/c8cc01777h; 10.1039/c4tc01227e…
('oligosaccharides'	'10.1039/c4ce01137f; 10.1039/c1ra00391g; 10.1039/c6cs00494f; 10.1039/9781788016308-00080; 10.1039/c6tb01462c; 10.1039/c4cc05909c; 10.1039/d0ra02801k; 10.1039/b307062j; 10.1039/c2nr32338a; 10.1039/d0tb01733g; 10.1039/c5ra16204a; 10.1039/c3cs60273g; 10.1039/c8cs00115d; 10.1039/c8en00508g; 10.1039/c5sc00546a; 10.1039/9781782622796-00352; 10.1039/b402025a; 10.1039/b811829a; 10.1039/c2pp25014d; 10.103…
('neodymium-hydroxyapatite'	'10.1039/c4ce01137f')
('Disodium hydrogen phosphate'	'10.1039/c4ce01137f; 10.1039/c2cp42641b; 10.1039/c2ay05892h')
('calcium chloride'	'10.1039/c4ce01137f; 10.1039/c0an00785d; 10.1039/c2an00034b; 10.1039/c5nr00733j; 10.1039/d0nr03633a; 10.1039/c9ra08403g; 10.1039/c9ra10921h; 10.1039/c5ra17729d; 10.1039/c6cp03895f; 10.1039/c7md00158d; 10.1039/d0en00708k; 10.1039/c6ra06749b; 10.1039/c9nr04624k; 10.1039/c0ce00419g; 10.1039/c0jm01169j; 10.1039/c4tb00208c; 10.1039/c7ra07987g; 10.1039/c8cp04041a; 10.1039/c5ra15497a; 10.1039/c8en00325d…
('sodium bisulphate'	'10.1039/c4ce01137f')
('Sodium hydroxide'	'10.1039/c4ce01137f; 10.1039/c2cp41419h; 10.1039/c8nr01262h; 10.1039/c7sm01035d; 10.1039/c5ra26268b; 10.1039/c5sm01408e; 10.1039/c6ra16009c; 10.1039/c4ra01386g; 10.1039/c6ra20472d; 10.1039/c4an00978a; 10.1039/c4ra11667d; 10.1039/d0tb00012d; 10.1039/c5tb02068a; 10.1039/c5sc00020c; 10.1039/c5en00026b; 10.1039/c3tb20256a; 10.1039/c6nr08177k; 10.1039/c2jm16168k; 10.1039/c3tb21146k; 10.1039/c6cp02094a…
('sodium chloride'	'10.1039/c4ce01137f; 10.1039/c8ja00037a; 10.1039/c0an00785d; 10.1039/c2an00034b; 10.1039/c2em30145h; 10.1039/c5nr00733j; 10.1039/c1sm05223c; 10.1039/c7qm00557a; 10.1039/c8sm00846a; 10.1039/c7nr04724j; 10.1039/c3cp54221a; 10.1039/c8ra03487g; 10.1039/d0lc00196a; 10.1039/c5tb02047f; 10.1039/c8nr04506b; 10.1039/c7en00070g; 10.1039/d0nr03581e; 10.1039/d0an00563k; 10.1039/c5ra08743k; 10.1039/c3ra00102d…
('potassium dihydrogen phosphate'	'10.1039/c4ce01137f; 10.1039/c7nr04724j; 10.1039/c7en00070g; 10.1039/c5sm01896j; 10.1039/c6cp02196d; 10.1039/c6nr08497d; 10.1039/c4ra17026a; 10.1039/c5ra22906e; 10.1039/c8cp07299j; 10.1039/c9nr06675f; 10.1039/c6sc00510a; 10.1039/c1nr10603a; 10.1039/c5cp03844h; 10.1039/c2jm32271d; 10.1039/c7en00427c; 10.1039/b308242c; 10.1039/c9na00728h; 10.1039/c6ra25527b')
('Calcium chloride'	'10.1039/c4ce01137f; 10.1039/c9ra03641e; 10.1039/c4ra05916f; 10.1039/c9en01448a; 10.1039/c5ra01176k; 10.1039/c1py00325a; 10.1039/c6en00339g; 10.1039/c8bm00479j; 10.1039/c8ra00013a')
('β-CD'	'10.1039/c4ce01137f; 10.1039/d0ma00646g; 10.1039/9781782622550-00218; 10.1039/c6tb01462c; 10.1039/c7bm00297a; 10.1039/c6ra07782j; 10.1039/c9ta02525a; 10.1039/c5cc01131k; 10.1039/c5bm00044k; 10.1039/c3cp52840e; 10.1039/d0cc03179h; 10.1039/d0nr04080k; 10.1039/c6cc02202b; 10.1039/d0cs00607f; 10.1039/c8py00142a; 10.1039/c1cs15245a; 10.1039/c7cs00479f; 10.1039/c2py20832f; 10.1039/c7mh01071k; 10.1039/c…
('trisodium acetate'	'10.1039/c4ce01137f; 10.1039/c9na00578a')
('disodium hydrogen phosphate'	'10.1039/c4ce01137f; 10.1039/c5ra05889a; 10.1039/c7nr04724j; 10.1039/c7en00070g; 10.1039/c5ra25559g; 10.1039/c9cp02663k; 10.1039/c3ja90051g; 10.1039/c5nr02625c; 10.1039/d0se00049c; 10.1039/c7ra07163a; 10.1039/c5ay02397a; 10.1039/c9bm00423h; 10.1039/c9py00121b; 10.1039/c4ra05916f; 10.1039/c5ta08823b; 10.1039/c2an35112a; 10.1039/c4ay00070f; 10.1039/c5cp03844h; 10.1039/c1py00325a; 10.1039/c7ra05844f…
('neodymium chloride'	'10.1039/c4ce01137f; 10.1039/c7ra00940b')
('Neodymium chloride'	'10.1039/c4ce01137f')
('apatite'	'10.1039/c4ce01137f; 10.1039/c1jm11927c; 10.1039/c5tb00093a; 10.1039/c5bm00198f; 10.1039/c7ja90046e; 10.1039/c6cs00208k; 10.1039/c1jm11599e; 10.1039/c8cs00028j; 10.1039/c6ja90044e; 10.1039/c6cs00542j; 10.1039/c0ce00419g; 10.1039/c7mh00017k; 10.1039/c9py00121b; 10.1039/c3nr06231g; 10.1039/c4cs00226a; 10.1039/c6cs00135a; 10.1039/c7nr00347a; 10.1039/c5ja90017d; 10.1039/d0ra08529d; 10.1039/c3bm60058k…
('Doxorubicin'	'10.1039/c4ce01137f; 10.1039/c2jm31692g; 10.1039/c6sc02403c; 10.1039/d0ra04736h; 10.1039/d0tb01559h; 10.1039/c7cs00525c; 10.1039/c0cs00003e; 10.1039/c0sm00534g; 10.1039/c4tb01611d; 10.1039/c5nr08691d; 10.1039/c9ra10921h; 10.1039/c6ra07802h; 10.1039/c8tb02484g; 10.1039/c6ra05825f; 10.1039/c5ra09872f; 10.1039/9781782628873-00115; 10.1039/c6nr05870a; 10.1039/c6py00465b; 10.1039/d0nr01849j; 10.1039/c…
('Histopaque'	'10.1039/c4ce01137f; 10.1039/c6ra03401b; 10.1039/c5nj03409d; 10.1039/c5nj01481f; 10.1039/c4ra07285e; 10.1039/c3ra45345f; 10.1039/c2ra20684f')
('Normal saline'	'10.1039/c4ce01137f; 10.1039/c5nr08292g; 10.1039/c8ra04451a; 10.1039/c7ra03727a')
('polyethylene imine'	'10.1039/c4ce01137f; 10.1039/d0ay01521k; 10.1039/c3tb20249f; 10.1039/c3cs60273g; 10.1039/c3nr02176a; 10.1039/c6tb01718e; 10.1039/b911123a; 10.1039/c9ra07120b; 10.1039/c4bm00230j; 10.1039/c2jm34904c; 10.1039/c3tb21016b; 10.1039/c1ja90047a; 10.1039/c9ja90058f; 10.1039/c6ra10978k; 10.1039/c4cs00333k; 10.1039/c7ra05125e; 10.1039/c4tb01821d')
('PEI'	'10.1039/c4ce01137f; 10.1039/c9nr08958f; 10.1039/c0jm03925j; 10.1039/9781788010146-00318; 10.1039/c1jm11845e; 10.1039/c3an01679j; 10.1039/c5cs00041f; 10.1039/c3py21131b; 10.1039/c7nh00138j; 10.1039/c4cs00186a; 10.1039/c9en01127g; 10.1039/c3cp52816b; 10.1039/c7sm01354j; 10.1039/c4mh00164h; 10.1039/d0tb01559h; 10.1039/c5ra07066j; 10.1039/9781782628354-00166; 10.1039/c3an01601c; 10.1039/c9nr05089b; …
('Polyethylene imine'	'10.1039/c4ce01137f; 10.1039/d0ay01521k')
('ISO'	'10.1039/c4ce01137f; 10.1039/9781788016308-00031; 10.1039/d0nr01627f; 10.1039/c8ra03487g; 10.1039/c4tb01101e; 10.1039/c9nr06071e; 10.1039/c9tb00937j; 10.1039/c5tb00209e; 10.1039/b518207g; 10.1039/c6tb03248f; 10.1039/c3nr01541f; 10.1039/c5lc01051a; 10.1039/c1ja10071h; 10.1039/c7ja90046e; 10.1039/c4ja90045f; 10.1039/c1jm11370d; 10.1039/c7en00385d; 10.1039/c3ja90051g; 10.1039/c6ja90044e; 10.1039/c8t…
('acridine orange'	'10.1039/c4ce01137f; 10.1039/c5ra27185a; 10.1039/c3cp55366c; 10.1039/d0ma00646g; 10.1039/b715532h; 10.1039/c7nr04979j; 10.1039/c9sc02640a; 10.1039/b715272h; 10.1039/c6ra16310f; 10.1039/c6nj02955h; 10.1039/c4pp00223g; 10.1039/c2ra20812a; 10.1039/c4cs00532e; 10.1039/c8ra09577a; 10.1039/c8pp00271a; 10.1039/c2cs15264a; 10.1039/d0tb01103g; 10.1039/c6ra16578h; 10.1039/c4nr02732a; 10.1039/c5ra05803a; 10…
('ethidium bromide'	'10.1039/c4ce01137f; 10.1039/b818082b; 10.1039/c9nr04795f; 10.1039/c5ra05889a; 10.1039/c4nr00708e; 10.1039/c6cc08495h; 10.1039/c6sc02465c; 10.1039/c4cs00382a; 10.1039/c5ra27185a; 10.1039/c7ra10479k; 10.1039/c8sm00534f; 10.1039/c6ra05006a; 10.1039/c7nr04979j; 10.1039/c9nr07015j; 10.1039/c9sc02640a; 10.1039/c6ra01546h; 10.1039/c6cs00442c; 10.1039/c6ra20472d; 10.1039/c9nr08197f; 10.1039/c9ra06835j; …
('Ca2+'	'10.1039/c4ce01137f; 10.1039/c3cs60338e; 10.1039/c9an01309a; 10.1039/c3an00506b; 10.1039/c3py21131b; 10.1039/c9ra09523c; 10.1039/c5ew00152h; 10.1039/c4nr00708e; 10.1039/c3cp50388g; 10.1039/c4cs00014e; 10.1039/c2cs15355f; 10.1039/c1jm11927c; 10.1039/c5en00155b; 10.1039/c9tb00937j; 10.1039/c4nr05591h; 10.1039/c6en00136j; 10.1039/c6fd00180g; 10.1039/d0tb01750g; 10.1039/c5cp00428d; 10.1039/c8tb03084g…
('HA0'	'10.1039/c4ce01137f')
('HA0.5'	'10.1039/c4ce01137f')
('−25'	'10.1039/c4ce01137f; 10.1039/c8nr04506b; 10.1039/c4nr02791d; 10.1039/c4ra15178j; 10.1039/d0ee01860k; 10.1039/c5tb02371h; 10.1039/b800708j; 10.1039/c7fd00150a; 10.1039/c3gc42032a; 10.1039/c3ra44208j; 10.1039/c5nr01785h')
('+12'	'10.1039/c4ce01137f; 10.1039/c5tb00287g')
('+17'	'10.1039/c4ce01137f')
('apatites'	'10.1039/c4ce01137f; 10.1039/c7nh00138j; 10.1039/c5tb00093a; 10.1039/d0ra08529d; 10.1039/c5cs00890e; 10.1039/d0ra00762e; 10.1039/c0nr00488j; 10.1039/c5ja90061a')
('phosphates'	'10.1039/c4ce01137f; 10.1039/9781788010146-00318; 10.1039/c8nr02278j; 10.1039/c2dt11864e; 10.1039/c4en00215f; 10.1039/c4sm02573c; 10.1039/c2ja30024a; 10.1039/c3cs00009e; 10.1039/c0nr00028k; 10.1039/c3cs60149h; 10.1039/c0jm01504k; 10.1039/c4cs00363b; 10.1039/c4tb01844c; 10.1039/9781782628873-00115; 10.1039/c2oc90021a; 10.1039/c2cs35369e; 10.1039/c6tb00082g; 10.1039/c3dt53617c; 10.1039/c5sc00792e; …
('normal saline'	'10.1039/c4ce01137f; 10.1039/c7bm00797c; 10.1039/c9ra04810c; 10.1039/d0nr00465k; 10.1039/c5an00207a; 10.1039/c2ra20812a; 10.1039/c5tb00146c; 10.1039/d0tb01733g; 10.1039/c8nr00058a; 10.1039/c6bm00494f; 10.1039/c4py01698j; 10.1039/c5nr08292g; 10.1039/d0tb00734j; 10.1039/c4tb00748d; 10.1039/c5ra00409h; 10.1039/c6tb01855f; 10.1039/c5py00898k; 10.1039/c5ra05803a; 10.1039/c3nr05647c; 10.1039/d0ra07186b…
('Zhen Fan'	'10.1039/c3cs60476d; 10.1039/c2cs15340h; 10.1039/c1cc13199k; 10.1039/c2cc36147g; 10.1039/c3tb21756f; 10.1039/c2cc32313c')
('Avijit Pramanik'	'10.1039/c3cs60476d')
('transition dipoles'	'10.1039/c3cs60476d; 10.1039/b817373g; 10.1039/c4tc02850c; 10.1039/c3ra42755b; 10.1039/c6nr08740j; 10.1039/c0an00429d; 10.1039/c5nr05633k; 10.1039/c8ra05484c; 10.1039/c4ra06141a; 10.1039/c2jm32809g; 10.1039/c7cs00184c; 10.1039/b917543a')
('transition-dipoles'	'10.1039/c3cs60476d')
('Ψ1 + Ψ2'	'10.1039/c3cs60476d')
('digoxigenin'	'10.1039/c3cs60476d; 10.1039/c1an15452d; 10.1039/c6an02461k; 10.1039/b815502j')
('antidigoxigenin'	'10.1039/c3cs60476d')
('polyfluorene'	'10.1039/c3cs60476d; 10.1039/d0tc00077a; 10.1039/c4cs00014e; 10.1039/c0nr00322k; 10.1039/c0nr00746c; 10.1039/c6nr09162h; 10.1039/c9ta09277c; 10.1039/c5tc01445j; 10.1039/c0cp02967j; 10.1039/c4tb01822b; 10.1039/c8na00108a; 10.1039/c3py21068e; 10.1039/c4ra17039c; 10.1039/b9nr00374f; 10.1039/c5cc06439b; 10.1039/c8cs00001h; 10.1039/c9py01756a; 10.1039/9781788013451-00050; 10.1039/c8cs00118a; 10.1039/c…
[truncated: 191,477 more rows]
[truncated: 22 more columns]
