# Supplementary material for: Antiviral nanoparticle ligands identified with datamining and high-throughput virtual screening
Source: RSC Adv. 2021 Jul 1;11(37):23136–43. doi: 10.1039/d1ra02293h (PMC9034338; doi:10.1039/d1ra02293h)
Supplement: RA-011-D1RA02293H-s002 [file RA-011-D1RA02293H-s002.pdb]

HEADER    VIRAL PROTEIN                           04-MAR-20   6M3W              
TITLE     POST-FUSION STRUCTURE OF SARS-COV SPIKE GLYCOPROTEIN                  
COMPND    MOL_ID: 1;                                                            
COMPND   2 MOLECULE: SPIKE GLYCOPROTEIN;                                        
COMPND   3 CHAIN: A, B, C;                                                      
COMPND   4 SYNONYM: S GLYCOPROTEIN,E2,PEPLOMER PROTEIN;                         
COMPND   5 ENGINEERED: YES                                                      
SOURCE    MOL_ID: 1;                                                            
SOURCE   2 ORGANISM_SCIENTIFIC: HUMAN SARS CORONAVIRUS;                         
SOURCE   3 ORGANISM_COMMON: SARS-COV;                                           
SOURCE   4 ORGANISM_TAXID: 694009;                                              
SOURCE   5 GENE: S, 2;                                                          
SOURCE   6 EXPRESSION_SYSTEM: SPODOPTERA FRUGIPERDA;                            
SOURCE   7 EXPRESSION_SYSTEM_TAXID: 7108                                        
KEYWDS    SPIKE, POST-FUSION, SARS-COV, CORONAVIRUS, GLYCOPROTEIN, TRIMER,      
KEYWDS   2 VIRAL PROTEIN                                                        
EXPDTA    ELECTRON MICROSCOPY                                                   
AUTHOR    X.FAN,D.CAO,X.ZHANG                                                   
REVDAT   3   02-SEP-20 6M3W    1       JRNL   HETSYN                            
REVDAT   2   29-JUL-20 6M3W    1       COMPND REMARK HETNAM LINK                
REVDAT   2 2                   1       SITE                                     
REVDAT   1   03-JUN-20 6M3W    0                                                
JRNL        AUTH   X.FAN,D.CAO,L.KONG,X.ZHANG                                   
JRNL        TITL   CRYO-EM ANALYSIS OF THE POST-FUSION STRUCTURE OF THE         
JRNL        TITL 2 SARS-COV SPIKE GLYCOPROTEIN.                                 
JRNL        REF    NAT COMMUN                    V.  11  3618 2020              
JRNL        REFN                   ESSN 2041-1723                               
JRNL        PMID   32681106                                                     
JRNL        DOI    10.1038/S41467-020-17371-6                                   
REMARK   2                                                                      
REMARK   2 RESOLUTION.    3.90 ANGSTROMS.                                       
REMARK   3                                                                      
REMARK   3 REFINEMENT.                                                          
REMARK   3   SOFTWARE PACKAGES      : NULL                                      
REMARK   3   RECONSTRUCTION SCHEMA  : NULL                                      
REMARK   3                                                                      
REMARK   3 EM MAP-MODEL FITTING AND REFINEMENT                                  
REMARK   3   PDB ENTRY                    : NULL                                
REMARK   3   REFINEMENT SPACE             : NULL                                
REMARK   3   REFINEMENT PROTOCOL          : NULL                                
REMARK   3   REFINEMENT TARGET            : NULL                                
REMARK   3   OVERALL ANISOTROPIC B VALUE  : NULL                                
REMARK   3                                                                      
REMARK   3 FITTING PROCEDURE : NULL                                             
REMARK   3                                                                      
REMARK   3 EM IMAGE RECONSTRUCTION STATISTICS                                   
REMARK   3   NOMINAL PIXEL SIZE (ANGSTROMS)    : NULL                           
REMARK   3   ACTUAL PIXEL SIZE  (ANGSTROMS)    : NULL                           
REMARK   3   EFFECTIVE RESOLUTION (ANGSTROMS)  : 3.900                          
REMARK   3   NUMBER OF PARTICLES               : 40600                          
REMARK   3   CTF CORRECTION METHOD             : PHASE FLIPPING AND AMPLITUDE   
REMARK   3                                       CORRECTION                     
REMARK   3                                                                      
REMARK   3 EM RECONSTRUCTION MAGNIFICATION CALIBRATION: NULL                    
REMARK   3                                                                      
REMARK   3 OTHER DETAILS: NULL                                                  
REMARK   4                                                                      
REMARK   4 6M3W COMPLIES WITH FORMAT V. 3.30, 13-JUL-11                         
REMARK 100                                                                      
REMARK 100 THIS ENTRY HAS BEEN PROCESSED BY PDBJ ON 05-MAR-20.                  
REMARK 100 THE DEPOSITION ID IS D_1300015898.                                   
REMARK 245                                                                      
REMARK 245 EXPERIMENTAL DETAILS                                                 
REMARK 245   RECONSTRUCTION METHOD          : SINGLE PARTICLE                   
REMARK 245   SPECIMEN TYPE                  : NULL                              
REMARK 245                                                                      
REMARK 245 ELECTRON MICROSCOPE SAMPLE                                           
REMARK 245   SAMPLE TYPE                    : PARTICLE                          
REMARK 245   PARTICLE TYPE                  : POINT                             
REMARK 245   NAME OF SAMPLE                 : SARS-COV SPIKE TRIMER IN POST     
REMARK 245                                    -FUSION STATE                     
REMARK 245   SAMPLE CONCENTRATION (MG ML-1) : NULL                              
REMARK 245   SAMPLE SUPPORT DETAILS         : NULL                              
REMARK 245   SAMPLE VITRIFICATION DETAILS   : NULL                              
REMARK 245   SAMPLE BUFFER                  : NULL                              
REMARK 245   PH                             : 7.50                              
REMARK 245   SAMPLE DETAILS                 : NULL                              
REMARK 245                                                                      
REMARK 245 DATA ACQUISITION                                                     
REMARK 245   DATE OF EXPERIMENT                : NULL                           
REMARK 245   NUMBER OF MICROGRAPHS-IMAGES      : NULL                           
REMARK 245   TEMPERATURE (KELVIN)              : NULL                           
REMARK 245   MICROSCOPE MODEL                  : FEI TECNAI ARCTICA             
REMARK 245   DETECTOR TYPE                     : GATAN K2 SUMMIT (4K X 4K)      
REMARK 245   MINIMUM DEFOCUS (NM)              : NULL                           
REMARK 245   MAXIMUM DEFOCUS (NM)              : NULL                           
REMARK 245   MINIMUM TILT ANGLE (DEGREES)      : NULL                           
REMARK 245   MAXIMUM TILT ANGLE (DEGREES)      : NULL                           
REMARK 245   NOMINAL CS                        : NULL                           
REMARK 245   IMAGING MODE                      : BRIGHT FIELD                   
REMARK 245   ELECTRON DOSE (ELECTRONS NM**-2)  : 50.00                          
REMARK 245   ILLUMINATION MODE                 : FLOOD BEAM                     
REMARK 245   NOMINAL MAGNIFICATION             : NULL                           
REMARK 245   CALIBRATED MAGNIFICATION          : NULL                           
REMARK 245   SOURCE                            : FIELD EMISSION GUN             
REMARK 245   ACCELERATION VOLTAGE (KV)         : 200                            
REMARK 245   IMAGING DETAILS                   : NULL                           
REMARK 247                                                                      
REMARK 247 ELECTRON MICROSCOPY                                                  
REMARK 247  THE COORDINATES IN THIS ENTRY WERE GENERATED FROM ELECTRON          
REMARK 247  MICROSCOPY DATA. PROTEIN DATA BANK CONVENTIONS REQUIRE              
REMARK 247  THAT CRYST1 AND SCALE RECORDS BE INCLUDED, BUT THE VALUES           
REMARK 247  ON THESE RECORDS ARE MEANINGLESS EXCEPT FOR THE CALCULATION         
REMARK 247  OF THE STRUCTURE FACTORS.                                           
REMARK 300                                                                      
REMARK 300 BIOMOLECULE: 1                                                       
REMARK 300 SEE REMARK 350 FOR THE AUTHOR PROVIDED AND/OR PROGRAM                
REMARK 300 GENERATED ASSEMBLY INFORMATION FOR THE STRUCTURE IN                  
REMARK 300 THIS ENTRY. THE REMARK MAY ALSO PROVIDE INFORMATION ON               
REMARK 300 BURIED SURFACE AREA.                                                 
REMARK 350                                                                      
REMARK 350 COORDINATES FOR A COMPLETE MULTIMER REPRESENTING THE KNOWN           
REMARK 350 BIOLOGICALLY SIGNIFICANT OLIGOMERIZATION STATE OF THE                
REMARK 350 MOLECULE CAN BE GENERATED BY APPLYING BIOMT TRANSFORMATIONS          
REMARK 350 GIVEN BELOW.  BOTH NON-CRYSTALLOGRAPHIC AND                          
REMARK 350 CRYSTALLOGRAPHIC OPERATIONS ARE GIVEN.                               
REMARK 350                                                                      
REMARK 350 BIOMOLECULE: 1                                                       
REMARK 350 AUTHOR DETERMINED BIOLOGICAL UNIT: TRIMERIC                          
REMARK 350 APPLY THE FOLLOWING TO CHAINS: A, B, C                               
REMARK 350   BIOMT1   1  1.000000  0.000000  0.000000        0.00000            
REMARK 350   BIOMT2   1  0.000000  1.000000  0.000000        0.00000            
REMARK 350   BIOMT3   1  0.000000  0.000000  1.000000        0.00000            
REMARK 465                                                                      
REMARK 465 MISSING RESIDUES                                                     
REMARK 465 THE FOLLOWING RESIDUES WERE NOT LOCATED IN THE                       
REMARK 465 EXPERIMENT. (M=MODEL NUMBER; RES=RESIDUE NAME; C=CHAIN               
REMARK 465 IDENTIFIER; SSSEQ=SEQUENCE NUMBER; I=INSERTION CODE.)                
REMARK 465                                                                      
REMARK 465   M RES C SSSEQI                                                     
REMARK 465     ALA A   754                                                      
REMARK 465     GLU A   755                                                      
REMARK 465     GLN A   756                                                      
REMARK 465     ASP A   757                                                      
REMARK 465     ARG A   758                                                      
REMARK 465     ASN A   759                                                      
REMARK 465     THR A   760                                                      
REMARK 465     ARG A   761                                                      
REMARK 465     GLU A   762                                                      
REMARK 465     VAL A   763                                                      
REMARK 465     PHE A   764                                                      
REMARK 465     ALA A   765                                                      
REMARK 465     GLN A   766                                                      
REMARK 465     VAL A   767                                                      
REMARK 465     LYS A   768                                                      
REMARK 465     GLN A   769                                                      
REMARK 465     MET A   770                                                      
REMARK 465     TYR A   771                                                      
REMARK 465     LYS A   772                                                      
REMARK 465     THR A   773                                                      
REMARK 465     PRO A   774                                                      
REMARK 465     THR A   775                                                      
REMARK 465     LEU A   776                                                      
REMARK 465     LYS A   777                                                      
REMARK 465     TYR A   778                                                      
REMARK 465     PHE A   779                                                      
REMARK 465     GLY A   780                                                      
REMARK 465     GLY A   781                                                      
REMARK 465     PHE A   782                                                      
REMARK 465     ASN A   783                                                      
REMARK 465     PHE A   784                                                      
REMARK 465     SER A   785                                                      
REMARK 465     GLN A   786                                                      
REMARK 465     ILE A   787                                                      
REMARK 465     LEU A   788                                                      
REMARK 465     PRO A   789                                                      
REMARK 465     ASP A   790                                                      
REMARK 465     PRO A   791                                                      
REMARK 465     LEU A   792                                                      
REMARK 465     LYS A   793                                                      
REMARK 465     PRO A   794                                                      
REMARK 465     THR A   795                                                      
REMARK 465     LYS A   796                                                      
REMARK 465     ARG A   797                                                      
REMARK 465     SER A   798                                                      
REMARK 465     PHE A   799                                                      
REMARK 465     ILE A   800                                                      
REMARK 465     GLU A   801                                                      
REMARK 465     ASP A   802                                                      
REMARK 465     LEU A   803                                                      
REMARK 465     LEU A   804                                                      
REMARK 465     PHE A   805                                                      
REMARK 465     ASN A   806                                                      
REMARK 465     LYS A   807                                                      
REMARK 465     VAL A   808                                                      
REMARK 465     THR A   809                                                      
REMARK 465     LEU A   810                                                      
REMARK 465     ALA A   811                                                      
REMARK 465     ASP A   812                                                      
REMARK 465     ALA A   813                                                      
REMARK 465     GLY A   814                                                      
REMARK 465     PHE A   815                                                      
REMARK 465     MET A   816                                                      
REMARK 465     LYS A   817                                                      
REMARK 465     GLN A   818                                                      
REMARK 465     TYR A   819                                                      
REMARK 465     GLY A   820                                                      
REMARK 465     GLU A   821                                                      
REMARK 465     CYS A   822                                                      
REMARK 465     LEU A   823                                                      
REMARK 465     GLY A   824                                                      
REMARK 465     ASP A   825                                                      
REMARK 465     ILE A   826                                                      
REMARK 465     ASN A   827                                                      
REMARK 465     ALA A   828                                                      
REMARK 465     ARG A   829                                                      
REMARK 465     ASP A   830                                                      
REMARK 465     LEU A   831                                                      
REMARK 465     ILE A   832                                                      
REMARK 465     CYS A   833                                                      
REMARK 465     ALA A   834                                                      
REMARK 465     GLN A   835                                                      
REMARK 465     LYS A   836                                                      
REMARK 465     PHE A   837                                                      
REMARK 465     ASN A   838                                                      
REMARK 465     GLY A   839                                                      
REMARK 465     LEU A   840                                                      
REMARK 465     THR A   841                                                      
REMARK 465     VAL A   842                                                      
REMARK 465     LEU A   843                                                      
REMARK 465     PRO A   844                                                      
REMARK 465     PRO A   845                                                      
REMARK 465     LEU A   846                                                      
REMARK 465     LEU A   847                                                      
REMARK 465     THR A   848                                                      
REMARK 465     ASP A   849                                                      
REMARK 465     ASP A   850                                                      
REMARK 465     MET A   851                                                      
REMARK 465     ILE A   852                                                      
REMARK 465     ALA A   853                                                      
REMARK 465     ALA A   854                                                      
REMARK 465     TYR A   855                                                      
REMARK 465     THR A   856                                                      
REMARK 465     ALA A   857                                                      
REMARK 465     ALA A   858                                                      
REMARK 465     LEU A   859                                                      
REMARK 465     VAL A   860                                                      
REMARK 465     SER A   861                                                      
REMARK 465     GLY A   862                                                      
REMARK 465     THR A   863                                                      
REMARK 465     ALA A   864                                                      
REMARK 465     THR A   865                                                      
REMARK 465     ALA A   866                                                      
REMARK 465     GLY A   867                                                      
REMARK 465     TRP A   868                                                      
REMARK 465     THR A   869                                                      
REMARK 465     PHE A   870                                                      
REMARK 465     GLY A   871                                                      
REMARK 465     ALA A   872                                                      
REMARK 465     GLY A   873                                                      
REMARK 465     ALA A   874                                                      
REMARK 465     ALA A   875                                                      
REMARK 465     LEU A   876                                                      
REMARK 465     GLN A   877                                                      
REMARK 465     ILE A   878                                                      
REMARK 465     PRO A   879                                                      
REMARK 465     PHE A   880                                                      
REMARK 465     ALA A   881                                                      
REMARK 465     MET A   882                                                      
REMARK 465     GLN A   883                                                      
REMARK 465     MET A   884                                                      
REMARK 465     ALA A   885                                                      
REMARK 465     TYR A   886                                                      
REMARK 465     ARG A   887                                                      
REMARK 465     PHE A   888                                                      
REMARK 465     ASN A   889                                                      
REMARK 465     GLY A   890                                                      
REMARK 465     ILE A   891                                                      
REMARK 465     GLY A   892                                                      
REMARK 465     VAL A   893                                                      
REMARK 465     THR A   894                                                      
REMARK 465     GLN A   895                                                      
REMARK 465     ASN A   896                                                      
REMARK 465     VAL A   897                                                      
REMARK 465     LEU A   898                                                      
REMARK 465     TYR A   899                                                      
REMARK 465     GLU A   900                                                      
REMARK 465     ALA B   754                                                      
REMARK 465     GLU B   755                                                      
REMARK 465     GLN B   756                                                      
REMARK 465     ASP B   757                                                      
REMARK 465     ARG B   758                                                      
REMARK 465     ASN B   759                                                      
REMARK 465     THR B   760                                                      
REMARK 465     ARG B   761                                                      
REMARK 465     GLU B   762                                                      
REMARK 465     VAL B   763                                                      
REMARK 465     PHE B   764                                                      
REMARK 465     ALA B   765                                                      
REMARK 465     GLN B   766                                                      
REMARK 465     VAL B   767                                                      
REMARK 465     LYS B   768                                                      
REMARK 465     GLN B   769                                                      
REMARK 465     MET B   770                                                      
REMARK 465     TYR B   771                                                      
REMARK 465     LYS B   772                                                      
REMARK 465     THR B   773                                                      
REMARK 465     PRO B   774                                                      
REMARK 465     THR B   775                                                      
REMARK 465     LEU B   776                                                      
REMARK 465     LYS B   777                                                      
REMARK 465     TYR B   778                                                      
REMARK 465     PHE B   779                                                      
REMARK 465     GLY B   780                                                      
REMARK 465     GLY B   781                                                      
REMARK 465     PHE B   782                                                      
REMARK 465     ASN B   783                                                      
REMARK 465     PHE B   784                                                      
REMARK 465     SER B   785                                                      
REMARK 465     GLN B   786                                                      
REMARK 465     ILE B   787                                                      
REMARK 465     LEU B   788                                                      
REMARK 465     PRO B   789                                                      
REMARK 465     ASP B   790                                                      
REMARK 465     PRO B   791                                                      
REMARK 465     LEU B   792                                                      
REMARK 465     LYS B   793                                                      
REMARK 465     PRO B   794                                                      
REMARK 465     THR B   795                                                      
REMARK 465     LYS B   796                                                      
REMARK 465     ARG B   797                                                      
REMARK 465     SER B   798                                                      
REMARK 465     PHE B   799                                                      
REMARK 465     ILE B   800                                                      
REMARK 465     GLU B   801                                                      
REMARK 465     ASP B   802                                                      
REMARK 465     LEU B   803                                                      
REMARK 465     LEU B   804                                                      
REMARK 465     PHE B   805                                                      
REMARK 465     ASN B   806                                                      
REMARK 465     LYS B   807                                                      
REMARK 465     VAL B   808                                                      
REMARK 465     THR B   809                                                      
REMARK 465     LEU B   810                                                      
REMARK 465     ALA B   811                                                      
REMARK 465     ASP B   812                                                      
REMARK 465     ALA B   813                                                      
REMARK 465     GLY B   814                                                      
REMARK 465     PHE B   815                                                      
REMARK 465     MET B   816                                                      
REMARK 465     LYS B   817                                                      
REMARK 465     GLN B   818                                                      
REMARK 465     TYR B   819                                                      
REMARK 465     GLY B   820                                                      
REMARK 465     GLU B   821                                                      
REMARK 465     CYS B   822                                                      
REMARK 465     LEU B   823                                                      
REMARK 465     GLY B   824                                                      
REMARK 465     ASP B   825                                                      
REMARK 465     ILE B   826                                                      
REMARK 465     ASN B   827                                                      
REMARK 465     ALA B   828                                                      
REMARK 465     ARG B   829                                                      
REMARK 465     ASP B   830                                                      
REMARK 465     LEU B   831                                                      
REMARK 465     ILE B   832                                                      
REMARK 465     CYS B   833                                                      
REMARK 465     ALA B   834                                                      
REMARK 465     GLN B   835                                                      
REMARK 465     LYS B   836                                                      
REMARK 465     PHE B   837                                                      
REMARK 465     ASN B   838                                                      
REMARK 465     GLY B   839                                                      
REMARK 465     LEU B   840                                                      
REMARK 465     THR B   841                                                      
REMARK 465     VAL B   842                                                      
REMARK 465     LEU B   843                                                      
REMARK 465     PRO B   844                                                      
REMARK 465     PRO B   845                                                      
REMARK 465     LEU B   846                                                      
REMARK 465     LEU B   847                                                      
REMARK 465     THR B   848                                                      
REMARK 465     ASP B   849                                                      
REMARK 465     ASP B   850                                                      
REMARK 465     MET B   851                                                      
REMARK 465     ILE B   852                                                      
REMARK 465     ALA B   853                                                      
REMARK 465     ALA B   854                                                      
REMARK 465     TYR B   855                                                      
REMARK 465     THR B   856                                                      
REMARK 465     ALA B   857                                                      
REMARK 465     ALA B   858                                                      
REMARK 465     LEU B   859                                                      
REMARK 465     VAL B   860                                                      
REMARK 465     SER B   861                                                      
REMARK 465     GLY B   862                                                      
REMARK 465     THR B   863                                                      
REMARK 465     ALA B   864                                                      
REMARK 465     THR B   865                                                      
REMARK 465     ALA B   866                                                      
REMARK 465     GLY B   867                                                      
REMARK 465     TRP B   868                                                      
REMARK 465     THR B   869                                                      
REMARK 465     PHE B   870                                                      
REMARK 465     GLY B   871                                                      
REMARK 465     ALA B   872                                                      
REMARK 465     GLY B   873                                                      
REMARK 465     ALA B   874                                                      
REMARK 465     ALA B   875                                                      
REMARK 465     LEU B   876                                                      
REMARK 465     GLN B   877                                                      
REMARK 465     ILE B   878                                                      
REMARK 465     PRO B   879                                                      
REMARK 465     PHE B   880                                                      
REMARK 465     ALA B   881                                                      
REMARK 465     MET B   882                                                      
REMARK 465     GLN B   883                                                      
REMARK 465     MET B   884                                                      
REMARK 465     ALA B   885                                                      
REMARK 465     TYR B   886                                                      
REMARK 465     ARG B   887                                                      
REMARK 465     PHE B   888                                                      
REMARK 465     ASN B   889                                                      
REMARK 465     GLY B   890                                                      
REMARK 465     ILE B   891                                                      
REMARK 465     GLY B   892                                                      
REMARK 465     VAL B   893                                                      
REMARK 465     THR B   894                                                      
REMARK 465     GLN B   895                                                      
REMARK 465     ASN B   896                                                      
REMARK 465     VAL B   897                                                      
REMARK 465     LEU B   898                                                      
REMARK 465     TYR B   899                                                      
REMARK 465     GLU B   900                                                      
REMARK 465     ALA C   754                                                      
REMARK 465     GLU C   755                                                      
REMARK 465     GLN C   756                                                      
REMARK 465     ASP C   757                                                      
REMARK 465     ARG C   758                                                      
REMARK 465     ASN C   759                                                      
REMARK 465     THR C   760                                                      
REMARK 465     ARG C   761                                                      
REMARK 465     GLU C   762                                                      
REMARK 465     VAL C   763                                                      
REMARK 465     PHE C   764                                                      
REMARK 465     ALA C   765                                                      
REMARK 465     GLN C   766                                                      
REMARK 465     VAL C   767                                                      
REMARK 465     LYS C   768                                                      
REMARK 465     GLN C   769                                                      
REMARK 465     MET C   770                                                      
REMARK 465     TYR C   771                                                      
REMARK 465     LYS C   772                                                      
REMARK 465     THR C   773                                                      
REMARK 465     PRO C   774                                                      
REMARK 465     THR C   775                                                      
REMARK 465     LEU C   776                                                      
REMARK 465     LYS C   777                                                      
REMARK 465     TYR C   778                                                      
REMARK 465     PHE C   779                                                      
REMARK 465     GLY C   780                                                      
REMARK 465     GLY C   781                                                      
REMARK 465     PHE C   782                                                      
REMARK 465     ASN C   783                                                      
REMARK 465     PHE C   784                                                      
REMARK 465     SER C   785                                                      
REMARK 465     GLN C   786                                                      
REMARK 465     ILE C   787                                                      
REMARK 465     LEU C   788                                                      
REMARK 465     PRO C   789                                                      
REMARK 465     ASP C   790                                                      
REMARK 465     PRO C   791                                                      
REMARK 465     LEU C   792                                                      
REMARK 465     LYS C   793                                                      
REMARK 465     PRO C   794                                                      
REMARK 465     THR C   795                                                      
REMARK 465     LYS C   796                                                      
REMARK 465     ARG C   797                                                      
REMARK 465     SER C   798                                                      
REMARK 465     PHE C   799                                                      
REMARK 465     ILE C   800                                                      
REMARK 465     GLU C   801                                                      
REMARK 465     ASP C   802                                                      
REMARK 465     LEU C   803                                                      
REMARK 465     LEU C   804                                                      
REMARK 465     PHE C   805                                                      
REMARK 465     ASN C   806                                                      
REMARK 465     LYS C   807                                                      
REMARK 465     VAL C   808                                                      
REMARK 465     THR C   809                                                      
REMARK 465     LEU C   810                                                      
REMARK 465     ALA C   811                                                      
REMARK 465     ASP C   812                                                      
REMARK 465     ALA C   813                                                      
REMARK 465     GLY C   814                                                      
REMARK 465     PHE C   815                                                      
REMARK 465     MET C   816                                                      
REMARK 465     LYS C   817                                                      
REMARK 465     GLN C   818                                                      
REMARK 465     TYR C   819                                                      
REMARK 465     GLY C   820                                                      
REMARK 465     GLU C   821                                                      
REMARK 465     CYS C   822                                                      
REMARK 465     LEU C   823                                                      
REMARK 465     GLY C   824                                                      
REMARK 465     ASP C   825                                                      
REMARK 465     ILE C   826                                                      
REMARK 465     ASN C   827                                                      
REMARK 465     ALA C   828                                                      
REMARK 465     ARG C   829                                                      
REMARK 465     ASP C   830                                                      
REMARK 465     LEU C   831                                                      
REMARK 465     ILE C   832                                                      
REMARK 465     CYS C   833                                                      
REMARK 465     ALA C   834                                                      
REMARK 465     GLN C   835                                                      
REMARK 465     LYS C   836                                                      
REMARK 465     PHE C   837                                                      
REMARK 465     ASN C   838                                                      
REMARK 465     GLY C   839                                                      
REMARK 465     LEU C   840                                                      
REMARK 465     THR C   841                                                      
REMARK 465     VAL C   842                                                      
REMARK 465     LEU C   843                                                      
REMARK 465     PRO C   844                                                      
REMARK 465     PRO C   845                                                      
REMARK 465     LEU C   846                                                      
REMARK 465     LEU C   847                                                      
REMARK 465     THR C   848                                                      
REMARK 465     ASP C   849                                                      
REMARK 465     ASP C   850                                                      
REMARK 465     MET C   851                                                      
REMARK 465     ILE C   852                                                      
REMARK 465     ALA C   853                                                      
REMARK 465     ALA C   854                                                      
REMARK 465     TYR C   855                                                      
REMARK 465     THR C   856                                                      
REMARK 465     ALA C   857                                                      
REMARK 465     ALA C   858                                                      
REMARK 465     LEU C   859                                                      
REMARK 465     VAL C   860                                                      
REMARK 465     SER C   861                                                      
REMARK 465     GLY C   862                                                      
REMARK 465     THR C   863                                                      
REMARK 465     ALA C   864                                                      
REMARK 465     THR C   865                                                      
REMARK 465     ALA C   866                                                      
REMARK 465     GLY C   867                                                      
REMARK 465     TRP C   868                                                      
REMARK 465     THR C   869                                                      
REMARK 465     PHE C   870                                                      
REMARK 465     GLY C   871                                                      
REMARK 465     ALA C   872                                                      
REMARK 465     GLY C   873                                                      
REMARK 465     ALA C   874                                                      
REMARK 465     ALA C   875                                                      
REMARK 465     LEU C   876                                                      
REMARK 465     GLN C   877                                                      
REMARK 465     ILE C   878                                                      
REMARK 465     PRO C   879                                                      
REMARK 465     PHE C   880                                                      
REMARK 465     ALA C   881                                                      
REMARK 465     MET C   882                                                      
REMARK 465     GLN C   883                                                      
REMARK 465     MET C   884                                                      
REMARK 465     ALA C   885                                                      
REMARK 465     TYR C   886                                                      
REMARK 465     ARG C   887                                                      
REMARK 465     PHE C   888                                                      
REMARK 465     ASN C   889                                                      
REMARK 465     GLY C   890                                                      
REMARK 465     ILE C   891                                                      
REMARK 465     GLY C   892                                                      
REMARK 465     VAL C   893                                                      
REMARK 465     THR C   894                                                      
REMARK 465     GLN C   895                                                      
REMARK 465     ASN C   896                                                      
REMARK 465     VAL C   897                                                      
REMARK 465     LEU C   898                                                      
REMARK 465     TYR C   899                                                      
REMARK 465     GLU C   900                                                      
REMARK 500                                                                      
REMARK 500 GEOMETRY AND STEREOCHEMISTRY                                         
REMARK 500 SUBTOPIC: TORSION ANGLES                                             
REMARK 500                                                                      
REMARK 500 TORSION ANGLES OUTSIDE THE EXPECTED RAMACHANDRAN REGIONS:            
REMARK 500 (M=MODEL NUMBER; RES=RESIDUE NAME; C=CHAIN IDENTIFIER;               
REMARK 500 SSEQ=SEQUENCE NUMBER; I=INSERTION CODE).                             
REMARK 500                                                                      
REMARK 500 STANDARD TABLE:                                                      
REMARK 500 FORMAT:(10X,I3,1X,A3,1X,A1,I4,A1,4X,F7.2,3X,F7.2)                    
REMARK 500                                                                      
REMARK 500 EXPECTED VALUES: GJ KLEYWEGT AND TA JONES (1996). PHI/PSI-           
REMARK 500 CHOLOGY: RAMACHANDRAN REVISITED. STRUCTURE 4, 1395 - 1400            
REMARK 500                                                                      
REMARK 500  M RES CSSEQI        PSI       PHI                                   
REMARK 500    TYR A 689       -7.67     72.80                                   
REMARK 500    ASN A 692     -158.36   -145.50                                   
REMARK 500    SER A 703      109.27   -160.35                                   
REMARK 500    THR A 706       71.14     57.57                                   
REMARK 500    SER A 728       71.91     57.76                                   
REMARK 500    LYS A1020       55.81    -93.67                                   
REMARK 500    LYS A1068      116.21   -162.55                                   
REMARK 500    THR A1082       65.22     61.78                                   
REMARK 500    ASN A1116       54.74     73.59                                   
REMARK 500    LEU A1123       70.99     59.28                                   
REMARK 500    HIS A1141       70.89     62.41                                   
REMARK 500    VAL A1146      -66.92   -121.74                                   
REMARK 500    ASN A1155     -167.49    -79.13                                   
REMARK 500    TYR B 689       -7.65     72.83                                   
REMARK 500    ASN B 692     -158.33   -145.47                                   
REMARK 500    SER B 703      109.34   -160.41                                   
REMARK 500    THR B 706       71.07     57.59                                   
REMARK 500    SER B 728       71.85     57.75                                   
REMARK 500    LYS B1020       55.76    -93.56                                   
REMARK 500    LYS B1068      116.20   -162.51                                   
REMARK 500    THR B1082       65.19     61.75                                   
REMARK 500    ASN B1116       54.71     73.49                                   
REMARK 500    LEU B1123       71.02     59.33                                   
REMARK 500    HIS B1141       70.93     62.42                                   
REMARK 500    VAL B1146      -66.79   -121.76                                   
REMARK 500    ASN B1155     -167.46    -79.13                                   
REMARK 500    TYR C 689       -7.67     72.84                                   
REMARK 500    ASN C 692     -158.34   -145.51                                   
REMARK 500    SER C 703      109.31   -160.36                                   
REMARK 500    THR C 706       71.08     57.52                                   
REMARK 500    SER C 728       71.89     57.71                                   
REMARK 500    LYS C1020       55.86    -93.67                                   
REMARK 500    LYS C1068      116.24   -162.48                                   
REMARK 500    THR C1082       65.23     61.74                                   
REMARK 500    ASN C1116       54.74     73.46                                   
REMARK 500    LEU C1123       71.04     59.30                                   
REMARK 500    HIS C1141       70.90     62.36                                   
REMARK 500    VAL C1146      -66.91   -121.75                                   
REMARK 500    ASN C1155     -167.51    -79.10                                   
REMARK 500                                                                      
REMARK 500 REMARK: NULL                                                         
REMARK 500                                                                      
REMARK 500 GEOMETRY AND STEREOCHEMISTRY                                         
REMARK 500 SUBTOPIC: NON-CIS, NON-TRANS                                         
REMARK 500                                                                      
REMARK 500 THE FOLLOWING PEPTIDE BONDS DEVIATE SIGNIFICANTLY FROM BOTH          
REMARK 500 CIS AND TRANS CONFORMATION.  CIS BONDS, IF ANY, ARE LISTED           
REMARK 500 ON CISPEP RECORDS.  TRANS IS DEFINED AS 180 +/- 30 AND               
REMARK 500 CIS IS DEFINED AS 0 +/- 30 DEGREES.                                  
REMARK 500                                 MODEL     OMEGA                      
REMARK 500 PHE A 1092     SER A 1093                  147.00                    
REMARK 500 ILE A 1115     ASN A 1116                  140.20                    
REMARK 500 GLN A 1124     PRO A 1125                 -134.26                    
REMARK 500 PHE B 1092     SER B 1093                  146.99                    
REMARK 500 ILE B 1115     ASN B 1116                  140.26                    
REMARK 500 GLN B 1124     PRO B 1125                 -134.26                    
REMARK 500 PHE C 1092     SER C 1093                  146.98                    
REMARK 500 ILE C 1115     ASN C 1116                  140.30                    
REMARK 500 GLN C 1124     PRO C 1125                 -134.31                    
REMARK 500                                                                      
REMARK 500 REMARK: NULL                                                         
REMARK 900                                                                      
REMARK 900 RELATED ENTRIES                                                      
REMARK 900 RELATED ID: EMD-30072   RELATED DB: EMDB                             
REMARK 900 POST-FUSION STRUCTURE OF SARS-COV SPIKE GLYCOPROTEIN                 
DBREF  6M3W A  688  1178  UNP    P59594   SPIKE_CVHSA    688   1178             
DBREF  6M3W B  688  1178  UNP    P59594   SPIKE_CVHSA    688   1178             
DBREF  6M3W C  688  1178  UNP    P59594   SPIKE_CVHSA    688   1178             
SEQRES   1 A  491  ALA TYR SER ASN ASN THR ILE ALA ILE PRO THR ASN PHE          
SEQRES   2 A  491  SER ILE SER ILE THR THR GLU VAL MET PRO VAL SER MET          
SEQRES   3 A  491  ALA LYS THR SER VAL ASP CYS ASN MET TYR ILE CYS GLY          
SEQRES   4 A  491  ASP SER THR GLU CYS ALA ASN LEU LEU LEU GLN TYR GLY          
SEQRES   5 A  491  SER PHE CYS THR GLN LEU ASN ARG ALA LEU SER GLY ILE          
SEQRES   6 A  491  ALA ALA GLU GLN ASP ARG ASN THR ARG GLU VAL PHE ALA          
SEQRES   7 A  491  GLN VAL LYS GLN MET TYR LYS THR PRO THR LEU LYS TYR          
SEQRES   8 A  491  PHE GLY GLY PHE ASN PHE SER GLN ILE LEU PRO ASP PRO          
SEQRES   9 A  491  LEU LYS PRO THR LYS ARG SER PHE ILE GLU ASP LEU LEU          
SEQRES  10 A  491  PHE ASN LYS VAL THR LEU ALA ASP ALA GLY PHE MET LYS          
SEQRES  11 A  491  GLN TYR GLY GLU CYS LEU GLY ASP ILE ASN ALA ARG ASP          
SEQRES  12 A  491  LEU ILE CYS ALA GLN LYS PHE ASN GLY LEU THR VAL LEU          
SEQRES  13 A  491  PRO PRO LEU LEU THR ASP ASP MET ILE ALA ALA TYR THR          
SEQRES  14 A  491  ALA ALA LEU VAL SER GLY THR ALA THR ALA GLY TRP THR          
SEQRES  15 A  491  PHE GLY ALA GLY ALA ALA LEU GLN ILE PRO PHE ALA MET          
SEQRES  16 A  491  GLN MET ALA TYR ARG PHE ASN GLY ILE GLY VAL THR GLN          
SEQRES  17 A  491  ASN VAL LEU TYR GLU ASN GLN LYS GLN ILE ALA ASN GLN          
SEQRES  18 A  491  PHE ASN LYS ALA ILE SER GLN ILE GLN GLU SER LEU THR          
SEQRES  19 A  491  THR THR SER THR ALA LEU GLY LYS LEU GLN ASP VAL VAL          
SEQRES  20 A  491  ASN GLN ASN ALA GLN ALA LEU ASN THR LEU VAL LYS GLN          
SEQRES  21 A  491  LEU SER SER ASN PHE GLY ALA ILE SER SER VAL LEU ASN          
SEQRES  22 A  491  ASP ILE LEU SER ARG LEU ASP LYS VAL GLU ALA GLU VAL          
SEQRES  23 A  491  GLN ILE ASP ARG LEU ILE THR GLY ARG LEU GLN SER LEU          
SEQRES  24 A  491  GLN THR TYR VAL THR GLN GLN LEU ILE ARG ALA ALA GLU          
SEQRES  25 A  491  ILE ARG ALA SER ALA ASN LEU ALA ALA THR LYS MET SER          
SEQRES  26 A  491  GLU CYS VAL LEU GLY GLN SER LYS ARG VAL ASP PHE CYS          
SEQRES  27 A  491  GLY LYS GLY TYR HIS LEU MET SER PHE PRO GLN ALA ALA          
SEQRES  28 A  491  PRO HIS GLY VAL VAL PHE LEU HIS VAL THR TYR VAL PRO          
SEQRES  29 A  491  SER GLN GLU ARG ASN PHE THR THR ALA PRO ALA ILE CYS          
SEQRES  30 A  491  HIS GLU GLY LYS ALA TYR PHE PRO ARG GLU GLY VAL PHE          
SEQRES  31 A  491  VAL PHE ASN GLY THR SER TRP PHE ILE THR GLN ARG ASN          
SEQRES  32 A  491  PHE PHE SER PRO GLN ILE ILE THR THR ASP ASN THR PHE          
SEQRES  33 A  491  VAL SER GLY ASN CYS ASP VAL VAL ILE GLY ILE ILE ASN          
SEQRES  34 A  491  ASN THR VAL TYR ASP PRO LEU GLN PRO GLU LEU ASP SER          
SEQRES  35 A  491  PHE LYS GLU GLU LEU ASP LYS TYR PHE LYS ASN HIS THR          
SEQRES  36 A  491  SER PRO ASP VAL ASP LEU GLY ASP ILE SER GLY ILE ASN          
SEQRES  37 A  491  ALA SER VAL VAL ASN ILE GLN LYS GLU ILE ASP ARG LEU          
SEQRES  38 A  491  ASN GLU VAL ALA LYS ASN LEU ASN GLU SER                      
SEQRES   1 B  491  ALA TYR SER ASN ASN THR ILE ALA ILE PRO THR ASN PHE          
SEQRES   2 B  491  SER ILE SER ILE THR THR GLU VAL MET PRO VAL SER MET          
SEQRES   3 B  491  ALA LYS THR SER VAL ASP CYS ASN MET TYR ILE CYS GLY          
SEQRES   4 B  491  ASP SER THR GLU CYS ALA ASN LEU LEU LEU GLN TYR GLY          
SEQRES   5 B  491  SER PHE CYS THR GLN LEU ASN ARG ALA LEU SER GLY ILE          
SEQRES   6 B  491  ALA ALA GLU GLN ASP ARG ASN THR ARG GLU VAL PHE ALA          
SEQRES   7 B  491  GLN VAL LYS GLN MET TYR LYS THR PRO THR LEU LYS TYR          
SEQRES   8 B  491  PHE GLY GLY PHE ASN PHE SER GLN ILE LEU PRO ASP PRO          
SEQRES   9 B  491  LEU LYS PRO THR LYS ARG SER PHE ILE GLU ASP LEU LEU          
SEQRES  10 B  491  PHE ASN LYS VAL THR LEU ALA ASP ALA GLY PHE MET LYS          
SEQRES  11 B  491  GLN TYR GLY GLU CYS LEU GLY ASP ILE ASN ALA ARG ASP          
SEQRES  12 B  491  LEU ILE CYS ALA GLN LYS PHE ASN GLY LEU THR VAL LEU          
SEQRES  13 B  491  PRO PRO LEU LEU THR ASP ASP MET ILE ALA ALA TYR THR          
SEQRES  14 B  491  ALA ALA LEU VAL SER GLY THR ALA THR ALA GLY TRP THR          
SEQRES  15 B  491  PHE GLY ALA GLY ALA ALA LEU GLN ILE PRO PHE ALA MET          
SEQRES  16 B  491  GLN MET ALA TYR ARG PHE ASN GLY ILE GLY VAL THR GLN          
SEQRES  17 B  491  ASN VAL LEU TYR GLU ASN GLN LYS GLN ILE ALA ASN GLN          
SEQRES  18 B  491  PHE ASN LYS ALA ILE SER GLN ILE GLN GLU SER LEU THR          
SEQRES  19 B  491  THR THR SER THR ALA LEU GLY LYS LEU GLN ASP VAL VAL          
SEQRES  20 B  491  ASN GLN ASN ALA GLN ALA LEU ASN THR LEU VAL LYS GLN          
SEQRES  21 B  491  LEU SER SER ASN PHE GLY ALA ILE SER SER VAL LEU ASN          
SEQRES  22 B  491  ASP ILE LEU SER ARG LEU ASP LYS VAL GLU ALA GLU VAL          
SEQRES  23 B  491  GLN ILE ASP ARG LEU ILE THR GLY ARG LEU GLN SER LEU          
SEQRES  24 B  491  GLN THR TYR VAL THR GLN GLN LEU ILE ARG ALA ALA GLU          
SEQRES  25 B  491  ILE ARG ALA SER ALA ASN LEU ALA ALA THR LYS MET SER          
SEQRES  26 B  491  GLU CYS VAL LEU GLY GLN SER LYS ARG VAL ASP PHE CYS          
SEQRES  27 B  491  GLY LYS GLY TYR HIS LEU MET SER PHE PRO GLN ALA ALA          
SEQRES  28 B  491  PRO HIS GLY VAL VAL PHE LEU HIS VAL THR TYR VAL PRO          
SEQRES  29 B  491  SER GLN GLU ARG ASN PHE THR THR ALA PRO ALA ILE CYS          
SEQRES  30 B  491  HIS GLU GLY LYS ALA TYR PHE PRO ARG GLU GLY VAL PHE          
SEQRES  31 B  491  VAL PHE ASN GLY THR SER TRP PHE ILE THR GLN ARG ASN          
SEQRES  32 B  491  PHE PHE SER PRO GLN ILE ILE THR THR ASP ASN THR PHE          
SEQRES  33 B  491  VAL SER GLY ASN CYS ASP VAL VAL ILE GLY ILE ILE ASN          
SEQRES  34 B  491  ASN THR VAL TYR ASP PRO LEU GLN PRO GLU LEU ASP SER          
SEQRES  35 B  491  PHE LYS GLU GLU LEU ASP LYS TYR PHE LYS ASN HIS THR          
SEQRES  36 B  491  SER PRO ASP VAL ASP LEU GLY ASP ILE SER GLY ILE ASN          
SEQRES  37 B  491  ALA SER VAL VAL ASN ILE GLN LYS GLU ILE ASP ARG LEU          
SEQRES  38 B  491  ASN GLU VAL ALA LYS ASN LEU ASN GLU SER                      
SEQRES   1 C  491  ALA TYR SER ASN ASN THR ILE ALA ILE PRO THR ASN PHE          
SEQRES   2 C  491  SER ILE SER ILE THR THR GLU VAL MET PRO VAL SER MET          
SEQRES   3 C  491  ALA LYS THR SER VAL ASP CYS ASN MET TYR ILE CYS GLY          
SEQRES   4 C  491  ASP SER THR GLU CYS ALA ASN LEU LEU LEU GLN TYR GLY          
SEQRES   5 C  491  SER PHE CYS THR GLN LEU ASN ARG ALA LEU SER GLY ILE          
SEQRES   6 C  491  ALA ALA GLU GLN ASP ARG ASN THR ARG GLU VAL PHE ALA          
SEQRES   7 C  491  GLN VAL LYS GLN MET TYR LYS THR PRO THR LEU LYS TYR          
SEQRES   8 C  491  PHE GLY GLY PHE ASN PHE SER GLN ILE LEU PRO ASP PRO          
SEQRES   9 C  491  LEU LYS PRO THR LYS ARG SER PHE ILE GLU ASP LEU LEU          
SEQRES  10 C  491  PHE ASN LYS VAL THR LEU ALA ASP ALA GLY PHE MET LYS          
SEQRES  11 C  491  GLN TYR GLY GLU CYS LEU GLY ASP ILE ASN ALA ARG ASP          
SEQRES  12 C  491  LEU ILE CYS ALA GLN LYS PHE ASN GLY LEU THR VAL LEU          
SEQRES  13 C  491  PRO PRO LEU LEU THR ASP ASP MET ILE ALA ALA TYR THR          
SEQRES  14 C  491  ALA ALA LEU VAL SER GLY THR ALA THR ALA GLY TRP THR          
SEQRES  15 C  491  PHE GLY ALA GLY ALA ALA LEU GLN ILE PRO PHE ALA MET          
SEQRES  16 C  491  GLN MET ALA TYR ARG PHE ASN GLY ILE GLY VAL THR GLN          
SEQRES  17 C  491  ASN VAL LEU TYR GLU ASN GLN LYS GLN ILE ALA ASN GLN          
SEQRES  18 C  491  PHE ASN LYS ALA ILE SER GLN ILE GLN GLU SER LEU THR          
SEQRES  19 C  491  THR THR SER THR ALA LEU GLY LYS LEU GLN ASP VAL VAL          
SEQRES  20 C  491  ASN GLN ASN ALA GLN ALA LEU ASN THR LEU VAL LYS GLN          
SEQRES  21 C  491  LEU SER SER ASN PHE GLY ALA ILE SER SER VAL LEU ASN          
SEQRES  22 C  491  ASP ILE LEU SER ARG LEU ASP LYS VAL GLU ALA GLU VAL          
SEQRES  23 C  491  GLN ILE ASP ARG LEU ILE THR GLY ARG LEU GLN SER LEU          
SEQRES  24 C  491  GLN THR TYR VAL THR GLN GLN LEU ILE ARG ALA ALA GLU          
SEQRES  25 C  491  ILE ARG ALA SER ALA ASN LEU ALA ALA THR LYS MET SER          
SEQRES  26 C  491  GLU CYS VAL LEU GLY GLN SER LYS ARG VAL ASP PHE CYS          
SEQRES  27 C  491  GLY LYS GLY TYR HIS LEU MET SER PHE PRO GLN ALA ALA          
SEQRES  28 C  491  PRO HIS GLY VAL VAL PHE LEU HIS VAL THR TYR VAL PRO          
SEQRES  29 C  491  SER GLN GLU ARG ASN PHE THR THR ALA PRO ALA ILE CYS          
SEQRES  30 C  491  HIS GLU GLY LYS ALA TYR PHE PRO ARG GLU GLY VAL PHE          
SEQRES  31 C  491  VAL PHE ASN GLY THR SER TRP PHE ILE THR GLN ARG ASN          
SEQRES  32 C  491  PHE PHE SER PRO GLN ILE ILE THR THR ASP ASN THR PHE          
SEQRES  33 C  491  VAL SER GLY ASN CYS ASP VAL VAL ILE GLY ILE ILE ASN          
SEQRES  34 C  491  ASN THR VAL TYR ASP PRO LEU GLN PRO GLU LEU ASP SER          
SEQRES  35 C  491  PHE LYS GLU GLU LEU ASP LYS TYR PHE LYS ASN HIS THR          
SEQRES  36 C  491  SER PRO ASP VAL ASP LEU GLY ASP ILE SER GLY ILE ASN          
SEQRES  37 C  491  ALA SER VAL VAL ASN ILE GLN LYS GLU ILE ASP ARG LEU          
SEQRES  38 C  491  ASN GLU VAL ALA LYS ASN LEU ASN GLU SER                      
HET    NAG  A1201      14                                                       
HET    NAG  A1202      14                                                       
HET    NAG  A1203      14                                                       
HET    NAG  A1204      14                                                       
HET    NAG  A1205      14                                                       
HET    NAG  A1206      14                                                       
HET    NAG  A1207      14                                                       
HET    NAG  A1208      14                                                       
HET    NAG  B1201      14                                                       
HET    NAG  B1202      14                                                       
HET    NAG  B1203      14                                                       
HET    NAG  B1204      14                                                       
HET    NAG  B1205      14                                                       
HET    NAG  B1206      14                                                       
HET    NAG  B1207      14                                                       
HET    NAG  B1208      14                                                       
HET    NAG  C1201      14                                                       
HET    NAG  C1202      14                                                       
HET    NAG  C1203      14                                                       
HET    NAG  C1204      14                                                       
HET    NAG  C1205      14                                                       
HET    NAG  C1206      14                                                       
HET    NAG  C1207      14                                                       
HET    NAG  C1208      14                                                       
HETNAM     NAG 2-ACETAMIDO-2-DEOXY-BETA-D-GLUCOPYRANOSE                         
HETSYN     NAG N-ACETYL-BETA-D-GLUCOSAMINE; 2-ACETAMIDO-2-DEOXY-BETA-           
HETSYN   2 NAG  D-GLUCOSE; 2-ACETAMIDO-2-DEOXY-D-GLUCOSE; 2-ACETAMIDO-          
HETSYN   3 NAG  2-DEOXY-GLUCOSE; N-ACETYL-D-GLUCOSAMINE                         
FORMUL   4  NAG    24(C8 H15 N O6)                                              
HELIX    1 AA1 ASP A  719  ILE A  724  1                                   6    
HELIX    2 AA2 SER A  728  LEU A  736  1                                   9    
HELIX    3 AA3 SER A  740  ALA A  753  1                                  14    
HELIX    4 AA4 GLN A  902  CYS A 1014  1                                 113    
HELIX    5 AA5 SER A 1129  TYR A 1137  1                                   9    
HELIX    6 AA6 GLY A 1149  ILE A 1154  1                                   6    
HELIX    7 AA7 GLN A 1162  SER A 1178  1                                  17    
HELIX    8 AA8 ASP B  719  ILE B  724  1                                   6    
HELIX    9 AA9 SER B  728  LEU B  736  1                                   9    
HELIX   10 AB1 SER B  740  ALA B  753  1                                  14    
HELIX   11 AB2 GLN B  902  CYS B 1014  1                                 113    
HELIX   12 AB3 SER B 1129  TYR B 1137  1                                   9    
HELIX   13 AB4 GLY B 1149  ILE B 1154  1                                   6    
HELIX   14 AB5 GLN B 1162  SER B 1178  1                                  17    
HELIX   15 AB6 ASP C  719  ILE C  724  1                                   6    
HELIX   16 AB7 SER C  728  LEU C  736  1                                   9    
HELIX   17 AB8 SER C  740  ALA C  753  1                                  14    
HELIX   18 AB9 GLN C  902  CYS C 1014  1                                 113    
HELIX   19 AC1 SER C 1129  TYR C 1137  1                                   9    
HELIX   20 AC2 GLY C 1149  ILE C 1154  1                                   6    
HELIX   21 AC3 GLN C 1162  SER C 1178  1                                  17    
SHEET    1 AA1 3 ASN A 692  ILE A 704  0                                        
SHEET    2 AA1 3 GLY A1041  THR A1059 -1  O  THR A1059   N  ASN A 692           
SHEET    3 AA1 3 VAL A 708  PRO A 710 -1  N  MET A 709   O  VAL A1042           
SHEET    1 AA2 3 ASN A 692  ILE A 704  0                                        
SHEET    2 AA2 3 GLY A1041  THR A1059 -1  O  THR A1059   N  ASN A 692           
SHEET    3 AA2 3 TYR A1029  ALA A1037 -1  N  MET A1032   O  VAL A1047           
SHEET    1 AA3 2 PHE A1071  PRO A1072  0                                        
SHEET    2 AA3 2 THR A1102  PHE A1103 -1  O  PHE A1103   N  PHE A1071           
SHEET    1 AA4 3 PHE A1077  VAL A1078  0                                        
SHEET    2 AA4 3 PHE A1085  ILE A1086 -1  O  PHE A1085   N  VAL A1078           
SHEET    3 AA4 3 GLN A1095  ILE A1096 -1  O  GLN A1095   N  ILE A1086           
SHEET    1 AA5 3 ASN B 692  ILE B 704  0                                        
SHEET    2 AA5 3 GLY B1041  THR B1059 -1  O  THR B1059   N  ASN B 692           
SHEET    3 AA5 3 VAL B 708  PRO B 710 -1  N  MET B 709   O  VAL B1042           
SHEET    1 AA6 3 ASN B 692  ILE B 704  0                                        
SHEET    2 AA6 3 GLY B1041  THR B1059 -1  O  THR B1059   N  ASN B 692           
SHEET    3 AA6 3 TYR B1029  ALA B1037 -1  N  MET B1032   O  VAL B1047           
SHEET    1 AA7 2 PHE B1071  PRO B1072  0                                        
SHEET    2 AA7 2 THR B1102  PHE B1103 -1  O  PHE B1103   N  PHE B1071           
SHEET    1 AA8 3 PHE B1077  VAL B1078  0                                        
SHEET    2 AA8 3 PHE B1085  ILE B1086 -1  O  PHE B1085   N  VAL B1078           
SHEET    3 AA8 3 GLN B1095  ILE B1096 -1  O  GLN B1095   N  ILE B1086           
SHEET    1 AA9 3 ASN C 692  ILE C 704  0                                        
SHEET    2 AA9 3 GLY C1041  THR C1059 -1  O  THR C1059   N  ASN C 692           
SHEET    3 AA9 3 VAL C 708  PRO C 710 -1  N  MET C 709   O  VAL C1042           
SHEET    1 AB1 3 ASN C 692  ILE C 704  0                                        
SHEET    2 AB1 3 GLY C1041  THR C1059 -1  O  THR C1059   N  ASN C 692           
SHEET    3 AB1 3 TYR C1029  ALA C1037 -1  N  MET C1032   O  VAL C1047           
SHEET    1 AB2 2 PHE C1071  PRO C1072  0                                        
SHEET    2 AB2 2 THR C1102  PHE C1103 -1  O  PHE C1103   N  PHE C1071           
SHEET    1 AB3 3 PHE C1077  VAL C1078  0                                        
SHEET    2 AB3 3 PHE C1085  ILE C1086 -1  O  PHE C1085   N  VAL C1078           
SHEET    3 AB3 3 GLN C1095  ILE C1096 -1  O  GLN C1095   N  ILE C1086           
SSBOND   1 CYS A  720    CYS A  742                          1555   1555  2.02  
SSBOND   2 CYS A  725    CYS A  731                          1555   1555  2.03  
SSBOND   3 CYS A 1014    CYS A 1025                          1555   1555  2.02  
SSBOND   4 CYS A 1064    CYS A 1108                          1555   1555  2.03  
SSBOND   5 CYS B  720    CYS B  742                          1555   1555  2.02  
SSBOND   6 CYS B  725    CYS B  731                          1555   1555  2.03  
SSBOND   7 CYS B 1014    CYS B 1025                          1555   1555  2.02  
SSBOND   8 CYS B 1064    CYS B 1108                          1555   1555  2.03  
SSBOND   9 CYS C  720    CYS C  742                          1555   1555  2.02  
SSBOND  10 CYS C  725    CYS C  731                          1555   1555  2.03  
SSBOND  11 CYS C 1014    CYS C 1025                          1555   1555  2.02  
SSBOND  12 CYS C 1064    CYS C 1108                          1555   1555  2.03  
LINK         ND2 ASN A 691                 C1  NAG A1208     1555   1555  1.43  
LINK         ND2 ASN A 699                 C1  NAG A1207     1555   1555  1.47  
LINK         ND2 ASN A1056                 C1  NAG A1206     1555   1555  1.45  
LINK         ND2 ASN A1080                 C1  NAG A1205     1555   1555  1.45  
LINK         ND2 ASN A1116                 C1  NAG A1204     1555   1555  1.44  
LINK         ND2 ASN A1140                 C1  NAG A1203     1555   1555  1.45  
LINK         ND2 ASN A1155                 C1  NAG A1202     1555   1555  1.46  
LINK         ND2 ASN A1176                 C1  NAG A1201     1555   1555  1.45  
LINK         ND2 ASN B 691                 C1  NAG B1208     1555   1555  1.43  
LINK         ND2 ASN B 699                 C1  NAG B1207     1555   1555  1.47  
LINK         ND2 ASN B1056                 C1  NAG B1206     1555   1555  1.45  
LINK         ND2 ASN B1080                 C1  NAG B1205     1555   1555  1.45  
LINK         ND2 ASN B1116                 C1  NAG B1204     1555   1555  1.44  
LINK         ND2 ASN B1140                 C1  NAG B1203     1555   1555  1.45  
LINK         ND2 ASN B1155                 C1  NAG B1202     1555   1555  1.46  
LINK         ND2 ASN B1176                 C1  NAG B1201     1555   1555  1.45  
LINK         ND2 ASN C 691                 C1  NAG C1208     1555   1555  1.43  
LINK         ND2 ASN C 699                 C1  NAG C1207     1555   1555  1.47  
LINK         ND2 ASN C1056                 C1  NAG C1206     1555   1555  1.46  
LINK         ND2 ASN C1080                 C1  NAG C1205     1555   1555  1.45  
LINK         ND2 ASN C1116                 C1  NAG C1204     1555   1555  1.44  
LINK         ND2 ASN C1140                 C1  NAG C1203     1555   1555  1.45  
LINK         ND2 ASN C1155                 C1  NAG C1202     1555   1555  1.45  
LINK         ND2 ASN C1176                 C1  NAG C1201     1555   1555  1.45  
CRYST1    1.000    1.000    1.000  90.00  90.00  90.00 P 1                      
ORIGX1      1.000000  0.000000  0.000000        0.00000                         
ORIGX2      0.000000  1.000000  0.000000        0.00000                         
ORIGX3      0.000000  0.000000  1.000000        0.00000                         
SCALE1      1.000000  0.000000  0.000000        0.00000                         
SCALE2      0.000000  1.000000  0.000000        0.00000                         
SCALE3      0.000000  0.000000  1.000000        0.00000                         
ATOM      1  N   ALA A 688      21.790 -13.843 -75.236  1.00 85.20           N  
ATOM      2  CA  ALA A 688      20.720 -14.724 -75.678  1.00 85.20           C  
ATOM      3  C   ALA A 688      20.795 -14.890 -77.174  1.00 85.20           C  
ATOM      4  O   ALA A 688      21.489 -15.785 -77.662  1.00 85.20           O  
ATOM      5  CB  ALA A 688      19.373 -14.178 -75.276  1.00 85.20           C  
ATOM      6  N   TYR A 689      19.988 -14.083 -77.877  1.00 94.65           N  
ATOM      7  CA  TYR A 689      20.089 -13.783 -79.305  1.00 94.65           C  
ATOM      8  C   TYR A 689      19.662 -14.947 -80.202  1.00 94.65           C  
ATOM      9  O   TYR A 689      19.483 -14.783 -81.412  1.00 94.65           O  
ATOM     10  CB  TYR A 689      21.522 -13.334 -79.624  1.00 94.65           C  
ATOM     11  CG  TYR A 689      21.718 -12.801 -81.004  1.00 94.65           C  
ATOM     12  CD1 TYR A 689      21.289 -11.533 -81.326  1.00 94.65           C  
ATOM     13  CD2 TYR A 689      22.323 -13.564 -81.986  1.00 94.65           C  
ATOM     14  CE1 TYR A 689      21.456 -11.031 -82.579  1.00 94.65           C  
ATOM     15  CE2 TYR A 689      22.489 -13.070 -83.251  1.00 94.65           C  
ATOM     16  CZ  TYR A 689      22.053 -11.799 -83.536  1.00 94.65           C  
ATOM     17  OH  TYR A 689      22.200 -11.269 -84.786  1.00 94.65           O  
ATOM     18  N   SER A 690      19.412 -16.105 -79.615  1.00105.70           N  
ATOM     19  CA  SER A 690      19.324 -17.339 -80.370  1.00105.70           C  
ATOM     20  C   SER A 690      17.924 -17.566 -80.912  1.00105.70           C  
ATOM     21  O   SER A 690      16.925 -17.200 -80.289  1.00105.70           O  
ATOM     22  CB  SER A 690      19.727 -18.522 -79.495  1.00105.70           C  
ATOM     23  OG  SER A 690      18.794 -18.697 -78.445  1.00105.70           O  
ATOM     24  N   ASN A 691      17.869 -18.194 -82.082  1.00109.69           N  
ATOM     25  CA  ASN A 691      16.600 -18.640 -82.631  1.00109.69           C  
ATOM     26  C   ASN A 691      16.010 -19.763 -81.796  1.00109.69           C  
ATOM     27  O   ASN A 691      16.691 -20.727 -81.443  1.00109.69           O  
ATOM     28  CB  ASN A 691      16.760 -19.074 -84.087  1.00109.69           C  
ATOM     29  CG  ASN A 691      17.953 -19.972 -84.317  1.00109.69           C  
ATOM     30  OD1 ASN A 691      18.687 -20.319 -83.397  1.00109.69           O  
ATOM     31  ND2 ASN A 691      18.151 -20.352 -85.572  1.00109.69           N  
ATOM     32  N   ASN A 692      14.732 -19.626 -81.482  1.00104.34           N  
ATOM     33  CA  ASN A 692      14.034 -20.555 -80.618  1.00104.34           C  
ATOM     34  C   ASN A 692      12.606 -20.656 -81.123  1.00104.34           C  
ATOM     35  O   ASN A 692      12.334 -20.372 -82.289  1.00104.34           O  
ATOM     36  CB  ASN A 692      14.156 -20.108 -79.158  1.00104.34           C  
ATOM     37  CG  ASN A 692      13.812 -18.663 -78.975  1.00104.34           C  
ATOM     38  OD1 ASN A 692      13.429 -17.976 -79.917  1.00104.34           O  
ATOM     39  ND2 ASN A 692      13.957 -18.181 -77.756  1.00104.34           N  
ATOM     40  N   THR A 693      11.694 -21.080 -80.267  1.00102.47           N  
ATOM     41  CA  THR A 693      10.357 -21.409 -80.721  1.00102.47           C  
ATOM     42  C   THR A 693       9.327 -20.791 -79.801  1.00102.47           C  
ATOM     43  O   THR A 693       9.403 -20.942 -78.579  1.00102.47           O  
ATOM     44  CB  THR A 693      10.187 -22.926 -80.811  1.00102.47           C  
ATOM     45  OG1 THR A 693      10.951 -23.412 -81.920  1.00102.47           O  
ATOM     46  CG2 THR A 693       8.728 -23.341 -80.955  1.00102.47           C  
ATOM     47  N   ILE A 694       8.385 -20.074 -80.400  1.00102.04           N  
ATOM     48  CA  ILE A 694       7.237 -19.512 -79.713  1.00102.04           C  
ATOM     49  C   ILE A 694       5.991 -20.000 -80.427  1.00102.04           C  
ATOM     50  O   ILE A 694       5.950 -20.019 -81.660  1.00102.04           O  
ATOM     51  CB  ILE A 694       7.300 -17.975 -79.682  1.00102.04           C  
ATOM     52  CG1 ILE A 694       8.467 -17.522 -78.809  1.00102.04           C  
ATOM     53  CG2 ILE A 694       6.010 -17.375 -79.171  1.00102.04           C  
ATOM     54  CD1 ILE A 694       8.680 -16.033 -78.790  1.00102.04           C  
ATOM     55  N   ALA A 695       5.006 -20.449 -79.654  1.00104.40           N  
ATOM     56  CA  ALA A 695       3.676 -20.697 -80.186  1.00104.40           C  
ATOM     57  C   ALA A 695       3.110 -19.428 -80.797  1.00104.40           C  
ATOM     58  O   ALA A 695       2.870 -18.443 -80.097  1.00104.40           O  
ATOM     59  CB  ALA A 695       2.746 -21.212 -79.091  1.00104.40           C  
ATOM     60  N   ILE A 696       2.918 -19.441 -82.106  1.00 99.21           N  
ATOM     61  CA  ILE A 696       2.436 -18.291 -82.861  1.00 99.21           C  
ATOM     62  C   ILE A 696       1.092 -18.670 -83.471  1.00 99.21           C  
ATOM     63  O   ILE A 696       0.986 -19.740 -84.077  1.00 99.21           O  
ATOM     64  CB  ILE A 696       3.444 -17.868 -83.941  1.00 99.21           C  
ATOM     65  CG1 ILE A 696       4.728 -17.415 -83.261  1.00 99.21           C  
ATOM     66  CG2 ILE A 696       2.909 -16.758 -84.798  1.00 99.21           C  
ATOM     67  CD1 ILE A 696       5.858 -17.204 -84.193  1.00 99.21           C  
ATOM     68  N   PRO A 697       0.056 -17.854 -83.306  1.00 97.20           N  
ATOM     69  CA  PRO A 697      -1.307 -18.323 -83.568  1.00 97.20           C  
ATOM     70  C   PRO A 697      -1.616 -18.529 -85.037  1.00 97.20           C  
ATOM     71  O   PRO A 697      -1.032 -17.901 -85.920  1.00 97.20           O  
ATOM     72  CB  PRO A 697      -2.173 -17.213 -82.975  1.00 97.20           C  
ATOM     73  CG  PRO A 697      -1.311 -16.612 -81.944  1.00 97.20           C  
ATOM     74  CD  PRO A 697       0.052 -16.619 -82.514  1.00 97.20           C  
ATOM     75  N   THR A 698      -2.528 -19.464 -85.288  1.00100.98           N  
ATOM     76  CA  THR A 698      -2.953 -19.785 -86.642  1.00100.98           C  
ATOM     77  C   THR A 698      -4.430 -19.499 -86.861  1.00100.98           C  
ATOM     78  O   THR A 698      -4.772 -18.693 -87.730  1.00100.98           O  
ATOM     79  CB  THR A 698      -2.642 -21.253 -86.929  1.00100.98           C  
ATOM     80  OG1 THR A 698      -1.244 -21.488 -86.724  1.00100.98           O  
ATOM     81  CG2 THR A 698      -3.009 -21.596 -88.357  1.00100.98           C  
ATOM     82  N   ASN A 699      -5.318 -20.113 -86.088  1.00 98.26           N  
ATOM     83  CA  ASN A 699      -6.741 -19.856 -86.215  1.00 98.26           C  
ATOM     84  C   ASN A 699      -7.330 -19.555 -84.849  1.00 98.26           C  
ATOM     85  O   ASN A 699      -6.920 -20.127 -83.837  1.00 98.26           O  
ATOM     86  CB  ASN A 699      -7.490 -21.021 -86.871  1.00 98.26           C  
ATOM     87  CG  ASN A 699      -7.268 -21.084 -88.373  1.00 98.26           C  
ATOM     88  OD1 ASN A 699      -7.012 -20.055 -88.996  1.00 98.26           O  
ATOM     89  ND2 ASN A 699      -7.410 -22.294 -88.958  1.00 98.26           N  
ATOM     90  N   PHE A 700      -8.303 -18.652 -84.840  1.00 94.49           N  
ATOM     91  CA  PHE A 700      -8.806 -18.016 -83.635  1.00 94.49           C  
ATOM     92  C   PHE A 700     -10.200 -18.511 -83.276  1.00 94.49           C  
ATOM     93  O   PHE A 700     -10.729 -19.450 -83.871  1.00 94.49           O  
ATOM     94  CB  PHE A 700      -8.833 -16.498 -83.797  1.00 94.49           C  
ATOM     95  CG  PHE A 700      -7.483 -15.878 -83.874  1.00 94.49           C  
ATOM     96  CD1 PHE A 700      -6.741 -15.678 -82.728  1.00 94.49           C  
ATOM     97  CD2 PHE A 700      -6.960 -15.483 -85.086  1.00 94.49           C  
ATOM     98  CE1 PHE A 700      -5.496 -15.109 -82.787  1.00 94.49           C  
ATOM     99  CE2 PHE A 700      -5.714 -14.907 -85.154  1.00 94.49           C  
ATOM    100  CZ  PHE A 700      -4.981 -14.721 -84.002  1.00 94.49           C  
ATOM    101  N   SER A 701     -10.787 -17.848 -82.281  1.00 94.00           N  
ATOM    102  CA  SER A 701     -12.166 -18.056 -81.862  1.00 94.00           C  
ATOM    103  C   SER A 701     -12.619 -16.835 -81.084  1.00 94.00           C  
ATOM    104  O   SER A 701     -11.802 -16.170 -80.455  1.00 94.00           O  
ATOM    105  CB  SER A 701     -12.313 -19.303 -80.992  1.00 94.00           C  
ATOM    106  OG  SER A 701     -13.640 -19.411 -80.509  1.00 94.00           O  
ATOM    107  N   ILE A 702     -13.928 -16.558 -81.110  1.00 90.51           N  
ATOM    108  CA  ILE A 702     -14.461 -15.515 -80.234  1.00 90.51           C  
ATOM    109  C   ILE A 702     -14.340 -15.941 -78.783  1.00 90.51           C  
ATOM    110  O   ILE A 702     -14.357 -17.126 -78.441  1.00 90.51           O  
ATOM    111  CB  ILE A 702     -15.920 -15.164 -80.562  1.00 90.51           C  
ATOM    112  CG1 ILE A 702     -16.758 -16.427 -80.723  1.00 90.51           C  
ATOM    113  CG2 ILE A 702     -16.031 -14.272 -81.734  1.00 90.51           C  
ATOM    114  CD1 ILE A 702     -18.212 -16.151 -81.040  1.00 90.51           C  
ATOM    115  N   SER A 703     -14.255 -14.943 -77.915  1.00 85.79           N  
ATOM    116  CA  SER A 703     -13.985 -15.189 -76.509  1.00 85.79           C  
ATOM    117  C   SER A 703     -14.426 -13.966 -75.729  1.00 85.79           C  
ATOM    118  O   SER A 703     -13.784 -12.918 -75.828  1.00 85.79           O  
ATOM    119  CB  SER A 703     -12.512 -15.446 -76.296  1.00 85.79           C  
ATOM    120  OG  SER A 703     -11.779 -14.277 -76.620  1.00 85.79           O  
ATOM    121  N   ILE A 704     -15.501 -14.086 -74.970  1.00 82.18           N  
ATOM    122  CA  ILE A 704     -15.754 -13.068 -73.970  1.00 82.18           C  
ATOM    123  C   ILE A 704     -14.910 -13.371 -72.741  1.00 82.18           C  
ATOM    124  O   ILE A 704     -14.457 -14.496 -72.528  1.00 82.18           O  
ATOM    125  CB  ILE A 704     -17.241 -12.964 -73.618  1.00 82.18           C  
ATOM    126  CG1 ILE A 704     -17.705 -14.247 -72.949  1.00 82.18           C  
ATOM    127  CG2 ILE A 704     -18.042 -12.696 -74.866  1.00 82.18           C  
ATOM    128  CD1 ILE A 704     -19.033 -14.108 -72.251  1.00 82.18           C  
ATOM    129  N   THR A 705     -14.669 -12.348 -71.933  1.00 88.53           N  
ATOM    130  CA  THR A 705     -13.777 -12.521 -70.798  1.00 88.53           C  
ATOM    131  C   THR A 705     -14.507 -12.382 -69.473  1.00 88.53           C  
ATOM    132  O   THR A 705     -14.396 -13.276 -68.630  1.00 88.53           O  
ATOM    133  CB  THR A 705     -12.622 -11.529 -70.883  1.00 88.53           C  
ATOM    134  OG1 THR A 705     -11.980 -11.654 -72.158  1.00 88.53           O  
ATOM    135  CG2 THR A 705     -11.608 -11.846 -69.804  1.00 88.53           C  
ATOM    136  N   THR A 706     -15.250 -11.288 -69.277  1.00 90.83           N  
ATOM    137  CA  THR A 706     -16.057 -11.010 -68.086  1.00 90.83           C  
ATOM    138  C   THR A 706     -15.200 -11.021 -66.818  1.00 90.83           C  
ATOM    139  O   THR A 706     -15.266 -11.942 -66.014  1.00 90.83           O  
ATOM    140  CB  THR A 706     -17.227 -11.989 -67.922  1.00 90.83           C  
ATOM    141  OG1 THR A 706     -16.723 -13.281 -67.557  1.00 90.83           O  
ATOM    142  CG2 THR A 706     -17.977 -12.121 -69.211  1.00 90.83           C  
ATOM    143  N   GLU A 707     -14.367 -10.000 -66.676  1.00 85.34           N  
ATOM    144  CA  GLU A 707     -13.628  -9.829 -65.438  1.00 85.34           C  
ATOM    145  C   GLU A 707     -14.251  -8.745 -64.575  1.00 85.34           C  
ATOM    146  O   GLU A 707     -14.997  -7.889 -65.048  1.00 85.34           O  
ATOM    147  CB  GLU A 707     -12.161  -9.511 -65.699  1.00 85.34           C  
ATOM    148  CG  GLU A 707     -11.281 -10.738 -65.867  1.00 85.34           C  
ATOM    149  CD  GLU A 707     -11.028 -11.466 -64.549  1.00 85.34           C  
ATOM    150  OE1 GLU A 707     -11.178 -10.843 -63.472  1.00 85.34           O  
ATOM    151  OE2 GLU A 707     -10.606 -12.636 -64.579  1.00 85.34           O  
ATOM    152  N   VAL A 708     -13.949  -8.826 -63.283  1.00 83.74           N  
ATOM    153  CA  VAL A 708     -14.504  -7.955 -62.254  1.00 83.74           C  
ATOM    154  C   VAL A 708     -13.360  -7.364 -61.448  1.00 83.74           C  
ATOM    155  O   VAL A 708     -12.472  -8.087 -60.989  1.00 83.74           O  
ATOM    156  CB  VAL A 708     -15.473  -8.723 -61.331  1.00 83.74           C  
ATOM    157  CG1 VAL A 708     -15.893  -7.883 -60.144  1.00 83.74           C  
ATOM    158  CG2 VAL A 708     -16.698  -9.113 -62.091  1.00 83.74           C  
ATOM    159  N   MET A 709     -13.387  -6.050 -61.259  1.00 74.24           N  
ATOM    160  CA  MET A 709     -12.363  -5.374 -60.481  1.00 74.24           C  
ATOM    161  C   MET A 709     -13.037  -4.373 -59.554  1.00 74.24           C  
ATOM    162  O   MET A 709     -13.795  -3.502 -60.026  1.00 74.24           O  
ATOM    163  CB  MET A 709     -11.328  -4.758 -61.428  1.00 74.24           C  
ATOM    164  CG  MET A 709     -11.850  -3.821 -62.497  1.00 74.24           C  
ATOM    165  SD  MET A 709     -10.620  -3.559 -63.777  1.00 74.24           S  
ATOM    166  CE  MET A 709      -9.306  -2.804 -62.831  1.00 74.24           C  
ATOM    167  N   PRO A 710     -12.877  -4.506 -58.243  1.00 63.06           N  
ATOM    168  CA  PRO A 710     -13.599  -3.629 -57.324  1.00 63.06           C  
ATOM    169  C   PRO A 710     -13.049  -2.222 -57.338  1.00 63.06           C  
ATOM    170  O   PRO A 710     -11.885  -1.993 -57.662  1.00 63.06           O  
ATOM    171  CB  PRO A 710     -13.395  -4.299 -55.966  1.00 63.06           C  
ATOM    172  CG  PRO A 710     -12.233  -5.167 -56.139  1.00 63.06           C  
ATOM    173  CD  PRO A 710     -12.260  -5.636 -57.542  1.00 63.06           C  
ATOM    174  N   VAL A 711     -13.915  -1.263 -57.023  1.00 60.59           N  
ATOM    175  CA  VAL A 711     -13.521   0.141 -57.095  1.00 60.59           C  
ATOM    176  C   VAL A 711     -13.699   0.890 -55.794  1.00 60.59           C  
ATOM    177  O   VAL A 711     -13.050   1.929 -55.598  1.00 60.59           O  
ATOM    178  CB  VAL A 711     -14.278   0.869 -58.225  1.00 60.59           C  
ATOM    179  CG1 VAL A 711     -13.927   0.282 -59.562  1.00 60.59           C  
ATOM    180  CG2 VAL A 711     -15.766   0.807 -58.001  1.00 60.59           C  
ATOM    181  N   SER A 712     -14.533   0.445 -54.870  1.00 68.34           N  
ATOM    182  CA  SER A 712     -14.789   1.209 -53.665  1.00 68.34           C  
ATOM    183  C   SER A 712     -14.740   0.278 -52.474  1.00 68.34           C  
ATOM    184  O   SER A 712     -14.460  -0.914 -52.603  1.00 68.34           O  
ATOM    185  CB  SER A 712     -16.143   1.920 -53.737  1.00 68.34           C  
ATOM    186  OG  SER A 712     -17.204   0.984 -53.778  1.00 68.34           O  
ATOM    187  N   MET A 713     -15.022   0.827 -51.300  1.00 72.32           N  
ATOM    188  CA  MET A 713     -15.049   0.033 -50.086  1.00 72.32           C  
ATOM    189  C   MET A 713     -16.238   0.408 -49.221  1.00 72.32           C  
ATOM    190  O   MET A 713     -16.726   1.539 -49.253  1.00 72.32           O  
ATOM    191  CB  MET A 713     -13.766   0.190 -49.279  1.00 72.32           C  
ATOM    192  CG  MET A 713     -12.613  -0.571 -49.860  1.00 72.32           C  
ATOM    193  SD  MET A 713     -13.066  -2.309 -49.968  1.00 72.32           S  
ATOM    194  CE  MET A 713     -13.133  -2.735 -48.234  1.00 72.32           C  
ATOM    195  N   ALA A 714     -16.698  -0.571 -48.451  1.00 77.12           N  
ATOM    196  CA  ALA A 714     -17.705  -0.326 -47.439  1.00 77.12           C  
ATOM    197  C   ALA A 714     -17.134   0.538 -46.325  1.00 77.12           C  
ATOM    198  O   ALA A 714     -15.952   0.456 -45.992  1.00 77.12           O  
ATOM    199  CB  ALA A 714     -18.204  -1.646 -46.865  1.00 77.12           C  
ATOM    200  N   LYS A 715     -17.986   1.379 -45.746  1.00 80.55           N  
ATOM    201  CA  LYS A 715     -17.550   2.199 -44.627  1.00 80.55           C  
ATOM    202  C   LYS A 715     -17.430   1.334 -43.390  1.00 80.55           C  
ATOM    203  O   LYS A 715     -18.366   1.247 -42.592  1.00 80.55           O  
ATOM    204  CB  LYS A 715     -18.516   3.352 -44.378  1.00 80.55           C  
ATOM    205  CG  LYS A 715     -18.494   4.388 -45.472  1.00 80.55           C  
ATOM    206  CD  LYS A 715     -19.432   5.544 -45.196  1.00 80.55           C  
ATOM    207  CE  LYS A 715     -19.375   6.550 -46.331  1.00 80.55           C  
ATOM    208  NZ  LYS A 715     -20.302   7.690 -46.128  1.00 80.55           N  
ATOM    209  N   THR A 716     -16.270   0.707 -43.213  1.00 83.24           N  
ATOM    210  CA  THR A 716     -16.051  -0.254 -42.135  1.00 83.24           C  
ATOM    211  C   THR A 716     -15.817   0.480 -40.816  1.00 83.24           C  
ATOM    212  O   THR A 716     -14.730   0.477 -40.237  1.00 83.24           O  
ATOM    213  CB  THR A 716     -14.883  -1.160 -42.477  1.00 83.24           C  
ATOM    214  OG1 THR A 716     -13.711  -0.361 -42.659  1.00 83.24           O  
ATOM    215  CG2 THR A 716     -15.167  -1.901 -43.755  1.00 83.24           C  
ATOM    216  N   SER A 717     -16.880   1.107 -40.333  1.00 84.88           N  
ATOM    217  CA  SER A 717     -16.832   1.791 -39.056  1.00 84.88           C  
ATOM    218  C   SER A 717     -16.811   0.762 -37.943  1.00 84.88           C  
ATOM    219  O   SER A 717     -17.861   0.396 -37.410  1.00 84.88           O  
ATOM    220  CB  SER A 717     -18.033   2.719 -38.904  1.00 84.88           C  
ATOM    221  OG  SER A 717     -18.078   3.280 -37.607  1.00 84.88           O  
ATOM    222  N   VAL A 718     -15.628   0.284 -37.592  1.00 77.80           N  
ATOM    223  CA  VAL A 718     -15.489  -0.787 -36.618  1.00 77.80           C  
ATOM    224  C   VAL A 718     -15.412  -0.187 -35.225  1.00 77.80           C  
ATOM    225  O   VAL A 718     -14.518   0.613 -34.933  1.00 77.80           O  
ATOM    226  CB  VAL A 718     -14.258  -1.644 -36.919  1.00 77.80           C  
ATOM    227  CG1 VAL A 718     -14.096  -2.701 -35.858  1.00 77.80           C  
ATOM    228  CG2 VAL A 718     -14.420  -2.270 -38.276  1.00 77.80           C  
ATOM    229  N   ASP A 719     -16.360  -0.569 -34.372  1.00 80.53           N  
ATOM    230  CA  ASP A 719     -16.333  -0.163 -32.976  1.00 80.53           C  
ATOM    231  C   ASP A 719     -15.202  -0.882 -32.268  1.00 80.53           C  
ATOM    232  O   ASP A 719     -15.095  -2.111 -32.327  1.00 80.53           O  
ATOM    233  CB  ASP A 719     -17.661  -0.487 -32.294  1.00 80.53           C  
ATOM    234  CG  ASP A 719     -17.781   0.116 -30.896  1.00 80.53           C  
ATOM    235  OD1 ASP A 719     -16.877   0.851 -30.448  1.00 80.53           O  
ATOM    236  OD2 ASP A 719     -18.794  -0.165 -30.225  1.00 80.53           O  
ATOM    237  N   CYS A 720     -14.366  -0.109 -31.585  1.00 82.30           N  
ATOM    238  CA  CYS A 720     -13.312  -0.714 -30.794  1.00 82.30           C  
ATOM    239  C   CYS A 720     -13.902  -1.408 -29.585  1.00 82.30           C  
ATOM    240  O   CYS A 720     -13.584  -2.569 -29.320  1.00 82.30           O  
ATOM    241  CB  CYS A 720     -12.316   0.354 -30.389  1.00 82.30           C  
ATOM    242  SG  CYS A 720     -11.732   1.211 -31.838  1.00 82.30           S  
ATOM    243  N   ASN A 721     -14.865  -0.754 -28.929  1.00 74.55           N  
ATOM    244  CA  ASN A 721     -15.573  -1.305 -27.779  1.00 74.55           C  
ATOM    245  C   ASN A 721     -16.291  -2.602 -28.074  1.00 74.55           C  
ATOM    246  O   ASN A 721     -16.719  -3.267 -27.137  1.00 74.55           O  
ATOM    247  CB  ASN A 721     -16.612  -0.321 -27.265  1.00 74.55           C  
ATOM    248  CG  ASN A 721     -16.005   0.822 -26.520  1.00 74.55           C  
ATOM    249  OD1 ASN A 721     -15.078   0.640 -25.741  1.00 74.55           O  
ATOM    250  ND2 ASN A 721     -16.534   2.018 -26.738  1.00 74.55           N  
ATOM    251  N   MET A 722     -16.516  -2.936 -29.336  1.00 80.54           N  
ATOM    252  CA  MET A 722     -16.995  -4.271 -29.629  1.00 80.54           C  
ATOM    253  C   MET A 722     -15.871  -5.195 -30.046  1.00 80.54           C  
ATOM    254  O   MET A 722     -15.865  -6.365 -29.651  1.00 80.54           O  
ATOM    255  CB  MET A 722     -18.068  -4.226 -30.711  1.00 80.54           C  
ATOM    256  CG  MET A 722     -19.297  -3.467 -30.275  1.00 80.54           C  
ATOM    257  SD  MET A 722     -19.897  -4.068 -28.686  1.00 80.54           S  
ATOM    258  CE  MET A 722     -20.404  -5.732 -29.106  1.00 80.54           C  
ATOM    259  N   TYR A 723     -14.914  -4.693 -30.826  1.00 73.17           N  
ATOM    260  CA  TYR A 723     -13.848  -5.566 -31.295  1.00 73.17           C  
ATOM    261  C   TYR A 723     -12.897  -5.899 -30.164  1.00 73.17           C  
ATOM    262  O   TYR A 723     -12.485  -7.052 -30.011  1.00 73.17           O  
ATOM    263  CB  TYR A 723     -13.089  -4.927 -32.449  1.00 73.17           C  
ATOM    264  CG  TYR A 723     -12.152  -5.889 -33.140  1.00 73.17           C  
ATOM    265  CD1 TYR A 723     -12.641  -6.824 -34.039  1.00 73.17           C  
ATOM    266  CD2 TYR A 723     -10.789  -5.879 -32.888  1.00 73.17           C  
ATOM    267  CE1 TYR A 723     -11.801  -7.716 -34.684  1.00 73.17           C  
ATOM    268  CE2 TYR A 723      -9.934  -6.771 -33.529  1.00 73.17           C  
ATOM    269  CZ  TYR A 723     -10.450  -7.688 -34.427  1.00 73.17           C  
ATOM    270  OH  TYR A 723      -9.621  -8.585 -35.074  1.00 73.17           O  
ATOM    271  N   ILE A 724     -12.550  -4.905 -29.355  1.00 71.64           N  
ATOM    272  CA  ILE A 724     -11.833  -5.175 -28.117  1.00 71.64           C  
ATOM    273  C   ILE A 724     -12.738  -5.906 -27.142  1.00 71.64           C  
ATOM    274  O   ILE A 724     -12.488  -7.058 -26.777  1.00 71.64           O  
ATOM    275  CB  ILE A 724     -11.308  -3.868 -27.507  1.00 71.64           C  
ATOM    276  CG1 ILE A 724     -10.312  -3.221 -28.448  1.00 71.64           C  
ATOM    277  CG2 ILE A 724     -10.738  -4.087 -26.149  1.00 71.64           C  
ATOM    278  CD1 ILE A 724     -10.092  -1.802 -28.111  1.00 71.64           C  
ATOM    279  N   CYS A 725     -13.845  -5.280 -26.774  1.00 84.97           N  
ATOM    280  CA  CYS A 725     -14.562  -5.649 -25.569  1.00 84.97           C  
ATOM    281  C   CYS A 725     -15.831  -6.410 -25.928  1.00 84.97           C  
ATOM    282  O   CYS A 725     -16.565  -6.019 -26.835  1.00 84.97           O  
ATOM    283  CB  CYS A 725     -14.888  -4.390 -24.776  1.00 84.97           C  
ATOM    284  SG  CYS A 725     -15.080  -4.589 -23.044  1.00 84.97           S  
ATOM    285  N   GLY A 726     -16.065  -7.530 -25.258  1.00 88.04           N  
ATOM    286  CA  GLY A 726     -17.308  -8.240 -25.483  1.00 88.04           C  
ATOM    287  C   GLY A 726     -18.160  -8.264 -24.236  1.00 88.04           C  
ATOM    288  O   GLY A 726     -19.387  -8.131 -24.291  1.00 88.04           O  
ATOM    289  N   ASP A 727     -17.485  -8.395 -23.102  1.00 93.15           N  
ATOM    290  CA  ASP A 727     -18.113  -8.482 -21.791  1.00 93.15           C  
ATOM    291  C   ASP A 727     -17.216  -7.726 -20.827  1.00 93.15           C  
ATOM    292  O   ASP A 727     -16.378  -6.926 -21.254  1.00 93.15           O  
ATOM    293  CB  ASP A 727     -18.336  -9.940 -21.375  1.00 93.15           C  
ATOM    294  CG  ASP A 727     -19.536 -10.561 -22.053  1.00 93.15           C  
ATOM    295  OD1 ASP A 727     -20.524  -9.840 -22.303  1.00 93.15           O  
ATOM    296  OD2 ASP A 727     -19.493 -11.773 -22.345  1.00 93.15           O  
ATOM    297  N   SER A 728     -17.403  -7.983 -19.528  1.00 89.02           N  
ATOM    298  CA  SER A 728     -16.615  -7.409 -18.439  1.00 89.02           C  
ATOM    299  C   SER A 728     -16.673  -5.898 -18.462  1.00 89.02           C  
ATOM    300  O   SER A 728     -15.690  -5.278 -18.855  1.00 89.02           O  
ATOM    301  CB  SER A 728     -15.149  -7.845 -18.470  1.00 89.02           C  
ATOM    302  OG  SER A 728     -14.466  -7.220 -19.533  1.00 89.02           O  
ATOM    303  N   THR A 729     -17.829  -5.323 -18.096  1.00 86.32           N  
ATOM    304  CA  THR A 729     -18.097  -3.877 -18.092  1.00 86.32           C  
ATOM    305  C   THR A 729     -16.958  -3.037 -17.505  1.00 86.32           C  
ATOM    306  O   THR A 729     -16.754  -1.891 -17.915  1.00 86.32           O  
ATOM    307  CB  THR A 729     -19.396  -3.646 -17.316  1.00 86.32           C  
ATOM    308  OG1 THR A 729     -20.406  -4.505 -17.849  1.00 86.32           O  
ATOM    309  CG2 THR A 729     -19.899  -2.217 -17.444  1.00 86.32           C  
ATOM    310  N   GLU A 730     -16.203  -3.611 -16.565  1.00 80.62           N  
ATOM    311  CA  GLU A 730     -14.843  -3.203 -16.224  1.00 80.62           C  
ATOM    312  C   GLU A 730     -13.960  -2.818 -17.416  1.00 80.62           C  
ATOM    313  O   GLU A 730     -13.266  -1.796 -17.381  1.00 80.62           O  
ATOM    314  CB  GLU A 730     -14.195  -4.357 -15.470  1.00 80.62           C  
ATOM    315  CG  GLU A 730     -12.863  -4.024 -14.888  1.00 80.62           C  
ATOM    316  CD  GLU A 730     -12.974  -3.096 -13.700  1.00 80.62           C  
ATOM    317  OE1 GLU A 730     -14.011  -3.139 -13.010  1.00 80.62           O  
ATOM    318  OE2 GLU A 730     -12.030  -2.319 -13.454  1.00 80.62           O  
ATOM    319  N   CYS A 731     -13.937  -3.648 -18.460  1.00 75.74           N  
ATOM    320  CA  CYS A 731     -13.223  -3.284 -19.683  1.00 75.74           C  
ATOM    321  C   CYS A 731     -13.763  -2.008 -20.297  1.00 75.74           C  
ATOM    322  O   CYS A 731     -12.992  -1.168 -20.769  1.00 75.74           O  
ATOM    323  CB  CYS A 731     -13.297  -4.422 -20.692  1.00 75.74           C  
ATOM    324  SG  CYS A 731     -13.292  -3.906 -22.373  1.00 75.74           S  
ATOM    325  N   ALA A 732     -15.077  -1.827 -20.273  1.00 75.02           N  
ATOM    326  CA  ALA A 732     -15.613  -0.560 -20.742  1.00 75.02           C  
ATOM    327  C   ALA A 732     -15.304   0.576 -19.780  1.00 75.02           C  
ATOM    328  O   ALA A 732     -15.247   1.732 -20.204  1.00 75.02           O  
ATOM    329  CB  ALA A 732     -17.117  -0.664 -20.969  1.00 75.02           C  
ATOM    330  N   ASN A 733     -15.071   0.272 -18.505  1.00 78.65           N  
ATOM    331  CA  ASN A 733     -14.654   1.310 -17.578  1.00 78.65           C  
ATOM    332  C   ASN A 733     -13.214   1.717 -17.809  1.00 78.65           C  
ATOM    333  O   ASN A 733     -12.830   2.834 -17.455  1.00 78.65           O  
ATOM    334  CB  ASN A 733     -14.815   0.849 -16.131  1.00 78.65           C  
ATOM    335  CG  ASN A 733     -16.248   0.574 -15.763  1.00 78.65           C  
ATOM    336  OD1 ASN A 733     -16.607  -0.547 -15.418  1.00 78.65           O  
ATOM    337  ND2 ASN A 733     -17.082   1.599 -15.839  1.00 78.65           N  
ATOM    338  N   LEU A 734     -12.412   0.838 -18.378  1.00 69.30           N  
ATOM    339  CA  LEU A 734     -11.021   1.187 -18.591  1.00 69.30           C  
ATOM    340  C   LEU A 734     -10.766   1.752 -19.971  1.00 69.30           C  
ATOM    341  O   LEU A 734      -9.913   2.628 -20.119  1.00 69.30           O  
ATOM    342  CB  LEU A 734     -10.147  -0.032 -18.345  1.00 69.30           C  
ATOM    343  CG  LEU A 734     -10.301  -0.382 -16.869  1.00 69.30           C  
ATOM    344  CD1 LEU A 734      -9.653  -1.693 -16.538  1.00 69.30           C  
ATOM    345  CD2 LEU A 734      -9.713   0.724 -16.014  1.00 69.30           C  
ATOM    346  N   LEU A 735     -11.512   1.307 -20.977  1.00 65.07           N  
ATOM    347  CA  LEU A 735     -11.355   1.867 -22.309  1.00 65.07           C  
ATOM    348  C   LEU A 735     -11.888   3.277 -22.432  1.00 65.07           C  
ATOM    349  O   LEU A 735     -11.629   3.919 -23.453  1.00 65.07           O  
ATOM    350  CB  LEU A 735     -12.046   1.000 -23.340  1.00 65.07           C  
ATOM    351  CG  LEU A 735     -11.295  -0.270 -23.644  1.00 65.07           C  
ATOM    352  CD1 LEU A 735     -12.127  -1.099 -24.549  1.00 65.07           C  
ATOM    353  CD2 LEU A 735     -10.054   0.127 -24.345  1.00 65.07           C  
ATOM    354  N   LEU A 736     -12.657   3.756 -21.457  1.00 68.55           N  
ATOM    355  CA  LEU A 736     -12.904   5.186 -21.367  1.00 68.55           C  
ATOM    356  C   LEU A 736     -11.596   5.942 -21.224  1.00 68.55           C  
ATOM    357  O   LEU A 736     -11.359   6.932 -21.921  1.00 68.55           O  
ATOM    358  CB  LEU A 736     -13.818   5.478 -20.187  1.00 68.55           C  
ATOM    359  CG  LEU A 736     -15.246   5.015 -20.406  1.00 68.55           C  
ATOM    360  CD1 LEU A 736     -16.032   5.137 -19.121  1.00 68.55           C  
ATOM    361  CD2 LEU A 736     -15.866   5.849 -21.506  1.00 68.55           C  
ATOM    362  N   GLN A 737     -10.710   5.440 -20.368  1.00 66.12           N  
ATOM    363  CA  GLN A 737      -9.423   6.069 -20.134  1.00 66.12           C  
ATOM    364  C   GLN A 737      -8.493   5.931 -21.319  1.00 66.12           C  
ATOM    365  O   GLN A 737      -7.533   6.697 -21.426  1.00 66.12           O  
ATOM    366  CB  GLN A 737      -8.791   5.451 -18.901  1.00 66.12           C  
ATOM    367  CG  GLN A 737      -9.590   5.714 -17.658  1.00 66.12           C  
ATOM    368  CD  GLN A 737      -9.169   4.837 -16.514  1.00 66.12           C  
ATOM    369  OE1 GLN A 737      -8.342   3.942 -16.680  1.00 66.12           O  
ATOM    370  NE2 GLN A 737      -9.744   5.074 -15.342  1.00 66.12           N  
ATOM    371  N   TYR A 738      -8.747   4.976 -22.207  1.00 62.75           N  
ATOM    372  CA  TYR A 738      -7.938   4.833 -23.410  1.00 62.75           C  
ATOM    373  C   TYR A 738      -8.440   5.803 -24.463  1.00 62.75           C  
ATOM    374  O   TYR A 738      -9.213   5.452 -25.353  1.00 62.75           O  
ATOM    375  CB  TYR A 738      -7.963   3.406 -23.922  1.00 62.75           C  
ATOM    376  CG  TYR A 738      -7.110   2.499 -23.105  1.00 62.75           C  
ATOM    377  CD1 TYR A 738      -5.749   2.453 -23.298  1.00 62.75           C  
ATOM    378  CD2 TYR A 738      -7.657   1.696 -22.133  1.00 62.75           C  
ATOM    379  CE1 TYR A 738      -4.953   1.631 -22.547  1.00 62.75           C  
ATOM    380  CE2 TYR A 738      -6.869   0.864 -21.380  1.00 62.75           C  
ATOM    381  CZ  TYR A 738      -5.522   0.837 -21.594  1.00 62.75           C  
ATOM    382  OH  TYR A 738      -4.748   0.003 -20.836  1.00 62.75           O  
ATOM    383  N   GLY A 739      -7.994   7.045 -24.333  1.00 65.67           N  
ATOM    384  CA  GLY A 739      -8.014   8.152 -25.264  1.00 65.67           C  
ATOM    385  C   GLY A 739      -9.346   8.382 -25.935  1.00 65.67           C  
ATOM    386  O   GLY A 739     -10.416   8.074 -25.410  1.00 65.67           O  
ATOM    387  N   SER A 740      -9.270   8.955 -27.120  1.00 69.02           N  
ATOM    388  CA  SER A 740     -10.365   8.966 -28.066  1.00 69.02           C  
ATOM    389  C   SER A 740      -9.894   8.323 -29.353  1.00 69.02           C  
ATOM    390  O   SER A 740     -10.200   8.785 -30.454  1.00 69.02           O  
ATOM    391  CB  SER A 740     -10.872  10.381 -28.311  1.00 69.02           C  
ATOM    392  OG  SER A 740     -11.932  10.373 -29.248  1.00 69.02           O  
ATOM    393  N   PHE A 741      -9.116   7.248 -29.197  1.00 69.01           N  
ATOM    394  CA  PHE A 741      -8.401   6.637 -30.310  1.00 69.01           C  
ATOM    395  C   PHE A 741      -9.359   6.051 -31.325  1.00 69.01           C  
ATOM    396  O   PHE A 741      -9.073   6.060 -32.524  1.00 69.01           O  
ATOM    397  CB  PHE A 741      -7.462   5.542 -29.794  1.00 69.01           C  
ATOM    398  CG  PHE A 741      -8.169   4.275 -29.406  1.00 69.01           C  
ATOM    399  CD1 PHE A 741      -8.854   4.192 -28.217  1.00 69.01           C  
ATOM    400  CD2 PHE A 741      -8.154   3.173 -30.236  1.00 69.01           C  
ATOM    401  CE1 PHE A 741      -9.515   3.050 -27.864  1.00 69.01           C  
ATOM    402  CE2 PHE A 741      -8.817   2.030 -29.889  1.00 69.01           C  
ATOM    403  CZ  PHE A 741      -9.497   1.969 -28.700  1.00 69.01           C  
ATOM    404  N   CYS A 742     -10.499   5.552 -30.869  1.00 76.41           N  
ATOM    405  CA  CYS A 742     -11.353   4.822 -31.775  1.00 76.41           C  
ATOM    406  C   CYS A 742     -12.095   5.780 -32.669  1.00 76.41           C  
ATOM    407  O   CYS A 742     -12.402   5.440 -33.815  1.00 76.41           O  
ATOM    408  CB  CYS A 742     -12.328   3.960 -30.992  1.00 76.41           C  
ATOM    409  SG  CYS A 742     -13.081   2.709 -32.006  1.00 76.41           S  
ATOM    410  N   THR A 743     -12.324   6.991 -32.166  1.00 76.77           N  
ATOM    411  CA  THR A 743     -12.968   8.027 -32.954  1.00 76.77           C  
ATOM    412  C   THR A 743     -12.130   8.378 -34.167  1.00 76.77           C  
ATOM    413  O   THR A 743     -12.566   8.193 -35.301  1.00 76.77           O  
ATOM    414  CB  THR A 743     -13.201   9.265 -32.105  1.00 76.77           C  
ATOM    415  OG1 THR A 743     -13.974   8.915 -30.953  1.00 76.77           O  
ATOM    416  CG2 THR A 743     -13.957  10.286 -32.918  1.00 76.77           C  
ATOM    417  N   GLN A 744     -10.893   8.815 -33.945  1.00 72.80           N  
ATOM    418  CA  GLN A 744      -9.994   9.145 -35.045  1.00 72.80           C  
ATOM    419  C   GLN A 744      -9.586   7.932 -35.869  1.00 72.80           C  
ATOM    420  O   GLN A 744      -9.293   8.069 -37.066  1.00 72.80           O  
ATOM    421  CB  GLN A 744      -8.786   9.853 -34.473  1.00 72.80           C  
ATOM    422  CG  GLN A 744      -8.277   9.146 -33.285  1.00 72.80           C  
ATOM    423  CD  GLN A 744      -7.244   9.937 -32.588  1.00 72.80           C  
ATOM    424  OE1 GLN A 744      -6.730  10.908 -33.131  1.00 72.80           O  
ATOM    425  NE2 GLN A 744      -6.983   9.589 -31.343  1.00 72.80           N  
ATOM    426  N   LEU A 745      -9.606   6.752 -35.262  1.00 66.54           N  
ATOM    427  CA  LEU A 745      -9.351   5.524 -35.992  1.00 66.54           C  
ATOM    428  C   LEU A 745     -10.432   5.294 -37.037  1.00 66.54           C  
ATOM    429  O   LEU A 745     -10.153   5.093 -38.230  1.00 66.54           O  
ATOM    430  CB  LEU A 745      -9.315   4.387 -34.993  1.00 66.54           C  
ATOM    431  CG  LEU A 745      -8.720   3.102 -35.488  1.00 66.54           C  
ATOM    432  CD1 LEU A 745      -7.254   3.342 -35.641  1.00 66.54           C  
ATOM    433  CD2 LEU A 745      -8.998   2.060 -34.470  1.00 66.54           C  
ATOM    434  N   ASN A 746     -11.682   5.396 -36.617  1.00 69.00           N  
ATOM    435  CA  ASN A 746     -12.748   5.333 -37.587  1.00 69.00           C  
ATOM    436  C   ASN A 746     -12.857   6.597 -38.419  1.00 69.00           C  
ATOM    437  O   ASN A 746     -13.529   6.563 -39.444  1.00 69.00           O  
ATOM    438  CB  ASN A 746     -14.060   5.032 -36.891  1.00 69.00           C  
ATOM    439  CG  ASN A 746     -14.061   3.668 -36.246  1.00 69.00           C  
ATOM    440  OD1 ASN A 746     -14.236   3.539 -35.038  1.00 69.00           O  
ATOM    441  ND2 ASN A 746     -13.826   2.639 -37.046  1.00 69.00           N  
ATOM    442  N   ARG A 747     -12.193   7.688 -38.037  1.00 74.65           N  
ATOM    443  CA  ARG A 747     -12.095   8.825 -38.946  1.00 74.65           C  
ATOM    444  C   ARG A 747     -11.233   8.484 -40.145  1.00 74.65           C  
ATOM    445  O   ARG A 747     -11.579   8.836 -41.276  1.00 74.65           O  
ATOM    446  CB  ARG A 747     -11.546  10.056 -38.240  1.00 74.65           C  
ATOM    447  CG  ARG A 747     -12.539  10.678 -37.304  1.00 74.65           C  
ATOM    448  CD  ARG A 747     -11.986  11.876 -36.571  1.00 74.65           C  
ATOM    449  NE  ARG A 747     -12.918  12.343 -35.551  1.00 74.65           N  
ATOM    450  CZ  ARG A 747     -13.907  13.198 -35.778  1.00 74.65           C  
ATOM    451  NH1 ARG A 747     -14.702  13.564 -34.785  1.00 74.65           N  
ATOM    452  NH2 ARG A 747     -14.105  13.685 -36.996  1.00 74.65           N  
ATOM    453  N   ALA A 748     -10.119   7.789 -39.916  1.00 66.75           N  
ATOM    454  CA  ALA A 748      -9.314   7.284 -41.027  1.00 66.75           C  
ATOM    455  C   ALA A 748     -10.102   6.300 -41.880  1.00 66.75           C  
ATOM    456  O   ALA A 748     -10.157   6.424 -43.115  1.00 66.75           O  
ATOM    457  CB  ALA A 748      -8.050   6.626 -40.497  1.00 66.75           C  
ATOM    458  N   LEU A 749     -10.755   5.335 -41.224  1.00 65.51           N  
ATOM    459  CA  LEU A 749     -11.547   4.344 -41.953  1.00 65.51           C  
ATOM    460  C   LEU A 749     -12.734   4.966 -42.682  1.00 65.51           C  
ATOM    461  O   LEU A 749     -13.161   4.455 -43.720  1.00 65.51           O  
ATOM    462  CB  LEU A 749     -12.026   3.265 -40.995  1.00 65.51           C  
ATOM    463  CG  LEU A 749     -10.867   2.486 -40.402  1.00 65.51           C  
ATOM    464  CD1 LEU A 749     -11.372   1.551 -39.348  1.00 65.51           C  
ATOM    465  CD2 LEU A 749     -10.184   1.724 -41.487  1.00 65.51           C  
ATOM    466  N   SER A 750     -13.271   6.065 -42.164  1.00 69.52           N  
ATOM    467  CA  SER A 750     -14.320   6.781 -42.866  1.00 69.52           C  
ATOM    468  C   SER A 750     -13.750   7.547 -44.037  1.00 69.52           C  
ATOM    469  O   SER A 750     -14.378   7.638 -45.095  1.00 69.52           O  
ATOM    470  CB  SER A 750     -15.014   7.747 -41.918  1.00 69.52           C  
ATOM    471  OG  SER A 750     -14.133   8.794 -41.567  1.00 69.52           O  
ATOM    472  N   GLY A 751     -12.560   8.107 -43.864  1.00 74.47           N  
ATOM    473  CA  GLY A 751     -11.896   8.811 -44.933  1.00 74.47           C  
ATOM    474  C   GLY A 751     -11.428   7.935 -46.065  1.00 74.47           C  
ATOM    475  O   GLY A 751     -10.969   8.467 -47.082  1.00 74.47           O  
ATOM    476  N   ILE A 752     -11.469   6.615 -45.884  1.00 68.86           N  
ATOM    477  CA  ILE A 752     -11.370   5.712 -47.028  1.00 68.86           C  
ATOM    478  C   ILE A 752     -12.465   6.012 -48.046  1.00 68.86           C  
ATOM    479  O   ILE A 752     -12.187   6.345 -49.201  1.00 68.86           O  
ATOM    480  CB  ILE A 752     -11.437   4.250 -46.571  1.00 68.86           C  
ATOM    481  CG1 ILE A 752     -10.205   3.898 -45.753  1.00 68.86           C  
ATOM    482  CG2 ILE A 752     -11.582   3.328 -47.767  1.00 68.86           C  
ATOM    483  CD1 ILE A 752     -10.307   2.560 -45.105  1.00 68.86           C  
ATOM    484  N   ALA A 753     -13.721   5.909 -47.635  1.00 64.72           N  
ATOM    485  CA  ALA A 753     -14.809   5.944 -48.609  1.00 64.72           C  
ATOM    486  C   ALA A 753     -15.167   7.354 -49.037  1.00 64.72           C  
ATOM    487  O   ALA A 753     -15.919   7.537 -49.990  1.00 64.72           O  
ATOM    488  CB  ALA A 753     -16.023   5.250 -48.059  1.00 64.72           C  
ATOM    489  N   ASN A 901       6.226   6.661  91.095  1.00114.64           N  
ATOM    490  CA  ASN A 901       6.640   5.273  90.963  1.00114.64           C  
ATOM    491  C   ASN A 901       6.260   4.719  89.607  1.00114.64           C  
ATOM    492  O   ASN A 901       7.104   4.249  88.849  1.00114.64           O  
ATOM    493  CB  ASN A 901       6.004   4.414  92.053  1.00114.64           C  
ATOM    494  CG  ASN A 901       6.536   4.733  93.425  1.00114.64           C  
ATOM    495  OD1 ASN A 901       7.730   4.966  93.600  1.00114.64           O  
ATOM    496  ND2 ASN A 901       5.652   4.739  94.413  1.00114.64           N  
ATOM    497  N   GLN A 902       4.964   4.761  89.314  1.00114.36           N  
ATOM    498  CA  GLN A 902       4.423   4.059  88.167  1.00114.36           C  
ATOM    499  C   GLN A 902       3.637   4.953  87.224  1.00114.36           C  
ATOM    500  O   GLN A 902       3.091   4.449  86.239  1.00114.36           O  
ATOM    501  CB  GLN A 902       3.540   2.903  88.642  1.00114.36           C  
ATOM    502  CG  GLN A 902       4.321   1.884  89.445  1.00114.36           C  
ATOM    503  CD  GLN A 902       3.449   0.816  90.028  1.00114.36           C  
ATOM    504  OE1 GLN A 902       2.240   0.807  89.816  1.00114.36           O  
ATOM    505  NE2 GLN A 902       4.049  -0.077  90.802  1.00114.36           N  
ATOM    506  N   LYS A 903       3.569   6.262  87.486  1.00133.70           N  
ATOM    507  CA  LYS A 903       3.109   7.203  86.467  1.00133.70           C  
ATOM    508  C   LYS A 903       4.095   7.312  85.313  1.00133.70           C  
ATOM    509  O   LYS A 903       3.726   7.821  84.245  1.00133.70           O  
ATOM    510  CB  LYS A 903       2.877   8.594  87.068  1.00133.70           C  
ATOM    511  CG  LYS A 903       1.672   8.717  87.990  1.00133.70           C  
ATOM    512  CD  LYS A 903       1.499  10.157  88.468  1.00133.70           C  
ATOM    513  CE  LYS A 903       0.305  10.304  89.401  1.00133.70           C  
ATOM    514  NZ  LYS A 903       0.134  11.704  89.878  1.00133.70           N  
ATOM    515  N   GLN A 904       5.350   6.901  85.545  1.00134.39           N  
ATOM    516  CA  GLN A 904       6.328   6.662  84.489  1.00134.39           C  
ATOM    517  C   GLN A 904       5.743   5.791  83.393  1.00134.39           C  
ATOM    518  O   GLN A 904       5.889   6.083  82.203  1.00134.39           O  
ATOM    519  CB  GLN A 904       7.552   5.978  85.093  1.00134.39           C  
ATOM    520  CG  GLN A 904       8.225   6.772  86.186  1.00134.39           C  
ATOM    521  CD  GLN A 904       9.300   5.975  86.884  1.00134.39           C  
ATOM    522  OE1 GLN A 904       9.501   4.799  86.587  1.00134.39           O  
ATOM    523  NE2 GLN A 904       9.990   6.604  87.827  1.00134.39           N  
ATOM    524  N   ILE A 905       5.047   4.730  83.798  1.00126.42           N  
ATOM    525  CA  ILE A 905       4.410   3.817  82.860  1.00126.42           C  
ATOM    526  C   ILE A 905       3.328   4.534  82.069  1.00126.42           C  
ATOM    527  O   ILE A 905       3.284   4.448  80.838  1.00126.42           O  
ATOM    528  CB  ILE A 905       3.842   2.616  83.628  1.00126.42           C  
ATOM    529  CG1 ILE A 905       4.967   1.957  84.422  1.00126.42           C  
ATOM    530  CG2 ILE A 905       3.173   1.645  82.685  1.00126.42           C  
ATOM    531  CD1 ILE A 905       4.492   1.025  85.495  1.00126.42           C  
ATOM    532  N   ALA A 906       2.476   5.296  82.764  1.00137.40           N  
ATOM    533  CA  ALA A 906       1.350   5.969  82.118  1.00137.40           C  
ATOM    534  C   ALA A 906       1.826   6.983  81.092  1.00137.40           C  
ATOM    535  O   ALA A 906       1.421   6.937  79.927  1.00137.40           O  
ATOM    536  CB  ALA A 906       0.473   6.652  83.166  1.00137.40           C  
ATOM    537  N   ASN A 907       2.767   7.840  81.483  1.00142.85           N  
ATOM    538  CA  ASN A 907       3.231   8.883  80.578  1.00142.85           C  
ATOM    539  C   ASN A 907       4.128   8.326  79.478  1.00142.85           C  
ATOM    540  O   ASN A 907       4.032   8.761  78.327  1.00142.85           O  
ATOM    541  CB  ASN A 907       3.951   9.966  81.372  1.00142.85           C  
ATOM    542  CG  ASN A 907       3.009  10.745  82.263  1.00142.85           C  
ATOM    543  OD1 ASN A 907       1.898  11.087  81.858  1.00142.85           O  
ATOM    544  ND2 ASN A 907       3.442  11.020  83.487  1.00142.85           N  
ATOM    545  N   GLN A 908       4.982   7.346  79.797  1.00137.24           N  
ATOM    546  CA  GLN A 908       5.894   6.793  78.803  1.00137.24           C  
ATOM    547  C   GLN A 908       5.146   5.985  77.758  1.00137.24           C  
ATOM    548  O   GLN A 908       5.375   6.136  76.552  1.00137.24           O  
ATOM    549  CB  GLN A 908       6.946   5.926  79.488  1.00137.24           C  
ATOM    550  CG  GLN A 908       7.911   5.286  78.515  1.00137.24           C  
ATOM    551  CD  GLN A 908       8.628   6.311  77.666  1.00137.24           C  
ATOM    552  OE1 GLN A 908       8.324   6.479  76.485  1.00137.24           O  
ATOM    553  NE2 GLN A 908       9.578   7.014  78.266  1.00137.24           N  
ATOM    554  N   PHE A 909       4.235   5.134  78.190  1.00134.09           N  
ATOM    555  CA  PHE A 909       3.493   4.397  77.198  1.00134.09           C  
ATOM    556  C   PHE A 909       2.397   5.235  76.569  1.00134.09           C  
ATOM    557  O   PHE A 909       1.978   4.912  75.466  1.00134.09           O  
ATOM    558  CB  PHE A 909       2.965   3.115  77.825  1.00134.09           C  
ATOM    559  CG  PHE A 909       4.059   2.130  78.149  1.00134.09           C  
ATOM    560  CD1 PHE A 909       4.543   1.276  77.178  1.00134.09           C  
ATOM    561  CD2 PHE A 909       4.638   2.092  79.410  1.00134.09           C  
ATOM    562  CE1 PHE A 909       5.560   0.380  77.471  1.00134.09           C  
ATOM    563  CE2 PHE A 909       5.650   1.206  79.712  1.00134.09           C  
ATOM    564  CZ  PHE A 909       6.111   0.347  78.743  1.00134.09           C  
ATOM    565  N   ASN A 910       2.012   6.362  77.172  1.00135.64           N  
ATOM    566  CA  ASN A 910       1.176   7.323  76.464  1.00135.64           C  
ATOM    567  C   ASN A 910       1.965   8.007  75.350  1.00135.64           C  
ATOM    568  O   ASN A 910       1.424   8.265  74.264  1.00135.64           O  
ATOM    569  CB  ASN A 910       0.631   8.342  77.462  1.00135.64           C  
ATOM    570  CG  ASN A 910      -0.530   9.139  76.920  1.00135.64           C  
ATOM    571  OD1 ASN A 910      -0.965   8.945  75.789  1.00135.64           O  
ATOM    572  ND2 ASN A 910      -1.054  10.039  77.740  1.00135.64           N  
ATOM    573  N   LYS A 911       3.247   8.301  75.606  1.00137.65           N  
ATOM    574  CA  LYS A 911       4.147   8.751  74.547  1.00137.65           C  
ATOM    575  C   LYS A 911       4.245   7.720  73.440  1.00137.65           C  
ATOM    576  O   LYS A 911       4.185   8.063  72.256  1.00137.65           O  
ATOM    577  CB  LYS A 911       5.548   9.021  75.094  1.00137.65           C  
ATOM    578  CG  LYS A 911       5.712  10.248  75.940  1.00137.65           C  
ATOM    579  CD  LYS A 911       7.179  10.407  76.314  1.00137.65           C  
ATOM    580  CE  LYS A 911       7.419  11.648  77.159  1.00137.65           C  
ATOM    581  NZ  LYS A 911       8.856  11.808  77.518  1.00137.65           N  
ATOM    582  N   ALA A 912       4.389   6.451  73.815  1.00137.10           N  
ATOM    583  CA  ALA A 912       4.500   5.384  72.828  1.00137.10           C  
ATOM    584  C   ALA A 912       3.210   5.225  72.036  1.00137.10           C  
ATOM    585  O   ALA A 912       3.233   4.925  70.838  1.00137.10           O  
ATOM    586  CB  ALA A 912       4.867   4.079  73.527  1.00137.10           C  
ATOM    587  N   ILE A 913       2.075   5.451  72.686  1.00135.58           N  
ATOM    588  CA  ILE A 913       0.797   5.395  71.995  1.00135.58           C  
ATOM    589  C   ILE A 913       0.660   6.559  71.024  1.00135.58           C  
ATOM    590  O   ILE A 913       0.148   6.397  69.909  1.00135.58           O  
ATOM    591  CB  ILE A 913      -0.340   5.329  73.032  1.00135.58           C  
ATOM    592  CG1 ILE A 913      -0.421   3.921  73.636  1.00135.58           C  
ATOM    593  CG2 ILE A 913      -1.663   5.790  72.483  1.00135.58           C  
ATOM    594  CD1 ILE A 913      -0.611   2.827  72.629  1.00135.58           C  
ATOM    595  N   SER A 914       1.178   7.730  71.382  1.00126.54           N  
ATOM    596  CA  SER A 914       1.158   8.791  70.384  1.00126.54           C  
ATOM    597  C   SER A 914       2.209   8.572  69.302  1.00126.54           C  
ATOM    598  O   SER A 914       2.074   9.111  68.202  1.00126.54           O  
ATOM    599  CB  SER A 914       1.340  10.155  71.028  1.00126.54           C  
ATOM    600  OG  SER A 914       1.186  11.162  70.045  1.00126.54           O  
ATOM    601  N   GLN A 915       3.243   7.782  69.582  1.00121.31           N  
ATOM    602  CA  GLN A 915       4.143   7.352  68.518  1.00121.31           C  
ATOM    603  C   GLN A 915       3.428   6.423  67.547  1.00121.31           C  
ATOM    604  O   GLN A 915       3.647   6.496  66.336  1.00121.31           O  
ATOM    605  CB  GLN A 915       5.369   6.671  69.116  1.00121.31           C  
ATOM    606  CG  GLN A 915       6.281   7.611  69.858  1.00121.31           C  
ATOM    607  CD  GLN A 915       7.277   6.881  70.723  1.00121.31           C  
ATOM    608  OE1 GLN A 915       7.259   5.657  70.807  1.00121.31           O  
ATOM    609  NE2 GLN A 915       8.130   7.631  71.402  1.00121.31           N  
ATOM    610  N   ILE A 916       2.554   5.555  68.062  1.00122.17           N  
ATOM    611  CA  ILE A 916       1.724   4.722  67.190  1.00122.17           C  
ATOM    612  C   ILE A 916       0.715   5.583  66.435  1.00122.17           C  
ATOM    613  O   ILE A 916       0.356   5.283  65.291  1.00122.17           O  
ATOM    614  CB  ILE A 916       1.040   3.615  68.013  1.00122.17           C  
ATOM    615  CG1 ILE A 916       2.084   2.755  68.704  1.00122.17           C  
ATOM    616  CG2 ILE A 916       0.226   2.681  67.143  1.00122.17           C  
ATOM    617  CD1 ILE A 916       1.490   1.787  69.683  1.00122.17           C  
ATOM    618  N   GLN A 917       0.263   6.672  67.056  1.00124.78           N  
ATOM    619  CA  GLN A 917      -0.578   7.652  66.374  1.00124.78           C  
ATOM    620  C   GLN A 917       0.150   8.303  65.209  1.00124.78           C  
ATOM    621  O   GLN A 917      -0.414   8.443  64.112  1.00124.78           O  
ATOM    622  CB  GLN A 917      -1.015   8.719  67.365  1.00124.78           C  
ATOM    623  CG  GLN A 917      -1.751   9.860  66.750  1.00124.78           C  
ATOM    624  CD  GLN A 917      -1.948  10.974  67.726  1.00124.78           C  
ATOM    625  OE1 GLN A 917      -1.474  10.906  68.859  1.00124.78           O  
ATOM    626  NE2 GLN A 917      -2.632  12.025  67.292  1.00124.78           N  
ATOM    627  N   GLU A 918       1.395   8.725  65.450  1.00123.10           N  
ATOM    628  CA  GLU A 918       2.296   9.160  64.389  1.00123.10           C  
ATOM    629  C   GLU A 918       2.428   8.102  63.307  1.00123.10           C  
ATOM    630  O   GLU A 918       2.349   8.409  62.115  1.00123.10           O  
ATOM    631  CB  GLU A 918       3.669   9.482  64.982  1.00123.10           C  
ATOM    632  CG  GLU A 918       4.736   9.849  63.959  1.00123.10           C  
ATOM    633  CD  GLU A 918       4.467  11.165  63.256  1.00123.10           C  
ATOM    634  OE1 GLU A 918       3.813  12.043  63.854  1.00123.10           O  
ATOM    635  OE2 GLU A 918       4.907  11.326  62.099  1.00123.10           O  
ATOM    636  N   SER A 919       2.552   6.843  63.720  1.00119.42           N  
ATOM    637  CA  SER A 919       2.756   5.744  62.789  1.00119.42           C  
ATOM    638  C   SER A 919       1.537   5.508  61.919  1.00119.42           C  
ATOM    639  O   SER A 919       1.661   5.227  60.728  1.00119.42           O  
ATOM    640  CB  SER A 919       3.087   4.488  63.574  1.00119.42           C  
ATOM    641  OG  SER A 919       4.241   4.728  64.347  1.00119.42           O  
ATOM    642  N   LEU A 920       0.354   5.621  62.483  1.00114.40           N  
ATOM    643  CA  LEU A 920      -0.801   5.299  61.674  1.00114.40           C  
ATOM    644  C   LEU A 920      -1.286   6.473  60.852  1.00114.40           C  
ATOM    645  O   LEU A 920      -1.805   6.256  59.757  1.00114.40           O  
ATOM    646  CB  LEU A 920      -1.905   4.729  62.546  1.00114.40           C  
ATOM    647  CG  LEU A 920      -1.403   3.367  63.032  1.00114.40           C  
ATOM    648  CD1 LEU A 920      -2.411   2.695  63.933  1.00114.40           C  
ATOM    649  CD2 LEU A 920      -1.022   2.434  61.878  1.00114.40           C  
ATOM    650  N   THR A 921      -1.077   7.708  61.303  1.00111.77           N  
ATOM    651  CA  THR A 921      -1.293   8.830  60.399  1.00111.77           C  
ATOM    652  C   THR A 921      -0.261   8.814  59.277  1.00111.77           C  
ATOM    653  O   THR A 921      -0.575   9.117  58.118  1.00111.77           O  
ATOM    654  CB  THR A 921      -1.243  10.132  61.183  1.00111.77           C  
ATOM    655  OG1 THR A 921      -2.193  10.063  62.251  1.00111.77           O  
ATOM    656  CG2 THR A 921      -1.605  11.298  60.291  1.00111.77           C  
ATOM    657  N   THR A 922       0.961   8.400  59.608  1.00107.58           N  
ATOM    658  CA  THR A 922       2.009   8.153  58.632  1.00107.58           C  
ATOM    659  C   THR A 922       1.597   7.087  57.621  1.00107.58           C  
ATOM    660  O   THR A 922       1.822   7.231  56.411  1.00107.58           O  
ATOM    661  CB  THR A 922       3.243   7.736  59.427  1.00107.58           C  
ATOM    662  OG1 THR A 922       3.656   8.813  60.274  1.00107.58           O  
ATOM    663  CG2 THR A 922       4.351   7.332  58.575  1.00107.58           C  
ATOM    664  N   THR A 923       0.949   6.034  58.104  1.00102.12           N  
ATOM    665  CA  THR A 923       0.458   4.978  57.233  1.00102.12           C  
ATOM    666  C   THR A 923      -0.677   5.478  56.356  1.00102.12           C  
ATOM    667  O   THR A 923      -0.778   5.095  55.184  1.00102.12           O  
ATOM    668  CB  THR A 923       0.013   3.798  58.084  1.00102.12           C  
ATOM    669  OG1 THR A 923       1.093   3.425  58.942  1.00102.12           O  
ATOM    670  CG2 THR A 923      -0.337   2.615  57.219  1.00102.12           C  
ATOM    671  N   SER A 924      -1.525   6.349  56.905  1.00105.01           N  
ATOM    672  CA  SER A 924      -2.563   6.982  56.104  1.00105.01           C  
ATOM    673  C   SER A 924      -1.967   7.838  55.006  1.00105.01           C  
ATOM    674  O   SER A 924      -2.498   7.869  53.892  1.00105.01           O  
ATOM    675  CB  SER A 924      -3.469   7.840  56.978  1.00105.01           C  
ATOM    676  OG  SER A 924      -2.779   8.980  57.443  1.00105.01           O  
ATOM    677  N   THR A 925      -0.847   8.499  55.300  1.00101.08           N  
ATOM    678  CA  THR A 925      -0.140   9.290  54.298  1.00101.08           C  
ATOM    679  C   THR A 925       0.350   8.406  53.164  1.00101.08           C  
ATOM    680  O   THR A 925       0.108   8.692  51.980  1.00101.08           O  
ATOM    681  CB  THR A 925       1.041  10.011  54.945  1.00101.08           C  
ATOM    682  OG1 THR A 925       0.583  10.754  56.078  1.00101.08           O  
ATOM    683  CG2 THR A 925       1.703  10.956  53.959  1.00101.08           C  
ATOM    684  N   ALA A 926       1.010   7.306  53.529  1.00 94.91           N  
ATOM    685  CA  ALA A 926       1.562   6.387  52.543  1.00 94.91           C  
ATOM    686  C   ALA A 926       0.478   5.784  51.675  1.00 94.91           C  
ATOM    687  O   ALA A 926       0.599   5.752  50.447  1.00 94.91           O  
ATOM    688  CB  ALA A 926       2.317   5.271  53.245  1.00 94.91           C  
ATOM    689  N   LEU A 927      -0.606   5.352  52.288  1.00 89.75           N  
ATOM    690  CA  LEU A 927      -1.611   4.663  51.510  1.00 89.75           C  
ATOM    691  C   LEU A 927      -2.488   5.622  50.727  1.00 89.75           C  
ATOM    692  O   LEU A 927      -3.015   5.237  49.687  1.00 89.75           O  
ATOM    693  CB  LEU A 927      -2.425   3.767  52.427  1.00 89.75           C  
ATOM    694  CG  LEU A 927      -1.475   2.692  52.945  1.00 89.75           C  
ATOM    695  CD1 LEU A 927      -2.122   1.825  53.993  1.00 89.75           C  
ATOM    696  CD2 LEU A 927      -1.008   1.848  51.793  1.00 89.75           C  
ATOM    697  N   GLY A 928      -2.622   6.874  51.161  1.00 89.15           N  
ATOM    698  CA  GLY A 928      -3.282   7.849  50.314  1.00 89.15           C  
ATOM    699  C   GLY A 928      -2.460   8.174  49.083  1.00 89.15           C  
ATOM    700  O   GLY A 928      -3.005   8.301  47.977  1.00 89.15           O  
ATOM    701  N   LYS A 929      -1.137   8.303  49.261  1.00 89.39           N  
ATOM    702  CA  LYS A 929      -0.237   8.471  48.123  1.00 89.39           C  
ATOM    703  C   LYS A 929      -0.325   7.288  47.175  1.00 89.39           C  
ATOM    704  O   LYS A 929      -0.374   7.457  45.949  1.00 89.39           O  
ATOM    705  CB  LYS A 929       1.202   8.647  48.602  1.00 89.39           C  
ATOM    706  CG  LYS A 929       1.469   9.952  49.285  1.00 89.39           C  
ATOM    707  CD  LYS A 929       2.924  10.068  49.619  1.00 89.39           C  
ATOM    708  CE  LYS A 929       3.716  10.258  48.344  1.00 89.39           C  
ATOM    709  NZ  LYS A 929       3.450  11.572  47.709  1.00 89.39           N  
ATOM    710  N   LEU A 930      -0.371   6.080  47.739  1.00 85.90           N  
ATOM    711  CA  LEU A 930      -0.521   4.896  46.912  1.00 85.90           C  
ATOM    712  C   LEU A 930      -1.866   4.872  46.222  1.00 85.90           C  
ATOM    713  O   LEU A 930      -1.951   4.447  45.071  1.00 85.90           O  
ATOM    714  CB  LEU A 930      -0.339   3.624  47.726  1.00 85.90           C  
ATOM    715  CG  LEU A 930       1.096   3.321  48.110  1.00 85.90           C  
ATOM    716  CD1 LEU A 930       1.145   1.970  48.777  1.00 85.90           C  
ATOM    717  CD2 LEU A 930       1.982   3.355  46.891  1.00 85.90           C  
ATOM    718  N   GLN A 931      -2.912   5.348  46.895  1.00 93.72           N  
ATOM    719  CA  GLN A 931      -4.239   5.364  46.298  1.00 93.72           C  
ATOM    720  C   GLN A 931      -4.260   6.243  45.068  1.00 93.72           C  
ATOM    721  O   GLN A 931      -4.625   5.795  43.975  1.00 93.72           O  
ATOM    722  CB  GLN A 931      -5.266   5.866  47.304  1.00 93.72           C  
ATOM    723  CG  GLN A 931      -6.663   5.891  46.730  1.00 93.72           C  
ATOM    724  CD  GLN A 931      -7.676   6.469  47.685  1.00 93.72           C  
ATOM    725  OE1 GLN A 931      -7.325   6.951  48.760  1.00 93.72           O  
ATOM    726  NE2 GLN A 931      -8.947   6.414  47.304  1.00 93.72           N  
ATOM    727  N   ASP A 932      -3.763   7.465  45.216  1.00 92.54           N  
ATOM    728  CA  ASP A 932      -3.811   8.409  44.112  1.00 92.54           C  
ATOM    729  C   ASP A 932      -2.876   7.995  42.986  1.00 92.54           C  
ATOM    730  O   ASP A 932      -3.229   8.118  41.814  1.00 92.54           O  
ATOM    731  CB  ASP A 932      -3.474   9.806  44.618  1.00 92.54           C  
ATOM    732  CG  ASP A 932      -4.545  10.357  45.534  1.00 92.54           C  
ATOM    733  OD1 ASP A 932      -5.727  10.004  45.342  1.00 92.54           O  
ATOM    734  OD2 ASP A 932      -4.206  11.127  46.455  1.00 92.54           O  
ATOM    735  N   VAL A 933      -1.719   7.428  43.308  1.00 87.88           N  
ATOM    736  CA  VAL A 933      -0.775   7.120  42.242  1.00 87.88           C  
ATOM    737  C   VAL A 933      -1.120   5.825  41.525  1.00 87.88           C  
ATOM    738  O   VAL A 933      -1.026   5.758  40.294  1.00 87.88           O  
ATOM    739  CB  VAL A 933       0.647   7.141  42.812  1.00 87.88           C  
ATOM    740  CG1 VAL A 933       1.592   6.278  42.019  1.00 87.88           C  
ATOM    741  CG2 VAL A 933       1.121   8.572  42.735  1.00 87.88           C  
ATOM    742  N   VAL A 934      -1.537   4.790  42.258  1.00 88.93           N  
ATOM    743  CA  VAL A 934      -2.007   3.564  41.621  1.00 88.93           C  
ATOM    744  C   VAL A 934      -3.240   3.845  40.777  1.00 88.93           C  
ATOM    745  O   VAL A 934      -3.351   3.373  39.635  1.00 88.93           O  
ATOM    746  CB  VAL A 934      -2.267   2.486  42.686  1.00 88.93           C  
ATOM    747  CG1 VAL A 934      -3.006   1.308  42.097  1.00 88.93           C  
ATOM    748  CG2 VAL A 934      -0.950   2.009  43.232  1.00 88.93           C  
ATOM    749  N   ASN A 935      -4.128   4.710  41.264  1.00 93.51           N  
ATOM    750  CA  ASN A 935      -5.248   5.090  40.433  1.00 93.51           C  
ATOM    751  C   ASN A 935      -4.841   5.986  39.280  1.00 93.51           C  
ATOM    752  O   ASN A 935      -5.475   5.923  38.232  1.00 93.51           O  
ATOM    753  CB  ASN A 935      -6.301   5.759  41.286  1.00 93.51           C  
ATOM    754  CG  ASN A 935      -6.954   4.788  42.212  1.00 93.51           C  
ATOM    755  OD1 ASN A 935      -7.220   3.650  41.837  1.00 93.51           O  
ATOM    756  ND2 ASN A 935      -7.201   5.212  43.440  1.00 93.51           N  
ATOM    757  N   GLN A 936      -3.773   6.768  39.415  1.00 96.22           N  
ATOM    758  CA  GLN A 936      -3.344   7.592  38.293  1.00 96.22           C  
ATOM    759  C   GLN A 936      -2.732   6.732  37.209  1.00 96.22           C  
ATOM    760  O   GLN A 936      -2.926   6.986  36.019  1.00 96.22           O  
ATOM    761  CB  GLN A 936      -2.344   8.653  38.742  1.00 96.22           C  
ATOM    762  CG  GLN A 936      -2.142   9.784  37.711  1.00 96.22           C  
ATOM    763  CD  GLN A 936      -1.088   9.485  36.646  1.00 96.22           C  
ATOM    764  OE1 GLN A 936      -0.150   8.731  36.883  1.00 96.22           O  
ATOM    765  NE2 GLN A 936      -1.248  10.080  35.467  1.00 96.22           N  
ATOM    766  N   ASN A 937      -1.955   5.735  37.605  1.00 93.85           N  
ATOM    767  CA  ASN A 937      -1.391   4.833  36.623  1.00 93.85           C  
ATOM    768  C   ASN A 937      -2.468   3.980  35.988  1.00 93.85           C  
ATOM    769  O   ASN A 937      -2.370   3.663  34.801  1.00 93.85           O  
ATOM    770  CB  ASN A 937      -0.317   3.965  37.268  1.00 93.85           C  
ATOM    771  CG  ASN A 937       0.932   4.747  37.602  1.00 93.85           C  
ATOM    772  OD1 ASN A 937       1.359   5.600  36.834  1.00 93.85           O  
ATOM    773  ND2 ASN A 937       1.526   4.457  38.749  1.00 93.85           N  
ATOM    774  N   ALA A 938      -3.546   3.699  36.715  1.00 95.01           N  
ATOM    775  CA  ALA A 938      -4.692   3.071  36.078  1.00 95.01           C  
ATOM    776  C   ALA A 938      -5.408   4.028  35.136  1.00 95.01           C  
ATOM    777  O   ALA A 938      -5.936   3.590  34.114  1.00 95.01           O  
ATOM    778  CB  ALA A 938      -5.654   2.543  37.133  1.00 95.01           C  
ATOM    779  N   GLN A 939      -5.445   5.323  35.458  1.00100.78           N  
ATOM    780  CA  GLN A 939      -6.040   6.295  34.545  1.00100.78           C  
ATOM    781  C   GLN A 939      -5.232   6.418  33.268  1.00100.78           C  
ATOM    782  O   GLN A 939      -5.795   6.521  32.172  1.00100.78           O  
ATOM    783  CB  GLN A 939      -6.161   7.661  35.215  1.00100.78           C  
ATOM    784  CG  GLN A 939      -7.237   7.727  36.247  1.00100.78           C  
ATOM    785  CD  GLN A 939      -8.586   7.474  35.642  1.00100.78           C  
ATOM    786  OE1 GLN A 939      -8.887   7.949  34.548  1.00100.78           O  
ATOM    787  NE2 GLN A 939      -9.406   6.703  36.337  1.00100.78           N  
ATOM    788  N   ALA A 940      -3.909   6.394  33.395  1.00 98.27           N  
ATOM    789  CA  ALA A 940      -3.047   6.356  32.222  1.00 98.27           C  
ATOM    790  C   ALA A 940      -3.253   5.068  31.447  1.00 98.27           C  
ATOM    791  O   ALA A 940      -3.191   5.057  30.212  1.00 98.27           O  
ATOM    792  CB  ALA A 940      -1.587   6.503  32.642  1.00 98.27           C  
ATOM    793  N   LEU A 941      -3.533   3.982  32.161  1.00 94.58           N  
ATOM    794  CA  LEU A 941      -3.806   2.713  31.508  1.00 94.58           C  
ATOM    795  C   LEU A 941      -5.102   2.767  30.715  1.00 94.58           C  
ATOM    796  O   LEU A 941      -5.169   2.276  29.585  1.00 94.58           O  
ATOM    797  CB  LEU A 941      -3.845   1.601  32.548  1.00 94.58           C  
ATOM    798  CG  LEU A 941      -3.978   0.216  31.948  1.00 94.58           C  
ATOM    799  CD1 LEU A 941      -2.819   0.007  31.042  1.00 94.58           C  
ATOM    800  CD2 LEU A 941      -3.931  -0.805  33.037  1.00 94.58           C  
ATOM    801  N   ASN A 942      -6.138   3.373  31.290  1.00 93.75           N  
ATOM    802  CA  ASN A 942      -7.394   3.530  30.569  1.00 93.75           C  
ATOM    803  C   ASN A 942      -7.225   4.453  29.381  1.00 93.75           C  
ATOM    804  O   ASN A 942      -7.847   4.245  28.331  1.00 93.75           O  
ATOM    805  CB  ASN A 942      -8.481   4.081  31.480  1.00 93.75           C  
ATOM    806  CG  ASN A 942      -8.754   3.193  32.647  1.00 93.75           C  
ATOM    807  OD1 ASN A 942      -8.737   3.635  33.793  1.00 93.75           O  
ATOM    808  ND2 ASN A 942      -8.955   1.911  32.373  1.00 93.75           N  
ATOM    809  N   THR A 943      -6.391   5.479  29.539  1.00 99.75           N  
ATOM    810  CA  THR A 943      -6.106   6.410  28.457  1.00 99.75           C  
ATOM    811  C   THR A 943      -5.484   5.686  27.277  1.00 99.75           C  
ATOM    812  O   THR A 943      -5.965   5.791  26.138  1.00 99.75           O  
ATOM    813  CB  THR A 943      -5.163   7.495  28.966  1.00 99.75           C  
ATOM    814  OG1 THR A 943      -5.704   8.066  30.162  1.00 99.75           O  
ATOM    815  CG2 THR A 943      -4.999   8.576  27.925  1.00 99.75           C  
ATOM    816  N   LEU A 944      -4.437   4.911  27.556  1.00 93.81           N  
ATOM    817  CA  LEU A 944      -3.782   4.111  26.537  1.00 93.81           C  
ATOM    818  C   LEU A 944      -4.725   3.119  25.910  1.00 93.81           C  
ATOM    819  O   LEU A 944      -4.780   3.025  24.689  1.00 93.81           O  
ATOM    820  CB  LEU A 944      -2.620   3.361  27.134  1.00 93.81           C  
ATOM    821  CG  LEU A 944      -1.481   4.287  27.430  1.00 93.81           C  
ATOM    822  CD1 LEU A 944      -0.495   3.491  28.185  1.00 93.81           C  
ATOM    823  CD2 LEU A 944      -0.915   4.701  26.113  1.00 93.81           C  
ATOM    824  N   VAL A 945      -5.511   2.419  26.725  1.00 93.19           N  
ATOM    825  CA  VAL A 945      -6.381   1.367  26.218  1.00 93.19           C  
ATOM    826  C   VAL A 945      -7.439   1.926  25.279  1.00 93.19           C  
ATOM    827  O   VAL A 945      -7.538   1.488  24.126  1.00 93.19           O  
ATOM    828  CB  VAL A 945      -6.993   0.607  27.400  1.00 93.19           C  
ATOM    829  CG1 VAL A 945      -8.229  -0.113  26.980  1.00 93.19           C  
ATOM    830  CG2 VAL A 945      -6.006  -0.402  27.879  1.00 93.19           C  
ATOM    831  N   LYS A 946      -8.159   2.966  25.711  1.00 94.85           N  
ATOM    832  CA  LYS A 946      -9.218   3.545  24.893  1.00 94.85           C  
ATOM    833  C   LYS A 946      -8.648   4.195  23.639  1.00 94.85           C  
ATOM    834  O   LYS A 946      -9.008   3.848  22.502  1.00 94.85           O  
ATOM    835  CB  LYS A 946      -9.998   4.567  25.718  1.00 94.85           C  
ATOM    836  CG  LYS A 946     -11.149   5.198  24.972  1.00 94.85           C  
ATOM    837  CD  LYS A 946     -11.924   6.146  25.859  1.00 94.85           C  
ATOM    838  CE  LYS A 946     -13.048   6.808  25.086  1.00 94.85           C  
ATOM    839  NZ  LYS A 946     -13.833   7.741  25.936  1.00 94.85           N  
ATOM    840  N   GLN A 947      -7.711   5.110  23.825  1.00 96.89           N  
ATOM    841  CA  GLN A 947      -7.264   5.892  22.696  1.00 96.89           C  
ATOM    842  C   GLN A 947      -6.331   5.097  21.795  1.00 96.89           C  
ATOM    843  O   GLN A 947      -6.231   5.380  20.599  1.00 96.89           O  
ATOM    844  CB  GLN A 947      -6.665   7.163  23.272  1.00 96.89           C  
ATOM    845  CG  GLN A 947      -7.714   7.861  24.138  1.00 96.89           C  
ATOM    846  CD  GLN A 947      -7.224   9.111  24.830  1.00 96.89           C  
ATOM    847  OE1 GLN A 947      -6.063   9.499  24.697  1.00 96.89           O  
ATOM    848  NE2 GLN A 947      -8.111   9.743  25.596  1.00 96.89           N  
ATOM    849  N   LEU A 948      -5.743   4.031  22.298  1.00 86.66           N  
ATOM    850  CA  LEU A 948      -4.873   3.223  21.483  1.00 86.66           C  
ATOM    851  C   LEU A 948      -5.658   2.151  20.769  1.00 86.66           C  
ATOM    852  O   LEU A 948      -5.237   1.680  19.708  1.00 86.66           O  
ATOM    853  CB  LEU A 948      -3.787   2.647  22.373  1.00 86.66           C  
ATOM    854  CG  LEU A 948      -2.471   2.237  21.767  1.00 86.66           C  
ATOM    855  CD1 LEU A 948      -1.414   2.592  22.775  1.00 86.66           C  
ATOM    856  CD2 LEU A 948      -2.505   0.776  21.558  1.00 86.66           C  
ATOM    857  N   SER A 949      -6.837   1.815  21.288  1.00 89.71           N  
ATOM    858  CA  SER A 949      -7.806   1.138  20.447  1.00 89.71           C  
ATOM    859  C   SER A 949      -8.223   2.022  19.293  1.00 89.71           C  
ATOM    860  O   SER A 949      -8.434   1.528  18.183  1.00 89.71           O  
ATOM    861  CB  SER A 949      -9.046   0.779  21.244  1.00 89.71           C  
ATOM    862  OG  SER A 949      -9.942   0.026  20.454  1.00 89.71           O  
ATOM    863  N   SER A 950      -8.353   3.326  19.543  1.00 88.03           N  
ATOM    864  CA  SER A 950      -8.718   4.232  18.459  1.00 88.03           C  
ATOM    865  C   SER A 950      -7.607   4.325  17.417  1.00 88.03           C  
ATOM    866  O   SER A 950      -7.886   4.414  16.214  1.00 88.03           O  
ATOM    867  CB  SER A 950      -9.068   5.602  19.026  1.00 88.03           C  
ATOM    868  OG  SER A 950     -10.180   5.505  19.898  1.00 88.03           O  
ATOM    869  N   ASN A 951      -6.344   4.282  17.863  1.00 85.63           N  
ATOM    870  CA  ASN A 951      -5.227   4.154  16.923  1.00 85.63           C  
ATOM    871  C   ASN A 951      -5.295   2.860  16.121  1.00 85.63           C  
ATOM    872  O   ASN A 951      -5.037   2.870  14.911  1.00 85.63           O  
ATOM    873  CB  ASN A 951      -3.880   4.221  17.631  1.00 85.63           C  
ATOM    874  CG  ASN A 951      -3.427   5.617  17.887  1.00 85.63           C  
ATOM    875  OD1 ASN A 951      -3.699   6.518  17.108  1.00 85.63           O  
ATOM    876  ND2 ASN A 951      -2.659   5.798  18.940  1.00 85.63           N  
ATOM    877  N   PHE A 952      -5.614   1.736  16.777  1.00 87.79           N  
ATOM    878  CA  PHE A 952      -5.783   0.494  16.032  1.00 87.79           C  
ATOM    879  C   PHE A 952      -6.912   0.590  15.026  1.00 87.79           C  
ATOM    880  O   PHE A 952      -6.801   0.062  13.917  1.00 87.79           O  
ATOM    881  CB  PHE A 952      -6.047  -0.690  16.943  1.00 87.79           C  
ATOM    882  CG  PHE A 952      -4.843  -1.201  17.609  1.00 87.79           C  
ATOM    883  CD1 PHE A 952      -3.763  -1.602  16.853  1.00 87.79           C  
ATOM    884  CD2 PHE A 952      -4.830  -1.419  18.970  1.00 87.79           C  
ATOM    885  CE1 PHE A 952      -2.640  -2.108  17.451  1.00 87.79           C  
ATOM    886  CE2 PHE A 952      -3.715  -1.948  19.579  1.00 87.79           C  
ATOM    887  CZ  PHE A 952      -2.614  -2.283  18.814  1.00 87.79           C  
ATOM    888  N   GLY A 953      -7.993   1.277  15.387  1.00 81.55           N  
ATOM    889  CA  GLY A 953      -9.116   1.407  14.476  1.00 81.55           C  
ATOM    890  C   GLY A 953      -8.771   2.234  13.257  1.00 81.55           C  
ATOM    891  O   GLY A 953      -9.092   1.851  12.124  1.00 81.55           O  
ATOM    892  N   ALA A 954      -8.062   3.345  13.469  1.00 78.62           N  
ATOM    893  CA  ALA A 954      -7.648   4.194  12.359  1.00 78.62           C  
ATOM    894  C   ALA A 954      -6.667   3.475  11.450  1.00 78.62           C  
ATOM    895  O   ALA A 954      -6.846   3.456  10.227  1.00 78.62           O  
ATOM    896  CB  ALA A 954      -7.027   5.481  12.886  1.00 78.62           C  
ATOM    897  N   ILE A 955      -5.647   2.847  12.037  1.00 78.47           N  
ATOM    898  CA  ILE A 955      -4.631   2.173  11.244  1.00 78.47           C  
ATOM    899  C   ILE A 955      -5.209   0.972  10.519  1.00 78.47           C  
ATOM    900  O   ILE A 955      -4.885   0.734   9.354  1.00 78.47           O  
ATOM    901  CB  ILE A 955      -3.455   1.798  12.154  1.00 78.47           C  
ATOM    902  CG1 ILE A 955      -2.749   3.066  12.615  1.00 78.47           C  
ATOM    903  CG2 ILE A 955      -2.468   0.923  11.449  1.00 78.47           C  
ATOM    904  CD1 ILE A 955      -1.775   2.830  13.727  1.00 78.47           C  
ATOM    905  N   SER A 956      -6.142   0.260  11.145  1.00 79.04           N  
ATOM    906  CA  SER A 956      -6.745  -0.895  10.506  1.00 79.04           C  
ATOM    907  C   SER A 956      -7.657  -0.498   9.356  1.00 79.04           C  
ATOM    908  O   SER A 956      -7.651  -1.164   8.314  1.00 79.04           O  
ATOM    909  CB  SER A 956      -7.514  -1.701  11.543  1.00 79.04           C  
ATOM    910  OG  SER A 956      -8.122  -2.823  10.940  1.00 79.04           O  
ATOM    911  N   SER A 957      -8.418   0.593   9.506  1.00 78.83           N  
ATOM    912  CA  SER A 957      -9.258   1.055   8.405  1.00 78.83           C  
ATOM    913  C   SER A 957      -8.415   1.561   7.242  1.00 78.83           C  
ATOM    914  O   SER A 957      -8.718   1.276   6.073  1.00 78.83           O  
ATOM    915  CB  SER A 957     -10.199   2.150   8.889  1.00 78.83           C  
ATOM    916  OG  SER A 957      -9.469   3.314   9.221  1.00 78.83           O  
ATOM    917  N   VAL A 958      -7.334   2.280   7.550  1.00 68.28           N  
ATOM    918  CA  VAL A 958      -6.437   2.753   6.504  1.00 68.28           C  
ATOM    919  C   VAL A 958      -5.762   1.582   5.815  1.00 68.28           C  
ATOM    920  O   VAL A 958      -5.632   1.558   4.589  1.00 68.28           O  
ATOM    921  CB  VAL A 958      -5.414   3.737   7.089  1.00 68.28           C  
ATOM    922  CG1 VAL A 958      -4.374   4.075   6.076  1.00 68.28           C  
ATOM    923  CG2 VAL A 958      -6.110   5.006   7.487  1.00 68.28           C  
ATOM    924  N   LEU A 959      -5.387   0.570   6.582  1.00 66.13           N  
ATOM    925  CA  LEU A 959      -4.711  -0.582   6.016  1.00 66.13           C  
ATOM    926  C   LEU A 959      -5.641  -1.387   5.130  1.00 66.13           C  
ATOM    927  O   LEU A 959      -5.222  -1.892   4.083  1.00 66.13           O  
ATOM    928  CB  LEU A 959      -4.150  -1.429   7.147  1.00 66.13           C  
ATOM    929  CG  LEU A 959      -3.360  -2.704   6.896  1.00 66.13           C  
ATOM    930  CD1 LEU A 959      -2.266  -2.788   7.922  1.00 66.13           C  
ATOM    931  CD2 LEU A 959      -4.272  -3.888   7.077  1.00 66.13           C  
ATOM    932  N   ASN A 960      -6.909  -1.496   5.512  1.00 71.61           N  
ATOM    933  CA  ASN A 960      -7.862  -2.168   4.642  1.00 71.61           C  
ATOM    934  C   ASN A 960      -8.098  -1.389   3.362  1.00 71.61           C  
ATOM    935  O   ASN A 960      -8.244  -1.990   2.297  1.00 71.61           O  
ATOM    936  CB  ASN A 960      -9.176  -2.385   5.372  1.00 71.61           C  
ATOM    937  CG  ASN A 960      -9.092  -3.496   6.379  1.00 71.61           C  
ATOM    938  OD1 ASN A 960      -8.510  -4.547   6.107  1.00 71.61           O  
ATOM    939  ND2 ASN A 960      -9.673  -3.280   7.553  1.00 71.61           N  
ATOM    940  N   ASP A 961      -8.093  -0.061   3.435  1.00 70.31           N  
ATOM    941  CA  ASP A 961      -8.284   0.719   2.219  1.00 70.31           C  
ATOM    942  C   ASP A 961      -7.059   0.667   1.315  1.00 70.31           C  
ATOM    943  O   ASP A 961      -7.198   0.683   0.084  1.00 70.31           O  
ATOM    944  CB  ASP A 961      -8.624   2.150   2.598  1.00 70.31           C  
ATOM    945  CG  ASP A 961      -9.939   2.241   3.326  1.00 70.31           C  
ATOM    946  OD1 ASP A 961     -10.830   1.424   3.023  1.00 70.31           O  
ATOM    947  OD2 ASP A 961     -10.074   3.099   4.221  1.00 70.31           O  
ATOM    948  N   ILE A 962      -5.865   0.612   1.913  1.00 66.95           N  
ATOM    949  CA  ILE A 962      -4.632   0.347   1.173  1.00 66.95           C  
ATOM    950  C   ILE A 962      -4.728  -0.975   0.432  1.00 66.95           C  
ATOM    951  O   ILE A 962      -4.426  -1.052  -0.764  1.00 66.95           O  
ATOM    952  CB  ILE A 962      -3.422   0.363   2.122  1.00 66.95           C  
ATOM    953  CG1 ILE A 962      -3.121   1.776   2.587  1.00 66.95           C  
ATOM    954  CG2 ILE A 962      -2.206  -0.240   1.463  1.00 66.95           C  
ATOM    955  CD1 ILE A 962      -2.749   2.675   1.476  1.00 66.95           C  
ATOM    956  N   LEU A 963      -5.157  -2.029   1.136  1.00 68.65           N  
ATOM    957  CA  LEU A 963      -5.379  -3.328   0.508  1.00 68.65           C  
ATOM    958  C   LEU A 963      -6.392  -3.250  -0.618  1.00 68.65           C  
ATOM    959  O   LEU A 963      -6.176  -3.823  -1.690  1.00 68.65           O  
ATOM    960  CB  LEU A 963      -5.850  -4.327   1.548  1.00 68.65           C  
ATOM    961  CG  LEU A 963      -4.758  -4.912   2.412  1.00 68.65           C  
ATOM    962  CD1 LEU A 963      -5.368  -5.576   3.617  1.00 68.65           C  
ATOM    963  CD2 LEU A 963      -4.063  -5.940   1.567  1.00 68.65           C  
ATOM    964  N   SER A 964      -7.467  -2.497  -0.408  1.00 67.16           N  
ATOM    965  CA  SER A 964      -8.526  -2.386  -1.400  1.00 67.16           C  
ATOM    966  C   SER A 964      -8.008  -1.756  -2.680  1.00 67.16           C  
ATOM    967  O   SER A 964      -8.123  -2.331  -3.770  1.00 67.16           O  
ATOM    968  CB  SER A 964      -9.667  -1.556  -0.827  1.00 67.16           C  
ATOM    969  OG  SER A 964     -10.181  -2.165   0.337  1.00 67.16           O  
ATOM    970  N   ARG A 965      -7.383  -0.600  -2.556  1.00 65.61           N  
ATOM    971  CA  ARG A 965      -6.973   0.091  -3.756  1.00 65.61           C  
ATOM    972  C   ARG A 965      -5.739  -0.524  -4.376  1.00 65.61           C  
ATOM    973  O   ARG A 965      -5.577  -0.442  -5.596  1.00 65.61           O  
ATOM    974  CB  ARG A 965      -6.790   1.559  -3.441  1.00 65.61           C  
ATOM    975  CG  ARG A 965      -8.128   2.121  -3.088  1.00 65.61           C  
ATOM    976  CD  ARG A 965      -8.122   3.594  -2.841  1.00 65.61           C  
ATOM    977  NE  ARG A 965      -9.441   4.029  -2.390  1.00 65.61           N  
ATOM    978  CZ  ARG A 965     -10.441   4.366  -3.200  1.00 65.61           C  
ATOM    979  NH1 ARG A 965     -10.282   4.327  -4.516  1.00 65.61           N  
ATOM    980  NH2 ARG A 965     -11.605   4.746  -2.693  1.00 65.61           N  
ATOM    981  N   LEU A 966      -4.928  -1.219  -3.585  1.00 62.31           N  
ATOM    982  CA  LEU A 966      -3.861  -2.025  -4.151  1.00 62.31           C  
ATOM    983  C   LEU A 966      -4.425  -3.131  -5.022  1.00 62.31           C  
ATOM    984  O   LEU A 966      -3.903  -3.407  -6.107  1.00 62.31           O  
ATOM    985  CB  LEU A 966      -3.027  -2.626  -3.032  1.00 62.31           C  
ATOM    986  CG  LEU A 966      -1.854  -3.423  -3.561  1.00 62.31           C  
ATOM    987  CD1 LEU A 966      -0.841  -2.454  -4.122  1.00 62.31           C  
ATOM    988  CD2 LEU A 966      -1.272  -4.329  -2.506  1.00 62.31           C  
ATOM    989  N   ASP A 967      -5.511  -3.754  -4.578  1.00 65.88           N  
ATOM    990  CA  ASP A 967      -6.078  -4.828  -5.372  1.00 65.88           C  
ATOM    991  C   ASP A 967      -6.781  -4.299  -6.612  1.00 65.88           C  
ATOM    992  O   ASP A 967      -6.785  -4.976  -7.649  1.00 65.88           O  
ATOM    993  CB  ASP A 967      -7.008  -5.647  -4.503  1.00 65.88           C  
ATOM    994  CG  ASP A 967      -6.262  -6.342  -3.404  1.00 65.88           C  
ATOM    995  OD1 ASP A 967      -5.072  -6.642  -3.621  1.00 65.88           O  
ATOM    996  OD2 ASP A 967      -6.841  -6.573  -2.326  1.00 65.88           O  
ATOM    997  N   LYS A 968      -7.346  -3.087  -6.531  1.00 63.67           N  
ATOM    998  CA  LYS A 968      -7.852  -2.428  -7.735  1.00 63.67           C  
ATOM    999  C   LYS A 968      -6.734  -2.186  -8.733  1.00 63.67           C  
ATOM   1000  O   LYS A 968      -6.912  -2.398  -9.940  1.00 63.67           O  
ATOM   1001  CB  LYS A 968      -8.513  -1.100  -7.395  1.00 63.67           C  
ATOM   1002  CG  LYS A 968      -9.788  -1.206  -6.630  1.00 63.67           C  
ATOM   1003  CD  LYS A 968     -10.320   0.179  -6.350  1.00 63.67           C  
ATOM   1004  CE  LYS A 968     -11.548   0.127  -5.461  1.00 63.67           C  
ATOM   1005  NZ  LYS A 968     -12.050   1.488  -5.123  1.00 63.67           N  
ATOM   1006  N   VAL A 969      -5.569  -1.762  -8.234  1.00 62.98           N  
ATOM   1007  CA  VAL A 969      -4.410  -1.544  -9.090  1.00 62.98           C  
ATOM   1008  C   VAL A 969      -3.952  -2.845  -9.732  1.00 62.98           C  
ATOM   1009  O   VAL A 969      -3.716  -2.889 -10.941  1.00 62.98           O  
ATOM   1010  CB  VAL A 969      -3.282  -0.878  -8.286  1.00 62.98           C  
ATOM   1011  CG1 VAL A 969      -1.987  -0.913  -9.056  1.00 62.98           C  
ATOM   1012  CG2 VAL A 969      -3.639   0.555  -8.005  1.00 62.98           C  
ATOM   1013  N   GLU A 970      -3.864  -3.920  -8.947  1.00 69.81           N  
ATOM   1014  CA  GLU A 970      -3.455  -5.227  -9.462  1.00 69.81           C  
ATOM   1015  C   GLU A 970      -4.383  -5.713 -10.563  1.00 69.81           C  
ATOM   1016  O   GLU A 970      -3.934  -6.084 -11.664  1.00 69.81           O  
ATOM   1017  CB  GLU A 970      -3.440  -6.248  -8.330  1.00 69.81           C  
ATOM   1018  CG  GLU A 970      -3.157  -7.668  -8.803  1.00 69.81           C  
ATOM   1019  CD  GLU A 970      -3.248  -8.714  -7.690  1.00 69.81           C  
ATOM   1020  OE1 GLU A 970      -3.525  -8.344  -6.531  1.00 69.81           O  
ATOM   1021  OE2 GLU A 970      -3.062  -9.914  -7.978  1.00 69.81           O  
ATOM   1022  N   ALA A 971      -5.686  -5.663 -10.291  1.00 67.70           N  
ATOM   1023  CA  ALA A 971      -6.688  -6.142 -11.231  1.00 67.70           C  
ATOM   1024  C   ALA A 971      -6.665  -5.337 -12.519  1.00 67.70           C  
ATOM   1025  O   ALA A 971      -6.494  -5.894 -13.613  1.00 67.70           O  
ATOM   1026  CB  ALA A 971      -8.066  -6.072 -10.581  1.00 67.70           C  
ATOM   1027  N   GLU A 972      -6.774  -4.012 -12.403  1.00 68.25           N  
ATOM   1028  CA  GLU A 972      -6.843  -3.192 -13.595  1.00 68.25           C  
ATOM   1029  C   GLU A 972      -5.536  -3.161 -14.360  1.00 68.25           C  
ATOM   1030  O   GLU A 972      -5.582  -3.087 -15.579  1.00 68.25           O  
ATOM   1031  CB  GLU A 972      -7.272  -1.774 -13.244  1.00 68.25           C  
ATOM   1032  CG  GLU A 972      -8.698  -1.702 -12.751  1.00 68.25           C  
ATOM   1033  CD  GLU A 972      -9.173  -0.283 -12.574  1.00 68.25           C  
ATOM   1034  OE1 GLU A 972      -8.348   0.637 -12.743  1.00 68.25           O  
ATOM   1035  OE2 GLU A 972     -10.371  -0.083 -12.275  1.00 68.25           O  
ATOM   1036  N   VAL A 973      -4.394  -3.326 -13.694  1.00 63.10           N  
ATOM   1037  CA  VAL A 973      -3.116  -3.402 -14.392  1.00 63.10           C  
ATOM   1038  C   VAL A 973      -3.026  -4.658 -15.254  1.00 63.10           C  
ATOM   1039  O   VAL A 973      -2.587  -4.591 -16.415  1.00 63.10           O  
ATOM   1040  CB  VAL A 973      -1.990  -3.294 -13.353  1.00 63.10           C  
ATOM   1041  CG1 VAL A 973      -0.754  -4.030 -13.763  1.00 63.10           C  
ATOM   1042  CG2 VAL A 973      -1.631  -1.841 -13.192  1.00 63.10           C  
ATOM   1043  N   GLN A 974      -3.473  -5.807 -14.725  1.00 65.18           N  
ATOM   1044  CA  GLN A 974      -3.534  -7.016 -15.549  1.00 65.18           C  
ATOM   1045  C   GLN A 974      -4.489  -6.844 -16.725  1.00 65.18           C  
ATOM   1046  O   GLN A 974      -4.192  -7.265 -17.863  1.00 65.18           O  
ATOM   1047  CB  GLN A 974      -3.951  -8.201 -14.692  1.00 65.18           C  
ATOM   1048  CG  GLN A 974      -2.869  -8.666 -13.771  1.00 65.18           C  
ATOM   1049  CD  GLN A 974      -3.336  -9.739 -12.830  1.00 65.18           C  
ATOM   1050  OE1 GLN A 974      -4.525 -10.019 -12.732  1.00 65.18           O  
ATOM   1051  NE2 GLN A 974      -2.398 -10.365 -12.140  1.00 65.18           N  
ATOM   1052  N   ILE A 975      -5.609  -6.163 -16.480  1.00 65.10           N  
ATOM   1053  CA  ILE A 975      -6.548  -5.863 -17.553  1.00 65.10           C  
ATOM   1054  C   ILE A 975      -5.896  -4.976 -18.599  1.00 65.10           C  
ATOM   1055  O   ILE A 975      -6.128  -5.136 -19.795  1.00 65.10           O  
ATOM   1056  CB  ILE A 975      -7.814  -5.219 -16.973  1.00 65.10           C  
ATOM   1057  CG1 ILE A 975      -8.509  -6.210 -16.063  1.00 65.10           C  
ATOM   1058  CG2 ILE A 975      -8.793  -4.893 -18.047  1.00 65.10           C  
ATOM   1059  CD1 ILE A 975      -9.564  -5.592 -15.228  1.00 65.10           C  
ATOM   1060  N   ASP A 976      -5.023  -4.082 -18.171  1.00 65.32           N  
ATOM   1061  CA  ASP A 976      -4.395  -3.164 -19.101  1.00 65.32           C  
ATOM   1062  C   ASP A 976      -3.365  -3.846 -19.968  1.00 65.32           C  
ATOM   1063  O   ASP A 976      -3.188  -3.448 -21.124  1.00 65.32           O  
ATOM   1064  CB  ASP A 976      -3.769  -2.032 -18.330  1.00 65.32           C  
ATOM   1065  CG  ASP A 976      -4.803  -1.170 -17.707  1.00 65.32           C  
ATOM   1066  OD1 ASP A 976      -5.893  -1.061 -18.300  1.00 65.32           O  
ATOM   1067  OD2 ASP A 976      -4.553  -0.603 -16.626  1.00 65.32           O  
ATOM   1068  N   ARG A 977      -2.690  -4.863 -19.436  1.00 66.53           N  
ATOM   1069  CA  ARG A 977      -1.857  -5.713 -20.285  1.00 66.53           C  
ATOM   1070  C   ARG A 977      -2.688  -6.317 -21.392  1.00 66.53           C  
ATOM   1071  O   ARG A 977      -2.347  -6.236 -22.583  1.00 66.53           O  
ATOM   1072  CB  ARG A 977      -1.219  -6.839 -19.473  1.00 66.53           C  
ATOM   1073  CG  ARG A 977      -0.621  -6.454 -18.143  1.00 66.53           C  
ATOM   1074  CD  ARG A 977       0.686  -5.715 -18.207  1.00 66.53           C  
ATOM   1075  NE  ARG A 977       0.583  -4.360 -18.748  1.00 66.53           N  
ATOM   1076  CZ  ARG A 977       0.016  -3.316 -18.144  1.00 66.53           C  
ATOM   1077  NH1 ARG A 977      -0.525  -3.433 -16.949  1.00 66.53           N  
ATOM   1078  NH2 ARG A 977      -0.018  -2.130 -18.749  1.00 66.53           N  
ATOM   1079  N   LEU A 978      -3.815  -6.885 -21.000  1.00 64.06           N  
ATOM   1080  CA  LEU A 978      -4.626  -7.596 -21.966  1.00 64.06           C  
ATOM   1081  C   LEU A 978      -5.251  -6.656 -22.980  1.00 64.06           C  
ATOM   1082  O   LEU A 978      -5.300  -6.968 -24.177  1.00 64.06           O  
ATOM   1083  CB  LEU A 978      -5.691  -8.350 -21.222  1.00 64.06           C  
ATOM   1084  CG  LEU A 978      -6.515  -9.240 -22.093  1.00 64.06           C  
ATOM   1085  CD1 LEU A 978      -5.589 -10.213 -22.739  1.00 64.06           C  
ATOM   1086  CD2 LEU A 978      -7.376  -9.913 -21.097  1.00 64.06           C  
ATOM   1087  N   ILE A 979      -5.698  -5.491 -22.514  1.00 56.94           N  
ATOM   1088  CA  ILE A 979      -6.251  -4.472 -23.392  1.00 56.94           C  
ATOM   1089  C   ILE A 979      -5.202  -3.987 -24.367  1.00 56.94           C  
ATOM   1090  O   ILE A 979      -5.495  -3.820 -25.544  1.00 56.94           O  
ATOM   1091  CB  ILE A 979      -6.846  -3.312 -22.578  1.00 56.94           C  
ATOM   1092  CG1 ILE A 979      -8.144  -3.734 -21.931  1.00 56.94           C  
ATOM   1093  CG2 ILE A 979      -7.156  -2.134 -23.432  1.00 56.94           C  
ATOM   1094  CD1 ILE A 979      -8.713  -2.682 -21.030  1.00 56.94           C  
ATOM   1095  N   THR A 980      -3.956  -3.817 -23.919  1.00 52.54           N  
ATOM   1096  CA  THR A 980      -2.930  -3.285 -24.808  1.00 52.54           C  
ATOM   1097  C   THR A 980      -2.580  -4.270 -25.915  1.00 52.54           C  
ATOM   1098  O   THR A 980      -2.424  -3.876 -27.082  1.00 52.54           O  
ATOM   1099  CB  THR A 980      -1.695  -2.929 -24.005  1.00 52.54           C  
ATOM   1100  OG1 THR A 980      -2.074  -2.057 -22.943  1.00 52.54           O  
ATOM   1101  CG2 THR A 980      -0.712  -2.208 -24.875  1.00 52.54           C  
ATOM   1102  N   GLY A 981      -2.511  -5.558 -25.581  1.00 54.97           N  
ATOM   1103  CA  GLY A 981      -2.299  -6.555 -26.622  1.00 54.97           C  
ATOM   1104  C   GLY A 981      -3.451  -6.625 -27.607  1.00 54.97           C  
ATOM   1105  O   GLY A 981      -3.251  -6.640 -28.830  1.00 54.97           O  
ATOM   1106  N   ARG A 982      -4.670  -6.608 -27.090  1.00 63.23           N  
ATOM   1107  CA  ARG A 982      -5.845  -6.625 -27.942  1.00 63.23           C  
ATOM   1108  C   ARG A 982      -5.993  -5.332 -28.737  1.00 63.23           C  
ATOM   1109  O   ARG A 982      -6.490  -5.348 -29.867  1.00 63.23           O  
ATOM   1110  CB  ARG A 982      -7.031  -6.901 -27.037  1.00 63.23           C  
ATOM   1111  CG  ARG A 982      -8.377  -6.914 -27.633  1.00 63.23           C  
ATOM   1112  CD  ARG A 982      -9.313  -7.375 -26.547  1.00 63.23           C  
ATOM   1113  NE  ARG A 982      -9.303  -8.809 -26.354  1.00 63.23           N  
ATOM   1114  CZ  ARG A 982     -10.116  -9.624 -27.011  1.00 63.23           C  
ATOM   1115  NH1 ARG A 982     -10.988  -9.117 -27.872  1.00 63.23           N  
ATOM   1116  NH2 ARG A 982     -10.077 -10.933 -26.803  1.00 63.23           N  
ATOM   1117  N   LEU A 983      -5.503  -4.228 -28.193  1.00 52.45           N  
ATOM   1118  CA  LEU A 983      -5.517  -2.953 -28.888  1.00 52.45           C  
ATOM   1119  C   LEU A 983      -4.601  -2.966 -30.084  1.00 52.45           C  
ATOM   1120  O   LEU A 983      -4.954  -2.458 -31.147  1.00 52.45           O  
ATOM   1121  CB  LEU A 983      -5.089  -1.841 -27.953  1.00 52.45           C  
ATOM   1122  CG  LEU A 983      -6.084  -1.117 -27.084  1.00 52.45           C  
ATOM   1123  CD1 LEU A 983      -5.303  -0.334 -26.080  1.00 52.45           C  
ATOM   1124  CD2 LEU A 983      -6.799  -0.204 -27.978  1.00 52.45           C  
ATOM   1125  N   GLN A 984      -3.402  -3.501 -29.923  1.00 52.25           N  
ATOM   1126  CA  GLN A 984      -2.524  -3.509 -31.080  1.00 52.25           C  
ATOM   1127  C   GLN A 984      -2.974  -4.536 -32.101  1.00 52.25           C  
ATOM   1128  O   GLN A 984      -2.722  -4.363 -33.294  1.00 52.25           O  
ATOM   1129  CB  GLN A 984      -1.095  -3.740 -30.650  1.00 52.25           C  
ATOM   1130  CG  GLN A 984      -0.696  -2.690 -29.687  1.00 52.25           C  
ATOM   1131  CD  GLN A 984       0.729  -2.780 -29.313  1.00 52.25           C  
ATOM   1132  OE1 GLN A 984       1.472  -3.573 -29.872  1.00 52.25           O  
ATOM   1133  NE2 GLN A 984       1.127  -2.000 -28.325  1.00 52.25           N  
ATOM   1134  N   SER A 985      -3.684  -5.575 -31.665  1.00 58.08           N  
ATOM   1135  CA  SER A 985      -4.340  -6.455 -32.626  1.00 58.08           C  
ATOM   1136  C   SER A 985      -5.392  -5.711 -33.433  1.00 58.08           C  
ATOM   1137  O   SER A 985      -5.493  -5.887 -34.651  1.00 58.08           O  
ATOM   1138  CB  SER A 985      -4.972  -7.628 -31.897  1.00 58.08           C  
ATOM   1139  OG  SER A 985      -3.980  -8.409 -31.263  1.00 58.08           O  
ATOM   1140  N   LEU A 986      -6.170  -4.861 -32.770  1.00 55.13           N  
ATOM   1141  CA  LEU A 986      -7.131  -4.018 -33.474  1.00 55.13           C  
ATOM   1142  C   LEU A 986      -6.441  -3.019 -34.389  1.00 55.13           C  
ATOM   1143  O   LEU A 986      -6.951  -2.690 -35.469  1.00 55.13           O  
ATOM   1144  CB  LEU A 986      -8.007  -3.309 -32.456  1.00 55.13           C  
ATOM   1145  CG  LEU A 986      -8.946  -2.220 -32.909  1.00 55.13           C  
ATOM   1146  CD1 LEU A 986     -10.220  -2.399 -32.184  1.00 55.13           C  
ATOM   1147  CD2 LEU A 986      -8.347  -0.929 -32.455  1.00 55.13           C  
ATOM   1148  N   GLN A 987      -5.285  -2.525 -33.975  1.00 52.20           N  
ATOM   1149  CA  GLN A 987      -4.597  -1.550 -34.800  1.00 52.20           C  
ATOM   1150  C   GLN A 987      -4.015  -2.236 -36.021  1.00 52.20           C  
ATOM   1151  O   GLN A 987      -3.939  -1.644 -37.100  1.00 52.20           O  
ATOM   1152  CB  GLN A 987      -3.521  -0.862 -33.973  1.00 52.20           C  
ATOM   1153  CG  GLN A 987      -3.236   0.540 -34.380  1.00 52.20           C  
ATOM   1154  CD  GLN A 987      -2.368   0.587 -35.572  1.00 52.20           C  
ATOM   1155  OE1 GLN A 987      -1.625  -0.343 -35.829  1.00 52.20           O  
ATOM   1156  NE2 GLN A 987      -2.443   1.674 -36.322  1.00 52.20           N  
ATOM   1157  N   THR A 988      -3.661  -3.501 -35.873  1.00 49.85           N  
ATOM   1158  CA  THR A 988      -3.268  -4.314 -37.009  1.00 49.85           C  
ATOM   1159  C   THR A 988      -4.436  -4.567 -37.942  1.00 49.85           C  
ATOM   1160  O   THR A 988      -4.266  -4.582 -39.165  1.00 49.85           O  
ATOM   1161  CB  THR A 988      -2.693  -5.614 -36.490  1.00 49.85           C  
ATOM   1162  OG1 THR A 988      -1.558  -5.304 -35.677  1.00 49.85           O  
ATOM   1163  CG2 THR A 988      -2.269  -6.522 -37.613  1.00 49.85           C  
ATOM   1164  N   TYR A 989      -5.621  -4.776 -37.375  1.00 52.90           N  
ATOM   1165  CA  TYR A 989      -6.834  -4.895 -38.177  1.00 52.90           C  
ATOM   1166  C   TYR A 989      -7.056  -3.656 -39.022  1.00 52.90           C  
ATOM   1167  O   TYR A 989      -7.343  -3.750 -40.221  1.00 52.90           O  
ATOM   1168  CB  TYR A 989      -8.023  -5.119 -37.252  1.00 52.90           C  
ATOM   1169  CG  TYR A 989      -9.373  -5.185 -37.904  1.00 52.90           C  
ATOM   1170  CD1 TYR A 989      -9.853  -6.369 -38.420  1.00 52.90           C  
ATOM   1171  CD2 TYR A 989     -10.178  -4.058 -37.987  1.00 52.90           C  
ATOM   1172  CE1 TYR A 989     -11.099  -6.432 -39.006  1.00 52.90           C  
ATOM   1173  CE2 TYR A 989     -11.406  -4.106 -38.578  1.00 52.90           C  
ATOM   1174  CZ  TYR A 989     -11.862  -5.291 -39.082  1.00 52.90           C  
ATOM   1175  OH  TYR A 989     -13.104  -5.344 -39.671  1.00 52.90           O  
ATOM   1176  N   VAL A 990      -6.872  -2.490 -38.427  1.00 50.72           N  
ATOM   1177  CA  VAL A 990      -7.106  -1.254 -39.157  1.00 50.72           C  
ATOM   1178  C   VAL A 990      -6.028  -1.030 -40.212  1.00 50.72           C  
ATOM   1179  O   VAL A 990      -6.315  -0.565 -41.319  1.00 50.72           O  
ATOM   1180  CB  VAL A 990      -7.203  -0.094 -38.161  1.00 50.72           C  
ATOM   1181  CG1 VAL A 990      -7.340   1.222 -38.867  1.00 50.72           C  
ATOM   1182  CG2 VAL A 990      -8.386  -0.317 -37.276  1.00 50.72           C  
ATOM   1183  N   THR A 991      -4.781  -1.382 -39.900  1.00 49.52           N  
ATOM   1184  CA  THR A 991      -3.696  -1.254 -40.869  1.00 49.52           C  
ATOM   1185  C   THR A 991      -3.911  -2.156 -42.070  1.00 49.52           C  
ATOM   1186  O   THR A 991      -3.757  -1.720 -43.218  1.00 49.52           O  
ATOM   1187  CB  THR A 991      -2.376  -1.587 -40.191  1.00 49.52           C  
ATOM   1188  OG1 THR A 991      -2.052  -0.570 -39.237  1.00 49.52           O  
ATOM   1189  CG2 THR A 991      -1.277  -1.723 -41.189  1.00 49.52           C  
ATOM   1190  N   GLN A 992      -4.295  -3.404 -41.811  1.00 52.07           N  
ATOM   1191  CA  GLN A 992      -4.706  -4.340 -42.849  1.00 52.07           C  
ATOM   1192  C   GLN A 992      -5.826  -3.768 -43.706  1.00 52.07           C  
ATOM   1193  O   GLN A 992      -5.794  -3.854 -44.945  1.00 52.07           O  
ATOM   1194  CB  GLN A 992      -5.146  -5.631 -42.173  1.00 52.07           C  
ATOM   1195  CG  GLN A 992      -5.629  -6.668 -43.090  1.00 52.07           C  
ATOM   1196  CD  GLN A 992      -4.586  -7.052 -44.061  1.00 52.07           C  
ATOM   1197  OE1 GLN A 992      -4.687  -6.754 -45.244  1.00 52.07           O  
ATOM   1198  NE2 GLN A 992      -3.544  -7.691 -43.571  1.00 52.07           N  
ATOM   1199  N   GLN A 993      -6.777  -3.101 -43.058  1.00 52.23           N  
ATOM   1200  CA  GLN A 993      -7.893  -2.511 -43.772  1.00 52.23           C  
ATOM   1201  C   GLN A 993      -7.449  -1.356 -44.655  1.00 52.23           C  
ATOM   1202  O   GLN A 993      -7.917  -1.212 -45.790  1.00 52.23           O  
ATOM   1203  CB  GLN A 993      -8.922  -2.041 -42.765  1.00 52.23           C  
ATOM   1204  CG  GLN A 993     -10.186  -1.630 -43.396  1.00 52.23           C  
ATOM   1205  CD  GLN A 993     -10.859  -2.801 -44.044  1.00 52.23           C  
ATOM   1206  OE1 GLN A 993     -10.874  -3.903 -43.493  1.00 52.23           O  
ATOM   1207  NE2 GLN A 993     -11.421  -2.581 -45.226  1.00 52.23           N  
ATOM   1208  N   LEU A 994      -6.534  -0.537 -44.159  1.00 47.99           N  
ATOM   1209  CA  LEU A 994      -6.069   0.603 -44.934  1.00 47.99           C  
ATOM   1210  C   LEU A 994      -5.255   0.160 -46.129  1.00 47.99           C  
ATOM   1211  O   LEU A 994      -5.310   0.782 -47.193  1.00 47.99           O  
ATOM   1212  CB  LEU A 994      -5.242   1.519 -44.060  1.00 47.99           C  
ATOM   1213  CG  LEU A 994      -6.064   2.271 -43.052  1.00 47.99           C  
ATOM   1214  CD1 LEU A 994      -5.158   2.981 -42.099  1.00 47.99           C  
ATOM   1215  CD2 LEU A 994      -6.880   3.248 -43.831  1.00 47.99           C  
ATOM   1216  N   ILE A 995      -4.492  -0.911 -45.965  1.00 49.37           N  
ATOM   1217  CA  ILE A 995      -3.716  -1.429 -47.075  1.00 49.37           C  
ATOM   1218  C   ILE A 995      -4.636  -1.981 -48.145  1.00 49.37           C  
ATOM   1219  O   ILE A 995      -4.395  -1.796 -49.351  1.00 49.37           O  
ATOM   1220  CB  ILE A 995      -2.723  -2.459 -46.542  1.00 49.37           C  
ATOM   1221  CG1 ILE A 995      -1.698  -1.707 -45.723  1.00 49.37           C  
ATOM   1222  CG2 ILE A 995      -2.050  -3.189 -47.647  1.00 49.37           C  
ATOM   1223  CD1 ILE A 995      -0.909  -2.558 -44.850  1.00 49.37           C  
ATOM   1224  N   ARG A 996      -5.744  -2.598 -47.726  1.00 52.09           N  
ATOM   1225  CA  ARG A 996      -6.771  -2.943 -48.700  1.00 52.09           C  
ATOM   1226  C   ARG A 996      -7.329  -1.717 -49.396  1.00 52.09           C  
ATOM   1227  O   ARG A 996      -7.523  -1.746 -50.612  1.00 52.09           O  
ATOM   1228  CB  ARG A 996      -7.902  -3.695 -48.037  1.00 52.09           C  
ATOM   1229  CG  ARG A 996      -9.020  -4.036 -48.986  1.00 52.09           C  
ATOM   1230  CD  ARG A 996      -9.921  -5.016 -48.333  1.00 52.09           C  
ATOM   1231  NE  ARG A 996      -9.043  -6.085 -47.923  1.00 52.09           N  
ATOM   1232  CZ  ARG A 996      -8.617  -7.058 -48.711  1.00 52.09           C  
ATOM   1233  NH1 ARG A 996      -7.778  -7.942 -48.221  1.00 52.09           N  
ATOM   1234  NH2 ARG A 996      -9.041  -7.181 -49.966  1.00 52.09           N  
ATOM   1235  N   ALA A 997      -7.513  -0.624 -48.660  1.00 51.31           N  
ATOM   1236  CA  ALA A 997      -8.044   0.588 -49.270  1.00 51.31           C  
ATOM   1237  C   ALA A 997      -7.083   1.159 -50.298  1.00 51.31           C  
ATOM   1238  O   ALA A 997      -7.509   1.689 -51.328  1.00 51.31           O  
ATOM   1239  CB  ALA A 997      -8.339   1.623 -48.197  1.00 51.31           C  
ATOM   1240  N   ALA A 998      -5.786   1.006 -50.060  1.00 50.06           N  
ATOM   1241  CA  ALA A 998      -4.809   1.470 -51.037  1.00 50.06           C  
ATOM   1242  C   ALA A 998      -4.814   0.602 -52.279  1.00 50.06           C  
ATOM   1243  O   ALA A 998      -4.696   1.115 -53.402  1.00 50.06           O  
ATOM   1244  CB  ALA A 998      -3.416   1.485 -50.431  1.00 50.06           C  
ATOM   1245  N   GLU A 999      -4.942  -0.713 -52.094  1.00 53.54           N  
ATOM   1246  CA  GLU A 999      -5.054  -1.603 -53.244  1.00 53.54           C  
ATOM   1247  C   GLU A 999      -6.298  -1.290 -54.056  1.00 53.54           C  
ATOM   1248  O   GLU A 999      -6.264  -1.306 -55.287  1.00 53.54           O  
ATOM   1249  CB  GLU A 999      -5.082  -3.056 -52.795  1.00 53.54           C  
ATOM   1250  CG  GLU A 999      -3.807  -3.537 -52.163  1.00 53.54           C  
ATOM   1251  CD  GLU A 999      -3.857  -5.010 -51.817  1.00 53.54           C  
ATOM   1252  OE1 GLU A 999      -4.916  -5.631 -52.024  1.00 53.54           O  
ATOM   1253  OE2 GLU A 999      -2.844  -5.548 -51.331  1.00 53.54           O  
ATOM   1254  N   ILE A1000      -7.391  -0.959 -53.375  1.00 53.05           N  
ATOM   1255  CA  ILE A1000      -8.631  -0.621 -54.056  1.00 53.05           C  
ATOM   1256  C   ILE A1000      -8.495   0.695 -54.800  1.00 53.05           C  
ATOM   1257  O   ILE A1000      -9.011   0.840 -55.910  1.00 53.05           O  
ATOM   1258  CB  ILE A1000      -9.788  -0.610 -53.046  1.00 53.05           C  
ATOM   1259  CG1 ILE A1000     -10.046  -2.028 -52.561  1.00 53.05           C  
ATOM   1260  CG2 ILE A1000     -11.052  -0.043 -53.627  1.00 53.05           C  
ATOM   1261  CD1 ILE A1000     -10.335  -2.995 -53.666  1.00 53.05           C  
ATOM   1262  N   ARG A1001      -7.763   1.654 -54.237  1.00 52.97           N  
ATOM   1263  CA  ARG A1001      -7.568   2.914 -54.945  1.00 52.97           C  
ATOM   1264  C   ARG A1001      -6.728   2.729 -56.200  1.00 52.97           C  
ATOM   1265  O   ARG A1001      -7.064   3.266 -57.264  1.00 52.97           O  
ATOM   1266  CB  ARG A1001      -6.940   3.948 -54.022  1.00 52.97           C  
ATOM   1267  CG  ARG A1001      -7.914   4.466 -53.004  1.00 52.97           C  
ATOM   1268  CD  ARG A1001      -7.362   5.649 -52.267  1.00 52.97           C  
ATOM   1269  NE  ARG A1001      -6.194   5.295 -51.479  1.00 52.97           N  
ATOM   1270  CZ  ARG A1001      -6.253   4.817 -50.243  1.00 52.97           C  
ATOM   1271  NH1 ARG A1001      -7.423   4.630 -49.658  1.00 52.97           N  
ATOM   1272  NH2 ARG A1001      -5.139   4.527 -49.593  1.00 52.97           N  
ATOM   1273  N   ALA A1002      -5.669   1.929 -56.117  1.00 56.94           N  
ATOM   1274  CA  ALA A1002      -4.880   1.700 -57.320  1.00 56.94           C  
ATOM   1275  C   ALA A1002      -5.628   0.836 -58.322  1.00 56.94           C  
ATOM   1276  O   ALA A1002      -5.486   1.029 -59.535  1.00 56.94           O  
ATOM   1277  CB  ALA A1002      -3.543   1.069 -56.970  1.00 56.94           C  
ATOM   1278  N   SER A1003      -6.466  -0.081 -57.846  1.00 57.72           N  
ATOM   1279  CA  SER A1003      -7.236  -0.896 -58.770  1.00 57.72           C  
ATOM   1280  C   SER A1003      -8.343  -0.093 -59.420  1.00 57.72           C  
ATOM   1281  O   SER A1003      -8.703  -0.351 -60.566  1.00 57.72           O  
ATOM   1282  CB  SER A1003      -7.816  -2.102 -58.054  1.00 57.72           C  
ATOM   1283  OG  SER A1003      -8.574  -2.884 -58.954  1.00 57.72           O  
ATOM   1284  N   ALA A1004      -8.875   0.899 -58.723  1.00 56.88           N  
ATOM   1285  CA  ALA A1004      -9.820   1.794 -59.358  1.00 56.88           C  
ATOM   1286  C   ALA A1004      -9.126   2.696 -60.361  1.00 56.88           C  
ATOM   1287  O   ALA A1004      -9.743   3.099 -61.350  1.00 56.88           O  
ATOM   1288  CB  ALA A1004     -10.548   2.619 -58.305  1.00 56.88           C  
ATOM   1289  N   ASN A1005      -7.851   3.024 -60.129  1.00 58.93           N  
ATOM   1290  CA  ASN A1005      -7.086   3.712 -61.165  1.00 58.93           C  
ATOM   1291  C   ASN A1005      -6.913   2.837 -62.391  1.00 58.93           C  
ATOM   1292  O   ASN A1005      -7.002   3.320 -63.525  1.00 58.93           O  
ATOM   1293  CB  ASN A1005      -5.728   4.139 -60.640  1.00 58.93           C  
ATOM   1294  CG  ASN A1005      -5.818   5.342 -59.769  1.00 58.93           C  
ATOM   1295  OD1 ASN A1005      -6.570   6.265 -60.060  1.00 58.93           O  
ATOM   1296  ND2 ASN A1005      -5.054   5.356 -58.693  1.00 58.93           N  
ATOM   1297  N   LEU A1006      -6.693   1.542 -62.181  1.00 59.84           N  
ATOM   1298  CA  LEU A1006      -6.679   0.619 -63.309  1.00 59.84           C  
ATOM   1299  C   LEU A1006      -8.045   0.499 -63.954  1.00 59.84           C  
ATOM   1300  O   LEU A1006      -8.135   0.286 -65.161  1.00 59.84           O  
ATOM   1301  CB  LEU A1006      -6.204  -0.755 -62.878  1.00 59.84           C  
ATOM   1302  CG  LEU A1006      -4.731  -0.755 -62.527  1.00 59.84           C  
ATOM   1303  CD1 LEU A1006      -4.321  -2.115 -62.015  1.00 59.84           C  
ATOM   1304  CD2 LEU A1006      -3.930  -0.368 -63.746  1.00 59.84           C  
ATOM   1305  N   ALA A1007      -9.109   0.642 -63.174  1.00 59.63           N  
ATOM   1306  CA  ALA A1007     -10.447   0.600 -63.745  1.00 59.63           C  
ATOM   1307  C   ALA A1007     -10.706   1.815 -64.606  1.00 59.63           C  
ATOM   1308  O   ALA A1007     -11.327   1.708 -65.664  1.00 59.63           O  
ATOM   1309  CB  ALA A1007     -11.486   0.506 -62.638  1.00 59.63           C  
ATOM   1310  N   ALA A1008     -10.230   2.973 -64.168  1.00 69.78           N  
ATOM   1311  CA  ALA A1008     -10.357   4.178 -64.972  1.00 69.78           C  
ATOM   1312  C   ALA A1008      -9.519   4.076 -66.233  1.00 69.78           C  
ATOM   1313  O   ALA A1008      -9.963   4.478 -67.314  1.00 69.78           O  
ATOM   1314  CB  ALA A1008      -9.946   5.398 -64.158  1.00 69.78           C  
ATOM   1315  N   THR A1009      -8.328   3.494 -66.123  1.00 69.27           N  
ATOM   1316  CA  THR A1009      -7.484   3.323 -67.295  1.00 69.27           C  
ATOM   1317  C   THR A1009      -8.063   2.295 -68.256  1.00 69.27           C  
ATOM   1318  O   THR A1009      -7.976   2.467 -69.475  1.00 69.27           O  
ATOM   1319  CB  THR A1009      -6.085   2.936 -66.848  1.00 69.27           C  
ATOM   1320  OG1 THR A1009      -5.589   3.957 -65.979  1.00 69.27           O  
ATOM   1321  CG2 THR A1009      -5.147   2.816 -68.021  1.00 69.27           C  
ATOM   1322  N   LYS A1010      -8.722   1.266 -67.742  1.00 69.76           N  
ATOM   1323  CA  LYS A1010      -9.320   0.310 -68.655  1.00 69.76           C  
ATOM   1324  C   LYS A1010     -10.626   0.829 -69.236  1.00 69.76           C  
ATOM   1325  O   LYS A1010     -10.913   0.576 -70.402  1.00 69.76           O  
ATOM   1326  CB  LYS A1010      -9.507  -1.034 -67.970  1.00 69.76           C  
ATOM   1327  CG  LYS A1010      -8.191  -1.732 -67.728  1.00 69.76           C  
ATOM   1328  CD  LYS A1010      -8.331  -3.067 -67.026  1.00 69.76           C  
ATOM   1329  CE  LYS A1010      -8.818  -4.133 -67.974  1.00 69.76           C  
ATOM   1330  NZ  LYS A1010      -8.755  -5.471 -67.337  1.00 69.76           N  
ATOM   1331  N   MET A1011     -11.407   1.607 -68.486  1.00 75.00           N  
ATOM   1332  CA  MET A1011     -12.562   2.242 -69.108  1.00 75.00           C  
ATOM   1333  C   MET A1011     -12.159   3.342 -70.062  1.00 75.00           C  
ATOM   1334  O   MET A1011     -12.982   3.773 -70.870  1.00 75.00           O  
ATOM   1335  CB  MET A1011     -13.524   2.816 -68.079  1.00 75.00           C  
ATOM   1336  CG  MET A1011     -14.294   1.760 -67.344  1.00 75.00           C  
ATOM   1337  SD  MET A1011     -15.600   2.366 -66.265  1.00 75.00           S  
ATOM   1338  CE  MET A1011     -16.830   2.847 -67.474  1.00 75.00           C  
ATOM   1339  N   SER A1012     -10.928   3.822 -69.973  1.00 73.22           N  
ATOM   1340  CA  SER A1012     -10.383   4.627 -71.052  1.00 73.22           C  
ATOM   1341  C   SER A1012     -10.056   3.763 -72.257  1.00 73.22           C  
ATOM   1342  O   SER A1012     -10.613   3.946 -73.340  1.00 73.22           O  
ATOM   1343  CB  SER A1012      -9.142   5.362 -70.567  1.00 73.22           C  
ATOM   1344  OG  SER A1012      -9.481   6.299 -69.566  1.00 73.22           O  
ATOM   1345  N   GLU A1013      -9.167   2.801 -72.086  1.00 73.53           N  
ATOM   1346  CA  GLU A1013      -8.586   2.163 -73.255  1.00 73.53           C  
ATOM   1347  C   GLU A1013      -9.440   1.039 -73.810  1.00 73.53           C  
ATOM   1348  O   GLU A1013      -9.573   0.922 -75.028  1.00 73.53           O  
ATOM   1349  CB  GLU A1013      -7.196   1.637 -72.924  1.00 73.53           C  
ATOM   1350  CG  GLU A1013      -6.219   2.745 -72.665  1.00 73.53           C  
ATOM   1351  CD  GLU A1013      -4.845   2.247 -72.302  1.00 73.53           C  
ATOM   1352  OE1 GLU A1013      -4.679   1.025 -72.129  1.00 73.53           O  
ATOM   1353  OE2 GLU A1013      -3.930   3.084 -72.187  1.00 73.53           O  
ATOM   1354  N   CYS A1014     -10.012   0.200 -72.956  1.00 75.43           N  
ATOM   1355  CA  CYS A1014     -10.789  -0.924 -73.445  1.00 75.43           C  
ATOM   1356  C   CYS A1014     -12.130  -0.458 -73.982  1.00 75.43           C  
ATOM   1357  O   CYS A1014     -12.598  -0.953 -75.008  1.00 75.43           O  
ATOM   1358  CB  CYS A1014     -11.016  -1.924 -72.321  1.00 75.43           C  
ATOM   1359  SG  CYS A1014      -9.551  -2.342 -71.383  1.00 75.43           S  
ATOM   1360  N   VAL A1015     -12.776   0.470 -73.286  1.00 71.89           N  
ATOM   1361  CA  VAL A1015     -14.082   0.946 -73.721  1.00 71.89           C  
ATOM   1362  C   VAL A1015     -13.937   1.924 -74.870  1.00 71.89           C  
ATOM   1363  O   VAL A1015     -14.380   1.667 -75.993  1.00 71.89           O  
ATOM   1364  CB  VAL A1015     -14.834   1.591 -72.549  1.00 71.89           C  
ATOM   1365  CG1 VAL A1015     -16.147   2.164 -73.022  1.00 71.89           C  
ATOM   1366  CG2 VAL A1015     -15.048   0.587 -71.463  1.00 71.89           C  
ATOM   1367  N   LEU A1016     -13.279   3.043 -74.616  1.00 71.14           N  
ATOM   1368  CA  LEU A1016     -13.229   4.128 -75.576  1.00 71.14           C  
ATOM   1369  C   LEU A1016     -12.149   3.936 -76.622  1.00 71.14           C  
ATOM   1370  O   LEU A1016     -11.817   4.889 -77.330  1.00 71.14           O  
ATOM   1371  CB  LEU A1016     -13.020   5.443 -74.838  1.00 71.14           C  
ATOM   1372  CG  LEU A1016     -14.076   5.626 -73.756  1.00 71.14           C  
ATOM   1373  CD1 LEU A1016     -13.793   6.858 -72.928  1.00 71.14           C  
ATOM   1374  CD2 LEU A1016     -15.451   5.698 -74.370  1.00 71.14           C  
ATOM   1375  N   GLY A1017     -11.589   2.737 -76.727  1.00 75.88           N  
ATOM   1376  CA  GLY A1017     -10.613   2.422 -77.746  1.00 75.88           C  
ATOM   1377  C   GLY A1017     -10.588   0.927 -77.956  1.00 75.88           C  
ATOM   1378  O   GLY A1017     -11.343   0.177 -77.337  1.00 75.88           O  
ATOM   1379  N   GLN A1018      -9.711   0.502 -78.849  1.00 78.62           N  
ATOM   1380  CA  GLN A1018      -9.460  -0.912 -79.098  1.00 78.62           C  
ATOM   1381  C   GLN A1018      -7.980  -1.135 -78.833  1.00 78.62           C  
ATOM   1382  O   GLN A1018      -7.149  -0.893 -79.711  1.00 78.62           O  
ATOM   1383  CB  GLN A1018      -9.839  -1.295 -80.517  1.00 78.62           C  
ATOM   1384  CG  GLN A1018      -9.655  -2.751 -80.830  1.00 78.62           C  
ATOM   1385  CD  GLN A1018     -10.008  -3.058 -82.257  1.00 78.62           C  
ATOM   1386  OE1 GLN A1018     -10.346  -2.163 -83.024  1.00 78.62           O  
ATOM   1387  NE2 GLN A1018      -9.928  -4.324 -82.629  1.00 78.62           N  
ATOM   1388  N   SER A1019      -7.652  -1.586 -77.629  1.00 72.40           N  
ATOM   1389  CA  SER A1019      -6.263  -1.611 -77.205  1.00 72.40           C  
ATOM   1390  C   SER A1019      -5.510  -2.715 -77.915  1.00 72.40           C  
ATOM   1391  O   SER A1019      -5.961  -3.859 -77.969  1.00 72.40           O  
ATOM   1392  CB  SER A1019      -6.169  -1.819 -75.706  1.00 72.40           C  
ATOM   1393  OG  SER A1019      -6.587  -3.129 -75.385  1.00 72.40           O  
ATOM   1394  N   LYS A1020      -4.351  -2.370 -78.447  1.00 69.93           N  
ATOM   1395  CA  LYS A1020      -3.549  -3.311 -79.214  1.00 69.93           C  
ATOM   1396  C   LYS A1020      -2.532  -3.983 -78.299  1.00 69.93           C  
ATOM   1397  O   LYS A1020      -1.324  -3.955 -78.517  1.00 69.93           O  
ATOM   1398  CB  LYS A1020      -2.884  -2.581 -80.365  1.00 69.93           C  
ATOM   1399  CG  LYS A1020      -3.923  -1.966 -81.249  1.00 69.93           C  
ATOM   1400  CD  LYS A1020      -3.343  -1.222 -82.410  1.00 69.93           C  
ATOM   1401  CE  LYS A1020      -4.471  -0.605 -83.207  1.00 69.93           C  
ATOM   1402  NZ  LYS A1020      -3.984   0.137 -84.392  1.00 69.93           N  
ATOM   1403  N   ARG A1021      -3.061  -4.590 -77.244  1.00 69.76           N  
ATOM   1404  CA  ARG A1021      -2.251  -5.147 -76.176  1.00 69.76           C  
ATOM   1405  C   ARG A1021      -2.705  -6.569 -75.911  1.00 69.76           C  
ATOM   1406  O   ARG A1021      -3.894  -6.815 -75.700  1.00 69.76           O  
ATOM   1407  CB  ARG A1021      -2.364  -4.295 -74.913  1.00 69.76           C  
ATOM   1408  CG  ARG A1021      -1.716  -2.940 -75.048  1.00 69.76           C  
ATOM   1409  CD  ARG A1021      -1.965  -2.075 -73.845  1.00 69.76           C  
ATOM   1410  NE  ARG A1021      -1.364  -2.621 -72.640  1.00 69.76           N  
ATOM   1411  CZ  ARG A1021      -1.481  -2.059 -71.446  1.00 69.76           C  
ATOM   1412  NH1 ARG A1021      -2.154  -0.931 -71.314  1.00 69.76           N  
ATOM   1413  NH2 ARG A1021      -0.908  -2.612 -70.393  1.00 69.76           N  
ATOM   1414  N   VAL A1022      -1.757  -7.497 -75.932  1.00 74.96           N  
ATOM   1415  CA  VAL A1022      -2.083  -8.904 -75.792  1.00 74.96           C  
ATOM   1416  C   VAL A1022      -2.461  -9.184 -74.350  1.00 74.96           C  
ATOM   1417  O   VAL A1022      -1.756  -8.771 -73.424  1.00 74.96           O  
ATOM   1418  CB  VAL A1022      -0.891  -9.762 -76.225  1.00 74.96           C  
ATOM   1419  CG1 VAL A1022      -1.225 -11.233 -76.120  1.00 74.96           C  
ATOM   1420  CG2 VAL A1022      -0.444  -9.374 -77.618  1.00 74.96           C  
ATOM   1421  N   ASP A1023      -3.609  -9.834 -74.157  1.00 77.60           N  
ATOM   1422  CA  ASP A1023      -4.106 -10.317 -72.865  1.00 77.60           C  
ATOM   1423  C   ASP A1023      -4.313  -9.204 -71.841  1.00 77.60           C  
ATOM   1424  O   ASP A1023      -4.414  -9.465 -70.642  1.00 77.60           O  
ATOM   1425  CB  ASP A1023      -3.202 -11.408 -72.288  1.00 77.60           C  
ATOM   1426  CG  ASP A1023      -3.282 -12.699 -73.071  1.00 77.60           C  
ATOM   1427  OD1 ASP A1023      -4.340 -12.959 -73.676  1.00 77.60           O  
ATOM   1428  OD2 ASP A1023      -2.294 -13.459 -73.075  1.00 77.60           O  
ATOM   1429  N   PHE A1024      -4.395  -7.972 -72.304  1.00 72.78           N  
ATOM   1430  CA  PHE A1024      -4.904  -6.843 -71.559  1.00 72.78           C  
ATOM   1431  C   PHE A1024      -6.226  -6.476 -72.205  1.00 72.78           C  
ATOM   1432  O   PHE A1024      -6.469  -6.832 -73.361  1.00 72.78           O  
ATOM   1433  CB  PHE A1024      -3.903  -5.692 -71.604  1.00 72.78           C  
ATOM   1434  CG  PHE A1024      -4.335  -4.470 -70.875  1.00 72.78           C  
ATOM   1435  CD1 PHE A1024      -4.334  -4.432 -69.499  1.00 72.78           C  
ATOM   1436  CD2 PHE A1024      -4.722  -3.348 -71.575  1.00 72.78           C  
ATOM   1437  CE1 PHE A1024      -4.717  -3.295 -68.834  1.00 72.78           C  
ATOM   1438  CE2 PHE A1024      -5.108  -2.216 -70.919  1.00 72.78           C  
ATOM   1439  CZ  PHE A1024      -5.102  -2.186 -69.546  1.00 72.78           C  
ATOM   1440  N   CYS A1025      -7.072  -5.779 -71.444  1.00 79.10           N  
ATOM   1441  CA  CYS A1025      -8.500  -5.642 -71.731  1.00 79.10           C  
ATOM   1442  C   CYS A1025      -9.131  -7.019 -71.920  1.00 79.10           C  
ATOM   1443  O   CYS A1025      -9.809  -7.292 -72.908  1.00 79.10           O  
ATOM   1444  CB  CYS A1025      -8.760  -4.743 -72.942  1.00 79.10           C  
ATOM   1445  SG  CYS A1025      -8.252  -3.048 -72.758  1.00 79.10           S  
ATOM   1446  N   GLY A1026      -8.879  -7.897 -70.958  1.00 78.66           N  
ATOM   1447  CA  GLY A1026      -9.228  -9.294 -71.077  1.00 78.66           C  
ATOM   1448  C   GLY A1026      -8.170 -10.070 -71.833  1.00 78.66           C  
ATOM   1449  O   GLY A1026      -7.286  -9.511 -72.480  1.00 78.66           O  
ATOM   1450  N   LYS A1027      -8.273 -11.397 -71.752  1.00 79.30           N  
ATOM   1451  CA  LYS A1027      -7.338 -12.272 -72.446  1.00 79.30           C  
ATOM   1452  C   LYS A1027      -7.518 -12.193 -73.952  1.00 79.30           C  
ATOM   1453  O   LYS A1027      -8.536 -11.733 -74.460  1.00 79.30           O  
ATOM   1454  CB  LYS A1027      -7.514 -13.726 -72.035  1.00 79.30           C  
ATOM   1455  CG  LYS A1027      -6.976 -14.090 -70.691  1.00 79.30           C  
ATOM   1456  CD  LYS A1027      -7.132 -15.582 -70.508  1.00 79.30           C  
ATOM   1457  CE  LYS A1027      -6.612 -16.048 -69.168  1.00 79.30           C  
ATOM   1458  NZ  LYS A1027      -6.790 -17.518 -69.009  1.00 79.30           N  
ATOM   1459  N   GLY A1028      -6.514 -12.684 -74.666  1.00 83.27           N  
ATOM   1460  CA  GLY A1028      -6.590 -12.664 -76.106  1.00 83.27           C  
ATOM   1461  C   GLY A1028      -6.376 -11.269 -76.652  1.00 83.27           C  
ATOM   1462  O   GLY A1028      -5.682 -10.439 -76.066  1.00 83.27           O  
ATOM   1463  N   TYR A1029      -6.992 -11.005 -77.790  1.00 80.79           N  
ATOM   1464  CA  TYR A1029      -6.814  -9.749 -78.496  1.00 80.79           C  
ATOM   1465  C   TYR A1029      -8.117  -8.985 -78.408  1.00 80.79           C  
ATOM   1466  O   TYR A1029      -9.155  -9.476 -78.855  1.00 80.79           O  
ATOM   1467  CB  TYR A1029      -6.437  -9.999 -79.945  1.00 80.79           C  
ATOM   1468  CG  TYR A1029      -5.140 -10.713 -80.095  1.00 80.79           C  
ATOM   1469  CD1 TYR A1029      -4.144 -10.585 -79.152  1.00 80.79           C  
ATOM   1470  CD2 TYR A1029      -4.938 -11.583 -81.143  1.00 80.79           C  
ATOM   1471  CE1 TYR A1029      -2.973 -11.260 -79.274  1.00 80.79           C  
ATOM   1472  CE2 TYR A1029      -3.765 -12.269 -81.272  1.00 80.79           C  
ATOM   1473  CZ  TYR A1029      -2.786 -12.104 -80.329  1.00 80.79           C  
ATOM   1474  OH  TYR A1029      -1.597 -12.777 -80.439  1.00 80.79           O  
ATOM   1475  N   HIS A1030      -8.054  -7.793 -77.842  1.00 77.73           N  
ATOM   1476  CA  HIS A1030      -9.251  -7.027 -77.549  1.00 77.73           C  
ATOM   1477  C   HIS A1030      -9.913  -6.519 -78.815  1.00 77.73           C  
ATOM   1478  O   HIS A1030      -9.245  -6.119 -79.767  1.00 77.73           O  
ATOM   1479  CB  HIS A1030      -8.879  -5.870 -76.637  1.00 77.73           C  
ATOM   1480  CG  HIS A1030      -9.965  -4.870 -76.438  1.00 77.73           C  
ATOM   1481  ND1 HIS A1030     -10.069  -3.734 -77.209  1.00 77.73           N  
ATOM   1482  CD2 HIS A1030     -10.993  -4.827 -75.563  1.00 77.73           C  
ATOM   1483  CE1 HIS A1030     -11.107  -3.028 -76.806  1.00 77.73           C  
ATOM   1484  NE2 HIS A1030     -11.680  -3.665 -75.803  1.00 77.73           N  
ATOM   1485  N   LEU A1031     -11.242  -6.569 -78.833  1.00 74.77           N  
ATOM   1486  CA  LEU A1031     -12.028  -5.962 -79.898  1.00 74.77           C  
ATOM   1487  C   LEU A1031     -12.828  -4.791 -79.365  1.00 74.77           C  
ATOM   1488  O   LEU A1031     -12.656  -3.661 -79.825  1.00 74.77           O  
ATOM   1489  CB  LEU A1031     -12.972  -6.996 -80.497  1.00 74.77           C  
ATOM   1490  CG  LEU A1031     -12.198  -8.149 -81.078  1.00 74.77           C  
ATOM   1491  CD1 LEU A1031     -13.112  -9.314 -81.289  1.00 74.77           C  
ATOM   1492  CD2 LEU A1031     -11.648  -7.667 -82.380  1.00 74.77           C  
ATOM   1493  N   MET A1032     -13.673  -5.040 -78.379  1.00 80.08           N  
ATOM   1494  CA  MET A1032     -14.390  -4.001 -77.675  1.00 80.08           C  
ATOM   1495  C   MET A1032     -14.777  -4.570 -76.330  1.00 80.08           C  
ATOM   1496  O   MET A1032     -14.873  -5.785 -76.164  1.00 80.08           O  
ATOM   1497  CB  MET A1032     -15.603  -3.518 -78.459  1.00 80.08           C  
ATOM   1498  CG  MET A1032     -16.541  -4.604 -78.864  1.00 80.08           C  
ATOM   1499  SD  MET A1032     -17.700  -3.880 -80.021  1.00 80.08           S  
ATOM   1500  CE  MET A1032     -16.573  -3.545 -81.368  1.00 80.08           C  
ATOM   1501  N   SER A1033     -14.949  -3.689 -75.364  1.00 79.54           N  
ATOM   1502  CA  SER A1033     -15.302  -4.107 -74.025  1.00 79.54           C  
ATOM   1503  C   SER A1033     -16.615  -3.454 -73.648  1.00 79.54           C  
ATOM   1504  O   SER A1033     -16.926  -2.348 -74.092  1.00 79.54           O  
ATOM   1505  CB  SER A1033     -14.244  -3.723 -73.021  1.00 79.54           C  
ATOM   1506  OG  SER A1033     -14.261  -2.326 -72.836  1.00 79.54           O  
ATOM   1507  N   PHE A1034     -17.387  -4.144 -72.830  1.00 78.17           N  
ATOM   1508  CA  PHE A1034     -18.702  -3.647 -72.450  1.00 78.17           C  
ATOM   1509  C   PHE A1034     -18.721  -3.405 -70.954  1.00 78.17           C  
ATOM   1510  O   PHE A1034     -18.705  -4.372 -70.170  1.00 78.17           O  
ATOM   1511  CB  PHE A1034     -19.779  -4.642 -72.860  1.00 78.17           C  
ATOM   1512  CG  PHE A1034     -19.940  -4.778 -74.341  1.00 78.17           C  
ATOM   1513  CD1 PHE A1034     -19.608  -3.739 -75.189  1.00 78.17           C  
ATOM   1514  CD2 PHE A1034     -20.376  -5.969 -74.887  1.00 78.17           C  
ATOM   1515  CE1 PHE A1034     -19.742  -3.875 -76.546  1.00 78.17           C  
ATOM   1516  CE2 PHE A1034     -20.513  -6.109 -76.241  1.00 78.17           C  
ATOM   1517  CZ  PHE A1034     -20.191  -5.064 -77.072  1.00 78.17           C  
ATOM   1518  N   PRO A1035     -18.729  -2.154 -70.511  1.00 74.33           N  
ATOM   1519  CA  PRO A1035     -18.679  -1.870 -69.078  1.00 74.33           C  
ATOM   1520  C   PRO A1035     -20.054  -1.888 -68.440  1.00 74.33           C  
ATOM   1521  O   PRO A1035     -21.051  -1.459 -69.021  1.00 74.33           O  
ATOM   1522  CB  PRO A1035     -18.088  -0.459 -69.038  1.00 74.33           C  
ATOM   1523  CG  PRO A1035     -18.542   0.147 -70.301  1.00 74.33           C  
ATOM   1524  CD  PRO A1035     -18.560  -0.942 -71.321  1.00 74.33           C  
ATOM   1525  N   GLN A1036     -20.097  -2.386 -67.212  1.00 76.89           N  
ATOM   1526  CA  GLN A1036     -21.341  -2.432 -66.471  1.00 76.89           C  
ATOM   1527  C   GLN A1036     -21.026  -2.423 -64.990  1.00 76.89           C  
ATOM   1528  O   GLN A1036     -19.974  -2.899 -64.560  1.00 76.89           O  
ATOM   1529  CB  GLN A1036     -22.172  -3.654 -66.859  1.00 76.89           C  
ATOM   1530  CG  GLN A1036     -21.495  -4.967 -66.618  1.00 76.89           C  
ATOM   1531  CD  GLN A1036     -22.273  -6.112 -67.202  1.00 76.89           C  
ATOM   1532  OE1 GLN A1036     -23.363  -5.921 -67.729  1.00 76.89           O  
ATOM   1533  NE2 GLN A1036     -21.713  -7.309 -67.131  1.00 76.89           N  
ATOM   1534  N   ALA A1037     -21.950  -1.868 -64.218  1.00 74.04           N  
ATOM   1535  CA  ALA A1037     -21.704  -1.586 -62.818  1.00 74.04           C  
ATOM   1536  C   ALA A1037     -21.882  -2.842 -61.971  1.00 74.04           C  
ATOM   1537  O   ALA A1037     -22.113  -3.944 -62.471  1.00 74.04           O  
ATOM   1538  CB  ALA A1037     -22.619  -0.467 -62.337  1.00 74.04           C  
ATOM   1539  N   ALA A1038     -21.793  -2.650 -60.666  1.00 73.02           N  
ATOM   1540  CA  ALA A1038     -21.695  -3.686 -59.654  1.00 73.02           C  
ATOM   1541  C   ALA A1038     -21.938  -2.976 -58.324  1.00 73.02           C  
ATOM   1542  O   ALA A1038     -22.109  -1.751 -58.340  1.00 73.02           O  
ATOM   1543  CB  ALA A1038     -20.323  -4.360 -59.744  1.00 73.02           C  
ATOM   1544  N   PRO A1039     -22.035  -3.676 -57.162  1.00 77.06           N  
ATOM   1545  CA  PRO A1039     -22.077  -2.940 -55.887  1.00 77.06           C  
ATOM   1546  C   PRO A1039     -20.859  -2.068 -55.636  1.00 77.06           C  
ATOM   1547  O   PRO A1039     -20.981  -0.851 -55.475  1.00 77.06           O  
ATOM   1548  CB  PRO A1039     -22.169  -4.058 -54.843  1.00 77.06           C  
ATOM   1549  CG  PRO A1039     -22.842  -5.148 -55.541  1.00 77.06           C  
ATOM   1550  CD  PRO A1039     -22.371  -5.101 -56.954  1.00 77.06           C  
ATOM   1551  N   HIS A1040     -19.676  -2.672 -55.628  1.00 69.29           N  
ATOM   1552  CA  HIS A1040     -18.447  -1.924 -55.409  1.00 69.29           C  
ATOM   1553  C   HIS A1040     -17.419  -2.199 -56.489  1.00 69.29           C  
ATOM   1554  O   HIS A1040     -16.228  -1.961 -56.276  1.00 69.29           O  
ATOM   1555  CB  HIS A1040     -17.860  -2.238 -54.041  1.00 69.29           C  
ATOM   1556  CG  HIS A1040     -18.687  -1.724 -52.916  1.00 69.29           C  
ATOM   1557  ND1 HIS A1040     -18.780  -0.382 -52.624  1.00 69.29           N  
ATOM   1558  CD2 HIS A1040     -19.459  -2.364 -52.010  1.00 69.29           C  
ATOM   1559  CE1 HIS A1040     -19.576  -0.217 -51.585  1.00 69.29           C  
ATOM   1560  NE2 HIS A1040     -20.001  -1.404 -51.193  1.00 69.29           N  
ATOM   1561  N   GLY A1041     -17.852  -2.692 -57.643  1.00 68.17           N  
ATOM   1562  CA  GLY A1041     -16.950  -2.995 -58.728  1.00 68.17           C  
ATOM   1563  C   GLY A1041     -17.414  -2.353 -60.018  1.00 68.17           C  
ATOM   1564  O   GLY A1041     -18.417  -1.641 -60.060  1.00 68.17           O  
ATOM   1565  N   VAL A1042     -16.636  -2.605 -61.060  1.00 71.47           N  
ATOM   1566  CA  VAL A1042     -17.016  -2.303 -62.425  1.00 71.47           C  
ATOM   1567  C   VAL A1042     -16.823  -3.595 -63.189  1.00 71.47           C  
ATOM   1568  O   VAL A1042     -15.688  -4.031 -63.400  1.00 71.47           O  
ATOM   1569  CB  VAL A1042     -16.181  -1.176 -63.039  1.00 71.47           C  
ATOM   1570  CG1 VAL A1042     -16.538  -1.012 -64.487  1.00 71.47           C  
ATOM   1571  CG2 VAL A1042     -16.423   0.118 -62.310  1.00 71.47           C  
ATOM   1572  N   VAL A1043     -17.914  -4.229 -63.569  1.00 77.29           N  
ATOM   1573  CA  VAL A1043     -17.814  -5.484 -64.291  1.00 77.29           C  
ATOM   1574  C   VAL A1043     -17.554  -5.174 -65.751  1.00 77.29           C  
ATOM   1575  O   VAL A1043     -18.285  -4.399 -66.375  1.00 77.29           O  
ATOM   1576  CB  VAL A1043     -19.090  -6.316 -64.124  1.00 77.29           C  
ATOM   1577  CG1 VAL A1043     -18.972  -7.613 -64.897  1.00 77.29           C  
ATOM   1578  CG2 VAL A1043     -19.358  -6.579 -62.663  1.00 77.29           C  
ATOM   1579  N   PHE A1044     -16.514  -5.770 -66.296  1.00 75.93           N  
ATOM   1580  CA  PHE A1044     -16.217  -5.625 -67.705  1.00 75.93           C  
ATOM   1581  C   PHE A1044     -16.748  -6.813 -68.472  1.00 75.93           C  
ATOM   1582  O   PHE A1044     -16.930  -7.900 -67.924  1.00 75.93           O  
ATOM   1583  CB  PHE A1044     -14.722  -5.491 -67.928  1.00 75.93           C  
ATOM   1584  CG  PHE A1044     -14.202  -4.132 -67.645  1.00 75.93           C  
ATOM   1585  CD1 PHE A1044     -15.021  -3.033 -67.771  1.00 75.93           C  
ATOM   1586  CD2 PHE A1044     -12.914  -3.955 -67.202  1.00 75.93           C  
ATOM   1587  CE1 PHE A1044     -14.550  -1.788 -67.507  1.00 75.93           C  
ATOM   1588  CE2 PHE A1044     -12.447  -2.713 -66.925  1.00 75.93           C  
ATOM   1589  CZ  PHE A1044     -13.262  -1.627 -67.081  1.00 75.93           C  
ATOM   1590  N   LEU A1045     -17.037  -6.579 -69.743  1.00 81.80           N  
ATOM   1591  CA  LEU A1045     -17.427  -7.626 -70.673  1.00 81.80           C  
ATOM   1592  C   LEU A1045     -16.572  -7.393 -71.907  1.00 81.80           C  
ATOM   1593  O   LEU A1045     -16.958  -6.658 -72.818  1.00 81.80           O  
ATOM   1594  CB  LEU A1045     -18.914  -7.568 -70.949  1.00 81.80           C  
ATOM   1595  CG  LEU A1045     -19.605  -8.447 -71.988  1.00 81.80           C  
ATOM   1596  CD1 LEU A1045     -19.441  -9.908 -71.705  1.00 81.80           C  
ATOM   1597  CD2 LEU A1045     -21.076  -8.091 -72.020  1.00 81.80           C  
ATOM   1598  N   HIS A1046     -15.392  -8.000 -71.910  1.00 78.27           N  
ATOM   1599  CA  HIS A1046     -14.426  -7.825 -72.980  1.00 78.27           C  
ATOM   1600  C   HIS A1046     -14.767  -8.772 -74.112  1.00 78.27           C  
ATOM   1601  O   HIS A1046     -14.625  -9.987 -73.966  1.00 78.27           O  
ATOM   1602  CB  HIS A1046     -13.014  -8.130 -72.499  1.00 78.27           C  
ATOM   1603  CG  HIS A1046     -12.543  -7.253 -71.390  1.00 78.27           C  
ATOM   1604  ND1 HIS A1046     -12.167  -5.945 -71.586  1.00 78.27           N  
ATOM   1605  CD2 HIS A1046     -12.355  -7.509 -70.076  1.00 78.27           C  
ATOM   1606  CE1 HIS A1046     -11.786  -5.425 -70.435  1.00 78.27           C  
ATOM   1607  NE2 HIS A1046     -11.884  -6.356 -69.504  1.00 78.27           N  
ATOM   1608  N   VAL A1047     -15.190  -8.224 -75.245  1.00 76.90           N  
ATOM   1609  CA  VAL A1047     -15.332  -9.041 -76.439  1.00 76.90           C  
ATOM   1610  C   VAL A1047     -13.943  -9.132 -77.051  1.00 76.90           C  
ATOM   1611  O   VAL A1047     -13.415  -8.142 -77.544  1.00 76.90           O  
ATOM   1612  CB  VAL A1047     -16.334  -8.458 -77.428  1.00 76.90           C  
ATOM   1613  CG1 VAL A1047     -16.427  -9.378 -78.602  1.00 76.90           C  
ATOM   1614  CG2 VAL A1047     -17.676  -8.266 -76.775  1.00 76.90           C  
ATOM   1615  N   THR A1048     -13.327 -10.295 -76.969  1.00 77.19           N  
ATOM   1616  CA  THR A1048     -11.983 -10.493 -77.475  1.00 77.19           C  
ATOM   1617  C   THR A1048     -11.969 -11.662 -78.441  1.00 77.19           C  
ATOM   1618  O   THR A1048     -13.007 -12.225 -78.780  1.00 77.19           O  
ATOM   1619  CB  THR A1048     -11.004 -10.774 -76.343  1.00 77.19           C  
ATOM   1620  OG1 THR A1048     -11.371 -12.003 -75.711  1.00 77.19           O  
ATOM   1621  CG2 THR A1048     -11.017  -9.668 -75.311  1.00 77.19           C  
ATOM   1622  N   TYR A1049     -10.769 -12.048 -78.862  1.00 82.13           N  
ATOM   1623  CA  TYR A1049     -10.628 -13.290 -79.598  1.00 82.13           C  
ATOM   1624  C   TYR A1049      -9.294 -13.942 -79.285  1.00 82.13           C  
ATOM   1625  O   TYR A1049      -8.261 -13.274 -79.240  1.00 82.13           O  
ATOM   1626  CB  TYR A1049     -10.788 -13.077 -81.098  1.00 82.13           C  
ATOM   1627  CG  TYR A1049      -9.755 -12.227 -81.762  1.00 82.13           C  
ATOM   1628  CD1 TYR A1049      -9.880 -10.855 -81.784  1.00 82.13           C  
ATOM   1629  CD2 TYR A1049      -8.693 -12.798 -82.436  1.00 82.13           C  
ATOM   1630  CE1 TYR A1049      -8.955 -10.066 -82.423  1.00 82.13           C  
ATOM   1631  CE2 TYR A1049      -7.761 -12.017 -83.079  1.00 82.13           C  
ATOM   1632  CZ  TYR A1049      -7.896 -10.648 -83.064  1.00 82.13           C  
ATOM   1633  OH  TYR A1049      -6.975  -9.851 -83.695  1.00 82.13           O  
ATOM   1634  N   VAL A1050      -9.332 -15.251 -79.091  1.00 89.47           N  
ATOM   1635  CA  VAL A1050      -8.194 -16.012 -78.587  1.00 89.47           C  
ATOM   1636  C   VAL A1050      -7.807 -17.031 -79.645  1.00 89.47           C  
ATOM   1637  O   VAL A1050      -8.643 -17.435 -80.469  1.00 89.47           O  
ATOM   1638  CB  VAL A1050      -8.519 -16.699 -77.242  1.00 89.47           C  
ATOM   1639  CG1 VAL A1050      -8.780 -15.673 -76.190  1.00 89.47           C  
ATOM   1640  CG2 VAL A1050      -9.714 -17.608 -77.394  1.00 89.47           C  
ATOM   1641  N   PRO A1051      -6.544 -17.472 -79.660  1.00 91.62           N  
ATOM   1642  CA  PRO A1051      -6.129 -18.492 -80.629  1.00 91.62           C  
ATOM   1643  C   PRO A1051      -6.704 -19.864 -80.358  1.00 91.62           C  
ATOM   1644  O   PRO A1051      -6.304 -20.538 -79.407  1.00 91.62           O  
ATOM   1645  CB  PRO A1051      -4.607 -18.514 -80.480  1.00 91.62           C  
ATOM   1646  CG  PRO A1051      -4.278 -17.212 -79.917  1.00 91.62           C  
ATOM   1647  CD  PRO A1051      -5.380 -16.855 -79.009  1.00 91.62           C  
ATOM   1648  N   SER A1052      -7.633 -20.294 -81.201  1.00 96.57           N  
ATOM   1649  CA  SER A1052      -8.125 -21.658 -81.125  1.00 96.57           C  
ATOM   1650  C   SER A1052      -7.146 -22.658 -81.711  1.00 96.57           C  
ATOM   1651  O   SER A1052      -7.249 -23.851 -81.423  1.00 96.57           O  
ATOM   1652  CB  SER A1052      -9.450 -21.768 -81.866  1.00 96.57           C  
ATOM   1653  OG  SER A1052      -9.241 -21.541 -83.248  1.00 96.57           O  
ATOM   1654  N   GLN A1053      -6.203 -22.201 -82.524  1.00 98.75           N  
ATOM   1655  CA  GLN A1053      -5.320 -23.100 -83.243  1.00 98.75           C  
ATOM   1656  C   GLN A1053      -4.008 -22.381 -83.489  1.00 98.75           C  
ATOM   1657  O   GLN A1053      -4.007 -21.201 -83.844  1.00 98.75           O  
ATOM   1658  CB  GLN A1053      -5.953 -23.532 -84.566  1.00 98.75           C  
ATOM   1659  CG  GLN A1053      -5.132 -24.515 -85.370  1.00 98.75           C  
ATOM   1660  CD  GLN A1053      -5.780 -24.856 -86.693  1.00 98.75           C  
ATOM   1661  OE1 GLN A1053      -6.851 -24.349 -87.022  1.00 98.75           O  
ATOM   1662  NE2 GLN A1053      -5.122 -25.701 -87.472  1.00 98.75           N  
ATOM   1663  N   GLU A1054      -2.901 -23.093 -83.301  1.00103.56           N  
ATOM   1664  CA  GLU A1054      -1.577 -22.504 -83.463  1.00103.56           C  
ATOM   1665  C   GLU A1054      -0.558 -23.603 -83.744  1.00103.56           C  
ATOM   1666  O   GLU A1054      -0.924 -24.723 -84.119  1.00103.56           O  
ATOM   1667  CB  GLU A1054      -1.200 -21.678 -82.228  1.00103.56           C  
ATOM   1668  CG  GLU A1054      -1.210 -22.420 -80.933  1.00103.56           C  
ATOM   1669  CD  GLU A1054      -0.761 -21.533 -79.804  1.00103.56           C  
ATOM   1670  OE1 GLU A1054      -0.365 -20.384 -80.089  1.00103.56           O  
ATOM   1671  OE2 GLU A1054      -0.819 -21.969 -78.639  1.00103.56           O  
ATOM   1672  N   ARG A1055       0.722 -23.271 -83.585  1.00102.70           N  
ATOM   1673  CA  ARG A1055       1.814 -24.210 -83.786  1.00102.70           C  
ATOM   1674  C   ARG A1055       3.001 -23.774 -82.946  1.00102.70           C  
ATOM   1675  O   ARG A1055       3.311 -22.581 -82.905  1.00102.70           O  
ATOM   1676  CB  ARG A1055       2.229 -24.268 -85.259  1.00102.70           C  
ATOM   1677  CG  ARG A1055       3.260 -25.342 -85.554  1.00102.70           C  
ATOM   1678  CD  ARG A1055       3.590 -25.442 -87.028  1.00102.70           C  
ATOM   1679  NE  ARG A1055       2.387 -25.673 -87.813  1.00102.70           N  
ATOM   1680  CZ  ARG A1055       1.987 -24.883 -88.801  1.00102.70           C  
ATOM   1681  NH1 ARG A1055       2.727 -23.850 -89.158  1.00102.70           N  
ATOM   1682  NH2 ARG A1055       0.870 -25.149 -89.458  1.00102.70           N  
ATOM   1683  N   ASN A1056       3.658 -24.733 -82.277  1.00108.64           N  
ATOM   1684  CA  ASN A1056       4.997 -24.455 -81.771  1.00108.64           C  
ATOM   1685  C   ASN A1056       5.859 -24.173 -82.983  1.00108.64           C  
ATOM   1686  O   ASN A1056       6.197 -25.101 -83.720  1.00108.64           O  
ATOM   1687  CB  ASN A1056       5.656 -25.622 -81.018  1.00108.64           C  
ATOM   1688  CG  ASN A1056       5.035 -25.934 -79.673  1.00108.64           C  
ATOM   1689  OD1 ASN A1056       4.310 -25.132 -79.091  1.00108.64           O  
ATOM   1690  ND2 ASN A1056       5.409 -27.110 -79.138  1.00108.64           N  
ATOM   1691  N   PHE A1057       6.220 -22.924 -83.225  1.00108.77           N  
ATOM   1692  CA  PHE A1057       6.946 -22.640 -84.445  1.00108.77           C  
ATOM   1693  C   PHE A1057       8.175 -21.806 -84.132  1.00108.77           C  
ATOM   1694  O   PHE A1057       8.187 -21.045 -83.166  1.00108.77           O  
ATOM   1695  CB  PHE A1057       6.072 -21.934 -85.467  1.00108.77           C  
ATOM   1696  CG  PHE A1057       6.654 -21.970 -86.824  1.00108.77           C  
ATOM   1697  CD1 PHE A1057       6.603 -23.143 -87.557  1.00108.77           C  
ATOM   1698  CD2 PHE A1057       7.319 -20.879 -87.346  1.00108.77           C  
ATOM   1699  CE1 PHE A1057       7.172 -23.223 -88.811  1.00108.77           C  
ATOM   1700  CE2 PHE A1057       7.896 -20.953 -88.598  1.00108.77           C  
ATOM   1701  CZ  PHE A1057       7.818 -22.128 -89.334  1.00108.77           C  
ATOM   1702  N   THR A1058       9.204 -21.960 -84.964  1.00112.52           N  
ATOM   1703  CA  THR A1058      10.487 -21.311 -84.755  1.00112.52           C  
ATOM   1704  C   THR A1058      10.362 -19.797 -84.810  1.00112.52           C  
ATOM   1705  O   THR A1058       9.462 -19.237 -85.437  1.00112.52           O  
ATOM   1706  CB  THR A1058      11.501 -21.739 -85.804  1.00112.52           C  
ATOM   1707  OG1 THR A1058      11.039 -21.326 -87.092  1.00112.52           O  
ATOM   1708  CG2 THR A1058      11.680 -23.238 -85.785  1.00112.52           C  
ATOM   1709  N   THR A1059      11.309 -19.138 -84.152  1.00109.08           N  
ATOM   1710  CA  THR A1059      11.200 -17.729 -83.808  1.00109.08           C  
ATOM   1711  C   THR A1059      12.600 -17.186 -83.587  1.00109.08           C  
ATOM   1712  O   THR A1059      13.356 -17.741 -82.789  1.00109.08           O  
ATOM   1713  CB  THR A1059      10.354 -17.557 -82.539  1.00109.08           C  
ATOM   1714  OG1 THR A1059       8.983 -17.861 -82.811  1.00109.08           O  
ATOM   1715  CG2 THR A1059      10.463 -16.172 -82.008  1.00109.08           C  
ATOM   1716  N   ALA A1060      12.944 -16.108 -84.280  1.00103.22           N  
ATOM   1717  CA  ALA A1060      14.256 -15.526 -84.112  1.00103.22           C  
ATOM   1718  C   ALA A1060      14.141 -14.022 -83.896  1.00103.22           C  
ATOM   1719  O   ALA A1060      13.413 -13.347 -84.635  1.00103.22           O  
ATOM   1720  CB  ALA A1060      15.137 -15.819 -85.318  1.00103.22           C  
ATOM   1721  N   PRO A1061      14.826 -13.470 -82.897  1.00101.62           N  
ATOM   1722  CA  PRO A1061      14.816 -12.011 -82.743  1.00101.62           C  
ATOM   1723  C   PRO A1061      15.641 -11.277 -83.778  1.00101.62           C  
ATOM   1724  O   PRO A1061      15.154 -10.309 -84.370  1.00101.62           O  
ATOM   1725  CB  PRO A1061      15.368 -11.816 -81.329  1.00101.62           C  
ATOM   1726  CG  PRO A1061      16.162 -13.015 -81.054  1.00101.62           C  
ATOM   1727  CD  PRO A1061      15.490 -14.140 -81.771  1.00101.62           C  
ATOM   1728  N   ALA A1062      16.872 -11.707 -84.025  1.00107.72           N  
ATOM   1729  CA  ALA A1062      17.733 -11.000 -84.955  1.00107.72           C  
ATOM   1730  C   ALA A1062      18.775 -11.963 -85.491  1.00107.72           C  
ATOM   1731  O   ALA A1062      19.178 -12.906 -84.808  1.00107.72           O  
ATOM   1732  CB  ALA A1062      18.402  -9.794 -84.294  1.00107.72           C  
ATOM   1733  N   ILE A1063      19.211 -11.709 -86.715  1.00111.88           N  
ATOM   1734  CA  ILE A1063      20.151 -12.584 -87.391  1.00111.88           C  
ATOM   1735  C   ILE A1063      21.358 -11.754 -87.804  1.00111.88           C  
ATOM   1736  O   ILE A1063      21.254 -10.547 -88.047  1.00111.88           O  
ATOM   1737  CB  ILE A1063      19.470 -13.297 -88.583  1.00111.88           C  
ATOM   1738  CG1 ILE A1063      20.334 -14.428 -89.137  1.00111.88           C  
ATOM   1739  CG2 ILE A1063      19.074 -12.322 -89.669  1.00111.88           C  
ATOM   1740  CD1 ILE A1063      19.593 -15.332 -90.078  1.00111.88           C  
ATOM   1741  N   CYS A1064      22.524 -12.394 -87.815  1.00120.31           N  
ATOM   1742  CA  CYS A1064      23.804 -11.731 -88.036  1.00120.31           C  
ATOM   1743  C   CYS A1064      24.494 -12.408 -89.211  1.00120.31           C  
ATOM   1744  O   CYS A1064      25.300 -13.319 -89.019  1.00120.31           O  
ATOM   1745  CB  CYS A1064      24.653 -11.804 -86.787  1.00120.31           C  
ATOM   1746  SG  CYS A1064      26.129 -10.809 -86.813  1.00120.31           S  
ATOM   1747  N   HIS A1065      24.173 -11.969 -90.427  1.00123.68           N  
ATOM   1748  CA  HIS A1065      24.870 -12.480 -91.602  1.00123.68           C  
ATOM   1749  C   HIS A1065      26.314 -12.014 -91.633  1.00123.68           C  
ATOM   1750  O   HIS A1065      27.247 -12.823 -91.668  1.00123.68           O  
ATOM   1751  CB  HIS A1065      24.163 -12.032 -92.877  1.00123.68           C  
ATOM   1752  CG  HIS A1065      22.931 -12.808 -93.189  1.00123.68           C  
ATOM   1753  ND1 HIS A1065      22.971 -14.048 -93.787  1.00123.68           N  
ATOM   1754  CD2 HIS A1065      21.624 -12.530 -92.982  1.00123.68           C  
ATOM   1755  CE1 HIS A1065      21.740 -14.496 -93.944  1.00123.68           C  
ATOM   1756  NE2 HIS A1065      20.903 -13.595 -93.462  1.00123.68           N  
ATOM   1757  N   GLU A1066      26.513 -10.705 -91.627  1.00126.50           N  
ATOM   1758  CA  GLU A1066      27.750 -10.100 -92.088  1.00126.50           C  
ATOM   1759  C   GLU A1066      28.422  -9.297 -90.986  1.00126.50           C  
ATOM   1760  O   GLU A1066      29.075  -8.289 -91.258  1.00126.50           O  
ATOM   1761  CB  GLU A1066      27.451  -9.222 -93.297  1.00126.50           C  
ATOM   1762  CG  GLU A1066      26.844 -10.006 -94.440  1.00126.50           C  
ATOM   1763  CD  GLU A1066      26.343  -9.124 -95.547  1.00126.50           C  
ATOM   1764  OE1 GLU A1066      26.377  -7.888 -95.379  1.00126.50           O  
ATOM   1765  OE2 GLU A1066      25.898  -9.669 -96.578  1.00126.50           O  
ATOM   1766  N   GLY A1067      28.291  -9.750 -89.742  1.00126.42           N  
ATOM   1767  CA  GLY A1067      28.585  -8.895 -88.611  1.00126.42           C  
ATOM   1768  C   GLY A1067      27.600  -7.750 -88.650  1.00126.42           C  
ATOM   1769  O   GLY A1067      27.984  -6.581 -88.612  1.00126.42           O  
ATOM   1770  N   LYS A1068      26.320  -8.087 -88.775  1.00116.08           N  
ATOM   1771  CA  LYS A1068      25.350  -7.126 -89.278  1.00116.08           C  
ATOM   1772  C   LYS A1068      23.965  -7.621 -88.906  1.00116.08           C  
ATOM   1773  O   LYS A1068      23.547  -8.685 -89.369  1.00116.08           O  
ATOM   1774  CB  LYS A1068      25.517  -7.001 -90.783  1.00116.08           C  
ATOM   1775  CG  LYS A1068      24.858  -5.823 -91.417  1.00116.08           C  
ATOM   1776  CD  LYS A1068      25.291  -5.736 -92.870  1.00116.08           C  
ATOM   1777  CE  LYS A1068      24.696  -4.532 -93.576  1.00116.08           C  
ATOM   1778  NZ  LYS A1068      25.153  -4.458 -94.996  1.00116.08           N  
ATOM   1779  N   ALA A1069      23.261  -6.864 -88.075  1.00104.90           N  
ATOM   1780  CA  ALA A1069      22.024  -7.334 -87.474  1.00104.90           C  
ATOM   1781  C   ALA A1069      20.822  -7.003 -88.348  1.00104.90           C  
ATOM   1782  O   ALA A1069      20.899  -6.212 -89.288  1.00104.90           O  
ATOM   1783  CB  ALA A1069      21.848  -6.724 -86.089  1.00104.90           C  
ATOM   1784  N   TYR A1070      19.691  -7.626 -88.027  1.00108.64           N  
ATOM   1785  CA  TYR A1070      18.472  -7.437 -88.805  1.00108.64           C  
ATOM   1786  C   TYR A1070      17.264  -7.323 -87.883  1.00108.64           C  
ATOM   1787  O   TYR A1070      17.019  -8.213 -87.065  1.00108.64           O  
ATOM   1788  CB  TYR A1070      18.306  -8.562 -89.820  1.00108.64           C  
ATOM   1789  CG  TYR A1070      19.329  -8.469 -90.921  1.00108.64           C  
ATOM   1790  CD1 TYR A1070      19.161  -7.577 -91.970  1.00108.64           C  
ATOM   1791  CD2 TYR A1070      20.476  -9.248 -90.898  1.00108.64           C  
ATOM   1792  CE1 TYR A1070      20.096  -7.479 -92.977  1.00108.64           C  
ATOM   1793  CE2 TYR A1070      21.417  -9.160 -91.901  1.00108.64           C  
ATOM   1794  CZ  TYR A1070      21.221  -8.274 -92.937  1.00108.64           C  
ATOM   1795  OH  TYR A1070      22.160  -8.185 -93.936  1.00108.64           O  
ATOM   1796  N   PHE A1071      16.512  -6.233 -88.022  1.00 98.37           N  
ATOM   1797  CA  PHE A1071      15.473  -5.863 -87.061  1.00 98.37           C  
ATOM   1798  C   PHE A1071      14.113  -5.764 -87.700  1.00 98.37           C  
ATOM   1799  O   PHE A1071      13.791  -4.715 -88.286  1.00 98.37           O  
ATOM   1800  CB  PHE A1071      15.771  -4.517 -86.429  1.00 98.37           C  
ATOM   1801  CG  PHE A1071      16.993  -4.490 -85.659  1.00 98.37           C  
ATOM   1802  CD1 PHE A1071      17.014  -4.982 -84.384  1.00 98.37           C  
ATOM   1803  CD2 PHE A1071      18.134  -3.956 -86.199  1.00 98.37           C  
ATOM   1804  CE1 PHE A1071      18.151  -4.947 -83.664  1.00 98.37           C  
ATOM   1805  CE2 PHE A1071      19.287  -3.924 -85.492  1.00 98.37           C  
ATOM   1806  CZ  PHE A1071      19.304  -4.416 -84.212  1.00 98.37           C  
ATOM   1807  N   PRO A1072      13.261  -6.719 -87.516  1.00 93.64           N  
ATOM   1808  CA  PRO A1072      11.933  -6.675 -88.132  1.00 93.64           C  
ATOM   1809  C   PRO A1072      11.020  -5.698 -87.410  1.00 93.64           C  
ATOM   1810  O   PRO A1072      10.606  -5.930 -86.270  1.00 93.64           O  
ATOM   1811  CB  PRO A1072      11.451  -8.125 -88.001  1.00 93.64           C  
ATOM   1812  CG  PRO A1072      12.178  -8.647 -86.805  1.00 93.64           C  
ATOM   1813  CD  PRO A1072      13.479  -7.936 -86.724  1.00 93.64           C  
ATOM   1814  N   ARG A1073      10.721  -4.584 -88.065  1.00 95.06           N  
ATOM   1815  CA  ARG A1073       9.785  -3.627 -87.494  1.00 95.06           C  
ATOM   1816  C   ARG A1073       8.381  -4.203 -87.519  1.00 95.06           C  
ATOM   1817  O   ARG A1073       7.860  -4.515 -88.593  1.00 95.06           O  
ATOM   1818  CB  ARG A1073       9.813  -2.314 -88.256  1.00 95.06           C  
ATOM   1819  CG  ARG A1073       8.836  -1.324 -87.658  1.00 95.06           C  
ATOM   1820  CD  ARG A1073       8.814  -0.004 -88.395  1.00 95.06           C  
ATOM   1821  NE  ARG A1073       7.874   0.952 -87.812  1.00 95.06           N  
ATOM   1822  CZ  ARG A1073       8.169   1.761 -86.799  1.00 95.06           C  
ATOM   1823  NH1 ARG A1073       9.375   1.721 -86.250  1.00 95.06           N  
ATOM   1824  NH2 ARG A1073       7.262   2.607 -86.330  1.00 95.06           N  
ATOM   1825  N   GLU A1074       7.778  -4.314 -86.333  1.00 89.39           N  
ATOM   1826  CA  GLU A1074       6.501  -5.001 -86.111  1.00 89.39           C  
ATOM   1827  C   GLU A1074       6.541  -6.426 -86.655  1.00 89.39           C  
ATOM   1828  O   GLU A1074       5.595  -6.903 -87.284  1.00 89.39           O  
ATOM   1829  CB  GLU A1074       5.323  -4.220 -86.701  1.00 89.39           C  
ATOM   1830  CG  GLU A1074       5.059  -2.880 -86.035  1.00 89.39           C  
ATOM   1831  CD  GLU A1074       3.858  -2.148 -86.625  1.00 89.39           C  
ATOM   1832  OE1 GLU A1074       3.303  -2.623 -87.636  1.00 89.39           O  
ATOM   1833  OE2 GLU A1074       3.465  -1.096 -86.073  1.00 89.39           O  
ATOM   1834  N   GLY A1075       7.651  -7.115 -86.408  1.00 93.58           N  
ATOM   1835  CA  GLY A1075       7.853  -8.410 -87.018  1.00 93.58           C  
ATOM   1836  C   GLY A1075       8.714  -9.313 -86.170  1.00 93.58           C  
ATOM   1837  O   GLY A1075       9.341  -8.887 -85.201  1.00 93.58           O  
ATOM   1838  N   VAL A1076       8.734 -10.583 -86.567  1.00102.55           N  
ATOM   1839  CA  VAL A1076       9.484 -11.659 -85.919  1.00102.55           C  
ATOM   1840  C   VAL A1076       9.939 -12.624 -87.010  1.00102.55           C  
ATOM   1841  O   VAL A1076       9.128 -13.047 -87.837  1.00102.55           O  
ATOM   1842  CB  VAL A1076       8.627 -12.393 -84.863  1.00102.55           C  
ATOM   1843  CG1 VAL A1076       9.253 -13.692 -84.486  1.00102.55           C  
ATOM   1844  CG2 VAL A1076       8.471 -11.578 -83.598  1.00102.55           C  
ATOM   1845  N   PHE A1077      11.233 -12.961 -87.025  1.00102.97           N  
ATOM   1846  CA  PHE A1077      11.781 -13.865 -88.031  1.00102.97           C  
ATOM   1847  C   PHE A1077      11.186 -15.265 -87.919  1.00102.97           C  
ATOM   1848  O   PHE A1077      11.175 -15.861 -86.841  1.00102.97           O  
ATOM   1849  CB  PHE A1077      13.288 -13.956 -87.887  1.00102.97           C  
ATOM   1850  CG  PHE A1077      14.010 -12.709 -88.226  1.00102.97           C  
ATOM   1851  CD1 PHE A1077      14.192 -12.340 -89.540  1.00102.97           C  
ATOM   1852  CD2 PHE A1077      14.573 -11.940 -87.236  1.00102.97           C  
ATOM   1853  CE1 PHE A1077      14.881 -11.194 -89.855  1.00102.97           C  
ATOM   1854  CE2 PHE A1077      15.271 -10.810 -87.548  1.00102.97           C  
ATOM   1855  CZ  PHE A1077      15.419 -10.428 -88.853  1.00102.97           C  
ATOM   1856  N   VAL A1078      10.696 -15.791 -89.043  1.00114.29           N  
ATOM   1857  CA  VAL A1078       9.843 -16.976 -89.096  1.00114.29           C  
ATOM   1858  C   VAL A1078      10.204 -17.759 -90.362  1.00114.29           C  
ATOM   1859  O   VAL A1078      10.663 -17.180 -91.349  1.00114.29           O  
ATOM   1860  CB  VAL A1078       8.343 -16.524 -89.040  1.00114.29           C  
ATOM   1861  CG1 VAL A1078       7.348 -17.564 -89.479  1.00114.29           C  
ATOM   1862  CG2 VAL A1078       7.935 -16.132 -87.631  1.00114.29           C  
ATOM   1863  N   PHE A1079      10.056 -19.092 -90.323  1.00126.17           N  
ATOM   1864  CA  PHE A1079      10.204 -19.918 -91.515  1.00126.17           C  
ATOM   1865  C   PHE A1079       8.859 -20.307 -92.131  1.00126.17           C  
ATOM   1866  O   PHE A1079       7.788 -19.948 -91.648  1.00126.17           O  
ATOM   1867  CB  PHE A1079      10.957 -21.204 -91.226  1.00126.17           C  
ATOM   1868  CG  PHE A1079      12.359 -21.005 -90.848  1.00126.17           C  
ATOM   1869  CD1 PHE A1079      13.236 -20.384 -91.711  1.00126.17           C  
ATOM   1870  CD2 PHE A1079      12.835 -21.537 -89.674  1.00126.17           C  
ATOM   1871  CE1 PHE A1079      14.544 -20.252 -91.391  1.00126.17           C  
ATOM   1872  CE2 PHE A1079      14.145 -21.396 -89.337  1.00126.17           C  
ATOM   1873  CZ  PHE A1079      15.005 -20.762 -90.202  1.00126.17           C  
ATOM   1874  N   ASN A1080       8.925 -21.070 -93.224  1.00138.06           N  
ATOM   1875  CA  ASN A1080       7.776 -21.822 -93.719  1.00138.06           C  
ATOM   1876  C   ASN A1080       8.078 -23.314 -93.733  1.00138.06           C  
ATOM   1877  O   ASN A1080       7.545 -24.055 -94.560  1.00138.06           O  
ATOM   1878  CB  ASN A1080       7.338 -21.354 -95.112  1.00138.06           C  
ATOM   1879  CG  ASN A1080       8.402 -21.567 -96.208  1.00138.06           C  
ATOM   1880  OD1 ASN A1080       9.524 -22.012 -95.957  1.00138.06           O  
ATOM   1881  ND2 ASN A1080       8.014 -21.264 -97.448  1.00138.06           N  
ATOM   1882  N   GLY A1081       8.927 -23.766 -92.822  1.00134.39           N  
ATOM   1883  CA  GLY A1081       9.732 -24.918 -93.150  1.00134.39           C  
ATOM   1884  C   GLY A1081      10.949 -24.469 -93.929  1.00134.39           C  
ATOM   1885  O   GLY A1081      11.079 -24.736 -95.127  1.00134.39           O  
ATOM   1886  N   THR A1082      11.818 -23.729 -93.236  1.00136.32           N  
ATOM   1887  CA  THR A1082      13.137 -23.272 -93.687  1.00136.32           C  
ATOM   1888  C   THR A1082      13.046 -22.359 -94.915  1.00136.32           C  
ATOM   1889  O   THR A1082      13.509 -22.684 -96.008  1.00136.32           O  
ATOM   1890  CB  THR A1082      14.100 -24.439 -93.943  1.00136.32           C  
ATOM   1891  OG1 THR A1082      13.650 -25.221 -95.055  1.00136.32           O  
ATOM   1892  CG2 THR A1082      14.207 -25.317 -92.706  1.00136.32           C  
ATOM   1893  N   SER A1083      12.427 -21.198 -94.694  1.00132.55           N  
ATOM   1894  CA  SER A1083      12.678 -20.008 -95.512  1.00132.55           C  
ATOM   1895  C   SER A1083      12.372 -18.795 -94.647  1.00132.55           C  
ATOM   1896  O   SER A1083      11.211 -18.591 -94.288  1.00132.55           O  
ATOM   1897  CB  SER A1083      11.825 -19.986 -96.775  1.00132.55           C  
ATOM   1898  OG  SER A1083      12.031 -21.141 -97.566  1.00132.55           O  
ATOM   1899  N   TRP A1084      13.391 -17.983 -94.342  1.00118.23           N  
ATOM   1900  CA  TRP A1084      13.234 -16.851 -93.431  1.00118.23           C  
ATOM   1901  C   TRP A1084      12.240 -15.791 -93.875  1.00118.23           C  
ATOM   1902  O   TRP A1084      12.500 -15.056 -94.827  1.00118.23           O  
ATOM   1903  CB  TRP A1084      14.542 -16.111 -93.205  1.00118.23           C  
ATOM   1904  CG  TRP A1084      15.500 -16.746 -92.331  1.00118.23           C  
ATOM   1905  CD1 TRP A1084      16.717 -17.219 -92.676  1.00118.23           C  
ATOM   1906  CD2 TRP A1084      15.337 -17.013 -90.940  1.00118.23           C  
ATOM   1907  NE1 TRP A1084      17.348 -17.743 -91.578  1.00118.23           N  
ATOM   1908  CE2 TRP A1084      16.514 -17.634 -90.498  1.00118.23           C  
ATOM   1909  CE3 TRP A1084      14.312 -16.789 -90.024  1.00118.23           C  
ATOM   1910  CZ2 TRP A1084      16.701 -18.019 -89.182  1.00118.23           C  
ATOM   1911  CZ3 TRP A1084      14.495 -17.187 -88.725  1.00118.23           C  
ATOM   1912  CH2 TRP A1084      15.676 -17.796 -88.315  1.00118.23           C  
ATOM   1913  N   PHE A1085      11.134 -15.677 -93.154  1.00114.54           N  
ATOM   1914  CA  PHE A1085      10.115 -14.667 -93.372  1.00114.54           C  
ATOM   1915  C   PHE A1085       9.899 -13.905 -92.075  1.00114.54           C  
ATOM   1916  O   PHE A1085      10.373 -14.307 -91.013  1.00114.54           O  
ATOM   1917  CB  PHE A1085       8.814 -15.321 -93.832  1.00114.54           C  
ATOM   1918  CG  PHE A1085       8.857 -15.836 -95.238  1.00114.54           C  
ATOM   1919  CD1 PHE A1085       9.722 -15.290 -96.159  1.00114.54           C  
ATOM   1920  CD2 PHE A1085       8.059 -16.894 -95.628  1.00114.54           C  
ATOM   1921  CE1 PHE A1085       9.774 -15.756 -97.448  1.00114.54           C  
ATOM   1922  CE2 PHE A1085       8.100 -17.369 -96.917  1.00114.54           C  
ATOM   1923  CZ  PHE A1085       8.964 -16.798 -97.829  1.00114.54           C  
ATOM   1924  N   ILE A1086       9.179 -12.787 -92.159  1.00107.82           N  
ATOM   1925  CA  ILE A1086       8.778 -12.030 -90.978  1.00107.82           C  
ATOM   1926  C   ILE A1086       7.287 -11.746 -91.044  1.00107.82           C  
ATOM   1927  O   ILE A1086       6.738 -11.451 -92.110  1.00107.82           O  
ATOM   1928  CB  ILE A1086       9.583 -10.728 -90.806  1.00107.82           C  
ATOM   1929  CG1 ILE A1086       9.602  -9.923 -92.095  1.00107.82           C  
ATOM   1930  CG2 ILE A1086      10.979 -11.018 -90.325  1.00107.82           C  
ATOM   1931  CD1 ILE A1086      10.262  -8.598 -91.931  1.00107.82           C  
ATOM   1932  N   THR A1087       6.624 -11.887 -89.898  1.00 98.57           N  
ATOM   1933  CA  THR A1087       5.170 -11.907 -89.844  1.00 98.57           C  
ATOM   1934  C   THR A1087       4.669 -10.833 -88.905  1.00 98.57           C  
ATOM   1935  O   THR A1087       5.445 -10.005 -88.427  1.00 98.57           O  
ATOM   1936  CB  THR A1087       4.653 -13.237 -89.317  1.00 98.57           C  
ATOM   1937  OG1 THR A1087       4.852 -13.269 -87.903  1.00 98.57           O  
ATOM   1938  CG2 THR A1087       5.443 -14.359 -89.891  1.00 98.57           C  
ATOM   1939  N   GLN A1088       3.376 -10.850 -88.619  1.00 95.51           N  
ATOM   1940  CA  GLN A1088       2.918 -10.186 -87.419  1.00 95.51           C  
ATOM   1941  C   GLN A1088       3.181 -11.080 -86.222  1.00 95.51           C  
ATOM   1942  O   GLN A1088       3.471 -12.269 -86.349  1.00 95.51           O  
ATOM   1943  CB  GLN A1088       1.434  -9.855 -87.508  1.00 95.51           C  
ATOM   1944  CG  GLN A1088       1.111  -8.827 -88.555  1.00 95.51           C  
ATOM   1945  CD  GLN A1088       1.710  -7.473 -88.230  1.00 95.51           C  
ATOM   1946  OE1 GLN A1088       1.755  -7.067 -87.070  1.00 95.51           O  
ATOM   1947  NE2 GLN A1088       2.167  -6.764 -89.256  1.00 95.51           N  
ATOM   1948  N   ARG A1089       3.083 -10.497 -85.042  1.00 87.96           N  
ATOM   1949  CA  ARG A1089       3.126 -11.321 -83.850  1.00 87.96           C  
ATOM   1950  C   ARG A1089       1.807 -12.046 -83.631  1.00 87.96           C  
ATOM   1951  O   ARG A1089       1.792 -13.168 -83.114  1.00 87.96           O  
ATOM   1952  CB  ARG A1089       3.477 -10.444 -82.656  1.00 87.96           C  
ATOM   1953  CG  ARG A1089       3.468 -11.146 -81.337  1.00 87.96           C  
ATOM   1954  CD  ARG A1089       4.539 -12.190 -81.231  1.00 87.96           C  
ATOM   1955  NE  ARG A1089       4.483 -12.785 -79.906  1.00 87.96           N  
ATOM   1956  CZ  ARG A1089       5.286 -13.746 -79.488  1.00 87.96           C  
ATOM   1957  NH1 ARG A1089       6.228 -14.201 -80.292  1.00 87.96           N  
ATOM   1958  NH2 ARG A1089       5.162 -14.225 -78.262  1.00 87.96           N  
ATOM   1959  N   ASN A1090       0.703 -11.448 -84.073  1.00 93.85           N  
ATOM   1960  CA  ASN A1090      -0.607 -11.957 -83.700  1.00 93.85           C  
ATOM   1961  C   ASN A1090      -0.962 -13.226 -84.452  1.00 93.85           C  
ATOM   1962  O   ASN A1090      -1.653 -14.088 -83.910  1.00 93.85           O  
ATOM   1963  CB  ASN A1090      -1.661 -10.891 -83.922  1.00 93.85           C  
ATOM   1964  CG  ASN A1090      -1.513  -9.744 -82.965  1.00 93.85           C  
ATOM   1965  OD1 ASN A1090      -1.176  -9.937 -81.800  1.00 93.85           O  
ATOM   1966  ND2 ASN A1090      -1.775  -8.538 -83.443  1.00 93.85           N  
ATOM   1967  N   PHE A1091      -0.538 -13.349 -85.701  1.00 97.02           N  
ATOM   1968  CA  PHE A1091      -0.575 -14.631 -86.391  1.00 97.02           C  
ATOM   1969  C   PHE A1091       0.479 -14.558 -87.477  1.00 97.02           C  
ATOM   1970  O   PHE A1091       1.139 -13.530 -87.647  1.00 97.02           O  
ATOM   1971  CB  PHE A1091      -1.958 -14.939 -86.964  1.00 97.02           C  
ATOM   1972  CG  PHE A1091      -2.237 -14.273 -88.254  1.00 97.02           C  
ATOM   1973  CD1 PHE A1091      -2.511 -12.928 -88.304  1.00 97.02           C  
ATOM   1974  CD2 PHE A1091      -2.305 -15.015 -89.414  1.00 97.02           C  
ATOM   1975  CE1 PHE A1091      -2.780 -12.319 -89.504  1.00 97.02           C  
ATOM   1976  CE2 PHE A1091      -2.587 -14.419 -90.604  1.00 97.02           C  
ATOM   1977  CZ  PHE A1091      -2.826 -13.069 -90.656  1.00 97.02           C  
ATOM   1978  N   PHE A1092       0.647 -15.642 -88.219  1.00102.69           N  
ATOM   1979  CA  PHE A1092       1.656 -15.634 -89.266  1.00102.69           C  
ATOM   1980  C   PHE A1092       1.017 -15.873 -90.629  1.00102.69           C  
ATOM   1981  O   PHE A1092       0.558 -16.976 -90.939  1.00102.69           O  
ATOM   1982  CB  PHE A1092       2.808 -16.597 -88.943  1.00102.69           C  
ATOM   1983  CG  PHE A1092       2.459 -18.047 -88.881  1.00102.69           C  
ATOM   1984  CD1 PHE A1092       1.892 -18.593 -87.744  1.00102.69           C  
ATOM   1985  CD2 PHE A1092       2.827 -18.891 -89.915  1.00102.69           C  
ATOM   1986  CE1 PHE A1092       1.613 -19.940 -87.671  1.00102.69           C  
ATOM   1987  CE2 PHE A1092       2.554 -20.237 -89.852  1.00102.69           C  
ATOM   1988  CZ  PHE A1092       1.946 -20.762 -88.726  1.00102.69           C  
ATOM   1989  N   SER A1093       0.906 -14.795 -91.396  1.00100.17           N  
ATOM   1990  CA  SER A1093       1.007 -14.854 -92.842  1.00100.17           C  
ATOM   1991  C   SER A1093       2.426 -14.441 -93.143  1.00100.17           C  
ATOM   1992  O   SER A1093       2.744 -13.245 -93.081  1.00100.17           O  
ATOM   1993  CB  SER A1093       0.014 -13.929 -93.537  1.00100.17           C  
ATOM   1994  OG  SER A1093      -1.297 -14.437 -93.438  1.00100.17           O  
ATOM   1995  N   PRO A1094       3.310 -15.367 -93.432  1.00101.94           N  
ATOM   1996  CA  PRO A1094       4.742 -15.058 -93.408  1.00101.94           C  
ATOM   1997  C   PRO A1094       5.206 -14.215 -94.580  1.00101.94           C  
ATOM   1998  O   PRO A1094       5.659 -14.733 -95.603  1.00101.94           O  
ATOM   1999  CB  PRO A1094       5.383 -16.448 -93.408  1.00101.94           C  
ATOM   2000  CG  PRO A1094       4.337 -17.353 -92.876  1.00101.94           C  
ATOM   2001  CD  PRO A1094       3.062 -16.816 -93.414  1.00101.94           C  
ATOM   2002  N   GLN A1095       5.046 -12.903 -94.425  1.00102.71           N  
ATOM   2003  CA  GLN A1095       5.505 -11.942 -95.415  1.00102.71           C  
ATOM   2004  C   GLN A1095       7.016 -12.041 -95.598  1.00102.71           C  
ATOM   2005  O   GLN A1095       7.752 -12.326 -94.652  1.00102.71           O  
ATOM   2006  CB  GLN A1095       5.116 -10.536 -94.967  1.00102.71           C  
ATOM   2007  CG  GLN A1095       5.419  -9.437 -95.959  1.00102.71           C  
ATOM   2008  CD  GLN A1095       5.094  -8.069 -95.423  1.00102.71           C  
ATOM   2009  OE1 GLN A1095       4.656  -7.927 -94.285  1.00102.71           O  
ATOM   2010  NE2 GLN A1095       5.321  -7.046 -96.235  1.00102.71           N  
ATOM   2011  N   ILE A1096       7.469 -11.827 -96.835  1.00101.04           N  
ATOM   2012  CA  ILE A1096       8.875 -11.982 -97.179  1.00101.04           C  
ATOM   2013  C   ILE A1096       9.701 -10.883 -96.518  1.00101.04           C  
ATOM   2014  O   ILE A1096       9.184  -9.826 -96.136  1.00101.04           O  
ATOM   2015  CB  ILE A1096       9.023 -11.979 -98.712  1.00101.04           C  
ATOM   2016  CG1 ILE A1096      10.356 -12.581 -99.161  1.00101.04           C  
ATOM   2017  CG2 ILE A1096       8.859 -10.582 -99.274  1.00101.04           C  
ATOM   2018  CD1 ILE A1096      10.414 -12.884-100.631  1.00101.04           C  
ATOM   2019  N   ILE A1097      10.985 -11.166 -96.317  1.00100.27           N  
ATOM   2020  CA  ILE A1097      11.921 -10.179 -95.794  1.00100.27           C  
ATOM   2021  C   ILE A1097      12.077  -9.075 -96.829  1.00100.27           C  
ATOM   2022  O   ILE A1097      12.562  -9.311 -97.937  1.00100.27           O  
ATOM   2023  CB  ILE A1097      13.276 -10.803 -95.460  1.00100.27           C  
ATOM   2024  CG1 ILE A1097      13.144 -11.821 -94.340  1.00100.27           C  
ATOM   2025  CG2 ILE A1097      14.265  -9.731 -95.065  1.00100.27           C  
ATOM   2026  CD1 ILE A1097      14.428 -12.535 -94.080  1.00100.27           C  
ATOM   2027  N   THR A1098      11.659  -7.876 -96.474  1.00 99.38           N  
ATOM   2028  CA  THR A1098      11.880  -6.721 -97.321  1.00 99.38           C  
ATOM   2029  C   THR A1098      13.202  -6.075 -96.938  1.00 99.38           C  
ATOM   2030  O   THR A1098      14.023  -6.654 -96.227  1.00 99.38           O  
ATOM   2031  CB  THR A1098      10.734  -5.730 -97.186  1.00 99.38           C  
ATOM   2032  OG1 THR A1098      10.700  -5.231 -95.844  1.00 99.38           O  
ATOM   2033  CG2 THR A1098       9.423  -6.410 -97.501  1.00 99.38           C  
ATOM   2034  N   THR A1099      13.426  -4.871 -97.432  1.00101.84           N  
ATOM   2035  CA  THR A1099      14.467  -4.027 -96.880  1.00101.84           C  
ATOM   2036  C   THR A1099      13.906  -3.057 -95.863  1.00101.84           C  
ATOM   2037  O   THR A1099      14.620  -2.639 -94.950  1.00101.84           O  
ATOM   2038  CB  THR A1099      15.149  -3.243 -97.993  1.00101.84           C  
ATOM   2039  OG1 THR A1099      14.201  -2.344 -98.572  1.00101.84           O  
ATOM   2040  CG2 THR A1099      15.631  -4.187 -99.064  1.00101.84           C  
ATOM   2041  N   ASP A1100      12.633  -2.703 -96.004  1.00105.73           N  
ATOM   2042  CA  ASP A1100      12.055  -1.652 -95.182  1.00105.73           C  
ATOM   2043  C   ASP A1100      11.695  -2.157 -93.798  1.00105.73           C  
ATOM   2044  O   ASP A1100      11.885  -1.448 -92.806  1.00105.73           O  
ATOM   2045  CB  ASP A1100      10.814  -1.092 -95.861  1.00105.73           C  
ATOM   2046  CG  ASP A1100      11.127  -0.455 -97.183  1.00105.73           C  
ATOM   2047  OD1 ASP A1100      12.281  -0.021 -97.367  1.00105.73           O  
ATOM   2048  OD2 ASP A1100      10.220  -0.381 -98.034  1.00105.73           O  
ATOM   2049  N   ASN A1101      11.154  -3.366 -93.719  1.00101.64           N  
ATOM   2050  CA  ASN A1101      10.710  -3.879 -92.436  1.00101.64           C  
ATOM   2051  C   ASN A1101      11.878  -4.293 -91.571  1.00101.64           C  
ATOM   2052  O   ASN A1101      11.812  -4.169 -90.345  1.00101.64           O  
ATOM   2053  CB  ASN A1101       9.771  -5.050 -92.647  1.00101.64           C  
ATOM   2054  CG  ASN A1101       8.586  -4.676 -93.481  1.00101.64           C  
ATOM   2055  OD1 ASN A1101       8.396  -5.202 -94.573  1.00101.64           O  
ATOM   2056  ND2 ASN A1101       7.792  -3.737 -92.990  1.00101.64           N  
ATOM   2057  N   THR A1102      12.951  -4.773 -92.183  1.00104.26           N  
ATOM   2058  CA  THR A1102      14.158  -5.012 -91.422  1.00104.26           C  
ATOM   2059  C   THR A1102      14.916  -3.710 -91.222  1.00104.26           C  
ATOM   2060  O   THR A1102      14.942  -2.840 -92.095  1.00104.26           O  
ATOM   2061  CB  THR A1102      15.046  -6.065 -92.081  1.00104.26           C  
ATOM   2062  OG1 THR A1102      16.194  -6.289 -91.253  1.00104.26           O  
ATOM   2063  CG2 THR A1102      15.484  -5.660 -93.481  1.00104.26           C  
ATOM   2064  N   PHE A1103      15.467  -3.548 -90.033  1.00 96.10           N  
ATOM   2065  CA  PHE A1103      16.402  -2.477 -89.748  1.00 96.10           C  
ATOM   2066  C   PHE A1103      17.727  -3.160 -89.485  1.00 96.10           C  
ATOM   2067  O   PHE A1103      17.766  -4.361 -89.249  1.00 96.10           O  
ATOM   2068  CB  PHE A1103      15.980  -1.638 -88.549  1.00 96.10           C  
ATOM   2069  CG  PHE A1103      14.671  -0.944 -88.727  1.00 96.10           C  
ATOM   2070  CD1 PHE A1103      14.193  -0.637 -89.985  1.00 96.10           C  
ATOM   2071  CD2 PHE A1103      13.891  -0.644 -87.631  1.00 96.10           C  
ATOM   2072  CE1 PHE A1103      12.989  -0.031 -90.146  1.00 96.10           C  
ATOM   2073  CE2 PHE A1103      12.682  -0.033 -87.791  1.00 96.10           C  
ATOM   2074  CZ  PHE A1103      12.238   0.275 -89.053  1.00 96.10           C  
ATOM   2075  N   VAL A1104      18.820  -2.422 -89.584  1.00 96.82           N  
ATOM   2076  CA  VAL A1104      20.148  -3.022 -89.602  1.00 96.82           C  
ATOM   2077  C   VAL A1104      21.035  -2.294 -88.600  1.00 96.82           C  
ATOM   2078  O   VAL A1104      20.940  -1.072 -88.456  1.00 96.82           O  
ATOM   2079  CB  VAL A1104      20.745  -2.990 -91.026  1.00 96.82           C  
ATOM   2080  CG1 VAL A1104      22.203  -3.344 -91.045  1.00 96.82           C  
ATOM   2081  CG2 VAL A1104      20.019  -3.974 -91.928  1.00 96.82           C  
ATOM   2082  N   SER A1105      21.814  -3.053 -87.833  1.00102.76           N  
ATOM   2083  CA  SER A1105      22.978  -2.494 -87.172  1.00102.76           C  
ATOM   2084  C   SER A1105      24.236  -2.816 -87.959  1.00102.76           C  
ATOM   2085  O   SER A1105      24.348  -3.871 -88.588  1.00102.76           O  
ATOM   2086  CB  SER A1105      23.117  -3.029 -85.753  1.00102.76           C  
ATOM   2087  OG  SER A1105      22.069  -2.548 -84.945  1.00102.76           O  
ATOM   2088  N   GLY A1106      25.206  -1.907 -87.885  1.00107.31           N  
ATOM   2089  CA  GLY A1106      26.494  -2.134 -88.513  1.00107.31           C  
ATOM   2090  C   GLY A1106      27.325  -3.207 -87.852  1.00107.31           C  
ATOM   2091  O   GLY A1106      28.302  -3.667 -88.450  1.00107.31           O  
ATOM   2092  N   ASN A1107      26.953  -3.625 -86.649  1.00108.49           N  
ATOM   2093  CA  ASN A1107      27.618  -4.719 -85.968  1.00108.49           C  
ATOM   2094  C   ASN A1107      26.574  -5.667 -85.410  1.00108.49           C  
ATOM   2095  O   ASN A1107      25.394  -5.566 -85.755  1.00108.49           O  
ATOM   2096  CB  ASN A1107      28.543  -4.187 -84.875  1.00108.49           C  
ATOM   2097  CG  ASN A1107      27.855  -3.210 -83.944  1.00108.49           C  
ATOM   2098  OD1 ASN A1107      26.652  -2.980 -84.031  1.00108.49           O  
ATOM   2099  ND2 ASN A1107      28.630  -2.605 -83.057  1.00108.49           N  
ATOM   2100  N   CYS A1108      26.995  -6.596 -84.569  1.00110.45           N  
ATOM   2101  CA  CYS A1108      26.080  -7.472 -83.856  1.00110.45           C  
ATOM   2102  C   CYS A1108      26.407  -7.440 -82.376  1.00110.45           C  
ATOM   2103  O   CYS A1108      26.484  -8.464 -81.697  1.00110.45           O  
ATOM   2104  CB  CYS A1108      26.137  -8.886 -84.426  1.00110.45           C  
ATOM   2105  SG  CYS A1108      25.505  -9.005 -86.118  1.00110.45           S  
ATOM   2106  N   ASP A1109      26.591  -6.234 -81.855  1.00106.53           N  
ATOM   2107  CA  ASP A1109      27.150  -6.029 -80.526  1.00106.53           C  
ATOM   2108  C   ASP A1109      26.029  -5.747 -79.535  1.00106.53           C  
ATOM   2109  O   ASP A1109      25.400  -4.686 -79.585  1.00106.53           O  
ATOM   2110  CB  ASP A1109      28.164  -4.892 -80.555  1.00106.53           C  
ATOM   2111  CG  ASP A1109      29.372  -5.221 -81.407  1.00106.53           C  
ATOM   2112  OD1 ASP A1109      29.690  -6.420 -81.558  1.00106.53           O  
ATOM   2113  OD2 ASP A1109      30.007  -4.279 -81.922  1.00106.53           O  
ATOM   2114  N   VAL A1110      25.811  -6.692 -78.619  1.00 98.00           N  
ATOM   2115  CA  VAL A1110      24.741  -6.602 -77.633  1.00 98.00           C  
ATOM   2116  C   VAL A1110      25.038  -5.476 -76.654  1.00 98.00           C  
ATOM   2117  O   VAL A1110      26.165  -5.344 -76.164  1.00 98.00           O  
ATOM   2118  CB  VAL A1110      24.604  -7.939 -76.887  1.00 98.00           C  
ATOM   2119  CG1 VAL A1110      23.518  -7.870 -75.840  1.00 98.00           C  
ATOM   2120  CG2 VAL A1110      24.355  -9.082 -77.845  1.00 98.00           C  
ATOM   2121  N   VAL A1111      24.038  -4.649 -76.374  1.00 93.02           N  
ATOM   2122  CA  VAL A1111      24.115  -3.709 -75.264  1.00 93.02           C  
ATOM   2123  C   VAL A1111      23.516  -4.373 -74.035  1.00 93.02           C  
ATOM   2124  O   VAL A1111      22.391  -4.882 -74.077  1.00 93.02           O  
ATOM   2125  CB  VAL A1111      23.392  -2.398 -75.595  1.00 93.02           C  
ATOM   2126  CG1 VAL A1111      23.396  -1.487 -74.391  1.00 93.02           C  
ATOM   2127  CG2 VAL A1111      24.070  -1.718 -76.756  1.00 93.02           C  
ATOM   2128  N   ILE A1112      24.266  -4.384 -72.947  1.00 92.45           N  
ATOM   2129  CA  ILE A1112      23.843  -5.050 -71.725  1.00 92.45           C  
ATOM   2130  C   ILE A1112      23.049  -4.063 -70.887  1.00 92.45           C  
ATOM   2131  O   ILE A1112      23.437  -2.897 -70.751  1.00 92.45           O  
ATOM   2132  CB  ILE A1112      25.057  -5.587 -70.955  1.00 92.45           C  
ATOM   2133  CG1 ILE A1112      25.881  -6.474 -71.877  1.00 92.45           C  
ATOM   2134  CG2 ILE A1112      24.628  -6.387 -69.737  1.00 92.45           C  
ATOM   2135  CD1 ILE A1112      25.116  -7.647 -72.414  1.00 92.45           C  
ATOM   2136  N   GLY A1113      21.927  -4.526 -70.333  1.00 96.78           N  
ATOM   2137  CA  GLY A1113      20.997  -3.664 -69.645  1.00 96.78           C  
ATOM   2138  C   GLY A1113      21.051  -3.780 -68.128  1.00 96.78           C  
ATOM   2139  O   GLY A1113      21.743  -4.608 -67.543  1.00 96.78           O  
ATOM   2140  N   ILE A1114      20.259  -2.932 -67.500  1.00103.55           N  
ATOM   2141  CA  ILE A1114      20.240  -2.783 -66.056  1.00103.55           C  
ATOM   2142  C   ILE A1114      19.179  -3.720 -65.485  1.00103.55           C  
ATOM   2143  O   ILE A1114      18.276  -4.184 -66.185  1.00103.55           O  
ATOM   2144  CB  ILE A1114      19.994  -1.303 -65.674  1.00103.55           C  
ATOM   2145  CG1 ILE A1114      20.376  -0.990 -64.223  1.00103.55           C  
ATOM   2146  CG2 ILE A1114      18.551  -0.902 -65.919  1.00103.55           C  
ATOM   2147  CD1 ILE A1114      21.845  -1.164 -63.901  1.00103.55           C  
ATOM   2148  N   ILE A1115      19.320  -4.043 -64.201  1.00107.81           N  
ATOM   2149  CA  ILE A1115      18.654  -5.158 -63.557  1.00107.81           C  
ATOM   2150  C   ILE A1115      17.849  -4.609 -62.373  1.00107.81           C  
ATOM   2151  O   ILE A1115      18.025  -3.461 -61.962  1.00107.81           O  
ATOM   2152  CB  ILE A1115      19.690  -6.224 -63.106  1.00107.81           C  
ATOM   2153  CG1 ILE A1115      20.670  -6.539 -64.237  1.00107.81           C  
ATOM   2154  CG2 ILE A1115      19.082  -7.578 -62.801  1.00107.81           C  
ATOM   2155  CD1 ILE A1115      21.846  -7.373 -63.823  1.00107.81           C  
ATOM   2156  N   ASN A1116      16.879  -5.405 -61.905  1.00104.60           N  
ATOM   2157  CA  ASN A1116      16.604  -5.550 -60.475  1.00104.60           C  
ATOM   2158  C   ASN A1116      15.911  -4.318 -59.887  1.00104.60           C  
ATOM   2159  O   ASN A1116      16.370  -3.730 -58.908  1.00104.60           O  
ATOM   2160  CB  ASN A1116      17.911  -5.864 -59.740  1.00104.60           C  
ATOM   2161  CG  ASN A1116      17.702  -6.514 -58.399  1.00104.60           C  
ATOM   2162  OD1 ASN A1116      16.583  -6.647 -57.919  1.00104.60           O  
ATOM   2163  ND2 ASN A1116      18.804  -6.945 -57.790  1.00104.60           N  
ATOM   2164  N   ASN A1117      14.792  -3.938 -60.488  1.00 94.69           N  
ATOM   2165  CA  ASN A1117      14.047  -2.761 -60.066  1.00 94.69           C  
ATOM   2166  C   ASN A1117      13.017  -3.188 -59.015  1.00 94.69           C  
ATOM   2167  O   ASN A1117      13.070  -4.307 -58.500  1.00 94.69           O  
ATOM   2168  CB  ASN A1117      13.445  -2.086 -61.310  1.00 94.69           C  
ATOM   2169  CG  ASN A1117      13.035  -0.639 -61.070  1.00 94.69           C  
ATOM   2170  OD1 ASN A1117      13.095  -0.152 -59.944  1.00 94.69           O  
ATOM   2171  ND2 ASN A1117      12.627   0.051 -62.128  1.00 94.69           N  
ATOM   2172  N   THR A1118      12.106  -2.282 -58.650  1.00 89.73           N  
ATOM   2173  CA  THR A1118      10.913  -2.458 -57.818  1.00 89.73           C  
ATOM   2174  C   THR A1118      11.226  -2.851 -56.382  1.00 89.73           C  
ATOM   2175  O   THR A1118      10.313  -3.185 -55.619  1.00 89.73           O  
ATOM   2176  CB  THR A1118       9.920  -3.461 -58.417  1.00 89.73           C  
ATOM   2177  OG1 THR A1118      10.497  -4.767 -58.447  1.00 89.73           O  
ATOM   2178  CG2 THR A1118       9.555  -3.055 -59.834  1.00 89.73           C  
ATOM   2179  N   VAL A1119      12.473  -2.796 -55.990  1.00 78.02           N  
ATOM   2180  CA  VAL A1119      12.875  -3.124 -54.637  1.00 78.02           C  
ATOM   2181  C   VAL A1119      12.477  -1.968 -53.730  1.00 78.02           C  
ATOM   2182  O   VAL A1119      12.530  -0.805 -54.138  1.00 78.02           O  
ATOM   2183  CB  VAL A1119      14.394  -3.393 -54.619  1.00 78.02           C  
ATOM   2184  CG1 VAL A1119      14.887  -3.839 -53.252  1.00 78.02           C  
ATOM   2185  CG2 VAL A1119      14.771  -4.402 -55.694  1.00 78.02           C  
ATOM   2186  N   TYR A1120      12.056  -2.271 -52.505  1.00 57.94           N  
ATOM   2187  CA  TYR A1120      11.959  -1.226 -51.499  1.00 57.94           C  
ATOM   2188  C   TYR A1120      12.744  -1.643 -50.265  1.00 57.94           C  
ATOM   2189  O   TYR A1120      12.864  -2.834 -49.977  1.00 57.94           O  
ATOM   2190  CB  TYR A1120      10.507  -0.894 -51.155  1.00 57.94           C  
ATOM   2191  CG  TYR A1120      10.417   0.227 -50.159  1.00 57.94           C  
ATOM   2192  CD1 TYR A1120      11.016   1.442 -50.421  1.00 57.94           C  
ATOM   2193  CD2 TYR A1120       9.692   0.096 -48.993  1.00 57.94           C  
ATOM   2194  CE1 TYR A1120      10.948   2.476 -49.525  1.00 57.94           C  
ATOM   2195  CE2 TYR A1120       9.600   1.129 -48.094  1.00 57.94           C  
ATOM   2196  CZ  TYR A1120      10.236   2.316 -48.364  1.00 57.94           C  
ATOM   2197  OH  TYR A1120      10.155   3.355 -47.473  1.00 57.94           O  
ATOM   2198  N   ASP A1121      13.375  -0.678 -49.619  1.00 70.73           N  
ATOM   2199  CA  ASP A1121      14.057  -0.918 -48.353  1.00 70.73           C  
ATOM   2200  C   ASP A1121      13.054  -0.728 -47.219  1.00 70.73           C  
ATOM   2201  O   ASP A1121      12.424   0.328 -47.140  1.00 70.73           O  
ATOM   2202  CB  ASP A1121      15.213   0.072 -48.217  1.00 70.73           C  
ATOM   2203  CG  ASP A1121      16.258  -0.358 -47.215  1.00 70.73           C  
ATOM   2204  OD1 ASP A1121      16.137  -1.442 -46.633  1.00 70.73           O  
ATOM   2205  OD2 ASP A1121      17.228   0.401 -47.019  1.00 70.73           O  
ATOM   2206  N   PRO A1122      12.860  -1.709 -46.337  1.00 66.18           N  
ATOM   2207  CA  PRO A1122      11.864  -1.511 -45.272  1.00 66.18           C  
ATOM   2208  C   PRO A1122      12.269  -0.480 -44.232  1.00 66.18           C  
ATOM   2209  O   PRO A1122      11.456   0.395 -43.914  1.00 66.18           O  
ATOM   2210  CB  PRO A1122      11.703  -2.917 -44.688  1.00 66.18           C  
ATOM   2211  CG  PRO A1122      12.947  -3.605 -45.004  1.00 66.18           C  
ATOM   2212  CD  PRO A1122      13.409  -3.074 -46.317  1.00 66.18           C  
ATOM   2213  N   LEU A1123      13.497  -0.555 -43.706  1.00 65.43           N  
ATOM   2214  CA  LEU A1123      14.061   0.395 -42.739  1.00 65.43           C  
ATOM   2215  C   LEU A1123      13.221   0.460 -41.462  1.00 65.43           C  
ATOM   2216  O   LEU A1123      12.510   1.415 -41.175  1.00 65.43           O  
ATOM   2217  CB  LEU A1123      14.271   1.773 -43.370  1.00 65.43           C  
ATOM   2218  CG  LEU A1123      15.492   1.638 -44.265  1.00 65.43           C  
ATOM   2219  CD1 LEU A1123      15.678   2.815 -45.163  1.00 65.43           C  
ATOM   2220  CD2 LEU A1123      16.716   1.472 -43.387  1.00 65.43           C  
ATOM   2221  N   GLN A1124      13.319  -0.615 -40.731  1.00 63.33           N  
ATOM   2222  CA  GLN A1124      12.610  -0.866 -39.492  1.00 63.33           C  
ATOM   2223  C   GLN A1124      13.619  -1.201 -38.403  1.00 63.33           C  
ATOM   2224  O   GLN A1124      13.380  -2.104 -37.593  1.00 63.33           O  
ATOM   2225  CB  GLN A1124      11.637  -1.992 -39.781  1.00 63.33           C  
ATOM   2226  CG  GLN A1124      12.345  -3.090 -40.540  1.00 63.33           C  
ATOM   2227  CD  GLN A1124      11.400  -3.974 -41.279  1.00 63.33           C  
ATOM   2228  OE1 GLN A1124      10.192  -3.797 -41.211  1.00 63.33           O  
ATOM   2229  NE2 GLN A1124      11.939  -4.946 -41.990  1.00 63.33           N  
ATOM   2230  N   PRO A1125      14.679  -0.389 -38.275  1.00 76.19           N  
ATOM   2231  CA  PRO A1125      16.039  -0.949 -38.122  1.00 76.19           C  
ATOM   2232  C   PRO A1125      16.314  -1.861 -36.935  1.00 76.19           C  
ATOM   2233  O   PRO A1125      16.821  -2.971 -37.137  1.00 76.19           O  
ATOM   2234  CB  PRO A1125      16.914   0.313 -38.056  1.00 76.19           C  
ATOM   2235  CG  PRO A1125      16.120   1.364 -38.713  1.00 76.19           C  
ATOM   2236  CD  PRO A1125      14.711   1.082 -38.303  1.00 76.19           C  
ATOM   2237  N   GLU A1126      16.038  -1.434 -35.709  1.00 79.00           N  
ATOM   2238  CA  GLU A1126      16.772  -2.051 -34.617  1.00 79.00           C  
ATOM   2239  C   GLU A1126      16.028  -1.878 -33.310  1.00 79.00           C  
ATOM   2240  O   GLU A1126      15.465  -0.819 -33.038  1.00 79.00           O  
ATOM   2241  CB  GLU A1126      18.169  -1.422 -34.516  1.00 79.00           C  
ATOM   2242  CG  GLU A1126      19.082  -1.936 -33.409  1.00 79.00           C  
ATOM   2243  CD  GLU A1126      19.574  -3.351 -33.642  1.00 79.00           C  
ATOM   2244  OE1 GLU A1126      19.595  -3.795 -34.809  1.00 79.00           O  
ATOM   2245  OE2 GLU A1126      19.972  -4.007 -32.657  1.00 79.00           O  
ATOM   2246  N   LEU A1127      16.051  -2.929 -32.500  1.00 73.66           N  
ATOM   2247  CA  LEU A1127      15.767  -2.814 -31.082  1.00 73.66           C  
ATOM   2248  C   LEU A1127      16.791  -3.587 -30.278  1.00 73.66           C  
ATOM   2249  O   LEU A1127      17.069  -4.754 -30.556  1.00 73.66           O  
ATOM   2250  CB  LEU A1127      14.368  -3.296 -30.724  1.00 73.66           C  
ATOM   2251  CG  LEU A1127      13.371  -2.161 -30.861  1.00 73.66           C  
ATOM   2252  CD1 LEU A1127      11.973  -2.661 -30.716  1.00 73.66           C  
ATOM   2253  CD2 LEU A1127      13.674  -1.173 -29.762  1.00 73.66           C  
ATOM   2254  N   ASP A1128      17.325  -2.920 -29.264  1.00 74.69           N  
ATOM   2255  CA  ASP A1128      18.276  -3.494 -28.329  1.00 74.69           C  
ATOM   2256  C   ASP A1128      17.577  -4.323 -27.262  1.00 74.69           C  
ATOM   2257  O   ASP A1128      16.398  -4.660 -27.390  1.00 74.69           O  
ATOM   2258  CB  ASP A1128      19.096  -2.382 -27.692  1.00 74.69           C  
ATOM   2259  CG  ASP A1128      18.228  -1.279 -27.149  1.00 74.69           C  
ATOM   2260  OD1 ASP A1128      17.002  -1.320 -27.381  1.00 74.69           O  
ATOM   2261  OD2 ASP A1128      18.766  -0.365 -26.494  1.00 74.69           O  
ATOM   2262  N   SER A1129      18.303  -4.660 -26.209  1.00 77.41           N  
ATOM   2263  CA  SER A1129      17.763  -5.535 -25.190  1.00 77.41           C  
ATOM   2264  C   SER A1129      16.816  -4.784 -24.267  1.00 77.41           C  
ATOM   2265  O   SER A1129      16.792  -3.556 -24.212  1.00 77.41           O  
ATOM   2266  CB  SER A1129      18.887  -6.121 -24.352  1.00 77.41           C  
ATOM   2267  OG  SER A1129      19.495  -5.083 -23.606  1.00 77.41           O  
ATOM   2268  N   PHE A1130      16.061  -5.560 -23.492  1.00 74.83           N  
ATOM   2269  CA  PHE A1130      15.435  -5.024 -22.292  1.00 74.83           C  
ATOM   2270  C   PHE A1130      16.457  -4.517 -21.297  1.00 74.83           C  
ATOM   2271  O   PHE A1130      16.145  -3.648 -20.482  1.00 74.83           O  
ATOM   2272  CB  PHE A1130      14.564  -6.078 -21.633  1.00 74.83           C  
ATOM   2273  CG  PHE A1130      13.174  -6.072 -22.116  1.00 74.83           C  
ATOM   2274  CD1 PHE A1130      12.233  -5.285 -21.489  1.00 74.83           C  
ATOM   2275  CD2 PHE A1130      12.806  -6.812 -23.224  1.00 74.83           C  
ATOM   2276  CE1 PHE A1130      10.953  -5.263 -21.923  1.00 74.83           C  
ATOM   2277  CE2 PHE A1130      11.523  -6.772 -23.669  1.00 74.83           C  
ATOM   2278  CZ  PHE A1130      10.590  -6.010 -23.013  1.00 74.83           C  
ATOM   2279  N   LYS A1131      17.663  -5.076 -21.313  1.00 81.67           N  
ATOM   2280  CA  LYS A1131      18.663  -4.674 -20.342  1.00 81.67           C  
ATOM   2281  C   LYS A1131      19.094  -3.232 -20.557  1.00 81.67           C  
ATOM   2282  O   LYS A1131      19.093  -2.447 -19.607  1.00 81.67           O  
ATOM   2283  CB  LYS A1131      19.834  -5.641 -20.414  1.00 81.67           C  
ATOM   2284  CG  LYS A1131      19.434  -7.114 -20.214  1.00 81.67           C  
ATOM   2285  CD  LYS A1131      19.114  -7.452 -18.754  1.00 81.67           C  
ATOM   2286  CE  LYS A1131      17.625  -7.541 -18.465  1.00 81.67           C  
ATOM   2287  NZ  LYS A1131      17.358  -7.834 -17.036  1.00 81.67           N  
ATOM   2288  N   GLU A1132      19.353  -2.843 -21.805  1.00 87.27           N  
ATOM   2289  CA  GLU A1132      19.683  -1.454 -22.107  1.00 87.27           C  
ATOM   2290  C   GLU A1132      18.508  -0.536 -21.799  1.00 87.27           C  
ATOM   2291  O   GLU A1132      18.625   0.425 -21.021  1.00 87.27           O  
ATOM   2292  CB  GLU A1132      20.062  -1.340 -23.579  1.00 87.27           C  
ATOM   2293  CG  GLU A1132      21.245  -2.185 -24.006  1.00 87.27           C  
ATOM   2294  CD  GLU A1132      22.570  -1.662 -23.488  1.00 87.27           C  
ATOM   2295  OE1 GLU A1132      22.691  -0.434 -23.301  1.00 87.27           O  
ATOM   2296  OE2 GLU A1132      23.501  -2.474 -23.299  1.00 87.27           O  
ATOM   2297  N   GLU A1133      17.362  -0.854 -22.400  1.00 80.37           N  
ATOM   2298  CA  GLU A1133      16.149  -0.051 -22.332  1.00 80.37           C  
ATOM   2299  C   GLU A1133      15.666   0.153 -20.902  1.00 80.37           C  
ATOM   2300  O   GLU A1133      15.423   1.285 -20.473  1.00 80.37           O  
ATOM   2301  CB  GLU A1133      15.084  -0.735 -23.170  1.00 80.37           C  
ATOM   2302  CG  GLU A1133      15.305  -0.716 -24.644  1.00 80.37           C  
ATOM   2303  CD  GLU A1133      15.019   0.619 -25.255  1.00 80.37           C  
ATOM   2304  OE1 GLU A1133      14.179   1.356 -24.701  1.00 80.37           O  
ATOM   2305  OE2 GLU A1133      15.605   0.927 -26.307  1.00 80.37           O  
ATOM   2306  N   LEU A1134      15.472  -0.944 -20.174  1.00 76.43           N  
ATOM   2307  CA  LEU A1134      15.235  -0.919 -18.740  1.00 76.43           C  
ATOM   2308  C   LEU A1134      16.269  -0.129 -17.975  1.00 76.43           C  
ATOM   2309  O   LEU A1134      15.931   0.890 -17.371  1.00 76.43           O  
ATOM   2310  CB  LEU A1134      15.213  -2.322 -18.153  1.00 76.43           C  
ATOM   2311  CG  LEU A1134      13.909  -3.084 -18.177  1.00 76.43           C  
ATOM   2312  CD1 LEU A1134      14.146  -4.478 -17.648  1.00 76.43           C  
ATOM   2313  CD2 LEU A1134      12.914  -2.337 -17.324  1.00 76.43           C  
ATOM   2314  N   ASP A1135      17.532  -0.552 -18.022  1.00 84.39           N  
ATOM   2315  CA  ASP A1135      18.498  -0.044 -17.070  1.00 84.39           C  
ATOM   2316  C   ASP A1135      18.876   1.404 -17.322  1.00 84.39           C  
ATOM   2317  O   ASP A1135      19.547   2.003 -16.477  1.00 84.39           O  
ATOM   2318  CB  ASP A1135      19.723  -0.948 -17.080  1.00 84.39           C  
ATOM   2319  CG  ASP A1135      19.417  -2.334 -16.541  1.00 84.39           C  
ATOM   2320  OD1 ASP A1135      18.515  -2.448 -15.687  1.00 84.39           O  
ATOM   2321  OD2 ASP A1135      20.062  -3.309 -16.987  1.00 84.39           O  
ATOM   2322  N   LYS A1136      18.442   1.990 -18.438  1.00 82.33           N  
ATOM   2323  CA  LYS A1136      18.398   3.444 -18.490  1.00 82.33           C  
ATOM   2324  C   LYS A1136      17.392   4.005 -17.488  1.00 82.33           C  
ATOM   2325  O   LYS A1136      17.734   4.869 -16.675  1.00 82.33           O  
ATOM   2326  CB  LYS A1136      18.083   3.914 -19.908  1.00 82.33           C  
ATOM   2327  CG  LYS A1136      19.246   3.723 -20.864  1.00 82.33           C  
ATOM   2328  CD  LYS A1136      18.972   4.328 -22.224  1.00 82.33           C  
ATOM   2329  CE  LYS A1136      18.059   3.453 -23.044  1.00 82.33           C  
ATOM   2330  NZ  LYS A1136      18.749   2.192 -23.420  1.00 82.33           N  
ATOM   2331  N   TYR A1137      16.153   3.519 -17.514  1.00 76.12           N  
ATOM   2332  CA  TYR A1137      15.042   4.134 -16.781  1.00 76.12           C  
ATOM   2333  C   TYR A1137      14.351   3.079 -15.924  1.00 76.12           C  
ATOM   2334  O   TYR A1137      13.349   2.511 -16.359  1.00 76.12           O  
ATOM   2335  CB  TYR A1137      14.062   4.731 -17.760  1.00 76.12           C  
ATOM   2336  CG  TYR A1137      14.591   5.863 -18.586  1.00 76.12           C  
ATOM   2337  CD1 TYR A1137      15.561   6.714 -18.103  1.00 76.12           C  
ATOM   2338  CD2 TYR A1137      14.157   6.037 -19.885  1.00 76.12           C  
ATOM   2339  CE1 TYR A1137      16.053   7.733 -18.877  1.00 76.12           C  
ATOM   2340  CE2 TYR A1137      14.642   7.048 -20.668  1.00 76.12           C  
ATOM   2341  CZ  TYR A1137      15.587   7.894 -20.160  1.00 76.12           C  
ATOM   2342  OH  TYR A1137      16.073   8.909 -20.944  1.00 76.12           O  
ATOM   2343  N   PHE A1138      14.854   2.827 -14.720  1.00 71.04           N  
ATOM   2344  CA  PHE A1138      14.275   1.771 -13.903  1.00 71.04           C  
ATOM   2345  C   PHE A1138      14.648   1.999 -12.448  1.00 71.04           C  
ATOM   2346  O   PHE A1138      15.718   2.530 -12.149  1.00 71.04           O  
ATOM   2347  CB  PHE A1138      14.759   0.392 -14.357  1.00 71.04           C  
ATOM   2348  CG  PHE A1138      14.136  -0.741 -13.618  1.00 71.04           C  
ATOM   2349  CD1 PHE A1138      12.866  -1.154 -13.920  1.00 71.04           C  
ATOM   2350  CD2 PHE A1138      14.821  -1.387 -12.608  1.00 71.04           C  
ATOM   2351  CE1 PHE A1138      12.285  -2.193 -13.238  1.00 71.04           C  
ATOM   2352  CE2 PHE A1138      14.246  -2.429 -11.922  1.00 71.04           C  
ATOM   2353  CZ  PHE A1138      12.977  -2.831 -12.239  1.00 71.04           C  
ATOM   2354  N   LYS A1139      13.756   1.581 -11.552  1.00 73.72           N  
ATOM   2355  CA  LYS A1139      13.998   1.523 -10.118  1.00 73.72           C  
ATOM   2356  C   LYS A1139      13.724   0.108  -9.627  1.00 73.72           C  
ATOM   2357  O   LYS A1139      12.685  -0.466  -9.957  1.00 73.72           O  
ATOM   2358  CB  LYS A1139      13.066   2.472  -9.373  1.00 73.72           C  
ATOM   2359  CG  LYS A1139      13.073   3.933  -9.794  1.00 73.72           C  
ATOM   2360  CD  LYS A1139      14.201   4.736  -9.165  1.00 73.72           C  
ATOM   2361  CE  LYS A1139      15.348   5.004 -10.122  1.00 73.72           C  
ATOM   2362  NZ  LYS A1139      16.393   5.893  -9.527  1.00 73.72           N  
ATOM   2363  N   ASN A1140      14.627  -0.461  -8.828  1.00 84.24           N  
ATOM   2364  CA  ASN A1140      14.256  -1.687  -8.122  1.00 84.24           C  
ATOM   2365  C   ASN A1140      13.404  -1.400  -6.887  1.00 84.24           C  
ATOM   2366  O   ASN A1140      12.273  -1.889  -6.787  1.00 84.24           O  
ATOM   2367  CB  ASN A1140      15.479  -2.525  -7.753  1.00 84.24           C  
ATOM   2368  CG  ASN A1140      15.611  -3.760  -8.622  1.00 84.24           C  
ATOM   2369  OD1 ASN A1140      14.623  -4.199  -9.210  1.00 84.24           O  
ATOM   2370  ND2 ASN A1140      16.797  -4.376  -8.633  1.00 84.24           N  
ATOM   2371  N   HIS A1141      13.947  -0.640  -5.930  1.00 76.19           N  
ATOM   2372  CA  HIS A1141      13.173   0.108  -4.933  1.00 76.19           C  
ATOM   2373  C   HIS A1141      12.333  -0.797  -4.022  1.00 76.19           C  
ATOM   2374  O   HIS A1141      11.117  -0.863  -4.133  1.00 76.19           O  
ATOM   2375  CB  HIS A1141      12.276   1.140  -5.629  1.00 76.19           C  
ATOM   2376  CG  HIS A1141      11.579   2.071  -4.689  1.00 76.19           C  
ATOM   2377  ND1 HIS A1141      10.469   2.797  -5.056  1.00 76.19           N  
ATOM   2378  CD2 HIS A1141      11.838   2.402  -3.402  1.00 76.19           C  
ATOM   2379  CE1 HIS A1141      10.069   3.528  -4.032  1.00 76.19           C  
ATOM   2380  NE2 HIS A1141      10.883   3.308  -3.017  1.00 76.19           N  
ATOM   2381  N   THR A1142      13.006  -1.528  -3.142  1.00 74.46           N  
ATOM   2382  CA  THR A1142      12.287  -2.228  -2.086  1.00 74.46           C  
ATOM   2383  C   THR A1142      12.934  -1.974  -0.730  1.00 74.46           C  
ATOM   2384  O   THR A1142      14.088  -1.541  -0.645  1.00 74.46           O  
ATOM   2385  CB  THR A1142      12.215  -3.730  -2.352  1.00 74.46           C  
ATOM   2386  OG1 THR A1142      11.503  -4.358  -1.282  1.00 74.46           O  
ATOM   2387  CG2 THR A1142      13.602  -4.322  -2.487  1.00 74.46           C  
ATOM   2388  N   SER A1143      12.169  -2.262   0.342  1.00 78.81           N  
ATOM   2389  CA  SER A1143      12.607  -2.092   1.728  1.00 78.81           C  
ATOM   2390  C   SER A1143      11.659  -2.777   2.702  1.00 78.81           C  
ATOM   2391  O   SER A1143      10.442  -2.693   2.523  1.00 78.81           O  
ATOM   2392  CB  SER A1143      12.686  -0.613   2.086  1.00 78.81           C  
ATOM   2393  OG  SER A1143      11.396  -0.039   2.013  1.00 78.81           O  
ATOM   2394  N   PRO A1144      12.160  -3.466   3.732  1.00 86.42           N  
ATOM   2395  CA  PRO A1144      11.266  -3.984   4.781  1.00 86.42           C  
ATOM   2396  C   PRO A1144      11.022  -2.974   5.889  1.00 86.42           C  
ATOM   2397  O   PRO A1144      11.466  -1.828   5.782  1.00 86.42           O  
ATOM   2398  CB  PRO A1144      12.019  -5.207   5.317  1.00 86.42           C  
ATOM   2399  CG  PRO A1144      13.022  -5.534   4.264  1.00 86.42           C  
ATOM   2400  CD  PRO A1144      13.423  -4.210   3.691  1.00 86.42           C  
ATOM   2401  N   ASP A1145      10.324  -3.375   6.951  1.00 88.04           N  
ATOM   2402  CA  ASP A1145      10.156  -2.540   8.132  1.00 88.04           C  
ATOM   2403  C   ASP A1145      11.092  -3.005   9.245  1.00 88.04           C  
ATOM   2404  O   ASP A1145      11.934  -3.881   9.050  1.00 88.04           O  
ATOM   2405  CB  ASP A1145       8.701  -2.537   8.602  1.00 88.04           C  
ATOM   2406  CG  ASP A1145       8.186  -3.916   8.997  1.00 88.04           C  
ATOM   2407  OD1 ASP A1145       8.886  -4.940   8.866  1.00 88.04           O  
ATOM   2408  OD2 ASP A1145       7.032  -3.976   9.450  1.00 88.04           O  
ATOM   2409  N   VAL A1146      10.935  -2.420  10.433  1.00 92.83           N  
ATOM   2410  CA  VAL A1146      11.572  -2.987  11.617  1.00 92.83           C  
ATOM   2411  C   VAL A1146      10.506  -3.314  12.656  1.00 92.83           C  
ATOM   2412  O   VAL A1146      10.243  -4.493  12.919  1.00 92.83           O  
ATOM   2413  CB  VAL A1146      12.633  -2.035  12.194  1.00 92.83           C  
ATOM   2414  CG1 VAL A1146      13.224  -2.613  13.465  1.00 92.83           C  
ATOM   2415  CG2 VAL A1146      13.730  -1.774  11.176  1.00 92.83           C  
ATOM   2416  N   ASP A1147       9.863  -2.270  13.197  1.00 97.71           N  
ATOM   2417  CA  ASP A1147       8.662  -2.331  14.043  1.00 97.71           C  
ATOM   2418  C   ASP A1147       8.836  -3.291  15.226  1.00 97.71           C  
ATOM   2419  O   ASP A1147       8.170  -4.321  15.314  1.00 97.71           O  
ATOM   2420  CB  ASP A1147       7.445  -2.711  13.196  1.00 97.71           C  
ATOM   2421  CG  ASP A1147       6.133  -2.402  13.883  1.00 97.71           C  
ATOM   2422  OD1 ASP A1147       6.148  -1.811  14.982  1.00 97.71           O  
ATOM   2423  OD2 ASP A1147       5.082  -2.773  13.327  1.00 97.71           O  
ATOM   2424  N   LEU A1148       9.744  -2.892  16.128  1.00109.85           N  
ATOM   2425  CA  LEU A1148      10.468  -3.764  17.061  1.00109.85           C  
ATOM   2426  C   LEU A1148       9.639  -4.820  17.799  1.00109.85           C  
ATOM   2427  O   LEU A1148       9.853  -6.022  17.613  1.00109.85           O  
ATOM   2428  CB  LEU A1148      11.209  -2.891  18.080  1.00109.85           C  
ATOM   2429  CG  LEU A1148      12.025  -3.669  19.116  1.00109.85           C  
ATOM   2430  CD1 LEU A1148      13.093  -4.529  18.452  1.00109.85           C  
ATOM   2431  CD2 LEU A1148      12.675  -2.739  20.110  1.00109.85           C  
ATOM   2432  N   GLY A1149       8.691  -4.410  18.634  1.00112.30           N  
ATOM   2433  CA  GLY A1149       7.840  -5.366  19.312  1.00112.30           C  
ATOM   2434  C   GLY A1149       8.387  -5.950  20.597  1.00112.30           C  
ATOM   2435  O   GLY A1149       7.610  -6.478  21.398  1.00112.30           O  
ATOM   2436  N   ASP A1150       9.700  -5.884  20.825  1.00120.04           N  
ATOM   2437  CA  ASP A1150      10.222  -6.024  22.179  1.00120.04           C  
ATOM   2438  C   ASP A1150       9.879  -4.796  23.002  1.00120.04           C  
ATOM   2439  O   ASP A1150       9.942  -4.842  24.236  1.00120.04           O  
ATOM   2440  CB  ASP A1150      11.739  -6.219  22.134  1.00120.04           C  
ATOM   2441  CG  ASP A1150      12.313  -6.781  23.429  1.00120.04           C  
ATOM   2442  OD1 ASP A1150      11.547  -7.135  24.347  1.00120.04           O  
ATOM   2443  OD2 ASP A1150      13.554  -6.858  23.528  1.00120.04           O  
ATOM   2444  N   ILE A1151       9.569  -3.694  22.312  1.00110.33           N  
ATOM   2445  CA  ILE A1151       8.888  -2.536  22.877  1.00110.33           C  
ATOM   2446  C   ILE A1151       7.696  -2.960  23.711  1.00110.33           C  
ATOM   2447  O   ILE A1151       7.513  -2.495  24.842  1.00110.33           O  
ATOM   2448  CB  ILE A1151       8.477  -1.594  21.735  1.00110.33           C  
ATOM   2449  CG1 ILE A1151       9.722  -0.895  21.201  1.00110.33           C  
ATOM   2450  CG2 ILE A1151       7.376  -0.658  22.163  1.00110.33           C  
ATOM   2451  CD1 ILE A1151       9.536  -0.117  19.931  1.00110.33           C  
ATOM   2452  N   SER A1152       6.881  -3.864  23.181  1.00108.57           N  
ATOM   2453  CA  SER A1152       5.924  -4.543  24.035  1.00108.57           C  
ATOM   2454  C   SER A1152       6.644  -5.386  25.073  1.00108.57           C  
ATOM   2455  O   SER A1152       6.548  -5.120  26.277  1.00108.57           O  
ATOM   2456  CB  SER A1152       5.041  -5.444  23.199  1.00108.57           C  
ATOM   2457  OG  SER A1152       5.845  -6.533  22.815  1.00108.57           O  
ATOM   2458  N   GLY A1153       7.489  -6.313  24.609  1.00109.32           N  
ATOM   2459  CA  GLY A1153       7.857  -7.566  25.261  1.00109.32           C  
ATOM   2460  C   GLY A1153       8.416  -7.480  26.666  1.00109.32           C  
ATOM   2461  O   GLY A1153       8.661  -8.532  27.262  1.00109.32           O  
ATOM   2462  N   ILE A1154       8.597  -6.289  27.231  1.00106.45           N  
ATOM   2463  CA  ILE A1154       9.042  -6.158  28.608  1.00106.45           C  
ATOM   2464  C   ILE A1154       7.825  -6.259  29.514  1.00106.45           C  
ATOM   2465  O   ILE A1154       6.836  -5.541  29.336  1.00106.45           O  
ATOM   2466  CB  ILE A1154       9.808  -4.844  28.825  1.00106.45           C  
ATOM   2467  CG1 ILE A1154      11.041  -4.805  27.924  1.00106.45           C  
ATOM   2468  CG2 ILE A1154      10.269  -4.727  30.268  1.00106.45           C  
ATOM   2469  CD1 ILE A1154      11.765  -3.486  27.964  1.00106.45           C  
ATOM   2470  N   ASN A1155       7.922  -7.142  30.498  1.00113.25           N  
ATOM   2471  CA  ASN A1155       6.840  -7.669  31.309  1.00113.25           C  
ATOM   2472  C   ASN A1155       6.410  -6.700  32.407  1.00113.25           C  
ATOM   2473  O   ASN A1155       6.779  -5.524  32.433  1.00113.25           O  
ATOM   2474  CB  ASN A1155       7.293  -8.997  31.905  1.00113.25           C  
ATOM   2475  CG  ASN A1155       8.670  -8.891  32.530  1.00113.25           C  
ATOM   2476  OD1 ASN A1155       9.221  -7.797  32.603  1.00113.25           O  
ATOM   2477  ND2 ASN A1155       9.235 -10.020  32.968  1.00113.25           N  
ATOM   2478  N   ALA A1156       5.614  -7.227  33.332  1.00102.43           N  
ATOM   2479  CA  ALA A1156       5.184  -6.525  34.531  1.00102.43           C  
ATOM   2480  C   ALA A1156       5.538  -7.370  35.746  1.00102.43           C  
ATOM   2481  O   ALA A1156       4.959  -8.446  35.943  1.00102.43           O  
ATOM   2482  CB  ALA A1156       3.681  -6.276  34.496  1.00102.43           C  
ATOM   2483  N   SER A1157       6.485  -6.899  36.556  1.00 99.84           N  
ATOM   2484  CA  SER A1157       6.742  -7.579  37.818  1.00 99.84           C  
ATOM   2485  C   SER A1157       5.648  -7.223  38.812  1.00 99.84           C  
ATOM   2486  O   SER A1157       5.035  -6.156  38.730  1.00 99.84           O  
ATOM   2487  CB  SER A1157       8.106  -7.214  38.384  1.00 99.84           C  
ATOM   2488  OG  SER A1157       8.096  -5.907  38.917  1.00 99.84           O  
ATOM   2489  N   VAL A1158       5.375  -8.140  39.734  1.00 96.76           N  
ATOM   2490  CA  VAL A1158       4.220  -8.052  40.609  1.00 96.76           C  
ATOM   2491  C   VAL A1158       4.667  -8.210  42.055  1.00 96.76           C  
ATOM   2492  O   VAL A1158       5.820  -8.523  42.343  1.00 96.76           O  
ATOM   2493  CB  VAL A1158       3.166  -9.108  40.256  1.00 96.76           C  
ATOM   2494  CG1 VAL A1158       2.588  -8.845  38.893  1.00 96.76           C  
ATOM   2495  CG2 VAL A1158       3.806 -10.468  40.253  1.00 96.76           C  
ATOM   2496  N   VAL A1159       3.723  -7.995  42.966  1.00 97.05           N  
ATOM   2497  CA  VAL A1159       3.829  -8.420  44.357  1.00 97.05           C  
ATOM   2498  C   VAL A1159       2.736  -9.444  44.591  1.00 97.05           C  
ATOM   2499  O   VAL A1159       1.584  -9.214  44.216  1.00 97.05           O  
ATOM   2500  CB  VAL A1159       3.690  -7.245  45.350  1.00 97.05           C  
ATOM   2501  CG1 VAL A1159       3.237  -7.717  46.725  1.00 97.05           C  
ATOM   2502  CG2 VAL A1159       5.008  -6.590  45.564  1.00 97.05           C  
ATOM   2503  N   ASN A1160       3.091 -10.580  45.189  1.00101.67           N  
ATOM   2504  CA  ASN A1160       2.077 -11.558  45.555  1.00101.67           C  
ATOM   2505  C   ASN A1160       2.164 -11.935  47.026  1.00101.67           C  
ATOM   2506  O   ASN A1160       1.714 -13.018  47.409  1.00101.67           O  
ATOM   2507  CB  ASN A1160       2.199 -12.807  44.687  1.00101.67           C  
ATOM   2508  CG  ASN A1160       2.151 -12.485  43.215  1.00101.67           C  
ATOM   2509  OD1 ASN A1160       3.091 -12.766  42.477  1.00101.67           O  
ATOM   2510  ND2 ASN A1160       1.068 -11.857  42.783  1.00101.67           N  
ATOM   2511  N   ILE A1161       2.719 -11.084  47.847  1.00 97.20           N  
ATOM   2512  CA  ILE A1161       3.006 -11.471  49.217  1.00 97.20           C  
ATOM   2513  C   ILE A1161       1.762 -11.244  50.058  1.00 97.20           C  
ATOM   2514  O   ILE A1161       0.923 -10.393  49.742  1.00 97.20           O  
ATOM   2515  CB  ILE A1161       4.230 -10.710  49.753  1.00 97.20           C  
ATOM   2516  CG1 ILE A1161       4.833 -11.467  50.946  1.00 97.20           C  
ATOM   2517  CG2 ILE A1161       3.873  -9.258  50.073  1.00 97.20           C  
ATOM   2518  CD1 ILE A1161       6.247 -11.070  51.299  1.00 97.20           C  
ATOM   2519  N   GLN A1162       1.592 -12.076  51.075  1.00109.88           N  
ATOM   2520  CA  GLN A1162       0.455 -11.918  51.963  1.00109.88           C  
ATOM   2521  C   GLN A1162       0.815 -12.356  53.377  1.00109.88           C  
ATOM   2522  O   GLN A1162      -0.055 -12.346  54.257  1.00109.88           O  
ATOM   2523  CB  GLN A1162      -0.739 -12.698  51.408  1.00109.88           C  
ATOM   2524  CG  GLN A1162      -2.087 -12.167  51.829  1.00109.88           C  
ATOM   2525  CD  GLN A1162      -3.232 -12.933  51.242  1.00109.88           C  
ATOM   2526  OE1 GLN A1162      -3.039 -13.955  50.589  1.00109.88           O  
ATOM   2527  NE2 GLN A1162      -4.443 -12.431  51.450  1.00109.88           N  
ATOM   2528  N   LYS A1163       2.083 -12.714  53.621  1.00118.38           N  
ATOM   2529  CA  LYS A1163       2.551 -13.035  54.969  1.00118.38           C  
ATOM   2530  C   LYS A1163       2.391 -11.860  55.910  1.00118.38           C  
ATOM   2531  O   LYS A1163       2.212 -12.045  57.119  1.00118.38           O  
ATOM   2532  CB  LYS A1163       4.023 -13.436  54.940  1.00118.38           C  
ATOM   2533  CG  LYS A1163       4.319 -14.749  54.280  1.00118.38           C  
ATOM   2534  CD  LYS A1163       5.802 -15.041  54.370  1.00118.38           C  
ATOM   2535  CE  LYS A1163       6.147 -16.365  53.715  1.00118.38           C  
ATOM   2536  NZ  LYS A1163       7.612 -16.632  53.764  1.00118.38           N  
ATOM   2537  N   GLU A1164       2.474 -10.652  55.366  1.00113.26           N  
ATOM   2538  CA  GLU A1164       2.201  -9.453  56.133  1.00113.26           C  
ATOM   2539  C   GLU A1164       0.768  -9.437  56.621  1.00113.26           C  
ATOM   2540  O   GLU A1164       0.515  -9.145  57.791  1.00113.26           O  
ATOM   2541  CB  GLU A1164       2.507  -8.228  55.277  1.00113.26           C  
ATOM   2542  CG  GLU A1164       3.987  -8.013  55.007  1.00113.26           C  
ATOM   2543  CD  GLU A1164       4.524  -8.874  53.905  1.00113.26           C  
ATOM   2544  OE1 GLU A1164       3.716  -9.592  53.289  1.00113.26           O  
ATOM   2545  OE2 GLU A1164       5.747  -8.854  53.683  1.00113.26           O  
ATOM   2546  N   ILE A1165      -0.174  -9.816  55.754  1.00115.84           N  
ATOM   2547  CA  ILE A1165      -1.578  -9.888  56.141  1.00115.84           C  
ATOM   2548  C   ILE A1165      -1.782 -10.985  57.174  1.00115.84           C  
ATOM   2549  O   ILE A1165      -2.551 -10.818  58.133  1.00115.84           O  
ATOM   2550  CB  ILE A1165      -2.446 -10.125  54.894  1.00115.84           C  
ATOM   2551  CG1 ILE A1165      -2.114  -9.107  53.804  1.00115.84           C  
ATOM   2552  CG2 ILE A1165      -3.918 -10.069  55.246  1.00115.84           C  
ATOM   2553  CD1 ILE A1165      -2.381  -7.707  54.180  1.00115.84           C  
ATOM   2554  N   ASP A1166      -1.043 -12.087  57.026  1.00127.30           N  
ATOM   2555  CA  ASP A1166      -1.152 -13.221  57.935  1.00127.30           C  
ATOM   2556  C   ASP A1166      -0.699 -12.844  59.335  1.00127.30           C  
ATOM   2557  O   ASP A1166      -1.458 -12.974  60.305  1.00127.30           O  
ATOM   2558  CB  ASP A1166      -0.303 -14.374  57.407  1.00127.30           C  
ATOM   2559  CG  ASP A1166      -0.701 -14.797  56.013  1.00127.30           C  
ATOM   2560  OD1 ASP A1166      -1.875 -14.596  55.639  1.00127.30           O  
ATOM   2561  OD2 ASP A1166       0.162 -15.322  55.280  1.00127.30           O  
ATOM   2562  N   ARG A1167       0.533 -12.338  59.449  1.00119.71           N  
ATOM   2563  CA  ARG A1167       1.056 -11.905  60.737  1.00119.71           C  
ATOM   2564  C   ARG A1167       0.301 -10.702  61.265  1.00119.71           C  
ATOM   2565  O   ARG A1167       0.213 -10.520  62.477  1.00119.71           O  
ATOM   2566  CB  ARG A1167       2.553 -11.606  60.628  1.00119.71           C  
ATOM   2567  CG  ARG A1167       3.404 -12.866  60.514  1.00119.71           C  
ATOM   2568  CD  ARG A1167       4.896 -12.590  60.411  1.00119.71           C  
ATOM   2569  NE  ARG A1167       5.248 -12.014  59.117  1.00119.71           N  
ATOM   2570  CZ  ARG A1167       5.786 -10.815  58.963  1.00119.71           C  
ATOM   2571  NH1 ARG A1167       6.047 -10.077  60.025  1.00119.71           N  
ATOM   2572  NH2 ARG A1167       6.073 -10.368  57.754  1.00119.71           N  
ATOM   2573  N   LEU A1168      -0.310  -9.924  60.377  1.00124.16           N  
ATOM   2574  CA  LEU A1168      -1.090  -8.773  60.789  1.00124.16           C  
ATOM   2575  C   LEU A1168      -2.349  -9.207  61.527  1.00124.16           C  
ATOM   2576  O   LEU A1168      -2.623  -8.758  62.647  1.00124.16           O  
ATOM   2577  CB  LEU A1168      -1.412  -7.956  59.546  1.00124.16           C  
ATOM   2578  CG  LEU A1168      -1.788  -6.500  59.714  1.00124.16           C  
ATOM   2579  CD1 LEU A1168      -0.680  -5.810  60.467  1.00124.16           C  
ATOM   2580  CD2 LEU A1168      -1.892  -5.885  58.338  1.00124.16           C  
ATOM   2581  N   ASN A1169      -3.093 -10.134  60.944  1.00123.54           N  
ATOM   2582  CA  ASN A1169      -4.280 -10.617  61.630  1.00123.54           C  
ATOM   2583  C   ASN A1169      -3.950 -11.548  62.790  1.00123.54           C  
ATOM   2584  O   ASN A1169      -4.748 -11.658  63.724  1.00123.54           O  
ATOM   2585  CB  ASN A1169      -5.203 -11.286  60.623  1.00123.54           C  
ATOM   2586  CG  ASN A1169      -5.701 -10.310  59.577  1.00123.54           C  
ATOM   2587  OD1 ASN A1169      -5.362 -10.413  58.401  1.00123.54           O  
ATOM   2588  ND2 ASN A1169      -6.502  -9.346  60.007  1.00123.54           N  
ATOM   2589  N   GLU A1170      -2.770 -12.170  62.801  1.00133.12           N  
ATOM   2590  CA  GLU A1170      -2.394 -12.927  63.992  1.00133.12           C  
ATOM   2591  C   GLU A1170      -2.000 -12.016  65.142  1.00133.12           C  
ATOM   2592  O   GLU A1170      -2.286 -12.326  66.306  1.00133.12           O  
ATOM   2593  CB  GLU A1170      -1.270 -13.905  63.680  1.00133.12           C  
ATOM   2594  CG  GLU A1170      -1.751 -15.058  62.845  1.00133.12           C  
ATOM   2595  CD  GLU A1170      -2.789 -15.894  63.569  1.00133.12           C  
ATOM   2596  OE1 GLU A1170      -2.655 -16.103  64.794  1.00133.12           O  
ATOM   2597  OE2 GLU A1170      -3.765 -16.313  62.913  1.00133.12           O  
ATOM   2598  N   VAL A1171      -1.369 -10.881  64.846  1.00132.52           N  
ATOM   2599  CA  VAL A1171      -1.165  -9.899  65.897  1.00132.52           C  
ATOM   2600  C   VAL A1171      -2.506  -9.326  66.332  1.00132.52           C  
ATOM   2601  O   VAL A1171      -2.697  -9.049  67.515  1.00132.52           O  
ATOM   2602  CB  VAL A1171      -0.154  -8.825  65.444  1.00132.52           C  
ATOM   2603  CG1 VAL A1171      -0.057  -7.690  66.438  1.00132.52           C  
ATOM   2604  CG2 VAL A1171       1.224  -9.437  65.339  1.00132.52           C  
ATOM   2605  N   ALA A1172      -3.478  -9.231  65.418  1.00133.31           N  
ATOM   2606  CA  ALA A1172      -4.827  -8.810  65.805  1.00133.31           C  
ATOM   2607  C   ALA A1172      -5.473  -9.802  66.774  1.00133.31           C  
ATOM   2608  O   ALA A1172      -6.166  -9.400  67.723  1.00133.31           O  
ATOM   2609  CB  ALA A1172      -5.690  -8.632  64.558  1.00133.31           C  
ATOM   2610  N   LYS A1173      -5.222 -11.100  66.562  1.00136.32           N  
ATOM   2611  CA  LYS A1173      -5.595 -12.124  67.537  1.00136.32           C  
ATOM   2612  C   LYS A1173      -4.928 -11.872  68.880  1.00136.32           C  
ATOM   2613  O   LYS A1173      -5.574 -11.932  69.937  1.00136.32           O  
ATOM   2614  CB  LYS A1173      -5.202 -13.508  67.027  1.00136.32           C  
ATOM   2615  CG  LYS A1173      -5.904 -13.938  65.773  1.00136.32           C  
ATOM   2616  CD  LYS A1173      -7.368 -14.172  66.054  1.00136.32           C  
ATOM   2617  CE  LYS A1173      -8.080 -14.720  64.840  1.00136.32           C  
ATOM   2618  NZ  LYS A1173      -9.509 -14.974  65.148  1.00136.32           N  
ATOM   2619  N   ASN A1174      -3.633 -11.566  68.846  1.00134.21           N  
ATOM   2620  CA  ASN A1174      -2.884 -11.317  70.071  1.00134.21           C  
ATOM   2621  C   ASN A1174      -3.382 -10.074  70.794  1.00134.21           C  
ATOM   2622  O   ASN A1174      -3.368 -10.022  72.028  1.00134.21           O  
ATOM   2623  CB  ASN A1174      -1.409 -11.173  69.729  1.00134.21           C  
ATOM   2624  CG  ASN A1174      -0.856 -12.409  69.066  1.00134.21           C  
ATOM   2625  OD1 ASN A1174      -1.212 -13.527  69.430  1.00134.21           O  
ATOM   2626  ND2 ASN A1174       0.010 -12.219  68.078  1.00134.21           N  
ATOM   2627  N   LEU A1175      -3.845  -9.083  70.039  1.00142.33           N  
ATOM   2628  CA  LEU A1175      -4.319  -7.843  70.636  1.00142.33           C  
ATOM   2629  C   LEU A1175      -5.677  -8.041  71.281  1.00142.33           C  
ATOM   2630  O   LEU A1175      -5.947  -7.499  72.359  1.00142.33           O  
ATOM   2631  CB  LEU A1175      -4.382  -6.724  69.597  1.00142.33           C  
ATOM   2632  CG  LEU A1175      -3.055  -6.236  69.008  1.00142.33           C  
ATOM   2633  CD1 LEU A1175      -3.246  -5.004  68.123  1.00142.33           C  
ATOM   2634  CD2 LEU A1175      -1.965  -6.030  70.050  1.00142.33           C  
ATOM   2635  N   ASN A1176      -6.548  -8.825  70.642  1.00149.94           N  
ATOM   2636  CA  ASN A1176      -7.822  -9.118  71.283  1.00149.94           C  
ATOM   2637  C   ASN A1176      -7.656 -10.058  72.464  1.00149.94           C  
ATOM   2638  O   ASN A1176      -8.566 -10.138  73.295  1.00149.94           O  
ATOM   2639  CB  ASN A1176      -8.803  -9.736  70.295  1.00149.94           C  
ATOM   2640  CG  ASN A1176     -10.244  -9.304  70.550  1.00149.94           C  
ATOM   2641  OD1 ASN A1176     -11.091  -9.421  69.664  1.00149.94           O  
ATOM   2642  ND2 ASN A1176     -10.523  -8.796  71.755  1.00149.94           N  
ATOM   2643  N   GLU A1177      -6.531 -10.779  72.542  1.00142.80           N  
ATOM   2644  CA  GLU A1177      -6.276 -11.636  73.696  1.00142.80           C  
ATOM   2645  C   GLU A1177      -6.159 -10.821  74.980  1.00142.80           C  
ATOM   2646  O   GLU A1177      -6.986 -10.951  75.889  1.00142.80           O  
ATOM   2647  CB  GLU A1177      -5.018 -12.477  73.457  1.00142.80           C  
ATOM   2648  CG  GLU A1177      -4.769 -13.566  74.501  1.00142.80           C  
ATOM   2649  CD  GLU A1177      -3.874 -13.113  75.638  1.00142.80           C  
ATOM   2650  OE1 GLU A1177      -2.968 -12.295  75.385  1.00142.80           O  
ATOM   2651  OE2 GLU A1177      -4.092 -13.557  76.783  1.00142.80           O  
ATOM   2652  N   SER A1178      -5.149  -9.963  75.069  1.00133.08           N  
ATOM   2653  CA  SER A1178      -4.875  -9.292  76.337  1.00133.08           C  
ATOM   2654  C   SER A1178      -5.409  -7.867  76.371  1.00133.08           C  
ATOM   2655  O   SER A1178      -5.598  -7.301  77.444  1.00133.08           O  
ATOM   2656  CB  SER A1178      -3.377  -9.285  76.626  1.00133.08           C  
ATOM   2657  OG  SER A1178      -3.124  -8.723  77.896  1.00133.08           O  
TER    2658      SER A1178                                                      
ATOM   2659  N   ALA B 688     -22.869 -11.996 -75.224  1.00 88.88           N  
ATOM   2660  CA  ALA B 688     -23.099 -10.629 -75.665  1.00 88.88           C  
ATOM   2661  C   ALA B 688     -23.281 -10.611 -77.161  1.00 88.88           C  
ATOM   2662  O   ALA B 688     -24.403 -10.765 -77.648  1.00 88.88           O  
ATOM   2663  CB  ALA B 688     -21.952  -9.735 -75.263  1.00 88.88           C  
ATOM   2664  N   TYR B 689     -22.179 -10.314 -77.864  1.00 93.00           N  
ATOM   2665  CA  TYR B 689     -21.970 -10.551 -79.292  1.00 93.00           C  
ATOM   2666  C   TYR B 689     -22.766  -9.599 -80.189  1.00 93.00           C  
ATOM   2667  O   TYR B 689     -22.534  -9.526 -81.400  1.00 93.00           O  
ATOM   2668  CB  TYR B 689     -22.297 -12.016 -79.612  1.00 93.00           C  
ATOM   2669  CG  TYR B 689     -21.934 -12.452 -80.993  1.00 93.00           C  
ATOM   2670  CD1 TYR B 689     -20.621 -12.713 -81.316  1.00 93.00           C  
ATOM   2671  CD2 TYR B 689     -22.897 -12.594 -81.974  1.00 93.00           C  
ATOM   2672  CE1 TYR B 689     -20.270 -13.108 -82.569  1.00 93.00           C  
ATOM   2673  CE2 TYR B 689     -22.553 -12.985 -83.240  1.00 93.00           C  
ATOM   2674  CZ  TYR B 689     -21.234 -13.241 -83.525  1.00 93.00           C  
ATOM   2675  OH  TYR B 689     -20.849 -13.633 -84.775  1.00 93.00           O  
ATOM   2676  N   SER B 690     -23.644  -8.804 -79.601  1.00102.47           N  
ATOM   2677  CA  SER B 690     -24.669  -8.112 -80.356  1.00102.47           C  
ATOM   2678  C   SER B 690     -24.167  -6.785 -80.897  1.00102.47           C  
ATOM   2679  O   SER B 690     -23.350  -6.102 -80.274  1.00102.47           O  
ATOM   2680  CB  SER B 690     -25.895  -7.870 -79.479  1.00102.47           C  
ATOM   2681  OG  SER B 690     -25.580  -6.975 -78.430  1.00102.47           O  
ATOM   2682  N   ASN B 691     -24.683  -6.423 -82.066  1.00108.53           N  
ATOM   2683  CA  ASN B 691     -24.437  -5.101 -82.616  1.00108.53           C  
ATOM   2684  C   ASN B 691     -25.114  -4.029 -81.779  1.00108.53           C  
ATOM   2685  O   ASN B 691     -26.290  -4.138 -81.426  1.00108.53           O  
ATOM   2686  CB  ASN B 691     -24.893  -5.022 -84.071  1.00108.53           C  
ATOM   2687  CG  ASN B 691     -26.267  -5.607 -84.301  1.00108.53           C  
ATOM   2688  OD1 ASN B 691     -26.934  -6.070 -83.380  1.00108.53           O  
ATOM   2689  ND2 ASN B 691     -26.695  -5.588 -85.556  1.00108.53           N  
ATOM   2690  N   ASN B 692     -24.357  -2.991 -81.465  1.00102.42           N  
ATOM   2691  CA  ASN B 692     -24.813  -1.922 -80.600  1.00102.42           C  
ATOM   2692  C   ASN B 692     -24.188  -0.634 -81.105  1.00102.42           C  
ATOM   2693  O   ASN B 692     -23.807  -0.540 -82.272  1.00102.42           O  
ATOM   2694  CB  ASN B 692     -24.485  -2.252 -79.141  1.00102.42           C  
ATOM   2695  CG  ASN B 692     -23.062  -2.676 -78.959  1.00102.42           C  
ATOM   2696  OD1 ASN B 692     -22.277  -2.687 -79.901  1.00102.42           O  
ATOM   2697  ND2 ASN B 692     -22.717  -3.043 -77.740  1.00102.42           N  
ATOM   2698  N   THR B 693     -24.099   0.366 -80.250  1.00103.15           N  
ATOM   2699  CA  THR B 693     -23.717   1.690 -80.702  1.00103.15           C  
ATOM   2700  C   THR B 693     -22.666   2.274 -79.783  1.00103.15           C  
ATOM   2701  O   THR B 693     -22.834   2.282 -78.561  1.00103.15           O  
ATOM   2702  CB  THR B 693     -24.946   2.595 -80.792  1.00103.15           C  
ATOM   2703  OG1 THR B 693     -25.749   2.176 -81.901  1.00103.15           O  
ATOM   2704  CG2 THR B 693     -24.577   4.066 -80.935  1.00103.15           C  
ATOM   2705  N   ILE B 694     -21.575   2.731 -80.383  1.00102.68           N  
ATOM   2706  CA  ILE B 694     -20.514   3.445 -79.695  1.00102.68           C  
ATOM   2707  C   ILE B 694     -20.315   4.769 -80.409  1.00102.68           C  
ATOM   2708  O   ILE B 694     -20.311   4.814 -81.643  1.00102.68           O  
ATOM   2709  CB  ILE B 694     -19.214   2.623 -79.666  1.00102.68           C  
ATOM   2710  CG1 ILE B 694     -19.404   1.385 -78.793  1.00102.68           C  
ATOM   2711  CG2 ILE B 694     -18.049   3.440 -79.155  1.00102.68           C  
ATOM   2712  CD1 ILE B 694     -18.220   0.457 -78.775  1.00102.68           C  
ATOM   2713  N   ALA B 695     -20.212   5.846 -79.636  1.00105.19           N  
ATOM   2714  CA  ALA B 695     -19.763   7.122 -80.168  1.00105.19           C  
ATOM   2715  C   ALA B 695     -18.380   6.979 -80.780  1.00105.19           C  
ATOM   2716  O   ALA B 695     -17.407   6.694 -80.081  1.00105.19           O  
ATOM   2717  CB  ALA B 695     -19.744   8.185 -79.073  1.00105.19           C  
ATOM   2718  N   ILE B 696     -18.296   7.152 -82.088  1.00 96.85           N  
ATOM   2719  CA  ILE B 696     -17.060   6.996 -82.844  1.00 96.85           C  
ATOM   2720  C   ILE B 696     -16.718   8.349 -83.453  1.00 96.85           C  
ATOM   2721  O   ILE B 696     -17.592   8.976 -84.060  1.00 96.85           O  
ATOM   2722  CB  ILE B 696     -17.198   5.911 -83.925  1.00 96.85           C  
ATOM   2723  CG1 ILE B 696     -17.446   4.573 -83.245  1.00 96.85           C  
ATOM   2724  CG2 ILE B 696     -15.969   5.821 -84.782  1.00 96.85           C  
ATOM   2725  CD1 ILE B 696     -17.829   3.488 -84.177  1.00 96.85           C  
ATOM   2726  N   PRO B 697     -15.492   8.840 -83.289  1.00 94.22           N  
ATOM   2727  CA  PRO B 697     -15.218  10.254 -83.551  1.00 94.22           C  
ATOM   2728  C   PRO B 697     -15.243  10.625 -85.020  1.00 94.22           C  
ATOM   2729  O   PRO B 697     -14.992   9.806 -85.903  1.00 94.22           O  
ATOM   2730  CB  PRO B 697     -13.824  10.451 -82.959  1.00 94.22           C  
ATOM   2731  CG  PRO B 697     -13.734   9.403 -81.928  1.00 94.22           C  
ATOM   2732  CD  PRO B 697     -14.421   8.226 -82.498  1.00 94.22           C  
ATOM   2733  N   THR B 698     -15.598  11.883 -85.270  1.00 98.48           N  
ATOM   2734  CA  THR B 698     -15.665  12.412 -86.624  1.00 98.48           C  
ATOM   2735  C   THR B 698     -14.679  13.549 -86.843  1.00 98.48           C  
ATOM   2736  O   THR B 698     -13.811  13.443 -87.712  1.00 98.48           O  
ATOM   2737  CB  THR B 698     -17.092  12.876 -86.910  1.00 98.48           C  
ATOM   2738  OG1 THR B 698     -17.993  11.782 -86.705  1.00 98.48           O  
ATOM   2739  CG2 THR B 698     -17.207  13.366 -88.337  1.00 98.48           C  
ATOM   2740  N   ASN B 699     -14.767  14.624 -86.069  1.00 98.13           N  
ATOM   2741  CA  ASN B 699     -13.834  15.729 -86.196  1.00 98.13           C  
ATOM   2742  C   ASN B 699     -13.278  16.088 -84.830  1.00 98.13           C  
ATOM   2743  O   ASN B 699     -13.978  16.018 -83.818  1.00 98.13           O  
ATOM   2744  CB  ASN B 699     -14.470  16.960 -86.852  1.00 98.13           C  
ATOM   2745  CG  ASN B 699     -14.636  16.800 -88.353  1.00 98.13           C  
ATOM   2746  OD1 ASN B 699     -13.872  16.064 -88.977  1.00 98.13           O  
ATOM   2747  ND2 ASN B 699     -15.613  17.527 -88.938  1.00 98.13           N  
ATOM   2748  N   PHE B 700     -12.010  16.480 -84.822  1.00 94.24           N  
ATOM   2749  CA  PHE B 700     -11.207  16.598 -83.617  1.00 94.24           C  
ATOM   2750  C   PHE B 700     -10.940  18.052 -83.258  1.00 94.24           C  
ATOM   2751  O   PHE B 700     -11.489  18.980 -83.853  1.00 94.24           O  
ATOM   2752  CB  PHE B 700      -9.879  15.863 -83.780  1.00 94.24           C  
ATOM   2753  CG  PHE B 700     -10.016  14.384 -83.857  1.00 94.24           C  
ATOM   2754  CD1 PHE B 700     -10.213  13.641 -82.712  1.00 94.24           C  
ATOM   2755  CD2 PHE B 700      -9.936  13.733 -85.070  1.00 94.24           C  
ATOM   2756  CE1 PHE B 700     -10.342  12.278 -82.772  1.00 94.24           C  
ATOM   2757  CE2 PHE B 700     -10.059  12.367 -85.139  1.00 94.24           C  
ATOM   2758  CZ  PHE B 700     -10.263  11.638 -83.986  1.00 94.24           C  
ATOM   2759  N   SER B 701     -10.072  18.229 -82.263  1.00 95.89           N  
ATOM   2760  CA  SER B 701      -9.563  19.528 -81.844  1.00 95.89           C  
ATOM   2761  C   SER B 701      -8.279  19.311 -81.067  1.00 95.89           C  
ATOM   2762  O   SER B 701      -8.110  18.270 -80.438  1.00 95.89           O  
ATOM   2763  CB  SER B 701     -10.569  20.278 -80.973  1.00 95.89           C  
ATOM   2764  OG  SER B 701     -10.000  21.481 -80.490  1.00 95.89           O  
ATOM   2765  N   ILE B 702      -7.385  20.306 -81.093  1.00 92.08           N  
ATOM   2766  CA  ILE B 702      -6.214  20.246 -80.218  1.00 92.08           C  
ATOM   2767  C   ILE B 702      -6.643  20.353 -78.766  1.00 92.08           C  
ATOM   2768  O   ILE B 702      -7.661  20.960 -78.423  1.00 92.08           O  
ATOM   2769  CB  ILE B 702      -5.181  21.335 -80.545  1.00 92.08           C  
ATOM   2770  CG1 ILE B 702      -5.857  22.692 -80.705  1.00 92.08           C  
ATOM   2771  CG2 ILE B 702      -4.354  20.987 -81.718  1.00 92.08           C  
ATOM   2772  CD1 ILE B 702      -4.892  23.814 -81.023  1.00 92.08           C  
ATOM   2773  N   SER B 703      -5.820  19.781 -77.899  1.00 87.41           N  
ATOM   2774  CA  SER B 703      -6.168  19.670 -76.492  1.00 87.41           C  
ATOM   2775  C   SER B 703      -4.888  19.440 -75.714  1.00 87.41           C  
ATOM   2776  O   SER B 703      -4.300  18.361 -75.814  1.00 87.41           O  
ATOM   2777  CB  SER B 703      -7.126  18.521 -76.280  1.00 87.41           C  
ATOM   2778  OG  SER B 703      -6.480  17.303 -76.605  1.00 87.41           O  
ATOM   2779  N   ILE B 704      -4.454  20.431 -74.954  1.00 84.10           N  
ATOM   2780  CA  ILE B 704      -3.445  20.142 -73.955  1.00 84.10           C  
ATOM   2781  C   ILE B 704      -4.129  19.562 -72.726  1.00 84.10           C  
ATOM   2782  O   ILE B 704      -5.330  19.731 -72.512  1.00 84.10           O  
ATOM   2783  CB  ILE B 704      -2.612  21.377 -73.603  1.00 84.10           C  
ATOM   2784  CG1 ILE B 704      -3.491  22.420 -72.933  1.00 84.10           C  
ATOM   2785  CG2 ILE B 704      -1.981  21.938 -74.851  1.00 84.10           C  
ATOM   2786  CD1 ILE B 704      -2.708  23.501 -72.235  1.00 84.10           C  
ATOM   2787  N   THR B 705      -3.362  18.842 -71.918  1.00 88.94           N  
ATOM   2788  CA  THR B 705      -3.957  18.155 -70.783  1.00 88.94           C  
ATOM   2789  C   THR B 705      -3.471  18.717 -69.458  1.00 88.94           C  
ATOM   2790  O   THR B 705      -4.301  19.067 -68.615  1.00 88.94           O  
ATOM   2791  CB  THR B 705      -3.675  16.658 -70.869  1.00 88.94           C  
ATOM   2792  OG1 THR B 705      -4.104  16.166 -72.145  1.00 88.94           O  
ATOM   2793  CG2 THR B 705      -4.455  15.938 -69.790  1.00 88.94           C  
ATOM   2794  N   THR B 706      -2.153  18.814 -69.263  1.00 89.86           N  
ATOM   2795  CA  THR B 706      -1.508  19.374 -68.072  1.00 89.86           C  
ATOM   2796  C   THR B 706      -1.944  18.637 -66.804  1.00 89.86           C  
ATOM   2797  O   THR B 706      -2.709  19.153 -65.999  1.00 89.86           O  
ATOM   2798  CB  THR B 706      -1.772  20.876 -67.908  1.00 89.86           C  
ATOM   2799  OG1 THR B 706      -3.143  21.085 -67.542  1.00 89.86           O  
ATOM   2800  CG2 THR B 706      -1.512  21.593 -69.197  1.00 89.86           C  
ATOM   2801  N   GLU B 707      -1.476  17.404 -66.663  1.00 88.16           N  
ATOM   2802  CA  GLU B 707      -1.696  16.679 -65.425  1.00 88.16           C  
ATOM   2803  C   GLU B 707      -0.446  16.677 -64.563  1.00 88.16           C  
ATOM   2804  O   GLU B 707       0.668  16.896 -65.037  1.00 88.16           O  
ATOM   2805  CB  GLU B 707      -2.154  15.249 -65.687  1.00 88.16           C  
ATOM   2806  CG  GLU B 707      -3.657  15.099 -65.854  1.00 88.16           C  
ATOM   2807  CD  GLU B 707      -4.413  15.244 -64.535  1.00 88.16           C  
ATOM   2808  OE1 GLU B 707      -3.798  15.062 -63.459  1.00 88.16           O  
ATOM   2809  OE2 GLU B 707      -5.637  15.462 -64.564  1.00 88.16           O  
ATOM   2810  N   VAL B 708      -0.667  16.455 -63.271  1.00 84.73           N  
ATOM   2811  CA  VAL B 708       0.366  16.500 -62.243  1.00 84.73           C  
ATOM   2812  C   VAL B 708       0.307  15.214 -61.437  1.00 84.73           C  
ATOM   2813  O   VAL B 708      -0.763  14.805 -60.977  1.00 84.73           O  
ATOM   2814  CB  VAL B 708       0.185  17.723 -61.318  1.00 84.73           C  
ATOM   2815  CG1 VAL B 708       1.123  17.667 -60.132  1.00 84.73           C  
ATOM   2816  CG2 VAL B 708       0.459  18.980 -62.079  1.00 84.73           C  
ATOM   2817  N   MET B 709       1.459  14.581 -61.249  1.00 77.06           N  
ATOM   2818  CA  MET B 709       1.533  13.355 -60.471  1.00 77.06           C  
ATOM   2819  C   MET B 709       2.738  13.439 -59.545  1.00 77.06           C  
ATOM   2820  O   MET B 709       3.871  13.661 -60.017  1.00 77.06           O  
ATOM   2821  CB  MET B 709       1.550  12.152 -61.419  1.00 77.06           C  
ATOM   2822  CG  MET B 709       2.622  12.136 -62.488  1.00 77.06           C  
ATOM   2823  SD  MET B 709       2.234  10.940 -63.769  1.00 77.06           S  
ATOM   2824  CE  MET B 709       2.232   9.425 -62.824  1.00 77.06           C  
ATOM   2825  N   PRO B 710       2.543  13.366 -58.234  1.00 65.48           N  
ATOM   2826  CA  PRO B 710       3.664  13.553 -57.316  1.00 65.48           C  
ATOM   2827  C   PRO B 710       4.609  12.374 -57.331  1.00 65.48           C  
ATOM   2828  O   PRO B 710       4.225  11.252 -57.654  1.00 65.48           O  
ATOM   2829  CB  PRO B 710       2.982  13.711 -55.957  1.00 65.48           C  
ATOM   2830  CG  PRO B 710       1.650  13.138 -56.130  1.00 65.48           C  
ATOM   2831  CD  PRO B 710       1.257  13.396 -57.532  1.00 65.48           C  
ATOM   2832  N   VAL B 711       5.872  12.645 -57.015  1.00 62.88           N  
ATOM   2833  CA  VAL B 711       6.892  11.603 -57.089  1.00 62.88           C  
ATOM   2834  C   VAL B 711       7.629  11.383 -55.788  1.00 62.88           C  
ATOM   2835  O   VAL B 711       8.206  10.301 -55.593  1.00 62.88           O  
ATOM   2836  CB  VAL B 711       7.900  11.896 -58.219  1.00 62.88           C  
ATOM   2837  CG1 VAL B 711       7.215  11.885 -59.556  1.00 62.88           C  
ATOM   2838  CG2 VAL B 711       8.589  13.216 -57.995  1.00 62.88           C  
ATOM   2839  N   SER B 712       7.662  12.327 -54.864  1.00 70.01           N  
ATOM   2840  CA  SER B 712       8.452  12.167 -53.660  1.00 70.01           C  
ATOM   2841  C   SER B 712       7.621  12.589 -52.468  1.00 70.01           C  
ATOM   2842  O   SER B 712       6.449  12.941 -52.596  1.00 70.01           O  
ATOM   2843  CB  SER B 712       9.744  12.984 -53.732  1.00 70.01           C  
ATOM   2844  OG  SER B 712       9.463  14.372 -53.772  1.00 70.01           O  
ATOM   2845  N   MET B 713       8.239  12.558 -51.295  1.00 74.15           N  
ATOM   2846  CA  MET B 713       7.565  12.978 -50.080  1.00 74.15           C  
ATOM   2847  C   MET B 713       8.484  13.821 -49.215  1.00 74.15           C  
ATOM   2848  O   MET B 713       9.708  13.678 -49.248  1.00 74.15           O  
ATOM   2849  CB  MET B 713       7.061  11.788 -49.273  1.00 74.15           C  
ATOM   2850  CG  MET B 713       5.825  11.169 -49.853  1.00 74.15           C  
ATOM   2851  SD  MET B 713       4.545  12.430 -49.961  1.00 74.15           S  
ATOM   2852  CE  MET B 713       4.211  12.700 -48.226  1.00 74.15           C  
ATOM   2853  N   ALA B 714       7.866  14.707 -48.444  1.00 77.22           N  
ATOM   2854  CA  ALA B 714       8.582  15.458 -47.432  1.00 77.22           C  
ATOM   2855  C   ALA B 714       9.046  14.531 -46.319  1.00 77.22           C  
ATOM   2856  O   ALA B 714       8.385  13.547 -45.985  1.00 77.22           O  
ATOM   2857  CB  ALA B 714       7.687  16.549 -46.857  1.00 77.22           C  
ATOM   2858  N   LYS B 715      10.200  14.848 -45.740  1.00 79.47           N  
ATOM   2859  CA  LYS B 715      10.694  14.060 -44.622  1.00 79.47           C  
ATOM   2860  C   LYS B 715       9.885  14.388 -43.384  1.00 79.47           C  
ATOM   2861  O   LYS B 715      10.277  15.242 -42.586  1.00 79.47           O  
ATOM   2862  CB  LYS B 715      12.175  14.322 -44.373  1.00 79.47           C  
ATOM   2863  CG  LYS B 715      13.061  13.785 -45.468  1.00 79.47           C  
ATOM   2864  CD  LYS B 715      14.531  14.020 -45.192  1.00 79.47           C  
ATOM   2865  CE  LYS B 715      15.373  13.469 -46.329  1.00 79.47           C  
ATOM   2866  NZ  LYS B 715      16.824  13.703 -46.127  1.00 79.47           N  
ATOM   2867  N   THR B 716       8.762  13.696 -43.207  1.00 80.74           N  
ATOM   2868  CA  THR B 716       7.821  13.986 -42.128  1.00 80.74           C  
ATOM   2869  C   THR B 716       8.340  13.416 -40.810  1.00 80.74           C  
ATOM   2870  O   THR B 716       7.795  12.476 -40.231  1.00 80.74           O  
ATOM   2871  CB  THR B 716       6.452  13.427 -42.470  1.00 80.74           C  
ATOM   2872  OG1 THR B 716       6.559  12.012 -42.652  1.00 80.74           O  
ATOM   2873  CG2 THR B 716       5.951  14.044 -43.747  1.00 80.74           C  
ATOM   2874  N   SER B 717       9.415  14.024 -40.327  1.00 80.82           N  
ATOM   2875  CA  SER B 717       9.985  13.640 -39.050  1.00 80.82           C  
ATOM   2876  C   SER B 717       9.083  14.135 -37.937  1.00 80.82           C  
ATOM   2877  O   SER B 717       9.291  15.227 -37.403  1.00 80.82           O  
ATOM   2878  CB  SER B 717      11.388  14.217 -38.899  1.00 80.82           C  
ATOM   2879  OG  SER B 717      11.898  13.975 -37.603  1.00 80.82           O  
ATOM   2880  N   VAL B 718       8.078  13.348 -37.585  1.00 75.66           N  
ATOM   2881  CA  VAL B 718       7.081  13.763 -36.611  1.00 75.66           C  
ATOM   2882  C   VAL B 718       7.563  13.397 -35.218  1.00 75.66           C  
ATOM   2883  O   VAL B 718       7.810  12.222 -34.927  1.00 75.66           O  
ATOM   2884  CB  VAL B 718       5.723  13.125 -36.911  1.00 75.66           C  
ATOM   2885  CG1 VAL B 718       4.728  13.512 -35.849  1.00 75.66           C  
ATOM   2886  CG2 VAL B 718       5.261  13.579 -38.268  1.00 75.66           C  
ATOM   2887  N   ASP B 719       7.707  14.408 -34.365  1.00 78.43           N  
ATOM   2888  CA  ASP B 719       8.046  14.181 -32.969  1.00 78.43           C  
ATOM   2889  C   ASP B 719       6.858  13.560 -32.261  1.00 78.43           C  
ATOM   2890  O   ASP B 719       5.740  14.082 -32.319  1.00 78.43           O  
ATOM   2891  CB  ASP B 719       8.428  15.493 -32.287  1.00 78.43           C  
ATOM   2892  CG  ASP B 719       9.011  15.295 -30.889  1.00 78.43           C  
ATOM   2893  OD1 ASP B 719       9.197  14.144 -30.442  1.00 78.43           O  
ATOM   2894  OD2 ASP B 719       9.274  16.313 -30.219  1.00 78.43           O  
ATOM   2895  N   CYS B 720       7.110  12.450 -31.579  1.00 81.48           N  
ATOM   2896  CA  CYS B 720       6.060  11.839 -30.787  1.00 81.48           C  
ATOM   2897  C   CYS B 720       5.754  12.696 -29.578  1.00 81.48           C  
ATOM   2898  O   CYS B 720       4.590  13.000 -29.312  1.00 81.48           O  
ATOM   2899  CB  CYS B 720       6.488  10.442 -30.383  1.00 81.48           C  
ATOM   2900  SG  CYS B 720       6.938   9.509 -31.833  1.00 81.48           S  
ATOM   2901  N   ASN B 721       6.803  13.203 -28.922  1.00 75.88           N  
ATOM   2902  CA  ASN B 721       6.679  14.091 -27.772  1.00 75.88           C  
ATOM   2903  C   ASN B 721       5.913  15.361 -28.066  1.00 75.88           C  
ATOM   2904  O   ASN B 721       5.552  16.063 -27.129  1.00 75.88           O  
ATOM   2905  CB  ASN B 721       8.051  14.499 -27.258  1.00 75.88           C  
ATOM   2906  CG  ASN B 721       8.738  13.402 -26.514  1.00 75.88           C  
ATOM   2907  OD1 ASN B 721       8.118  12.690 -25.735  1.00 75.88           O  
ATOM   2908  ND2 ASN B 721      10.038  13.263 -26.733  1.00 75.88           N  
ATOM   2909  N   MET B 722       5.736  15.723 -29.327  1.00 79.93           N  
ATOM   2910  CA  MET B 722       4.819  16.805 -29.620  1.00 79.93           C  
ATOM   2911  C   MET B 722       3.457  16.293 -30.036  1.00 79.93           C  
ATOM   2912  O   MET B 722       2.440  16.872 -29.640  1.00 79.93           O  
ATOM   2913  CB  MET B 722       5.394  17.713 -30.702  1.00 79.93           C  
ATOM   2914  CG  MET B 722       6.665  18.398 -30.266  1.00 79.93           C  
ATOM   2915  SD  MET B 722       6.445  19.218 -28.676  1.00 79.93           S  
ATOM   2916  CE  MET B 722       5.256  20.488 -29.095  1.00 79.93           C  
ATOM   2917  N   TYR B 723       3.414  15.214 -30.817  1.00 71.00           N  
ATOM   2918  CA  TYR B 723       2.124  14.727 -31.285  1.00 71.00           C  
ATOM   2919  C   TYR B 723       1.362  14.069 -30.154  1.00 71.00           C  
ATOM   2920  O   TYR B 723       0.157  14.287 -30.001  1.00 71.00           O  
ATOM   2921  CB  TYR B 723       2.298  13.750 -32.440  1.00 71.00           C  
ATOM   2922  CG  TYR B 723       0.996  13.419 -33.130  1.00 71.00           C  
ATOM   2923  CD1 TYR B 723       0.430  14.310 -34.029  1.00 71.00           C  
ATOM   2924  CD2 TYR B 723       0.325  12.233 -32.879  1.00 71.00           C  
ATOM   2925  CE1 TYR B 723      -0.762  14.028 -34.673  1.00 71.00           C  
ATOM   2926  CE2 TYR B 723      -0.876  11.938 -33.518  1.00 71.00           C  
ATOM   2927  CZ  TYR B 723      -1.413  12.844 -34.416  1.00 71.00           C  
ATOM   2928  OH  TYR B 723      -2.604  12.574 -35.063  1.00 71.00           O  
ATOM   2929  N   ILE B 724       2.050  13.271 -29.345  1.00 72.15           N  
ATOM   2930  CA  ILE B 724       1.458  12.784 -28.107  1.00 72.15           C  
ATOM   2931  C   ILE B 724       1.278  13.933 -27.132  1.00 72.15           C  
ATOM   2932  O   ILE B 724       0.155  14.292 -26.766  1.00 72.15           O  
ATOM   2933  CB  ILE B 724       2.329  11.676 -27.499  1.00 72.15           C  
ATOM   2934  CG1 ILE B 724       2.391  10.490 -28.440  1.00 72.15           C  
ATOM   2935  CG2 ILE B 724       1.855  11.291 -26.140  1.00 72.15           C  
ATOM   2936  CD1 ILE B 724       3.511   9.590 -28.104  1.00 72.15           C  
ATOM   2937  N   CYS B 725       2.373  14.579 -26.764  1.00 86.91           N  
ATOM   2938  CA  CYS B 725       2.412  15.384 -25.559  1.00 86.91           C  
ATOM   2939  C   CYS B 725       2.386  16.864 -25.918  1.00 86.91           C  
ATOM   2940  O   CYS B 725       3.092  17.305 -26.825  1.00 86.91           O  
ATOM   2941  CB  CYS B 725       3.666  15.037 -24.767  1.00 86.91           C  
ATOM   2942  SG  CYS B 725       3.590  15.302 -23.035  1.00 86.91           S  
ATOM   2943  N   GLY B 726       1.533  17.626 -25.247  1.00 87.25           N  
ATOM   2944  CA  GLY B 726       1.539  19.056 -25.471  1.00 87.25           C  
ATOM   2945  C   GLY B 726       1.944  19.807 -24.224  1.00 87.25           C  
ATOM   2946  O   GLY B 726       2.672  20.803 -24.278  1.00 87.25           O  
ATOM   2947  N   ASP B 727       1.494  19.287 -23.089  1.00 90.77           N  
ATOM   2948  CA  ASP B 727       1.734  19.874 -21.779  1.00 90.77           C  
ATOM   2949  C   ASP B 727       1.941  18.718 -20.815  1.00 90.77           C  
ATOM   2950  O   ASP B 727       2.215  17.593 -21.243  1.00 90.77           O  
ATOM   2951  CB  ASP B 727       0.581  20.795 -21.361  1.00 90.77           C  
ATOM   2952  CG  ASP B 727       0.643  22.145 -22.039  1.00 90.77           C  
ATOM   2953  OD1 ASP B 727       1.761  22.641 -22.290  1.00 90.77           O  
ATOM   2954  OD2 ASP B 727      -0.429  22.714 -22.330  1.00 90.77           O  
ATOM   2955  N   SER B 728       1.812  19.008 -19.516  1.00 89.88           N  
ATOM   2956  CA  SER B 728       1.916  18.039 -18.428  1.00 89.88           C  
ATOM   2957  C   SER B 728       3.254  17.334 -18.451  1.00 89.88           C  
ATOM   2958  O   SER B 728       3.300  16.173 -18.845  1.00 89.88           O  
ATOM   2959  CB  SER B 728       0.806  16.986 -18.458  1.00 89.88           C  
ATOM   2960  OG  SER B 728       1.006  16.083 -19.522  1.00 89.88           O  
ATOM   2961  N   THR B 729       4.330  18.049 -18.086  1.00 89.56           N  
ATOM   2962  CA  THR B 729       5.716  17.559 -18.083  1.00 89.56           C  
ATOM   2963  C   THR B 729       5.875  16.152 -17.497  1.00 89.56           C  
ATOM   2964  O   THR B 729       6.767  15.403 -17.907  1.00 89.56           O  
ATOM   2965  CB  THR B 729       6.566  18.568 -17.307  1.00 89.56           C  
ATOM   2966  OG1 THR B 729       6.327  19.872 -17.839  1.00 89.56           O  
ATOM   2967  CG2 THR B 729       8.055  18.291 -17.436  1.00 89.56           C  
ATOM   2968  N   GLU B 730       5.002  15.784 -16.556  1.00 83.37           N  
ATOM   2969  CA  GLU B 730       4.676  14.402 -16.215  1.00 83.37           C  
ATOM   2970  C   GLU B 730       4.568  13.445 -17.408  1.00 83.37           C  
ATOM   2971  O   GLU B 730       5.107  12.333 -17.374  1.00 83.37           O  
ATOM   2972  CB  GLU B 730       3.353  14.417 -15.461  1.00 83.37           C  
ATOM   2973  CG  GLU B 730       2.977  13.096 -14.879  1.00 83.37           C  
ATOM   2974  CD  GLU B 730       3.837  12.728 -13.692  1.00 83.37           C  
ATOM   2975  OE1 GLU B 730       4.317  13.648 -13.001  1.00 83.37           O  
ATOM   2976  OE2 GLU B 730       4.039  11.522 -13.446  1.00 83.37           O  
ATOM   2977  N   CYS B 731       3.837  13.840 -18.452  1.00 78.41           N  
ATOM   2978  CA  CYS B 731       3.795  13.040 -19.675  1.00 78.41           C  
ATOM   2979  C   CYS B 731       5.169  12.871 -20.289  1.00 78.41           C  
ATOM   2980  O   CYS B 731       5.513  11.784 -20.762  1.00 78.41           O  
ATOM   2981  CB  CYS B 731       2.846  13.673 -20.682  1.00 78.41           C  
ATOM   2982  SG  CYS B 731       3.289  13.412 -22.364  1.00 78.41           S  
ATOM   2983  N   ALA B 732       5.983  13.919 -20.266  1.00 76.45           N  
ATOM   2984  CA  ALA B 732       7.348  13.750 -20.735  1.00 76.45           C  
ATOM   2985  C   ALA B 732       8.178  12.916 -19.774  1.00 76.45           C  
ATOM   2986  O   ALA B 732       9.151  12.288 -20.199  1.00 76.45           O  
ATOM   2987  CB  ALA B 732       8.009  15.106 -20.962  1.00 76.45           C  
ATOM   2988  N   ASN B 733       7.799  12.865 -18.499  1.00 79.61           N  
ATOM   2989  CA  ASN B 733       8.490  11.984 -17.573  1.00 79.61           C  
ATOM   2990  C   ASN B 733       8.124  10.534 -17.804  1.00 79.61           C  
ATOM   2991  O   ASN B 733       8.900   9.643 -17.451  1.00 79.61           O  
ATOM   2992  CB  ASN B 733       8.173  12.354 -16.126  1.00 79.61           C  
ATOM   2993  CG  ASN B 733       8.651  13.732 -15.757  1.00 79.61           C  
ATOM   2994  OD1 ASN B 733       7.859  14.603 -15.411  1.00 79.61           O  
ATOM   2995  ND2 ASN B 733       9.955  13.943 -15.833  1.00 79.61           N  
ATOM   2996  N   LEU B 734       6.961  10.279 -18.372  1.00 69.60           N  
ATOM   2997  CA  LEU B 734       6.569   8.899 -18.585  1.00 69.60           C  
ATOM   2998  C   LEU B 734       6.931   8.397 -19.966  1.00 69.60           C  
ATOM   2999  O   LEU B 734       7.263   7.220 -20.115  1.00 69.60           O  
ATOM   3000  CB  LEU B 734       5.077   8.751 -18.339  1.00 69.60           C  
ATOM   3001  CG  LEU B 734       4.851   9.059 -16.863  1.00 69.60           C  
ATOM   3002  CD1 LEU B 734       3.392   9.152 -16.531  1.00 69.60           C  
ATOM   3003  CD2 LEU B 734       5.517   7.996 -16.009  1.00 69.60           C  
ATOM   3004  N   LEU B 735       6.917   9.265 -20.972  1.00 66.21           N  
ATOM   3005  CA  LEU B 735       7.323   8.850 -22.304  1.00 66.21           C  
ATOM   3006  C   LEU B 735       8.811   8.608 -22.428  1.00 66.21           C  
ATOM   3007  O   LEU B 735       9.237   8.064 -23.449  1.00 66.21           O  
ATOM   3008  CB  LEU B 735       6.917   9.882 -23.334  1.00 66.21           C  
ATOM   3009  CG  LEU B 735       5.441   9.867 -23.638  1.00 66.21           C  
ATOM   3010  CD1 LEU B 735       5.138  11.002 -24.542  1.00 66.21           C  
ATOM   3011  CD2 LEU B 735       5.165   8.593 -24.339  1.00 66.21           C  
ATOM   3012  N   LEU B 736       9.611   9.035 -21.453  1.00 68.28           N  
ATOM   3013  CA  LEU B 736      10.973   8.534 -21.364  1.00 68.28           C  
ATOM   3014  C   LEU B 736      10.974   7.024 -21.222  1.00 68.28           C  
ATOM   3015  O   LEU B 736      11.713   6.324 -21.920  1.00 68.28           O  
ATOM   3016  CB  LEU B 736      11.683   9.179 -20.185  1.00 68.28           C  
ATOM   3017  CG  LEU B 736      11.995  10.648 -20.403  1.00 68.28           C  
ATOM   3018  CD1 LEU B 736      12.494  11.267 -19.118  1.00 68.28           C  
ATOM   3019  CD2 LEU B 736      13.027  10.769 -21.503  1.00 68.28           C  
ATOM   3020  N   GLN B 737      10.098   6.506 -20.366  1.00 66.48           N  
ATOM   3021  CA  GLN B 737      10.000   5.077 -20.132  1.00 66.48           C  
ATOM   3022  C   GLN B 737       9.415   4.340 -21.317  1.00 66.48           C  
ATOM   3023  O   GLN B 737       9.599   3.127 -21.425  1.00 66.48           O  
ATOM   3024  CB  GLN B 737       9.150   4.838 -18.899  1.00 66.48           C  
ATOM   3025  CG  GLN B 737       9.777   5.397 -17.656  1.00 66.48           C  
ATOM   3026  CD  GLN B 737       8.807   5.470 -16.511  1.00 66.48           C  
ATOM   3027  OE1 GLN B 737       7.619   5.201 -16.676  1.00 66.48           O  
ATOM   3028  NE2 GLN B 737       9.301   5.850 -15.340  1.00 66.48           N  
ATOM   3029  N   TYR B 738       8.714   5.038 -22.205  1.00 63.34           N  
ATOM   3030  CA  TYR B 738       8.185   4.409 -23.408  1.00 63.34           C  
ATOM   3031  C   TYR B 738       9.276   4.360 -24.461  1.00 63.34           C  
ATOM   3032  O   TYR B 738       9.357   5.206 -25.350  1.00 63.34           O  
ATOM   3033  CB  TYR B 738       6.962   5.143 -23.918  1.00 63.34           C  
ATOM   3034  CG  TYR B 738       5.750   4.857 -23.101  1.00 63.34           C  
ATOM   3035  CD1 TYR B 738       5.031   3.701 -23.295  1.00 63.34           C  
ATOM   3036  CD2 TYR B 738       5.328   5.732 -22.129  1.00 63.34           C  
ATOM   3037  CE1 TYR B 738       3.921   3.422 -22.543  1.00 63.34           C  
ATOM   3038  CE2 TYR B 738       4.214   5.465 -21.375  1.00 63.34           C  
ATOM   3039  CZ  TYR B 738       3.518   4.311 -21.589  1.00 63.34           C  
ATOM   3040  OH  TYR B 738       2.409   4.057 -20.830  1.00 63.34           O  
ATOM   3041  N   GLY B 739      10.130   3.353 -24.332  1.00 66.64           N  
ATOM   3042  CA  GLY B 739      11.098   2.818 -25.264  1.00 66.64           C  
ATOM   3043  C   GLY B 739      11.962   3.857 -25.934  1.00 66.64           C  
ATOM   3044  O   GLY B 739      12.230   4.937 -25.409  1.00 66.64           O  
ATOM   3045  N   SER B 740      12.420   3.505 -27.120  1.00 67.28           N  
ATOM   3046  CA  SER B 740      12.976   4.449 -28.066  1.00 67.28           C  
ATOM   3047  C   SER B 740      12.183   4.363 -29.353  1.00 67.28           C  
ATOM   3048  O   SER B 740      12.736   4.398 -30.454  1.00 67.28           O  
ATOM   3049  CB  SER B 740      14.455   4.182 -28.311  1.00 67.28           C  
ATOM   3050  OG  SER B 740      14.977   5.105 -29.249  1.00 67.28           O  
ATOM   3051  N   PHE B 741      10.863   4.226 -29.196  1.00 65.32           N  
ATOM   3052  CA  PHE B 741       9.976   3.912 -30.308  1.00 65.32           C  
ATOM   3053  C   PHE B 741       9.946   5.035 -31.323  1.00 65.32           C  
ATOM   3054  O   PHE B 741       9.811   4.783 -32.522  1.00 65.32           O  
ATOM   3055  CB  PHE B 741       8.558   3.646 -29.792  1.00 65.32           C  
ATOM   3056  CG  PHE B 741       7.815   4.890 -29.403  1.00 65.32           C  
ATOM   3057  CD1 PHE B 741       8.085   5.525 -28.214  1.00 65.32           C  
ATOM   3058  CD2 PHE B 741       6.851   5.428 -30.233  1.00 65.32           C  
ATOM   3059  CE1 PHE B 741       7.427   6.668 -27.860  1.00 65.32           C  
ATOM   3060  CE2 PHE B 741       6.193   6.573 -29.884  1.00 65.32           C  
ATOM   3061  CZ  PHE B 741       6.480   7.192 -28.696  1.00 65.32           C  
ATOM   3062  N   CYS B 742      10.083   6.272 -30.867  1.00 71.52           N  
ATOM   3063  CA  CYS B 742       9.877   7.377 -31.772  1.00 71.52           C  
ATOM   3064  C   CYS B 742      11.077   7.541 -32.667  1.00 71.52           C  
ATOM   3065  O   CYS B 742      10.936   7.977 -33.813  1.00 71.52           O  
ATOM   3066  CB  CYS B 742       9.618   8.651 -30.989  1.00 71.52           C  
ATOM   3067  SG  CYS B 742       8.910   9.929 -32.002  1.00 71.52           S  
ATOM   3068  N   THR B 743      12.241   7.134 -32.165  1.00 73.86           N  
ATOM   3069  CA  THR B 743      13.460   7.175 -32.953  1.00 73.86           C  
ATOM   3070  C   THR B 743      13.345   6.274 -34.167  1.00 73.86           C  
ATOM   3071  O   THR B 743      13.402   6.745 -35.300  1.00 73.86           O  
ATOM   3072  CB  THR B 743      14.650   6.758 -32.105  1.00 73.86           C  
ATOM   3073  OG1 THR B 743      14.733   7.602 -30.952  1.00 73.86           O  
ATOM   3074  CG2 THR B 743      15.911   6.904 -32.918  1.00 73.86           C  
ATOM   3075  N   GLN B 744      13.106   4.984 -33.944  1.00 69.75           N  
ATOM   3076  CA  GLN B 744      12.942   4.042 -35.045  1.00 69.75           C  
ATOM   3077  C   GLN B 744      11.687   4.294 -35.868  1.00 69.75           C  
ATOM   3078  O   GLN B 744      11.658   3.972 -37.066  1.00 69.75           O  
ATOM   3079  CB  GLN B 744      12.953   2.641 -34.474  1.00 69.75           C  
ATOM   3080  CG  GLN B 744      12.086   2.552 -33.285  1.00 69.75           C  
ATOM   3081  CD  GLN B 744      12.256   1.262 -32.589  1.00 69.75           C  
ATOM   3082  OE1 GLN B 744      12.840   0.332 -33.132  1.00 69.75           O  
ATOM   3083  NE2 GLN B 744      11.825   1.209 -31.343  1.00 69.75           N  
ATOM   3084  N   LEU B 745      10.675   4.901 -35.261  1.00 62.14           N  
ATOM   3085  CA  LEU B 745       9.484   5.293 -35.990  1.00 62.14           C  
ATOM   3086  C   LEU B 745       9.824   6.344 -37.035  1.00 62.14           C  
ATOM   3087  O   LEU B 745       9.509   6.204 -38.228  1.00 62.14           O  
ATOM   3088  CB  LEU B 745       8.480   5.829 -34.990  1.00 62.14           C  
ATOM   3089  CG  LEU B 745       7.070   5.956 -35.484  1.00 62.14           C  
ATOM   3090  CD1 LEU B 745       6.545   4.566 -35.637  1.00 62.14           C  
ATOM   3091  CD2 LEU B 745       6.307   6.717 -34.466  1.00 62.14           C  
ATOM   3092  N   ASN B 746      10.536   7.377 -36.614  1.00 64.93           N  
ATOM   3093  CA  ASN B 746      11.014   8.333 -37.585  1.00 64.93           C  
ATOM   3094  C   ASN B 746      12.162   7.796 -38.417  1.00 64.93           C  
ATOM   3095  O   ASN B 746      12.469   8.395 -39.442  1.00 64.93           O  
ATOM   3096  CB  ASN B 746      11.409   9.619 -36.888  1.00 64.93           C  
ATOM   3097  CG  ASN B 746      10.227  10.301 -36.242  1.00 64.93           C  
ATOM   3098  OD1 ASN B 746      10.204  10.517 -35.034  1.00 64.93           O  
ATOM   3099  ND2 ASN B 746       9.218  10.611 -37.042  1.00 64.93           N  
ATOM   3100  N   ARG B 747      12.776   6.675 -38.036  1.00 68.32           N  
ATOM   3101  CA  ARG B 747      13.712   6.023 -38.946  1.00 68.32           C  
ATOM   3102  C   ARG B 747      12.986   5.447 -40.145  1.00 68.32           C  
ATOM   3103  O   ARG B 747      13.462   5.571 -41.276  1.00 68.32           O  
ATOM   3104  CB  ARG B 747      14.505   4.932 -38.241  1.00 68.32           C  
ATOM   3105  CG  ARG B 747      15.540   5.482 -37.305  1.00 68.32           C  
ATOM   3106  CD  ARG B 747      16.302   4.404 -36.572  1.00 68.32           C  
ATOM   3107  NE  ARG B 747      17.172   4.977 -35.552  1.00 68.32           N  
ATOM   3108  CZ  ARG B 747      18.407   5.407 -35.780  1.00 68.32           C  
ATOM   3109  NH1 ARG B 747      19.122   5.912 -34.788  1.00 68.32           N  
ATOM   3110  NH2 ARG B 747      18.927   5.336 -36.999  1.00 68.32           N  
ATOM   3111  N   ALA B 748      11.827   4.829 -39.915  1.00 60.63           N  
ATOM   3112  CA  ALA B 748      10.987   4.384 -41.026  1.00 60.63           C  
ATOM   3113  C   ALA B 748      10.527   5.559 -41.878  1.00 60.63           C  
ATOM   3114  O   ALA B 748      10.662   5.545 -43.113  1.00 60.63           O  
ATOM   3115  CB  ALA B 748       9.786   3.618 -40.495  1.00 60.63           C  
ATOM   3116  N   LEU B 749      10.018   6.606 -41.222  1.00 59.78           N  
ATOM   3117  CA  LEU B 749       9.555   7.787 -41.950  1.00 59.78           C  
ATOM   3118  C   LEU B 749      10.686   8.506 -42.679  1.00 59.78           C  
ATOM   3119  O   LEU B 749      10.456   9.131 -43.717  1.00 59.78           O  
ATOM   3120  CB  LEU B 749       8.860   8.741 -40.991  1.00 59.78           C  
ATOM   3121  CG  LEU B 749       7.606   8.126 -40.397  1.00 59.78           C  
ATOM   3122  CD1 LEU B 749       7.049   9.030 -39.343  1.00 59.78           C  
ATOM   3123  CD2 LEU B 749       6.605   7.915 -41.482  1.00 59.78           C  
ATOM   3124  N   SER B 750      11.906   8.421 -42.162  1.00 63.03           N  
ATOM   3125  CA  SER B 750      13.050   8.973 -42.864  1.00 63.03           C  
ATOM   3126  C   SER B 750      13.429   8.097 -44.035  1.00 63.03           C  
ATOM   3127  O   SER B 750      13.821   8.596 -45.093  1.00 63.03           O  
ATOM   3128  CB  SER B 750      14.235   9.092 -41.917  1.00 63.03           C  
ATOM   3129  OG  SER B 750      14.702   7.805 -41.567  1.00 63.03           O  
ATOM   3130  N   GLY B 751      13.320   6.786 -43.863  1.00 66.32           N  
ATOM   3131  CA  GLY B 751      13.598   5.859 -44.933  1.00 66.32           C  
ATOM   3132  C   GLY B 751      12.605   5.893 -46.064  1.00 66.32           C  
ATOM   3133  O   GLY B 751      12.835   5.230 -47.082  1.00 66.32           O  
ATOM   3134  N   ILE B 752      11.481   6.587 -45.883  1.00 60.48           N  
ATOM   3135  CA  ILE B 752      10.649   6.953 -47.026  1.00 60.48           C  
ATOM   3136  C   ILE B 752      11.455   7.752 -48.044  1.00 60.48           C  
ATOM   3137  O   ILE B 752      11.605   7.346 -49.199  1.00 60.48           O  
ATOM   3138  CB  ILE B 752       9.416   7.741 -46.568  1.00 60.48           C  
ATOM   3139  CG1 ILE B 752       8.496   6.850 -45.750  1.00 60.48           C  
ATOM   3140  CG2 ILE B 752       8.689   8.327 -47.763  1.00 60.48           C  
ATOM   3141  CD1 ILE B 752       7.388   7.606 -45.101  1.00 60.48           C  
ATOM   3142  N   ALA B 753      11.993   8.892 -47.633  1.00 55.15           N  
ATOM   3143  CA  ALA B 753      12.567   9.817 -48.606  1.00 55.15           C  
ATOM   3144  C   ALA B 753      13.967   9.423 -49.035  1.00 55.15           C  
ATOM   3145  O   ALA B 753      14.501   9.984 -49.988  1.00 55.15           O  
ATOM   3146  CB  ALA B 753      12.572  11.215 -48.056  1.00 55.15           C  
ATOM   3147  N   ASN B 901       2.754  -8.821  91.095  1.00120.34           N  
ATOM   3148  CA  ASN B 901       1.345  -8.486  90.964  1.00120.34           C  
ATOM   3149  C   ASN B 901       1.054  -7.880  89.608  1.00120.34           C  
ATOM   3150  O   ASN B 901       0.225  -8.376  88.851  1.00120.34           O  
ATOM   3151  CB  ASN B 901       0.919  -7.507  92.054  1.00120.34           C  
ATOM   3152  CG  ASN B 901       0.931  -8.128  93.426  1.00120.34           C  
ATOM   3153  OD1 ASN B 901       0.536  -9.278  93.601  1.00120.34           O  
ATOM   3154  ND2 ASN B 901       1.378  -7.366  94.415  1.00120.34           N  
ATOM   3155  N   GLN B 902       1.738  -6.779  89.315  1.00115.39           N  
ATOM   3156  CA  GLN B 902       1.400  -5.959  88.169  1.00115.39           C  
ATOM   3157  C   GLN B 902       2.565  -5.724  87.225  1.00115.39           C  
ATOM   3158  O   GLN B 902       2.402  -4.998  86.241  1.00115.39           O  
ATOM   3159  CB  GLN B 902       0.839  -4.617  88.645  1.00115.39           C  
ATOM   3160  CG  GLN B 902      -0.433  -4.784  89.448  1.00115.39           C  
ATOM   3161  CD  GLN B 902      -0.923  -3.496  90.032  1.00115.39           C  
ATOM   3162  OE1 GLN B 902      -0.326  -2.444  89.820  1.00115.39           O  
ATOM   3163  NE2 GLN B 902      -1.996  -3.569  90.807  1.00115.39           N  
ATOM   3164  N   LYS B 903       3.734  -6.319  87.486  1.00133.48           N  
ATOM   3165  CA  LYS B 903       4.779  -6.390  86.467  1.00133.48           C  
ATOM   3166  C   LYS B 903       4.380  -7.298  85.313  1.00133.48           C  
ATOM   3167  O   LYS B 903       5.004  -7.232  84.245  1.00133.48           O  
ATOM   3168  CB  LYS B 903       6.100  -6.884  87.067  1.00133.48           C  
ATOM   3169  CG  LYS B 903       6.808  -5.902  87.989  1.00133.48           C  
ATOM   3170  CD  LYS B 903       8.142  -6.472  88.466  1.00133.48           C  
ATOM   3171  CE  LYS B 903       8.867  -5.511  89.399  1.00133.48           C  
ATOM   3172  NZ  LYS B 903      10.166  -6.062  89.876  1.00133.48           N  
ATOM   3173  N   GLN B 904       3.397  -8.180  85.545  1.00132.56           N  
ATOM   3174  CA  GLN B 904       2.701  -8.908  84.489  1.00132.56           C  
ATOM   3175  C   GLN B 904       2.238  -7.966  83.393  1.00132.56           C  
ATOM   3176  O   GLN B 904       2.418  -8.237  82.204  1.00132.56           O  
ATOM   3177  CB  GLN B 904       1.497  -9.627  85.093  1.00132.56           C  
ATOM   3178  CG  GLN B 904       1.849 -10.607  86.185  1.00132.56           C  
ATOM   3179  CD  GLN B 904       0.622 -11.140  86.884  1.00132.56           C  
ATOM   3180  OE1 GLN B 904      -0.497 -10.726  86.588  1.00132.56           O  
ATOM   3181  NE2 GLN B 904       0.823 -12.052  87.827  1.00132.56           N  
ATOM   3182  N   ILE B 905       1.667  -6.833  83.799  1.00125.36           N  
ATOM   3183  CA  ILE B 905       1.193  -5.824  82.862  1.00125.36           C  
ATOM   3184  C   ILE B 905       2.354  -5.244  82.070  1.00125.36           C  
ATOM   3185  O   ILE B 905       2.301  -5.163  80.840  1.00125.36           O  
ATOM   3186  CB  ILE B 905       0.437  -4.732  83.631  1.00125.36           C  
ATOM   3187  CG1 ILE B 905      -0.695  -5.378  84.426  1.00125.36           C  
ATOM   3188  CG2 ILE B 905      -0.070  -3.668  82.689  1.00125.36           C  
ATOM   3189  CD1 ILE B 905      -1.265  -4.502  85.499  1.00125.36           C  
ATOM   3190  N   ALA B 906       3.440  -4.887  82.765  1.00135.46           N  
ATOM   3191  CA  ALA B 906       4.586  -4.248  82.119  1.00135.46           C  
ATOM   3192  C   ALA B 906       5.226  -5.167  81.092  1.00135.46           C  
ATOM   3193  O   ALA B 906       5.388  -4.792  79.928  1.00135.46           O  
ATOM   3194  CB  ALA B 906       5.616  -3.829  83.166  1.00135.46           C  
ATOM   3195  N   ASN B 907       5.498  -6.409  81.482  1.00142.21           N  
ATOM   3196  CA  ASN B 907       6.170  -7.332  80.577  1.00142.21           C  
ATOM   3197  C   ASN B 907       5.239  -7.831  79.477  1.00142.21           C  
ATOM   3198  O   ASN B 907       5.663  -7.964  78.326  1.00142.21           O  
ATOM   3199  CB  ASN B 907       6.749  -8.497  81.370  1.00142.21           C  
ATOM   3200  CG  ASN B 907       7.895  -8.071  82.260  1.00142.21           C  
ATOM   3201  OD1 ASN B 907       8.746  -7.279  81.855  1.00142.21           O  
ATOM   3202  ND2 ASN B 907       7.918  -8.583  83.485  1.00142.21           N  
ATOM   3203  N   GLN B 908       3.964  -8.081  79.797  1.00134.92           N  
ATOM   3204  CA  GLN B 908       3.028  -8.594  78.803  1.00134.92           C  
ATOM   3205  C   GLN B 908       2.701  -7.543  77.758  1.00134.92           C  
ATOM   3206  O   GLN B 908       2.717  -7.816  76.552  1.00134.92           O  
ATOM   3207  CB  GLN B 908       1.752  -9.073  79.488  1.00134.92           C  
ATOM   3208  CG  GLN B 908       0.715  -9.589  78.516  1.00134.92           C  
ATOM   3209  CD  GLN B 908       1.245 -10.722  77.666  1.00134.92           C  
ATOM   3210  OE1 GLN B 908       1.541 -10.542  76.485  1.00134.92           O  
ATOM   3211  NE2 GLN B 908       1.379 -11.897  78.265  1.00134.92           N  
ATOM   3212  N   PHE B 909       2.419  -6.328  78.191  1.00133.57           N  
ATOM   3213  CA  PHE B 909       2.151  -5.317  77.200  1.00133.57           C  
ATOM   3214  C   PHE B 909       3.424  -4.786  76.570  1.00133.57           C  
ATOM   3215  O   PHE B 909       3.353  -4.261  75.467  1.00133.57           O  
ATOM   3216  CB  PHE B 909       1.304  -4.219  77.827  1.00133.57           C  
ATOM   3217  CG  PHE B 909      -0.096  -4.676  78.152  1.00133.57           C  
ATOM   3218  CD1 PHE B 909      -1.077  -4.668  77.182  1.00133.57           C  
ATOM   3219  CD2 PHE B 909      -0.417  -5.159  79.413  1.00133.57           C  
ATOM   3220  CE1 PHE B 909      -2.361  -5.102  77.476  1.00133.57           C  
ATOM   3221  CE2 PHE B 909      -1.690  -5.593  79.716  1.00133.57           C  
ATOM   3222  CZ  PHE B 909      -2.665  -5.563  78.748  1.00133.57           C  
ATOM   3223  N   ASN B 910       4.593  -5.016  77.173  1.00138.20           N  
ATOM   3224  CA  ASN B 910       5.843  -4.771  76.464  1.00138.20           C  
ATOM   3225  C   ASN B 910       6.041  -5.796  75.350  1.00138.20           C  
ATOM   3226  O   ASN B 910       6.533  -5.456  74.264  1.00138.20           O  
ATOM   3227  CB  ASN B 910       6.999  -4.808  77.462  1.00138.20           C  
ATOM   3228  CG  ASN B 910       8.269  -4.200  76.919  1.00138.20           C  
ATOM   3229  OD1 ASN B 910       8.317  -3.726  75.788  1.00138.20           O  
ATOM   3230  ND2 ASN B 910       9.310  -4.196  77.739  1.00138.20           N  
ATOM   3231  N   LYS B 911       5.655  -7.054  75.605  1.00138.17           N  
ATOM   3232  CA  LYS B 911       5.595  -8.058  74.546  1.00138.17           C  
ATOM   3233  C   LYS B 911       4.652  -7.627  73.439  1.00138.17           C  
ATOM   3234  O   LYS B 911       4.979  -7.746  72.256  1.00138.17           O  
ATOM   3235  CB  LYS B 911       5.129  -9.406  75.092  1.00138.17           C  
ATOM   3236  CG  LYS B 911       6.111 -10.162  75.938  1.00138.17           C  
ATOM   3237  CD  LYS B 911       5.516 -11.511  76.311  1.00138.17           C  
ATOM   3238  CE  LYS B 911       6.472 -12.340  77.155  1.00138.17           C  
ATOM   3239  NZ  LYS B 911       5.893 -13.665  77.515  1.00138.17           N  
ATOM   3240  N   ALA B 912       3.481  -7.118  73.816  1.00137.35           N  
ATOM   3241  CA  ALA B 912       2.500  -6.681  72.829  1.00137.35           C  
ATOM   3242  C   ALA B 912       3.007  -5.483  72.037  1.00137.35           C  
ATOM   3243  O   ALA B 912       2.734  -5.353  70.839  1.00137.35           O  
ATOM   3244  CB  ALA B 912       1.188  -6.347  73.529  1.00137.35           C  
ATOM   3245  N   ILE B 913       3.770  -4.613  72.687  1.00137.38           N  
ATOM   3246  CA  ILE B 913       4.359  -3.478  71.996  1.00137.38           C  
ATOM   3247  C   ILE B 913       5.436  -3.940  71.024  1.00137.38           C  
ATOM   3248  O   ILE B 913       5.551  -3.415  69.910  1.00137.38           O  
ATOM   3249  CB  ILE B 913       4.870  -2.460  73.033  1.00137.38           C  
ATOM   3250  CG1 ILE B 913       3.691  -1.687  73.638  1.00137.38           C  
ATOM   3251  CG2 ILE B 913       5.931  -1.544  72.485  1.00137.38           C  
ATOM   3252  CD1 ILE B 913       2.838  -0.975  72.632  1.00137.38           C  
ATOM   3253  N   SER B 914       6.192  -4.974  71.382  1.00129.35           N  
ATOM   3254  CA  SER B 914       7.120  -5.486  70.383  1.00129.35           C  
ATOM   3255  C   SER B 914       6.405  -6.288  69.301  1.00129.35           C  
ATOM   3256  O   SER B 914       6.939  -6.439  68.201  1.00129.35           O  
ATOM   3257  CB  SER B 914       8.211  -6.325  71.026  1.00129.35           C  
ATOM   3258  OG  SER B 914       9.160  -6.695  70.042  1.00129.35           O  
ATOM   3259  N   GLN B 915       5.205  -6.788  69.581  1.00123.84           N  
ATOM   3260  CA  GLN B 915       4.382  -7.353  68.518  1.00123.84           C  
ATOM   3261  C   GLN B 915       3.934  -6.269  67.547  1.00123.84           C  
ATOM   3262  O   GLN B 915       3.887  -6.494  66.336  1.00123.84           O  
ATOM   3263  CB  GLN B 915       3.180  -8.076  69.116  1.00123.84           C  
ATOM   3264  CG  GLN B 915       3.539  -9.335  69.857  1.00123.84           C  
ATOM   3265  CD  GLN B 915       2.410  -9.833  70.723  1.00123.84           C  
ATOM   3266  OE1 GLN B 915       1.358  -9.207  70.808  1.00123.84           O  
ATOM   3267  NE2 GLN B 915       2.634 -10.948  71.402  1.00123.84           N  
ATOM   3268  N   ILE B 916       3.618  -5.079  68.063  1.00124.98           N  
ATOM   3269  CA  ILE B 916       3.311  -3.943  67.192  1.00124.98           C  
ATOM   3270  C   ILE B 916       4.560  -3.499  66.436  1.00124.98           C  
ATOM   3271  O   ILE B 916       4.479  -3.037  65.293  1.00124.98           O  
ATOM   3272  CB  ILE B 916       2.694  -2.797  68.016  1.00124.98           C  
ATOM   3273  CG1 ILE B 916       1.427  -3.273  68.707  1.00124.98           C  
ATOM   3274  CG2 ILE B 916       2.290  -1.626  67.147  1.00124.98           C  
ATOM   3275  CD1 ILE B 916       0.886  -2.275  69.686  1.00124.98           C  
ATOM   3276  N   GLN B 917       5.730  -3.651  67.057  1.00127.42           N  
ATOM   3277  CA  GLN B 917       6.998  -3.411  66.374  1.00127.42           C  
ATOM   3278  C   GLN B 917       7.198  -4.367  65.208  1.00127.42           C  
ATOM   3279  O   GLN B 917       7.601  -3.948  64.111  1.00127.42           O  
ATOM   3280  CB  GLN B 917       8.142  -3.567  67.365  1.00127.42           C  
ATOM   3281  CG  GLN B 917       9.498  -3.498  66.749  1.00127.42           C  
ATOM   3282  CD  GLN B 917      10.561  -3.884  67.724  1.00127.42           C  
ATOM   3283  OE1 GLN B 917      10.266  -4.262  68.857  1.00127.42           O  
ATOM   3284  NE2 GLN B 917      11.814  -3.816  67.289  1.00127.42           N  
ATOM   3285  N   GLU B 918       6.942  -5.656  65.450  1.00125.33           N  
ATOM   3286  CA  GLU B 918       6.868  -6.654  64.388  1.00125.33           C  
ATOM   3287  C   GLU B 918       5.886  -6.239  63.307  1.00125.33           C  
ATOM   3288  O   GLU B 918       6.190  -6.324  62.114  1.00125.33           O  
ATOM   3289  CB  GLU B 918       6.462  -8.004  64.980  1.00125.33           C  
ATOM   3290  CG  GLU B 918       6.246  -9.112  63.957  1.00125.33           C  
ATOM   3291  CD  GLU B 918       7.521  -9.536  63.253  1.00125.33           C  
ATOM   3292  OE1 GLU B 918       8.608  -9.408  63.851  1.00125.33           O  
ATOM   3293  OE2 GLU B 918       7.440  -9.997  62.096  1.00125.33           O  
ATOM   3294  N   SER B 919       4.733  -5.719  63.720  1.00122.51           N  
ATOM   3295  CA  SER B 919       3.678  -5.345  62.790  1.00122.51           C  
ATOM   3296  C   SER B 919       4.082  -4.171  61.921  1.00122.51           C  
ATOM   3297  O   SER B 919       3.776  -4.138  60.729  1.00122.51           O  
ATOM   3298  CB  SER B 919       2.425  -5.005  63.576  1.00122.51           C  
ATOM   3299  OG  SER B 919       2.057  -6.125  64.348  1.00122.51           O  
ATOM   3300  N   LEU B 920       4.771  -3.203  62.485  1.00117.13           N  
ATOM   3301  CA  LEU B 920       5.069  -2.042  61.676  1.00117.13           C  
ATOM   3302  C   LEU B 920       6.328  -2.207  60.852  1.00117.13           C  
ATOM   3303  O   LEU B 920       6.398  -1.649  59.758  1.00117.13           O  
ATOM   3304  CB  LEU B 920       5.128  -0.800  62.548  1.00117.13           C  
ATOM   3305  CG  LEU B 920       3.697  -0.555  63.035  1.00117.13           C  
ATOM   3306  CD1 LEU B 920       3.618   0.653  63.936  1.00117.13           C  
ATOM   3307  CD2 LEU B 920       2.697  -0.419  61.881  1.00117.13           C  
ATOM   3308  N   THR B 921       7.293  -3.005  61.303  1.00113.03           N  
ATOM   3309  CA  THR B 921       8.373  -3.378  60.398  1.00113.03           C  
ATOM   3310  C   THR B 921       7.843  -4.264  59.276  1.00113.03           C  
ATOM   3311  O   THR B 921       8.262  -4.143  58.117  1.00113.03           O  
ATOM   3312  CB  THR B 921       9.476  -4.072  61.181  1.00113.03           C  
ATOM   3313  OG1 THR B 921       9.892  -3.215  62.250  1.00113.03           O  
ATOM   3314  CG2 THR B 921      10.667  -4.340  60.289  1.00113.03           C  
ATOM   3315  N   THR B 922       6.874  -5.115  59.607  1.00109.13           N  
ATOM   3316  CA  THR B 922       6.136  -5.900  58.631  1.00109.13           C  
ATOM   3317  C   THR B 922       5.418  -5.010  57.621  1.00109.13           C  
ATOM   3318  O   THR B 922       5.430  -5.276  56.411  1.00109.13           O  
ATOM   3319  CB  THR B 922       5.159  -6.761  59.427  1.00109.13           C  
ATOM   3320  OG1 THR B 922       5.887  -7.657  60.273  1.00109.13           O  
ATOM   3321  CG2 THR B 922       4.256  -7.519  58.575  1.00109.13           C  
ATOM   3322  N   THR B 923       4.830  -3.923  58.105  1.00104.37           N  
ATOM   3323  CA  THR B 923       4.160  -2.970  57.235  1.00104.37           C  
ATOM   3324  C   THR B 923       5.159  -2.236  56.358  1.00104.37           C  
ATOM   3325  O   THR B 923       4.878  -1.957  55.186  1.00104.37           O  
ATOM   3326  CB  THR B 923       3.361  -1.995  58.087  1.00104.37           C  
ATOM   3327  OG1 THR B 923       2.498  -2.745  58.944  1.00104.37           O  
ATOM   3328  CG2 THR B 923       2.509  -1.101  57.222  1.00104.37           C  
ATOM   3329  N   SER B 924       6.338  -1.937  56.906  1.00106.26           N  
ATOM   3330  CA  SER B 924       7.405  -1.353  56.105  1.00106.26           C  
ATOM   3331  C   SER B 924       7.847  -2.297  55.006  1.00106.26           C  
ATOM   3332  O   SER B 924       8.138  -1.852  53.892  1.00106.26           O  
ATOM   3333  CB  SER B 924       8.601  -0.997  56.978  1.00106.26           C  
ATOM   3334  OG  SER B 924       9.244  -2.164  57.443  1.00106.26           O  
ATOM   3335  N   THR B 925       7.861  -3.598  55.300  1.00105.00           N  
ATOM   3336  CA  THR B 925       8.192  -4.604  54.297  1.00105.00           C  
ATOM   3337  C   THR B 925       7.181  -4.587  53.164  1.00105.00           C  
ATOM   3338  O   THR B 925       7.549  -4.520  51.980  1.00105.00           O  
ATOM   3339  CB  THR B 925       8.227  -5.988  54.943  1.00105.00           C  
ATOM   3340  OG1 THR B 925       9.100  -5.962  56.076  1.00105.00           O  
ATOM   3341  CG2 THR B 925       8.715  -7.033  53.957  1.00105.00           C  
ATOM   3342  N   ALA B 926       5.899  -4.609  53.529  1.00 99.28           N  
ATOM   3343  CA  ALA B 926       4.827  -4.628  52.543  1.00 99.28           C  
ATOM   3344  C   ALA B 926       4.845  -3.387  51.676  1.00 99.28           C  
ATOM   3345  O   ALA B 926       4.757  -3.476  50.448  1.00 99.28           O  
ATOM   3346  CB  ALA B 926       3.483  -4.725  53.247  1.00 99.28           C  
ATOM   3347  N   LEU B 927       5.013  -2.232  52.289  1.00 93.00           N  
ATOM   3348  CA  LEU B 927       4.918  -1.018  51.512  1.00 93.00           C  
ATOM   3349  C   LEU B 927       6.185  -0.737  50.729  1.00 93.00           C  
ATOM   3350  O   LEU B 927       6.115  -0.087  49.689  1.00 93.00           O  
ATOM   3351  CB  LEU B 927       4.548   0.135  52.429  1.00 93.00           C  
ATOM   3352  CG  LEU B 927       3.142  -0.152  52.949  1.00 93.00           C  
ATOM   3353  CD1 LEU B 927       2.715   0.842  53.997  1.00 93.00           C  
ATOM   3354  CD2 LEU B 927       2.177  -0.134  51.797  1.00 93.00           C  
ATOM   3355  N   GLY B 928       7.337  -1.246  51.162  1.00 92.86           N  
ATOM   3356  CA  GLY B 928       8.511  -1.161  50.314  1.00 92.86           C  
ATOM   3357  C   GLY B 928       8.382  -2.034  49.083  1.00 92.86           C  
ATOM   3358  O   GLY B 928       8.764  -1.625  47.977  1.00 92.86           O  
ATOM   3359  N   LYS B 929       7.833  -3.245  49.260  1.00 90.47           N  
ATOM   3360  CA  LYS B 929       7.528  -4.109  48.122  1.00 90.47           C  
ATOM   3361  C   LYS B 929       6.547  -3.441  47.175  1.00 90.47           C  
ATOM   3362  O   LYS B 929       6.717  -3.483  45.949  1.00 90.47           O  
ATOM   3363  CB  LYS B 929       6.962  -5.443  48.601  1.00 90.47           C  
ATOM   3364  CG  LYS B 929       7.960  -6.327  49.283  1.00 90.47           C  
ATOM   3365  CD  LYS B 929       7.334  -7.645  49.617  1.00 90.47           C  
ATOM   3366  CE  LYS B 929       7.102  -8.426  48.342  1.00 90.47           C  
ATOM   3367  NZ  LYS B 929       8.373  -8.852  47.706  1.00 90.47           N  
ATOM   3368  N   LEU B 930       5.523  -2.799  47.740  1.00 86.73           N  
ATOM   3369  CA  LEU B 930       4.572  -2.076  46.914  1.00 86.73           C  
ATOM   3370  C   LEU B 930       5.223  -0.899  46.224  1.00 86.73           C  
ATOM   3371  O   LEU B 930       4.897  -0.613  45.073  1.00 86.73           O  
ATOM   3372  CB  LEU B 930       3.380  -1.600  47.728  1.00 86.73           C  
ATOM   3373  CG  LEU B 930       2.401  -2.691  48.113  1.00 86.73           C  
ATOM   3374  CD1 LEU B 930       1.206  -2.059  48.780  1.00 86.73           C  
ATOM   3375  CD2 LEU B 930       1.987  -3.475  46.893  1.00 86.73           C  
ATOM   3376  N   GLN B 931       6.158  -0.231  46.897  1.00 94.13           N  
ATOM   3377  CA  GLN B 931       6.834   0.911  46.300  1.00 94.13           C  
ATOM   3378  C   GLN B 931       7.606   0.490  45.070  1.00 94.13           C  
ATOM   3379  O   GLN B 931       7.400   1.031  43.977  1.00 94.13           O  
ATOM   3380  CB  GLN B 931       7.782   1.549  47.305  1.00 94.13           C  
ATOM   3381  CG  GLN B 931       8.502   2.747  46.732  1.00 94.13           C  
ATOM   3382  CD  GLN B 931       9.509   3.336  47.686  1.00 94.13           C  
ATOM   3383  OE1 GLN B 931       9.752   2.791  48.761  1.00 94.13           O  
ATOM   3384  NE2 GLN B 931      10.096   4.464  47.306  1.00 94.13           N  
ATOM   3385  N   ASP B 932       8.417  -0.550  45.216  1.00 94.57           N  
ATOM   3386  CA  ASP B 932       9.257  -0.980  44.112  1.00 94.57           C  
ATOM   3387  C   ASP B 932       8.431  -1.582  42.986  1.00 94.57           C  
ATOM   3388  O   ASP B 932       8.714  -1.338  41.814  1.00 94.57           O  
ATOM   3389  CB  ASP B 932      10.299  -1.969  44.617  1.00 94.57           C  
ATOM   3390  CG  ASP B 932      11.313  -1.318  45.532  1.00 94.57           C  
ATOM   3391  OD1 ASP B 932      11.597  -0.117  45.341  1.00 94.57           O  
ATOM   3392  OD2 ASP B 932      11.811  -1.996  46.454  1.00 94.57           O  
ATOM   3393  N   VAL B 933       7.362  -2.302  43.308  1.00 89.22           N  
ATOM   3394  CA  VAL B 933       6.623  -2.966  42.243  1.00 89.22           C  
ATOM   3395  C   VAL B 933       5.674  -2.019  41.526  1.00 89.22           C  
ATOM   3396  O   VAL B 933       5.568  -2.067  40.295  1.00 89.22           O  
ATOM   3397  CB  VAL B 933       5.932  -4.208  42.813  1.00 89.22           C  
ATOM   3398  CG1 VAL B 933       4.712  -4.596  42.020  1.00 89.22           C  
ATOM   3399  CG2 VAL B 933       6.934  -5.334  42.734  1.00 89.22           C  
ATOM   3400  N   VAL B 934       4.985  -1.142  42.260  1.00 89.33           N  
ATOM   3401  CA  VAL B 934       4.158  -0.122  41.624  1.00 89.33           C  
ATOM   3402  C   VAL B 934       5.017   0.807  40.779  1.00 89.33           C  
ATOM   3403  O   VAL B 934       4.663   1.139  39.639  1.00 89.33           O  
ATOM   3404  CB  VAL B 934       3.354   0.641  42.690  1.00 89.33           C  
ATOM   3405  CG1 VAL B 934       2.702   1.870  42.101  1.00 89.33           C  
ATOM   3406  CG2 VAL B 934       2.284  -0.261  43.236  1.00 89.33           C  
ATOM   3407  N   ASN B 935       6.210   1.143  41.267  1.00 92.12           N  
ATOM   3408  CA  ASN B 935       7.098   1.924  40.435  1.00 92.12           C  
ATOM   3409  C   ASN B 935       7.671   1.125  39.282  1.00 92.12           C  
ATOM   3410  O   ASN B 935       7.932   1.705  38.234  1.00 92.12           O  
ATOM   3411  CB  ASN B 935       8.204   2.502  41.288  1.00 92.12           C  
ATOM   3412  CG  ASN B 935       7.689   3.553  42.215  1.00 92.12           C  
ATOM   3413  OD1 ASN B 935       6.836   4.352  41.840  1.00 92.12           O  
ATOM   3414  ND2 ASN B 935       8.181   3.554  43.442  1.00 92.12           N  
ATOM   3415  N   GLN B 936       7.815  -0.191  39.416  1.00 96.53           N  
ATOM   3416  CA  GLN B 936       8.313  -0.974  38.294  1.00 96.53           C  
ATOM   3417  C   GLN B 936       7.262  -1.075  37.210  1.00 96.53           C  
ATOM   3418  O   GLN B 936       7.578  -1.033  36.020  1.00 96.53           O  
ATOM   3419  CB  GLN B 936       8.733  -2.371  38.742  1.00 96.53           C  
ATOM   3420  CG  GLN B 936       9.611  -3.110  37.710  1.00 96.53           C  
ATOM   3421  CD  GLN B 936       8.826  -3.873  36.644  1.00 96.53           C  
ATOM   3422  OE1 GLN B 936       7.704  -4.309  36.882  1.00 96.53           O  
ATOM   3423  NE2 GLN B 936       9.421  -4.032  35.465  1.00 96.53           N  
ATOM   3424  N   ASN B 937       6.011  -1.249  37.606  1.00 94.06           N  
ATOM   3425  CA  ASN B 937       4.947  -1.287  36.625  1.00 94.06           C  
ATOM   3426  C   ASN B 937       4.745   0.072  35.990  1.00 94.06           C  
ATOM   3427  O   ASN B 937       4.421   0.146  34.804  1.00 94.06           O  
ATOM   3428  CB  ASN B 937       3.659  -1.784  37.270  1.00 94.06           C  
ATOM   3429  CG  ASN B 937       3.712  -3.257  37.604  1.00 94.06           C  
ATOM   3430  OD1 ASN B 937       4.238  -4.053  36.836  1.00 94.06           O  
ATOM   3431  ND2 ASN B 937       3.165  -3.628  38.751  1.00 94.06           N  
ATOM   3432  N   ALA B 938       5.041   1.146  36.718  1.00 94.35           N  
ATOM   3433  CA  ALA B 938       5.069   2.452  36.082  1.00 94.35           C  
ATOM   3434  C   ALA B 938       6.255   2.595  35.138  1.00 94.35           C  
ATOM   3435  O   ALA B 938       6.139   3.272  34.117  1.00 94.35           O  
ATOM   3436  CB  ALA B 938       5.093   3.550  37.137  1.00 94.35           C  
ATOM   3437  N   GLN B 939       7.395   1.981  35.460  1.00 99.76           N  
ATOM   3438  CA  GLN B 939       8.535   2.011  34.547  1.00 99.76           C  
ATOM   3439  C   GLN B 939       8.236   1.250  33.269  1.00 99.76           C  
ATOM   3440  O   GLN B 939       8.607   1.686  32.173  1.00 99.76           O  
ATOM   3441  CB  GLN B 939       9.778   1.433  35.215  1.00 99.76           C  
ATOM   3442  CG  GLN B 939      10.374   2.332  36.247  1.00 99.76           C  
ATOM   3443  CD  GLN B 939      10.828   3.627  35.643  1.00 99.76           C  
ATOM   3444  OE1 GLN B 939      11.389   3.652  34.549  1.00 99.76           O  
ATOM   3445  NE2 GLN B 939      10.570   4.722  36.338  1.00 99.76           N  
ATOM   3446  N   ALA B 940       7.555   0.116  33.396  1.00 97.02           N  
ATOM   3447  CA  ALA B 940       7.091  -0.612  32.224  1.00 97.02           C  
ATOM   3448  C   ALA B 940       6.078   0.211  31.449  1.00 97.02           C  
ATOM   3449  O   ALA B 940       6.037   0.163  30.214  1.00 97.02           O  
ATOM   3450  CB  ALA B 940       6.489  -1.950  32.643  1.00 97.02           C  
ATOM   3451  N   LEU B 941       5.277   0.996  32.163  1.00 93.14           N  
ATOM   3452  CA  LEU B 941       4.313   1.866  31.511  1.00 93.14           C  
ATOM   3453  C   LEU B 941       5.008   2.962  30.718  1.00 93.14           C  
ATOM   3454  O   LEU B 941       4.615   3.266  29.589  1.00 93.14           O  
ATOM   3455  CB  LEU B 941       3.370   2.455  32.552  1.00 93.14           C  
ATOM   3456  CG  LEU B 941       2.236   3.262  31.953  1.00 93.14           C  
ATOM   3457  CD1 LEU B 941       1.476   2.363  31.048  1.00 93.14           C  
ATOM   3458  CD2 LEU B 941       1.330   3.731  33.043  1.00 93.14           C  
ATOM   3459  N   ASN B 942       6.050   3.557  31.293  1.00 93.91           N  
ATOM   3460  CA  ASN B 942       6.814   4.567  30.572  1.00 93.91           C  
ATOM   3461  C   ASN B 942       7.528   3.960  29.383  1.00 93.91           C  
ATOM   3462  O   ASN B 942       7.657   4.603  28.334  1.00 93.91           O  
ATOM   3463  CB  ASN B 942       7.834   5.233  31.483  1.00 93.91           C  
ATOM   3464  CG  ASN B 942       7.202   5.912  32.650  1.00 93.91           C  
ATOM   3465  OD1 ASN B 942       7.576   5.677  33.797  1.00 93.91           O  
ATOM   3466  ND2 ASN B 942       6.191   6.727  32.378  1.00 93.91           N  
ATOM   3467  N   THR B 943       8.000   2.724  29.541  1.00 98.32           N  
ATOM   3468  CA  THR B 943       8.664   2.013  28.459  1.00 98.32           C  
ATOM   3469  C   THR B 943       7.725   1.837  27.278  1.00 98.32           C  
ATOM   3470  O   THR B 943       8.056   2.201  26.140  1.00 98.32           O  
ATOM   3471  CB  THR B 943       9.133   0.654  28.967  1.00 98.32           C  
ATOM   3472  OG1 THR B 943       9.899   0.837  30.162  1.00 98.32           O  
ATOM   3473  CG2 THR B 943       9.987  -0.028  27.924  1.00 98.32           C  
ATOM   3474  N   LEU B 944       6.531   1.316  27.559  1.00 92.87           N  
ATOM   3475  CA  LEU B 944       5.510   1.149  26.540  1.00 92.87           C  
ATOM   3476  C   LEU B 944       5.121   2.462  25.913  1.00 92.87           C  
ATOM   3477  O   LEU B 944       5.067   2.556  24.692  1.00 92.87           O  
ATOM   3478  CB  LEU B 944       4.280   0.517  27.137  1.00 92.87           C  
ATOM   3479  CG  LEU B 944       4.514  -0.933  27.432  1.00 92.87           C  
ATOM   3480  CD1 LEU B 944       3.332  -1.390  28.188  1.00 92.87           C  
ATOM   3481  CD2 LEU B 944       4.589  -1.630  26.115  1.00 92.87           C  
ATOM   3482  N   VAL B 945       4.908   3.491  26.729  1.00 92.24           N  
ATOM   3483  CA  VAL B 945       4.431   4.771  26.223  1.00 92.24           C  
ATOM   3484  C   VAL B 945       5.444   5.409  25.284  1.00 92.24           C  
ATOM   3485  O   VAL B 945       5.113   5.714  24.131  1.00 92.24           O  
ATOM   3486  CB  VAL B 945       4.079   5.681  27.405  1.00 92.24           C  
ATOM   3487  CG1 VAL B 945       4.072   7.111  26.986  1.00 92.24           C  
ATOM   3488  CG2 VAL B 945       2.712   5.329  27.885  1.00 92.24           C  
ATOM   3489  N   LYS B 946       6.704   5.513  25.715  1.00 94.07           N  
ATOM   3490  CA  LYS B 946       7.734   6.141  24.897  1.00 94.07           C  
ATOM   3491  C   LYS B 946       8.012   5.324  23.642  1.00 94.07           C  
ATOM   3492  O   LYS B 946       7.891   5.810  22.506  1.00 94.07           O  
ATOM   3493  CB  LYS B 946       9.010   6.306  25.721  1.00 94.07           C  
ATOM   3494  CG  LYS B 946      10.131   6.989  24.975  1.00 94.07           C  
ATOM   3495  CD  LYS B 946      11.340   7.186  25.861  1.00 94.07           C  
ATOM   3496  CE  LYS B 946      12.474   7.830  25.087  1.00 94.07           C  
ATOM   3497  NZ  LYS B 946      13.675   8.044  25.938  1.00 94.07           N  
ATOM   3498  N   GLN B 947       8.336   4.055  23.827  1.00 95.46           N  
ATOM   3499  CA  GLN B 947       8.791   3.278  22.698  1.00 95.46           C  
ATOM   3500  C   GLN B 947       7.635   2.867  21.797  1.00 95.46           C  
ATOM   3501  O   GLN B 947       7.830   2.639  20.601  1.00 95.46           O  
ATOM   3502  CB  GLN B 947       9.592   2.123  23.273  1.00 95.46           C  
ATOM   3503  CG  GLN B 947      10.722   2.684  24.138  1.00 95.46           C  
ATOM   3504  CD  GLN B 947      11.560   1.635  24.830  1.00 95.46           C  
ATOM   3505  OE1 GLN B 947      11.316   0.435  24.696  1.00 95.46           O  
ATOM   3506  NE2 GLN B 947      12.551   2.087  25.595  1.00 95.46           N  
ATOM   3507  N   LEU B 948       6.418   2.889  22.301  1.00 85.60           N  
ATOM   3508  CA  LEU B 948       5.284   2.539  21.486  1.00 85.60           C  
ATOM   3509  C   LEU B 948       4.746   3.755  20.773  1.00 85.60           C  
ATOM   3510  O   LEU B 948       4.128   3.626  19.712  1.00 85.60           O  
ATOM   3511  CB  LEU B 948       4.242   1.886  22.377  1.00 85.60           C  
ATOM   3512  CG  LEU B 948       3.230   0.951  21.771  1.00 85.60           C  
ATOM   3513  CD1 LEU B 948       3.009  -0.142  22.778  1.00 85.60           C  
ATOM   3514  CD2 LEU B 948       1.981   1.710  21.563  1.00 85.60           C  
ATOM   3515  N   SER B 949       5.044   4.944  21.292  1.00 88.46           N  
ATOM   3516  CA  SER B 949       4.941   6.122  20.452  1.00 88.46           C  
ATOM   3517  C   SER B 949       5.915   6.043  19.297  1.00 88.46           C  
ATOM   3518  O   SER B 949       5.592   6.472  18.188  1.00 88.46           O  
ATOM   3519  CB  SER B 949       5.250   7.376  21.249  1.00 88.46           C  
ATOM   3520  OG  SER B 949       5.045   8.528  20.460  1.00 88.46           O  
ATOM   3521  N   SER B 950       7.109   5.504  19.547  1.00 86.14           N  
ATOM   3522  CA  SER B 950       8.076   5.368  18.462  1.00 86.14           C  
ATOM   3523  C   SER B 950       7.601   4.359  17.420  1.00 86.14           C  
ATOM   3524  O   SER B 950       7.817   4.557  16.217  1.00 86.14           O  
ATOM   3525  CB  SER B 950       9.438   4.986  19.028  1.00 86.14           C  
ATOM   3526  OG  SER B 950       9.910   5.998  19.900  1.00 86.14           O  
ATOM   3527  N   ASN B 951       6.933   3.287  17.866  1.00 83.85           N  
ATOM   3528  CA  ASN B 951       6.264   2.383  16.926  1.00 83.85           C  
ATOM   3529  C   ASN B 951       5.177   3.089  16.125  1.00 83.85           C  
ATOM   3530  O   ASN B 951       5.056   2.860  14.915  1.00 83.85           O  
ATOM   3531  CB  ASN B 951       5.650   1.183  17.634  1.00 83.85           C  
ATOM   3532  CG  ASN B 951       6.633   0.092  17.888  1.00 83.85           C  
ATOM   3533  OD1 ASN B 951       7.549  -0.121  17.109  1.00 83.85           O  
ATOM   3534  ND2 ASN B 951       6.407  -0.663  18.941  1.00 83.85           N  
ATOM   3535  N   PHE B 952       4.363   3.926  16.781  1.00 85.80           N  
ATOM   3536  CA  PHE B 952       3.370   4.693  16.037  1.00 85.80           C  
ATOM   3537  C   PHE B 952       4.017   5.624  15.031  1.00 85.80           C  
ATOM   3538  O   PHE B 952       3.503   5.792  13.922  1.00 85.80           O  
ATOM   3539  CB  PHE B 952       2.477   5.512  16.949  1.00 85.80           C  
ATOM   3540  CG  PHE B 952       1.434   4.724  17.615  1.00 85.80           C  
ATOM   3541  CD1 PHE B 952       0.547   3.989  16.860  1.00 85.80           C  
ATOM   3542  CD2 PHE B 952       1.239   4.822  18.977  1.00 85.80           C  
ATOM   3543  CE1 PHE B 952      -0.452   3.269  17.458  1.00 85.80           C  
ATOM   3544  CE2 PHE B 952       0.225   4.120  19.585  1.00 85.80           C  
ATOM   3545  CZ  PHE B 952      -0.616   3.334  18.821  1.00 85.80           C  
ATOM   3546  N   GLY B 953       5.153   6.217  15.392  1.00 80.74           N  
ATOM   3547  CA  GLY B 953       5.826   7.125  14.481  1.00 80.74           C  
ATOM   3548  C   GLY B 953       6.370   6.414  13.261  1.00 80.74           C  
ATOM   3549  O   GLY B 953       6.197   6.883  12.128  1.00 80.74           O  
ATOM   3550  N   ALA B 954       6.978   5.245  13.473  1.00 78.71           N  
ATOM   3551  CA  ALA B 954       7.506   4.462  12.362  1.00 78.71           C  
ATOM   3552  C   ALA B 954       6.392   3.972  11.454  1.00 78.71           C  
ATOM   3553  O   ALA B 954       6.465   4.137  10.230  1.00 78.71           O  
ATOM   3554  CB  ALA B 954       8.311   3.281  12.888  1.00 78.71           C  
ATOM   3555  N   ILE B 955       5.339   3.402  12.041  1.00 78.00           N  
ATOM   3556  CA  ILE B 955       4.247   2.859  11.248  1.00 78.00           C  
ATOM   3557  C   ILE B 955       3.495   3.960  10.524  1.00 78.00           C  
ATOM   3558  O   ILE B 955       3.127   3.798   9.359  1.00 78.00           O  
ATOM   3559  CB  ILE B 955       3.336   2.027  12.158  1.00 78.00           C  
ATOM   3560  CG1 ILE B 955       4.082   0.782  12.619  1.00 78.00           C  
ATOM   3561  CG2 ILE B 955       2.084   1.609  11.453  1.00 78.00           C  
ATOM   3562  CD1 ILE B 955       3.391   0.055  13.731  1.00 78.00           C  
ATOM   3563  N   SER B 956       3.345   5.123  11.150  1.00 76.54           N  
ATOM   3564  CA  SER B 956       2.645   6.222  10.512  1.00 76.54           C  
ATOM   3565  C   SER B 956       3.444   6.815   9.362  1.00 76.54           C  
ATOM   3566  O   SER B 956       2.863   7.143   8.321  1.00 76.54           O  
ATOM   3567  CB  SER B 956       2.332   7.291  11.550  1.00 76.54           C  
ATOM   3568  OG  SER B 956       1.663   8.378  10.947  1.00 76.54           O  
ATOM   3569  N   SER B 957       4.769   6.929   9.512  1.00 75.67           N  
ATOM   3570  CA  SER B 957       5.588   7.427   8.410  1.00 75.67           C  
ATOM   3571  C   SER B 957       5.605   6.444   7.247  1.00 75.67           C  
ATOM   3572  O   SER B 957       5.509   6.850   6.078  1.00 75.67           O  
ATOM   3573  CB  SER B 957       7.008   7.695   8.893  1.00 75.67           C  
ATOM   3574  OG  SER B 957       7.651   6.481   9.225  1.00 75.67           O  
ATOM   3575  N   VAL B 958       5.688   5.148   7.554  1.00 65.92           N  
ATOM   3576  CA  VAL B 958       5.649   4.136   6.507  1.00 65.92           C  
ATOM   3577  C   VAL B 958       4.298   4.136   5.819  1.00 65.92           C  
ATOM   3578  O   VAL B 958       4.212   4.036   4.593  1.00 65.92           O  
ATOM   3579  CB  VAL B 958       5.991   2.757   7.092  1.00 65.92           C  
ATOM   3580  CG1 VAL B 958       5.764   1.689   6.079  1.00 65.92           C  
ATOM   3581  CG2 VAL B 958       7.439   2.727   7.489  1.00 65.92           C  
ATOM   3582  N   LEU B 959       3.234   4.316   6.587  1.00 64.26           N  
ATOM   3583  CA  LEU B 959       1.898   4.306   6.022  1.00 64.26           C  
ATOM   3584  C   LEU B 959       1.664   5.515   5.136  1.00 64.26           C  
ATOM   3585  O   LEU B 959       1.017   5.404   4.090  1.00 64.26           O  
ATOM   3586  CB  LEU B 959       0.884   4.242   7.153  1.00 64.26           C  
ATOM   3587  CG  LEU B 959      -0.614   4.195   6.904  1.00 64.26           C  
ATOM   3588  CD1 LEU B 959      -1.234   3.289   7.929  1.00 64.26           C  
ATOM   3589  CD2 LEU B 959      -1.185   5.577   7.085  1.00 64.26           C  
ATOM   3590  N   ASN B 960       2.204   6.667   5.519  1.00 68.11           N  
ATOM   3591  CA  ASN B 960       2.097   7.828   4.649  1.00 68.11           C  
ATOM   3592  C   ASN B 960       2.889   7.644   3.369  1.00 68.11           C  
ATOM   3593  O   ASN B 960       2.440   8.072   2.304  1.00 68.11           O  
ATOM   3594  CB  ASN B 960       2.566   9.076   5.379  1.00 68.11           C  
ATOM   3595  CG  ASN B 960       1.562   9.557   6.387  1.00 68.11           C  
ATOM   3596  OD1 ASN B 960       0.361   9.578   6.115  1.00 68.11           O  
ATOM   3597  ND2 ASN B 960       2.040   9.952   7.561  1.00 68.11           N  
ATOM   3598  N   ASP B 961       4.037   6.977   3.441  1.00 67.48           N  
ATOM   3599  CA  ASP B 961       4.808   6.753   2.225  1.00 67.48           C  
ATOM   3600  C   ASP B 961       4.150   5.718   1.320  1.00 67.48           C  
ATOM   3601  O   ASP B 961       4.233   5.832   0.089  1.00 67.48           O  
ATOM   3602  CB  ASP B 961       6.217   6.333   2.603  1.00 67.48           C  
ATOM   3603  CG  ASP B 961       6.953   7.426   3.330  1.00 67.48           C  
ATOM   3604  OD1 ASP B 961       6.691   8.606   3.028  1.00 67.48           O  
ATOM   3605  OD2 ASP B 961       7.764   7.114   4.225  1.00 67.48           O  
ATOM   3606  N   ILE B 962       3.506   4.712   1.918  1.00 64.68           N  
ATOM   3607  CA  ILE B 962       2.661   3.776   1.178  1.00 64.68           C  
ATOM   3608  C   ILE B 962       1.563   4.520   0.438  1.00 64.68           C  
ATOM   3609  O   ILE B 962       1.345   4.297  -0.758  1.00 64.68           O  
ATOM   3610  CB  ILE B 962       2.070   2.719   2.127  1.00 64.68           C  
ATOM   3611  CG1 ILE B 962       3.145   1.752   2.591  1.00 64.68           C  
ATOM   3612  CG2 ILE B 962       0.940   1.967   1.468  1.00 64.68           C  
ATOM   3613  CD1 ILE B 962       3.737   0.982   1.480  1.00 64.68           C  
ATOM   3614  N   LEU B 963       0.865   5.417   1.143  1.00 66.10           N  
ATOM   3615  CA  LEU B 963      -0.150   6.258   0.516  1.00 66.10           C  
ATOM   3616  C   LEU B 963       0.423   7.097  -0.610  1.00 66.10           C  
ATOM   3617  O   LEU B 963      -0.183   7.197  -1.682  1.00 66.10           O  
ATOM   3618  CB  LEU B 963      -0.780   7.166   1.556  1.00 66.10           C  
ATOM   3619  CG  LEU B 963      -1.831   6.511   2.421  1.00 66.10           C  
ATOM   3620  CD1 LEU B 963      -2.102   7.371   3.626  1.00 66.10           C  
ATOM   3621  CD2 LEU B 963      -3.069   6.423   1.576  1.00 66.10           C  
ATOM   3622  N   SER B 964       1.612   7.653  -0.401  1.00 64.07           N  
ATOM   3623  CA  SER B 964       2.237   8.515  -1.393  1.00 64.07           C  
ATOM   3624  C   SER B 964       2.523   7.753  -2.673  1.00 64.07           C  
ATOM   3625  O   SER B 964       2.081   8.139  -3.763  1.00 64.07           O  
ATOM   3626  CB  SER B 964       3.526   9.089  -0.821  1.00 64.07           C  
ATOM   3627  OG  SER B 964       3.256   9.838   0.344  1.00 64.07           O  
ATOM   3628  N   ARG B 965       3.212   6.633  -2.549  1.00 63.33           N  
ATOM   3629  CA  ARG B 965       3.606   5.933  -3.750  1.00 63.33           C  
ATOM   3630  C   ARG B 965       2.456   5.173  -4.370  1.00 63.33           C  
ATOM   3631  O   ARG B 965       2.446   4.991  -5.590  1.00 63.33           O  
ATOM   3632  CB  ARG B 965       4.786   5.042  -3.437  1.00 63.33           C  
ATOM   3633  CG  ARG B 965       5.942   5.920  -3.084  1.00 63.33           C  
ATOM   3634  CD  ARG B 965       7.214   5.179  -2.837  1.00 63.33           C  
ATOM   3635  NE  ARG B 965       8.251   6.104  -2.386  1.00 63.33           N  
ATOM   3636  CZ  ARG B 965       9.042   6.803  -3.197  1.00 63.33           C  
ATOM   3637  NH1 ARG B 965       8.928   6.685  -4.513  1.00 63.33           N  
ATOM   3638  NH2 ARG B 965       9.953   7.621  -2.690  1.00 63.33           N  
ATOM   3639  N   LEU B 966       1.449   4.816  -3.579  1.00 60.96           N  
ATOM   3640  CA  LEU B 966       0.218   4.295  -4.144  1.00 60.96           C  
ATOM   3641  C   LEU B 966      -0.459   5.336  -5.014  1.00 60.96           C  
ATOM   3642  O   LEU B 966      -0.959   5.022  -6.100  1.00 60.96           O  
ATOM   3643  CB  LEU B 966      -0.718   3.872  -3.025  1.00 60.96           C  
ATOM   3644  CG  LEU B 966      -1.995   3.254  -3.554  1.00 60.96           C  
ATOM   3645  CD1 LEU B 966      -1.663   1.893  -4.115  1.00 60.96           C  
ATOM   3646  CD2 LEU B 966      -3.071   3.202  -2.498  1.00 60.96           C  
ATOM   3647  N   ASP B 967      -0.456   6.588  -4.570  1.00 65.03           N  
ATOM   3648  CA  ASP B 967      -1.104   7.616  -5.364  1.00 65.03           C  
ATOM   3649  C   ASP B 967      -0.295   7.961  -6.603  1.00 65.03           C  
ATOM   3650  O   ASP B 967      -0.880   8.303  -7.640  1.00 65.03           O  
ATOM   3651  CB  ASP B 967      -1.348   8.830  -4.494  1.00 65.03           C  
ATOM   3652  CG  ASP B 967      -2.322   8.531  -3.395  1.00 65.03           C  
ATOM   3653  OD1 ASP B 967      -3.177   7.650  -3.611  1.00 65.03           O  
ATOM   3654  OD2 ASP B 967      -2.233   9.147  -2.316  1.00 65.03           O  
ATOM   3655  N   LYS B 968       1.037   7.845  -6.523  1.00 61.59           N  
ATOM   3656  CA  LYS B 968       1.860   7.955  -7.728  1.00 61.59           C  
ATOM   3657  C   LYS B 968       1.511   6.866  -8.726  1.00 61.59           C  
ATOM   3658  O   LYS B 968       1.416   7.127  -9.932  1.00 61.59           O  
ATOM   3659  CB  LYS B 968       3.341   7.864  -7.388  1.00 61.59           C  
ATOM   3660  CG  LYS B 968       3.886   9.021  -6.623  1.00 61.59           C  
ATOM   3661  CD  LYS B 968       5.352   8.791  -6.344  1.00 61.59           C  
ATOM   3662  CE  LYS B 968       5.921   9.880  -5.455  1.00 61.59           C  
ATOM   3663  NZ  LYS B 968       7.351   9.634  -5.118  1.00 61.59           N  
ATOM   3664  N   VAL B 969       1.296   5.645  -8.228  1.00 61.68           N  
ATOM   3665  CA  VAL B 969       0.906   4.531  -9.083  1.00 61.68           C  
ATOM   3666  C   VAL B 969      -0.450   4.785  -9.725  1.00 61.68           C  
ATOM   3667  O   VAL B 969      -0.606   4.603 -10.934  1.00 61.68           O  
ATOM   3668  CB  VAL B 969       0.920   3.222  -8.280  1.00 61.68           C  
ATOM   3669  CG1 VAL B 969       0.243   2.118  -9.050  1.00 61.68           C  
ATOM   3670  CG2 VAL B 969       2.340   2.815  -8.000  1.00 61.68           C  
ATOM   3671  N   GLU B 970      -1.425   5.246  -8.939  1.00 69.43           N  
ATOM   3672  CA  GLU B 970      -2.762   5.544  -9.453  1.00 69.43           C  
ATOM   3673  C   GLU B 970      -2.720   6.591 -10.554  1.00 69.43           C  
ATOM   3674  O   GLU B 970      -3.266   6.388 -11.654  1.00 69.43           O  
ATOM   3675  CB  GLU B 970      -3.653   6.041  -8.321  1.00 69.43           C  
ATOM   3676  CG  GLU B 970      -5.025   6.505  -8.793  1.00 69.43           C  
ATOM   3677  CD  GLU B 970      -5.885   7.106  -7.679  1.00 69.43           C  
ATOM   3678  OE1 GLU B 970      -5.426   7.160  -6.520  1.00 69.43           O  
ATOM   3679  OE2 GLU B 970      -7.018   7.545  -7.966  1.00 69.43           O  
ATOM   3680  N   ALA B 971      -2.026   7.696 -10.282  1.00 67.33           N  
ATOM   3681  CA  ALA B 971      -1.941   8.803 -11.221  1.00 67.33           C  
ATOM   3682  C   ALA B 971      -1.255   8.382 -12.510  1.00 67.33           C  
ATOM   3683  O   ALA B 971      -1.824   8.511 -13.603  1.00 67.33           O  
ATOM   3684  CB  ALA B 971      -1.192   9.961 -10.572  1.00 67.33           C  
ATOM   3685  N   GLU B 972      -0.053   7.814 -12.395  1.00 68.93           N  
ATOM   3686  CA  GLU B 972       0.692   7.465 -13.587  1.00 68.93           C  
ATOM   3687  C   GLU B 972       0.065   6.318 -14.352  1.00 68.93           C  
ATOM   3688  O   GLU B 972       0.151   6.321 -15.572  1.00 68.93           O  
ATOM   3689  CB  GLU B 972       2.134   7.128 -13.237  1.00 68.93           C  
ATOM   3690  CG  GLU B 972       2.909   8.327 -12.744  1.00 68.93           C  
ATOM   3691  CD  GLU B 972       4.376   8.030 -12.568  1.00 68.93           C  
ATOM   3692  OE1 GLU B 972       4.761   6.856 -12.738  1.00 68.93           O  
ATOM   3693  OE2 GLU B 972       5.147   8.967 -12.269  1.00 68.93           O  
ATOM   3694  N   VAL B 973      -0.648   5.410 -13.687  1.00 63.52           N  
ATOM   3695  CA  VAL B 973      -1.353   4.342 -14.384  1.00 63.52           C  
ATOM   3696  C   VAL B 973      -2.486   4.890 -15.246  1.00 63.52           C  
ATOM   3697  O   VAL B 973      -2.648   4.477 -16.406  1.00 63.52           O  
ATOM   3698  CB  VAL B 973      -1.821   3.311 -13.346  1.00 63.52           C  
ATOM   3699  CG1 VAL B 973      -3.075   2.608 -13.755  1.00 63.52           C  
ATOM   3700  CG2 VAL B 973      -0.741   2.274 -13.186  1.00 63.52           C  
ATOM   3701  N   GLN B 974      -3.257   5.851 -14.716  1.00 64.44           N  
ATOM   3702  CA  GLN B 974      -4.275   6.509 -15.539  1.00 64.44           C  
ATOM   3703  C   GLN B 974      -3.650   7.250 -16.715  1.00 64.44           C  
ATOM   3704  O   GLN B 974      -4.164   7.204 -17.852  1.00 64.44           O  
ATOM   3705  CB  GLN B 974      -5.093   7.461 -14.681  1.00 64.44           C  
ATOM   3706  CG  GLN B 974      -6.036   6.756 -13.760  1.00 64.44           C  
ATOM   3707  CD  GLN B 974      -6.731   7.696 -12.818  1.00 64.44           C  
ATOM   3708  OE1 GLN B 974      -6.381   8.866 -12.720  1.00 64.44           O  
ATOM   3709  NE2 GLN B 974      -7.742   7.195 -12.128  1.00 64.44           N  
ATOM   3710  N   ILE B 975      -2.500   7.880 -16.471  1.00 65.39           N  
ATOM   3711  CA  ILE B 975      -1.772   8.545 -17.544  1.00 65.39           C  
ATOM   3712  C   ILE B 975      -1.330   7.538 -18.591  1.00 65.39           C  
ATOM   3713  O   ILE B 975      -1.353   7.819 -19.786  1.00 65.39           O  
ATOM   3714  CB  ILE B 975      -0.582   9.320 -16.964  1.00 65.39           C  
ATOM   3715  CG1 ILE B 975      -1.093  10.417 -16.053  1.00 65.39           C  
ATOM   3716  CG2 ILE B 975       0.189  10.006 -18.038  1.00 65.39           C  
ATOM   3717  CD1 ILE B 975      -0.030  11.022 -15.218  1.00 65.39           C  
ATOM   3718  N   ASP B 976      -0.991   6.335 -18.163  1.00 66.06           N  
ATOM   3719  CA  ASP B 976      -0.510   5.332 -19.093  1.00 66.06           C  
ATOM   3720  C   ASP B 976      -1.616   4.780 -19.960  1.00 66.06           C  
ATOM   3721  O   ASP B 976      -1.360   4.429 -21.117  1.00 66.06           O  
ATOM   3722  CB  ASP B 976       0.159   4.224 -18.323  1.00 66.06           C  
ATOM   3723  CG  ASP B 976       1.422   4.689 -17.700  1.00 66.06           C  
ATOM   3724  OD1 ASP B 976       2.060   5.580 -18.294  1.00 66.06           O  
ATOM   3725  OD2 ASP B 976       1.789   4.189 -16.620  1.00 66.06           O  
ATOM   3726  N   ARG B 977      -2.834   4.704 -19.427  1.00 67.68           N  
ATOM   3727  CA  ARG B 977      -3.986   4.407 -20.276  1.00 67.68           C  
ATOM   3728  C   ARG B 977      -4.095   5.429 -21.382  1.00 67.68           C  
ATOM   3729  O   ARG B 977      -4.196   5.094 -22.573  1.00 67.68           O  
ATOM   3730  CB  ARG B 977      -5.280   4.416 -19.463  1.00 67.68           C  
ATOM   3731  CG  ARG B 977      -5.244   3.706 -18.133  1.00 67.68           C  
ATOM   3732  CD  ARG B 977      -5.257   2.204 -18.198  1.00 67.68           C  
ATOM   3733  NE  ARG B 977      -4.032   1.617 -18.741  1.00 67.68           N  
ATOM   3734  CZ  ARG B 977      -2.844   1.586 -18.137  1.00 67.68           C  
ATOM   3735  NH1 ARG B 977      -2.675   2.113 -16.942  1.00 67.68           N  
ATOM   3736  NH2 ARG B 977      -1.800   1.023 -18.743  1.00 67.68           N  
ATOM   3737  N   LEU B 978      -4.024   6.689 -20.990  1.00 65.27           N  
ATOM   3738  CA  LEU B 978      -4.235   7.747 -21.955  1.00 65.27           C  
ATOM   3739  C   LEU B 978      -3.109   7.819 -22.970  1.00 65.27           C  
ATOM   3740  O   LEU B 978      -3.356   8.018 -24.167  1.00 65.27           O  
ATOM   3741  CB  LEU B 978      -4.357   9.046 -21.211  1.00 65.27           C  
ATOM   3742  CG  LEU B 978      -4.716  10.205 -22.082  1.00 65.27           C  
ATOM   3743  CD1 LEU B 978      -6.022   9.888 -22.727  1.00 65.27           C  
ATOM   3744  CD2 LEU B 978      -4.868  11.287 -21.085  1.00 65.27           C  
ATOM   3745  N   ILE B 979      -1.877   7.624 -22.505  1.00 57.51           N  
ATOM   3746  CA  ILE B 979      -0.718   7.595 -23.383  1.00 57.51           C  
ATOM   3747  C   ILE B 979      -0.822   6.445 -24.359  1.00 57.51           C  
ATOM   3748  O   ILE B 979      -0.533   6.615 -25.536  1.00 57.51           O  
ATOM   3749  CB  ILE B 979       0.584   7.530 -22.570  1.00 57.51           C  
ATOM   3750  CG1 ILE B 979       0.867   8.866 -21.923  1.00 57.51           C  
ATOM   3751  CG2 ILE B 979       1.759   7.211 -23.425  1.00 57.51           C  
ATOM   3752  CD1 ILE B 979       2.063   8.833 -21.022  1.00 57.51           C  
ATOM   3753  N   THR B 980      -1.297   5.280 -23.911  1.00 52.45           N  
ATOM   3754  CA  THR B 980      -1.349   4.125 -24.801  1.00 52.45           C  
ATOM   3755  C   THR B 980      -2.378   4.314 -25.907  1.00 52.45           C  
ATOM   3756  O   THR B 980      -2.115   3.984 -27.074  1.00 52.45           O  
ATOM   3757  CB  THR B 980      -1.657   2.878 -23.998  1.00 52.45           C  
ATOM   3758  OG1 THR B 980      -0.712   2.769 -22.936  1.00 52.45           O  
ATOM   3759  CG2 THR B 980      -1.524   1.666 -24.869  1.00 52.45           C  
ATOM   3760  N   GLY B 981      -3.528   4.898 -25.572  1.00 54.84           N  
ATOM   3761  CA  GLY B 981      -4.499   5.213 -26.613  1.00 54.84           C  
ATOM   3762  C   GLY B 981      -3.985   6.246 -27.598  1.00 54.84           C  
ATOM   3763  O   GLY B 981      -4.097   6.081 -28.820  1.00 54.84           O  
ATOM   3764  N   ARG B 982      -3.360   7.294 -27.080  1.00 64.11           N  
ATOM   3765  CA  ARG B 982      -2.788   8.321 -27.932  1.00 64.11           C  
ATOM   3766  C   ARG B 982      -1.595   7.803 -28.728  1.00 64.11           C  
ATOM   3767  O   ARG B 982      -1.361   8.242 -29.858  1.00 64.11           O  
ATOM   3768  CB  ARG B 982      -2.435   9.486 -27.027  1.00 64.11           C  
ATOM   3769  CG  ARG B 982      -1.774  10.658 -27.622  1.00 64.11           C  
ATOM   3770  CD  ARG B 982      -1.705  11.699 -26.537  1.00 64.11           C  
ATOM   3771  NE  ARG B 982      -2.953  12.406 -26.343  1.00 64.11           N  
ATOM   3772  CZ  ARG B 982      -3.253  13.518 -26.999  1.00 64.11           C  
ATOM   3773  NH1 ARG B 982      -2.379  14.021 -27.860  1.00 64.11           N  
ATOM   3774  NH2 ARG B 982      -4.407  14.138 -26.790  1.00 64.11           N  
ATOM   3775  N   LEU B 983      -0.882   6.827 -28.185  1.00 51.76           N  
ATOM   3776  CA  LEU B 983       0.228   6.203 -28.881  1.00 51.76           C  
ATOM   3777  C   LEU B 983      -0.241   5.416 -30.076  1.00 51.76           C  
ATOM   3778  O   LEU B 983       0.375   5.469 -31.140  1.00 51.76           O  
ATOM   3779  CB  LEU B 983       0.978   5.276 -27.946  1.00 51.76           C  
ATOM   3780  CG  LEU B 983       2.103   5.776 -27.078  1.00 51.76           C  
ATOM   3781  CD1 LEU B 983       2.392   4.708 -26.074  1.00 51.76           C  
ATOM   3782  CD2 LEU B 983       3.251   5.940 -27.972  1.00 51.76           C  
ATOM   3783  N   GLN B 984      -1.303   4.644 -29.916  1.00 52.74           N  
ATOM   3784  CA  GLN B 984      -1.749   3.888 -31.073  1.00 52.74           C  
ATOM   3785  C   GLN B 984      -2.415   4.791 -32.093  1.00 52.74           C  
ATOM   3786  O   GLN B 984      -2.392   4.487 -33.286  1.00 52.74           O  
ATOM   3787  CB  GLN B 984      -2.663   2.766 -30.642  1.00 52.74           C  
ATOM   3788  CG  GLN B 984      -1.952   1.896 -29.680  1.00 52.74           C  
ATOM   3789  CD  GLN B 984      -2.742   0.705 -29.306  1.00 52.74           C  
ATOM   3790  OE1 GLN B 984      -3.800   0.458 -29.864  1.00 52.74           O  
ATOM   3791  NE2 GLN B 984      -2.264  -0.029 -28.319  1.00 52.74           N  
ATOM   3792  N   SER B 985      -2.961   5.926 -31.656  1.00 58.20           N  
ATOM   3793  CA  SER B 985      -3.396   6.934 -32.616  1.00 58.20           C  
ATOM   3794  C   SER B 985      -2.226   7.473 -33.424  1.00 58.20           C  
ATOM   3795  O   SER B 985      -2.329   7.650 -34.642  1.00 58.20           O  
ATOM   3796  CB  SER B 985      -4.096   8.067 -31.886  1.00 58.20           C  
ATOM   3797  OG  SER B 985      -5.268   7.597 -31.252  1.00 58.20           O  
ATOM   3798  N   LEU B 986      -1.101   7.722 -32.762  1.00 55.32           N  
ATOM   3799  CA  LEU B 986       0.109   8.135 -33.466  1.00 55.32           C  
ATOM   3800  C   LEU B 986       0.629   7.039 -34.382  1.00 55.32           C  
ATOM   3801  O   LEU B 986       1.169   7.316 -35.461  1.00 55.32           O  
ATOM   3802  CB  LEU B 986       1.162   8.539 -32.448  1.00 55.32           C  
ATOM   3803  CG  LEU B 986       2.573   8.809 -32.901  1.00 55.32           C  
ATOM   3804  CD1 LEU B 986       3.055  10.002 -32.176  1.00 55.32           C  
ATOM   3805  CD2 LEU B 986       3.393   7.645 -32.449  1.00 55.32           C  
ATOM   3806  N   GLN B 987       0.481   5.790 -33.968  1.00 51.79           N  
ATOM   3807  CA  GLN B 987       0.981   4.707 -34.793  1.00 51.79           C  
ATOM   3808  C   GLN B 987       0.096   4.547 -36.015  1.00 51.79           C  
ATOM   3809  O   GLN B 987       0.570   4.185 -37.093  1.00 51.79           O  
ATOM   3810  CB  GLN B 987       1.040   3.431 -33.967  1.00 51.79           C  
ATOM   3811  CG  GLN B 987       2.112   2.484 -34.375  1.00 51.79           C  
ATOM   3812  CD  GLN B 987       1.719   1.709 -35.567  1.00 51.79           C  
ATOM   3813  OE1 GLN B 987       0.541   1.530 -35.824  1.00 51.79           O  
ATOM   3814  NE2 GLN B 987       2.697   1.231 -36.318  1.00 51.79           N  
ATOM   3815  N   THR B 988      -1.178   4.871 -35.865  1.00 48.23           N  
ATOM   3816  CA  THR B 988      -2.078   4.937 -37.001  1.00 48.23           C  
ATOM   3817  C   THR B 988      -1.714   6.076 -37.933  1.00 48.23           C  
ATOM   3818  O   THR B 988      -1.813   5.937 -39.157  1.00 48.23           O  
ATOM   3819  CB  THR B 988      -3.492   5.089 -36.481  1.00 48.23           C  
ATOM   3820  OG1 THR B 988      -3.790   3.951 -35.669  1.00 48.23           O  
ATOM   3821  CG2 THR B 988      -4.491   5.175 -37.604  1.00 48.23           C  
ATOM   3822  N   TYR B 989      -1.304   7.207 -37.366  1.00 51.29           N  
ATOM   3823  CA  TYR B 989      -0.801   8.318 -38.168  1.00 51.29           C  
ATOM   3824  C   TYR B 989       0.383   7.892 -39.014  1.00 51.29           C  
ATOM   3825  O   TYR B 989       0.444   8.187 -40.213  1.00 51.29           O  
ATOM   3826  CB  TYR B 989      -0.401   9.459 -37.243  1.00 51.29           C  
ATOM   3827  CG  TYR B 989       0.216  10.662 -37.895  1.00 51.29           C  
ATOM   3828  CD1 TYR B 989      -0.570  11.670 -38.410  1.00 51.29           C  
ATOM   3829  CD2 TYR B 989       1.594  10.796 -37.978  1.00 51.29           C  
ATOM   3830  CE1 TYR B 989      -0.003  12.780 -38.996  1.00 51.29           C  
ATOM   3831  CE2 TYR B 989       2.166  11.884 -38.569  1.00 51.29           C  
ATOM   3832  CZ  TYR B 989       1.366  12.871 -39.073  1.00 51.29           C  
ATOM   3833  OH  TYR B 989       1.941  13.974 -39.661  1.00 51.29           O  
ATOM   3834  N   VAL B 990       1.301   7.149 -38.419  1.00 48.19           N  
ATOM   3835  CA  VAL B 990       2.488   6.735 -39.151  1.00 48.19           C  
ATOM   3836  C   VAL B 990       2.144   5.689 -40.206  1.00 48.19           C  
ATOM   3837  O   VAL B 990       2.690   5.706 -41.313  1.00 48.19           O  
ATOM   3838  CB  VAL B 990       3.542   6.240 -38.155  1.00 48.19           C  
ATOM   3839  CG1 VAL B 990       4.750   5.701 -38.862  1.00 48.19           C  
ATOM   3840  CG2 VAL B 990       3.941   7.375 -37.270  1.00 48.19           C  
ATOM   3841  N   THR B 991       1.216   4.785 -39.894  1.00 49.01           N  
ATOM   3842  CA  THR B 991       0.785   3.781 -40.862  1.00 49.01           C  
ATOM   3843  C   THR B 991       0.110   4.419 -42.063  1.00 49.01           C  
ATOM   3844  O   THR B 991       0.410   4.068 -43.212  1.00 49.01           O  
ATOM   3845  CB  THR B 991      -0.163   2.803 -40.185  1.00 49.01           C  
ATOM   3846  OG1 THR B 991       0.556   2.015 -39.232  1.00 49.01           O  
ATOM   3847  CG2 THR B 991      -0.831   1.920 -41.182  1.00 49.01           C  
ATOM   3848  N   GLN B 992      -0.780   5.375 -41.803  1.00 50.94           N  
ATOM   3849  CA  GLN B 992      -1.386   6.199 -42.841  1.00 50.94           C  
ATOM   3850  C   GLN B 992      -0.331   6.883 -43.698  1.00 50.94           C  
ATOM   3851  O   GLN B 992      -0.423   6.899 -44.936  1.00 50.94           O  
ATOM   3852  CB  GLN B 992      -2.284   7.225 -42.163  1.00 50.94           C  
ATOM   3853  CG  GLN B 992      -2.942   8.161 -43.080  1.00 50.94           C  
ATOM   3854  CD  GLN B 992      -3.796   7.449 -44.051  1.00 50.94           C  
ATOM   3855  OE1 GLN B 992      -3.488   7.389 -45.234  1.00 50.94           O  
ATOM   3856  NE2 GLN B 992      -4.870   6.866 -43.561  1.00 50.94           N  
ATOM   3857  N   GLN B 993       0.721   7.374 -43.050  1.00 51.49           N  
ATOM   3858  CA  GLN B 993       1.790   8.047 -43.765  1.00 51.49           C  
ATOM   3859  C   GLN B 993       2.568   7.085 -44.649  1.00 51.49           C  
ATOM   3860  O   GLN B 993       2.927   7.419 -45.784  1.00 51.49           O  
ATOM   3861  CB  GLN B 993       2.711   8.703 -42.758  1.00 51.49           C  
ATOM   3862  CG  GLN B 993       3.699   9.593 -43.389  1.00 51.49           C  
ATOM   3863  CD  GLN B 993       3.019  10.761 -44.036  1.00 51.49           C  
ATOM   3864  OE1 GLN B 993       2.073  11.324 -43.484  1.00 51.49           O  
ATOM   3865  NE2 GLN B 993       3.491  11.138 -45.218  1.00 51.49           N  
ATOM   3866  N   LEU B 994       2.821   5.884 -44.153  1.00 46.72           N  
ATOM   3867  CA  LEU B 994       3.576   4.912 -44.929  1.00 46.72           C  
ATOM   3868  C   LEU B 994       2.785   4.428 -46.123  1.00 46.72           C  
ATOM   3869  O   LEU B 994       3.351   4.165 -47.188  1.00 46.72           O  
ATOM   3870  CB  LEU B 994       3.957   3.737 -44.056  1.00 46.72           C  
ATOM   3871  CG  LEU B 994       5.020   4.074 -43.048  1.00 46.72           C  
ATOM   3872  CD1 LEU B 994       5.183   2.933 -42.096  1.00 46.72           C  
ATOM   3873  CD2 LEU B 994       6.273   4.292 -43.827  1.00 46.72           C  
ATOM   3874  N   ILE B 995       1.477   4.302 -45.959  1.00 48.95           N  
ATOM   3875  CA  ILE B 995       0.640   3.889 -47.069  1.00 48.95           C  
ATOM   3876  C   ILE B 995       0.621   4.962 -48.139  1.00 48.95           C  
ATOM   3877  O   ILE B 995       0.659   4.661 -49.344  1.00 48.95           O  
ATOM   3878  CB  ILE B 995      -0.749   3.542 -46.536  1.00 48.95           C  
ATOM   3879  CG1 ILE B 995      -0.608   2.279 -45.717  1.00 48.95           C  
ATOM   3880  CG2 ILE B 995      -1.718   3.325 -47.640  1.00 48.95           C  
ATOM   3881  CD1 ILE B 995      -1.740   2.020 -44.843  1.00 48.95           C  
ATOM   3882  N   ARG B 996       0.639   6.230 -47.719  1.00 51.89           N  
ATOM   3883  CA  ARG B 996       0.853   7.292 -48.692  1.00 51.89           C  
ATOM   3884  C   ARG B 996       2.193   7.163 -49.389  1.00 51.89           C  
ATOM   3885  O   ARG B 996       2.265   7.346 -50.605  1.00 51.89           O  
ATOM   3886  CB  ARG B 996       0.766   8.648 -48.029  1.00 51.89           C  
ATOM   3887  CG  ARG B 996       1.029   9.787 -48.977  1.00 51.89           C  
ATOM   3888  CD  ARG B 996       0.630  11.056 -48.324  1.00 51.89           C  
ATOM   3889  NE  ARG B 996      -0.734  10.830 -47.913  1.00 51.89           N  
ATOM   3890  CZ  ARG B 996      -1.790  10.947 -48.701  1.00 51.89           C  
ATOM   3891  NH1 ARG B 996      -2.974  10.661 -48.210  1.00 51.89           N  
ATOM   3892  NH2 ARG B 996      -1.685  11.376 -49.955  1.00 51.89           N  
ATOM   3893  N   ALA B 997       3.232   6.777 -48.654  1.00 51.47           N  
ATOM   3894  CA  ALA B 997       4.548   6.632 -49.264  1.00 51.47           C  
ATOM   3895  C   ALA B 997       4.561   5.514 -50.293  1.00 51.47           C  
ATOM   3896  O   ALA B 997       5.232   5.619 -51.324  1.00 51.47           O  
ATOM   3897  CB  ALA B 997       5.592   6.370 -48.192  1.00 51.47           C  
ATOM   3898  N   ALA B 998       3.781   4.467 -50.055  1.00 49.39           N  
ATOM   3899  CA  ALA B 998       3.695   3.389 -51.032  1.00 49.39           C  
ATOM   3900  C   ALA B 998       2.945   3.828 -52.274  1.00 49.39           C  
ATOM   3901  O   ALA B 998       3.330   3.470 -53.397  1.00 49.39           O  
ATOM   3902  CB  ALA B 998       3.012   2.175 -50.427  1.00 49.39           C  
ATOM   3903  N   GLU B 999       1.869   4.595 -52.088  1.00 52.52           N  
ATOM   3904  CA  GLU B 999       1.154   5.137 -53.237  1.00 52.52           C  
ATOM   3905  C   GLU B 999       2.046   6.059 -54.049  1.00 52.52           C  
ATOM   3906  O   GLU B 999       2.014   6.038 -55.281  1.00 52.52           O  
ATOM   3907  CB  GLU B 999      -0.091   5.887 -52.787  1.00 52.52           C  
ATOM   3908  CG  GLU B 999      -1.144   5.023 -52.155  1.00 52.52           C  
ATOM   3909  CD  GLU B 999      -2.395   5.801 -51.808  1.00 52.52           C  
ATOM   3910  OE1 GLU B 999      -2.404   7.029 -52.015  1.00 52.52           O  
ATOM   3911  OE2 GLU B 999      -3.367   5.192 -51.322  1.00 52.52           O  
ATOM   3912  N   ILE B1000       2.879   6.840 -53.368  1.00 52.42           N  
ATOM   3913  CA  ILE B1000       3.790   7.746 -54.049  1.00 52.42           C  
ATOM   3914  C   ILE B1000       4.862   6.972 -54.795  1.00 52.42           C  
ATOM   3915  O   ILE B1000       5.246   7.346 -55.905  1.00 52.42           O  
ATOM   3916  CB  ILE B1000       4.379   8.743 -53.039  1.00 52.42           C  
ATOM   3917  CG1 ILE B1000       3.279   9.674 -52.554  1.00 52.42           C  
ATOM   3918  CG2 ILE B1000       5.500   9.554 -53.621  1.00 52.42           C  
ATOM   3919  CD1 ILE B1000       2.586  10.408 -53.658  1.00 52.42           C  
ATOM   3920  N   ARG B1001       5.328   5.858 -54.232  1.00 52.47           N  
ATOM   3921  CA  ARG B1001       6.322   5.060 -54.941  1.00 52.47           C  
ATOM   3922  C   ARG B1001       5.741   4.425 -56.196  1.00 52.47           C  
ATOM   3923  O   ARG B1001       6.374   4.448 -57.261  1.00 52.47           O  
ATOM   3924  CB  ARG B1001       6.905   3.999 -54.019  1.00 52.47           C  
ATOM   3925  CG  ARG B1001       7.841   4.584 -53.001  1.00 52.47           C  
ATOM   3926  CD  ARG B1001       8.589   3.514 -52.265  1.00 52.47           C  
ATOM   3927  NE  ARG B1001       7.700   2.679 -51.477  1.00 52.47           N  
ATOM   3928  CZ  ARG B1001       7.316   2.968 -50.241  1.00 52.47           C  
ATOM   3929  NH1 ARG B1001       7.739   4.075 -49.656  1.00 52.47           N  
ATOM   3930  NH2 ARG B1001       6.508   2.148 -49.590  1.00 52.47           N  
ATOM   3931  N   ALA B1002       4.519   3.907 -56.113  1.00 57.24           N  
ATOM   3932  CA  ALA B1002       3.927   3.339 -57.316  1.00 57.24           C  
ATOM   3933  C   ALA B1002       3.550   4.418 -58.317  1.00 57.24           C  
ATOM   3934  O   ALA B1002       3.646   4.199 -59.530  1.00 57.24           O  
ATOM   3935  CB  ALA B1002       2.712   2.495 -56.965  1.00 57.24           C  
ATOM   3936  N   SER B1003       3.175   5.602 -57.840  1.00 57.22           N  
ATOM   3937  CA  SER B1003       2.853   6.676 -58.764  1.00 57.22           C  
ATOM   3938  C   SER B1003       4.102   7.235 -59.414  1.00 57.22           C  
ATOM   3939  O   SER B1003       4.057   7.676 -60.560  1.00 57.22           O  
ATOM   3940  CB  SER B1003       2.099   7.781 -58.047  1.00 57.22           C  
ATOM   3941  OG  SER B1003       1.799   8.829 -58.946  1.00 57.22           O  
ATOM   3942  N   ALA B1004       5.226   7.200 -58.718  1.00 58.79           N  
ATOM   3943  CA  ALA B1004       6.474   7.572 -59.353  1.00 58.79           C  
ATOM   3944  C   ALA B1004       6.909   6.521 -60.357  1.00 58.79           C  
ATOM   3945  O   ALA B1004       7.565   6.854 -61.346  1.00 58.79           O  
ATOM   3946  CB  ALA B1004       7.553   7.790 -58.301  1.00 58.79           C  
ATOM   3947  N   ASN B1005       6.556   5.253 -60.125  1.00 60.01           N  
ATOM   3948  CA  ASN B1005       6.769   4.246 -61.162  1.00 60.01           C  
ATOM   3949  C   ASN B1005       5.924   4.534 -62.387  1.00 60.01           C  
ATOM   3950  O   ASN B1005       6.386   4.371 -63.522  1.00 60.01           O  
ATOM   3951  CB  ASN B1005       6.461   2.856 -60.637  1.00 60.01           C  
ATOM   3952  CG  ASN B1005       7.549   2.333 -59.767  1.00 60.01           C  
ATOM   3953  OD1 ASN B1005       8.723   2.524 -60.059  1.00 60.01           O  
ATOM   3954  ND2 ASN B1005       7.180   1.663 -58.691  1.00 60.01           N  
ATOM   3955  N   LEU B1006       4.692   4.990 -62.176  1.00 60.51           N  
ATOM   3956  CA  LEU B1006       3.885   5.440 -63.303  1.00 60.51           C  
ATOM   3957  C   LEU B1006       4.463   6.683 -63.948  1.00 60.51           C  
ATOM   3958  O   LEU B1006       4.323   6.867 -65.155  1.00 60.51           O  
ATOM   3959  CB  LEU B1006       2.458   5.714 -62.872  1.00 60.51           C  
ATOM   3960  CG  LEU B1006       1.722   4.437 -62.521  1.00 60.51           C  
ATOM   3961  CD1 LEU B1006       0.339   4.761 -62.008  1.00 60.51           C  
ATOM   3962  CD2 LEU B1006       1.657   3.551 -63.741  1.00 60.51           C  
ATOM   3963  N   ALA B1007       5.119   7.533 -63.169  1.00 60.90           N  
ATOM   3964  CA  ALA B1007       5.750   8.713 -63.739  1.00 60.90           C  
ATOM   3965  C   ALA B1007       6.932   8.331 -64.601  1.00 60.90           C  
ATOM   3966  O   ALA B1007       7.149   8.923 -65.659  1.00 60.90           O  
ATOM   3967  CB  ALA B1007       6.189   9.660 -62.632  1.00 60.90           C  
ATOM   3968  N   ALA B1008       7.698   7.341 -64.164  1.00 69.56           N  
ATOM   3969  CA  ALA B1008       8.805   6.849 -64.969  1.00 69.56           C  
ATOM   3970  C   ALA B1008       8.298   6.174 -66.230  1.00 69.56           C  
ATOM   3971  O   ALA B1008       8.867   6.359 -67.311  1.00 69.56           O  
ATOM   3972  CB  ALA B1008       9.657   5.883 -64.156  1.00 69.56           C  
ATOM   3973  N   THR B1009       7.198   5.433 -66.119  1.00 70.78           N  
ATOM   3974  CA  THR B1009       6.628   4.788 -67.292  1.00 70.78           C  
ATOM   3975  C   THR B1009       6.026   5.803 -68.251  1.00 70.78           C  
ATOM   3976  O   THR B1009       6.131   5.643 -69.471  1.00 70.78           O  
ATOM   3977  CB  THR B1009       5.594   3.769 -66.844  1.00 70.78           C  
ATOM   3978  OG1 THR B1009       6.231   2.829 -65.976  1.00 70.78           O  
ATOM   3979  CG2 THR B1009       5.021   3.017 -68.018  1.00 70.78           C  
ATOM   3980  N   LYS B1010       5.464   6.887 -67.737  1.00 70.39           N  
ATOM   3981  CA  LYS B1010       4.934   7.884 -68.650  1.00 70.39           C  
ATOM   3982  C   LYS B1010       6.035   8.756 -69.231  1.00 70.39           C  
ATOM   3983  O   LYS B1010       5.958   9.132 -70.396  1.00 70.39           O  
ATOM   3984  CB  LYS B1010       3.863   8.717 -67.964  1.00 70.39           C  
ATOM   3985  CG  LYS B1010       2.601   7.926 -67.721  1.00 70.39           C  
ATOM   3986  CD  LYS B1010       1.515   8.713 -67.018  1.00 70.39           C  
ATOM   3987  CE  LYS B1010       0.834   9.668 -67.965  1.00 70.39           C  
ATOM   3988  NZ  LYS B1010      -0.356  10.281 -67.328  1.00 70.39           N  
ATOM   3989  N   MET B1011       7.100   9.044 -68.481  1.00 74.64           N  
ATOM   3990  CA  MET B1011       8.227   9.727 -69.103  1.00 74.64           C  
ATOM   3991  C   MET B1011       8.978   8.830 -70.059  1.00 74.64           C  
ATOM   3992  O   MET B1011       9.762   9.327 -70.866  1.00 74.64           O  
ATOM   3993  CB  MET B1011       9.205  10.274 -68.074  1.00 74.64           C  
ATOM   3994  CG  MET B1011       8.675  11.468 -67.339  1.00 74.64           C  
ATOM   3995  SD  MET B1011       9.853  12.296 -66.260  1.00 74.64           S  
ATOM   3996  CE  MET B1011      10.883  13.122 -67.469  1.00 74.64           C  
ATOM   3997  N   SER B1012       8.779   7.523 -69.970  1.00 74.68           N  
ATOM   3998  CA  SER B1012       9.204   6.650 -71.049  1.00 74.68           C  
ATOM   3999  C   SER B1012       8.291   6.798 -72.254  1.00 74.68           C  
ATOM   4000  O   SER B1012       8.727   7.190 -73.337  1.00 74.68           O  
ATOM   4001  CB  SER B1012       9.221   5.207 -70.564  1.00 74.68           C  
ATOM   4002  OG  SER B1012      10.202   5.033 -69.565  1.00 74.68           O  
ATOM   4003  N   GLU B1013       7.013   6.509 -72.082  1.00 75.11           N  
ATOM   4004  CA  GLU B1013       6.170   6.325 -73.250  1.00 75.11           C  
ATOM   4005  C   GLU B1013       5.623   7.625 -73.805  1.00 75.11           C  
ATOM   4006  O   GLU B1013       5.587   7.800 -75.023  1.00 75.11           O  
ATOM   4007  CB  GLU B1013       5.020   5.383 -72.919  1.00 75.11           C  
ATOM   4008  CG  GLU B1013       5.492   3.982 -72.661  1.00 75.11           C  
ATOM   4009  CD  GLU B1013       4.375   3.041 -72.298  1.00 75.11           C  
ATOM   4010  OE1 GLU B1013       3.233   3.508 -72.124  1.00 75.11           O  
ATOM   4011  OE2 GLU B1013       4.643   1.830 -72.183  1.00 75.11           O  
ATOM   4012  N   CYS B1014       5.181   8.540 -72.950  1.00 77.97           N  
ATOM   4013  CA  CYS B1014       4.596   9.775 -73.438  1.00 77.97           C  
ATOM   4014  C   CYS B1014       5.669  10.704 -73.975  1.00 77.97           C  
ATOM   4015  O   CYS B1014       5.474  11.357 -75.002  1.00 77.97           O  
ATOM   4016  CB  CYS B1014       3.844  10.471 -72.314  1.00 77.97           C  
ATOM   4017  SG  CYS B1014       2.750   9.409 -71.376  1.00 77.97           S  
ATOM   4018  N   VAL B1015       6.796  10.800 -73.280  1.00 73.08           N  
ATOM   4019  CA  VAL B1015       7.860  11.694 -73.715  1.00 73.08           C  
ATOM   4020  C   VAL B1015       8.635  11.080 -74.865  1.00 73.08           C  
ATOM   4021  O   VAL B1015       8.633  11.592 -75.988  1.00 73.08           O  
ATOM   4022  CB  VAL B1015       8.796  12.022 -72.544  1.00 73.08           C  
ATOM   4023  CG1 VAL B1015       9.947  12.874 -73.017  1.00 73.08           C  
ATOM   4024  CG2 VAL B1015       8.033  12.709 -71.457  1.00 73.08           C  
ATOM   4025  N   LEU B1016       9.275   9.951 -74.612  1.00 73.14           N  
ATOM   4026  CA  LEU B1016      10.191   9.366 -75.572  1.00 73.14           C  
ATOM   4027  C   LEU B1016       9.484   8.527 -76.619  1.00 73.14           C  
ATOM   4028  O   LEU B1016      10.143   7.764 -77.327  1.00 73.14           O  
ATOM   4029  CB  LEU B1016      11.225   8.528 -74.835  1.00 73.14           C  
ATOM   4030  CG  LEU B1016      11.912   9.351 -73.753  1.00 73.14           C  
ATOM   4031  CD1 LEU B1016      12.838   8.490 -72.926  1.00 73.14           C  
ATOM   4032  CD2 LEU B1016      12.661  10.507 -74.368  1.00 73.14           C  
ATOM   4033  N   GLY B1017       8.166   8.641 -76.723  1.00 76.72           N  
ATOM   4034  CA  GLY B1017       7.405   7.953 -77.742  1.00 76.72           C  
ATOM   4035  C   GLY B1017       6.097   8.678 -77.950  1.00 76.72           C  
ATOM   4036  O   GLY B1017       5.824   9.707 -77.331  1.00 76.72           O  
ATOM   4037  N   GLN B1018       5.290   8.131 -78.844  1.00 79.81           N  
ATOM   4038  CA  GLN B1018       3.940   8.620 -79.091  1.00 79.81           C  
ATOM   4039  C   GLN B1018       3.007   7.449 -78.827  1.00 79.81           C  
ATOM   4040  O   GLN B1018       2.801   6.609 -79.705  1.00 79.81           O  
ATOM   4041  CB  GLN B1018       3.796   9.140 -80.511  1.00 79.81           C  
ATOM   4042  CG  GLN B1018       2.443   9.708 -80.822  1.00 79.81           C  
ATOM   4043  CD  GLN B1018       2.353  10.168 -82.249  1.00 79.81           C  
ATOM   4044  OE1 GLN B1018       3.297  10.013 -83.016  1.00 79.81           O
[truncated: 376,813 more chars]
