# Supplementary material for: Antiviral nanoparticle ligands identified with datamining and high-throughput virtual screening
Source: RSC Adv. 2021 Jul 1;11(37):23136–43. doi: 10.1039/d1ra02293h (PMC9034338; doi:10.1039/d1ra02293h)
Supplement: RA-011-D1RA02293H-s005 [file RA-011-D1RA02293H-s005.txt]

0.559410 | 0 workdir/tfs/receptor/proteins/protein_0.gninatypes workdir/tfs/receptor/ligands/ligand_0.gninatypes
0.002345 | 0 workdir/tfs/receptor/proteins/protein_0.gninatypes workdir/tfs/receptor/ligands/ligand_1.gninatypes
0.002446 | 0 workdir/tfs/receptor/proteins/protein_0.gninatypes workdir/tfs/receptor/ligands/ligand_2.gninatypes
0.000174 | 0 workdir/tfs/receptor/proteins/protein_0.gninatypes workdir/tfs/receptor/ligands/ligand_3.gninatypes
0.000019 | 0 workdir/tfs/receptor/proteins/protein_0.gninatypes workdir/tfs/receptor/ligands/ligand_4.gninatypes
0.000306 | 0 workdir/tfs/receptor/proteins/protein_0.gninatypes workdir/tfs/receptor/ligands/ligand_5.gninatypes
0.003340 | 0 workdir/tfs/receptor/proteins/protein_0.gninatypes workdir/tfs/receptor/ligands/ligand_6.gninatypes
0.000004 | 0 workdir/tfs/receptor/proteins/protein_0.gninatypes workdir/tfs/receptor/ligands/ligand_7.gninatypes
0.070704 | 0 workdir/tfs/receptor/proteins/protein_0.gninatypes workdir/tfs/receptor/ligands/ligand_8.gninatypes
0.000687 | 0 workdir/tfs/receptor/proteins/protein_0.gninatypes workdir/tfs/receptor/ligands/ligand_9.gninatypes
0.024070 | 0 workdir/tfs/receptor/proteins/protein_0.gninatypes workdir/tfs/receptor/ligands/ligand_10.gninatypes
0.000256 | 0 workdir/tfs/receptor/proteins/protein_0.gninatypes workdir/tfs/receptor/ligands/ligand_11.gninatypes
0.002160 | 0 workdir/tfs/receptor/proteins/protein_0.gninatypes workdir/tfs/receptor/ligands/ligand_12.gninatypes
0.254093 | 0 workdir/tfs/receptor/proteins/protein_0.gninatypes workdir/tfs/receptor/ligands/ligand_13.gninatypes
0.000407 | 0 workdir/tfs/receptor/proteins/protein_0.gninatypes workdir/tfs/receptor/ligands/ligand_14.gninatypes
0.013572 | 0 workdir/tfs/receptor/proteins/protein_0.gninatypes workdir/tfs/receptor/ligands/ligand_15.gninatypes
0.006309 | 0 workdir/tfs/receptor/proteins/protein_0.gninatypes workdir/tfs/receptor/ligands/ligand_16.gninatypes
0.000754 | 0 workdir/tfs/receptor/proteins/protein_0.gninatypes workdir/tfs/receptor/ligands/ligand_17.gninatypes
0.088806 | 0 workdir/tfs/receptor/proteins/protein_0.gninatypes workdir/tfs/receptor/ligands/ligand_18.gninatypes
0.009169 | 0 workdir/tfs/receptor/proteins/protein_0.gninatypes workdir/tfs/receptor/ligands/ligand_19.gninatypes
0.009061 | 0 workdir/tfs/receptor/proteins/protein_0.gninatypes workdir/tfs/receptor/ligands/ligand_20.gninatypes
0.014094 | 0 workdir/tfs/receptor/proteins/protein_0.gninatypes workdir/tfs/receptor/ligands/ligand_21.gninatypes
0.001319 | 0 workdir/tfs/receptor/proteins/protein_0.gninatypes workdir/tfs/receptor/ligands/ligand_22.gninatypes
0.001347 | 0 workdir/tfs/receptor/proteins/protein_0.gninatypes workdir/tfs/receptor/ligands/ligand_23.gninatypes
0.038827 | 0 workdir/tfs/receptor/proteins/protein_0.gninatypes workdir/tfs/receptor/ligands/ligand_24.gninatypes
0.000311 | 0 workdir/tfs/receptor/proteins/protein_0.gninatypes workdir/tfs/receptor/ligands/ligand_25.gninatypes
0.010609 | 0 workdir/tfs/receptor/proteins/protein_0.gninatypes workdir/tfs/receptor/ligands/ligand_26.gninatypes
0.000696 | 0 workdir/tfs/receptor/proteins/protein_0.gninatypes workdir/tfs/receptor/ligands/ligand_27.gninatypes
0.010601 | 0 workdir/tfs/receptor/proteins/protein_0.gninatypes workdir/tfs/receptor/ligands/ligand_28.gninatypes
0.017364 | 0 workdir/tfs/receptor/proteins/protein_0.gninatypes workdir/tfs/receptor/ligands/ligand_29.gninatypes
0.034011 | 0 workdir/tfs/receptor/proteins/protein_0.gninatypes workdir/tfs/receptor/ligands/ligand_30.gninatypes
0.073910 | 0 workdir/tfs/receptor/proteins/protein_0.gninatypes workdir/tfs/receptor/ligands/ligand_31.gninatypes
0.001963 | 0 workdir/tfs/receptor/proteins/protein_0.gninatypes workdir/tfs/receptor/ligands/ligand_32.gninatypes
0.027265 | 0 workdir/tfs/receptor/proteins/protein_0.gninatypes workdir/tfs/receptor/ligands/ligand_33.gninatypes
0.000473 | 0 workdir/tfs/receptor/proteins/protein_0.gninatypes workdir/tfs/receptor/ligands/ligand_34.gninatypes
0.000493 | 0 workdir/tfs/receptor/proteins/protein_0.gninatypes workdir/tfs/receptor/ligands/ligand_35.gninatypes
0.000215 | 0 workdir/tfs/receptor/proteins/protein_0.gninatypes workdir/tfs/receptor/ligands/ligand_36.gninatypes
0.000015 | 0 workdir/tfs/receptor/proteins/protein_0.gninatypes workdir/tfs/receptor/ligands/ligand_37.gninatypes
0.000241 | 0 workdir/tfs/receptor/proteins/protein_0.gninatypes workdir/tfs/receptor/ligands/ligand_38.gninatypes
0.000100 | 0 workdir/tfs/receptor/proteins/protein_0.gninatypes workdir/tfs/receptor/ligands/ligand_39.gninatypes
0.000459 | 0 workdir/tfs/receptor/proteins/protein_0.gninatypes workdir/tfs/receptor/ligands/ligand_40.gninatypes
0.012429 | 0 workdir/tfs/receptor/proteins/protein_0.gninatypes workdir/tfs/receptor/ligands/ligand_41.gninatypes
0.000613 | 0 workdir/tfs/receptor/proteins/protein_0.gninatypes workdir/tfs/receptor/ligands/ligand_42.gninatypes
0.000107 | 0 workdir/tfs/receptor/proteins/protein_0.gninatypes workdir/tfs/receptor/ligands/ligand_43.gninatypes
0.053751 | 0 workdir/tfs/receptor/proteins/protein_0.gninatypes workdir/tfs/receptor/ligands/ligand_44.gninatypes
0.099381 | 0 workdir/tfs/receptor/proteins/protein_0.gninatypes workdir/tfs/receptor/ligands/ligand_45.gninatypes
0.009968 | 0 workdir/tfs/receptor/proteins/protein_0.gninatypes workdir/tfs/receptor/ligands/ligand_46.gninatypes
0.021953 | 0 workdir/tfs/receptor/proteins/protein_0.gninatypes workdir/tfs/receptor/ligands/ligand_47.gninatypes
0.000005 | 0 workdir/tfs/receptor/proteins/protein_0.gninatypes workdir/tfs/receptor/ligands/ligand_48.gninatypes
0.018299 | 0 workdir/tfs/receptor/proteins/protein_0.gninatypes workdir/tfs/receptor/ligands/ligand_49.gninatypes
0.046459 | 0 workdir/tfs/receptor/proteins/protein_0.gninatypes workdir/tfs/receptor/ligands/ligand_50.gninatypes
0.001457 | 0 workdir/tfs/receptor/proteins/protein_0.gninatypes workdir/tfs/receptor/ligands/ligand_51.gninatypes
0.000006 | 0 workdir/tfs/receptor/proteins/protein_0.gninatypes workdir/tfs/receptor/ligands/ligand_52.gninatypes
0.000479 | 0 workdir/tfs/receptor/proteins/protein_0.gninatypes workdir/tfs/receptor/ligands/ligand_53.gninatypes
0.007042 | 0 workdir/tfs/receptor/proteins/protein_0.gninatypes workdir/tfs/receptor/ligands/ligand_54.gninatypes
0.000182 | 0 workdir/tfs/receptor/proteins/protein_0.gninatypes workdir/tfs/receptor/ligands/ligand_55.gninatypes
0.250880 | 0 workdir/tfs/receptor/proteins/protein_0.gninatypes workdir/tfs/receptor/ligands/ligand_56.gninatypes
0.000065 | 0 workdir/tfs/receptor/proteins/protein_0.gninatypes workdir/tfs/receptor/ligands/ligand_57.gninatypes
0.007771 | 0 workdir/tfs/receptor/proteins/protein_0.gninatypes workdir/tfs/receptor/ligands/ligand_58.gninatypes
0.002732 | 0 workdir/tfs/receptor/proteins/protein_0.gninatypes workdir/tfs/receptor/ligands/ligand_59.gninatypes
0.004079 | 0 workdir/tfs/receptor/proteins/protein_0.gninatypes workdir/tfs/receptor/ligands/ligand_60.gninatypes
0.000018 | 0 workdir/tfs/receptor/proteins/protein_0.gninatypes workdir/tfs/receptor/ligands/ligand_61.gninatypes
0.000079 | 0 workdir/tfs/receptor/proteins/protein_0.gninatypes workdir/tfs/receptor/ligands/ligand_62.gninatypes
0.008565 | 0 workdir/tfs/receptor/proteins/protein_0.gninatypes workdir/tfs/receptor/ligands/ligand_63.gninatypes
0.002848 | 0 workdir/tfs/receptor/proteins/protein_0.gninatypes workdir/tfs/receptor/ligands/ligand_64.gninatypes
0.095814 | 0 workdir/tfs/receptor/proteins/protein_0.gninatypes workdir/tfs/receptor/ligands/ligand_65.gninatypes
0.000249 | 0 workdir/tfs/receptor/proteins/protein_0.gninatypes workdir/tfs/receptor/ligands/ligand_66.gninatypes
0.000058 | 0 workdir/tfs/receptor/proteins/protein_0.gninatypes workdir/tfs/receptor/ligands/ligand_67.gninatypes
0.000066 | 0 workdir/tfs/receptor/proteins/protein_0.gninatypes workdir/tfs/receptor/ligands/ligand_68.gninatypes
0.142999 | 0 workdir/tfs/receptor/proteins/protein_0.gninatypes workdir/tfs/receptor/ligands/ligand_69.gninatypes
0.000102 | 0 workdir/tfs/receptor/proteins/protein_0.gninatypes workdir/tfs/receptor/ligands/ligand_70.gninatypes
0.027466 | 0 workdir/tfs/receptor/proteins/protein_0.gninatypes workdir/tfs/receptor/ligands/ligand_71.gninatypes
0.042307 | 0 workdir/tfs/receptor/proteins/protein_0.gninatypes workdir/tfs/receptor/ligands/ligand_72.gninatypes
0.188349 | 0 workdir/tfs/receptor/proteins/protein_0.gninatypes workdir/tfs/receptor/ligands/ligand_73.gninatypes
0.175805 | 0 workdir/tfs/receptor/proteins/protein_0.gninatypes workdir/tfs/receptor/ligands/ligand_74.gninatypes
0.000265 | 0 workdir/tfs/receptor/proteins/protein_0.gninatypes workdir/tfs/receptor/ligands/ligand_75.gninatypes
0.002959 | 0 workdir/tfs/receptor/proteins/protein_0.gninatypes workdir/tfs/receptor/ligands/ligand_76.gninatypes
0.000014 | 0 workdir/tfs/receptor/proteins/protein_0.gninatypes workdir/tfs/receptor/ligands/ligand_77.gninatypes
0.064938 | 0 workdir/tfs/receptor/proteins/protein_0.gninatypes workdir/tfs/receptor/ligands/ligand_78.gninatypes
0.000383 | 0 workdir/tfs/receptor/proteins/protein_0.gninatypes workdir/tfs/receptor/ligands/ligand_79.gninatypes
0.142575 | 0 workdir/tfs/receptor/proteins/protein_0.gninatypes workdir/tfs/receptor/ligands/ligand_80.gninatypes
0.000601 | 0 workdir/tfs/receptor/proteins/protein_0.gninatypes workdir/tfs/receptor/ligands/ligand_81.gninatypes
0.102971 | 0 workdir/tfs/receptor/proteins/protein_0.gninatypes workdir/tfs/receptor/ligands/ligand_82.gninatypes
0.001408 | 0 workdir/tfs/receptor/proteins/protein_0.gninatypes workdir/tfs/receptor/ligands/ligand_83.gninatypes
0.004262 | 0 workdir/tfs/receptor/proteins/protein_0.gninatypes workdir/tfs/receptor/ligands/ligand_84.gninatypes
0.000697 | 0 workdir/tfs/receptor/proteins/protein_0.gninatypes workdir/tfs/receptor/ligands/ligand_85.gninatypes
0.016574 | 0 workdir/tfs/receptor/proteins/protein_0.gninatypes workdir/tfs/receptor/ligands/ligand_86.gninatypes
0.004756 | 0 workdir/tfs/receptor/proteins/protein_0.gninatypes workdir/tfs/receptor/ligands/ligand_87.gninatypes
0.015957 | 0 workdir/tfs/receptor/proteins/protein_0.gninatypes workdir/tfs/receptor/ligands/ligand_88.gninatypes
0.008115 | 0 workdir/tfs/receptor/proteins/protein_0.gninatypes workdir/tfs/receptor/ligands/ligand_89.gninatypes
0.020757 | 0 workdir/tfs/receptor/proteins/protein_0.gninatypes workdir/tfs/receptor/ligands/ligand_90.gninatypes
0.009490 | 0 workdir/tfs/receptor/proteins/protein_0.gninatypes workdir/tfs/receptor/ligands/ligand_91.gninatypes
0.000043 | 0 workdir/tfs/receptor/proteins/protein_0.gninatypes workdir/tfs/receptor/ligands/ligand_92.gninatypes
0.000062 | 0 workdir/tfs/receptor/proteins/protein_0.gninatypes workdir/tfs/receptor/ligands/ligand_93.gninatypes
0.028595 | 0 workdir/tfs/receptor/proteins/protein_0.gninatypes workdir/tfs/receptor/ligands/ligand_94.gninatypes
0.058433 | 0 workdir/tfs/receptor/proteins/protein_0.gninatypes workdir/tfs/receptor/ligands/ligand_95.gninatypes
0.000122 | 0 workdir/tfs/receptor/proteins/protein_0.gninatypes workdir/tfs/receptor/ligands/ligand_96.gninatypes
0.005241 | 0 workdir/tfs/receptor/proteins/protein_0.gninatypes workdir/tfs/receptor/ligands/ligand_97.gninatypes
0.001780 | 0 workdir/tfs/receptor/proteins/protein_0.gninatypes workdir/tfs/receptor/ligands/ligand_98.gninatypes
0.000847 | 0 workdir/tfs/receptor/proteins/protein_0.gninatypes workdir/tfs/receptor/ligands/ligand_99.gninatypes
0.000035 | 0 workdir/tfs/receptor/proteins/protein_0.gninatypes workdir/tfs/receptor/ligands/ligand_100.gninatypes
0.000184 | 0 workdir/tfs/receptor/proteins/protein_0.gninatypes workdir/tfs/receptor/ligands/ligand_101.gninatypes
0.000091 | 0 workdir/tfs/receptor/proteins/protein_0.gninatypes workdir/tfs/receptor/ligands/ligand_102.gninatypes
0.020140 | 0 workdir/tfs/receptor/proteins/protein_0.gninatypes workdir/tfs/receptor/ligands/ligand_103.gninatypes
0.007893 | 0 workdir/tfs/receptor/proteins/protein_0.gninatypes workdir/tfs/receptor/ligands/ligand_104.gninatypes
0.000182 | 0 workdir/tfs/receptor/proteins/protein_0.gninatypes workdir/tfs/receptor/ligands/ligand_105.gninatypes
0.000224 | 0 workdir/tfs/receptor/proteins/protein_0.gninatypes workdir/tfs/receptor/ligands/ligand_106.gninatypes
0.003845 | 0 workdir/tfs/receptor/proteins/protein_0.gninatypes workdir/tfs/receptor/ligands/ligand_107.gninatypes
0.010465 | 0 workdir/tfs/receptor/proteins/protein_0.gninatypes workdir/tfs/receptor/ligands/ligand_108.gninatypes
0.000059 | 0 workdir/tfs/receptor/proteins/protein_0.gninatypes workdir/tfs/receptor/ligands/ligand_109.gninatypes
0.000460 | 0 workdir/tfs/receptor/proteins/protein_0.gninatypes workdir/tfs/receptor/ligands/ligand_110.gninatypes
0.000570 | 0 workdir/tfs/receptor/proteins/protein_0.gninatypes workdir/tfs/receptor/ligands/ligand_111.gninatypes
0.015327 | 0 workdir/tfs/receptor/proteins/protein_0.gninatypes workdir/tfs/receptor/ligands/ligand_112.gninatypes
0.023454 | 0 workdir/tfs/receptor/proteins/protein_0.gninatypes workdir/tfs/receptor/ligands/ligand_113.gninatypes
0.000567 | 0 workdir/tfs/receptor/proteins/protein_0.gninatypes workdir/tfs/receptor/ligands/ligand_114.gninatypes
0.055212 | 0 workdir/tfs/receptor/proteins/protein_0.gninatypes workdir/tfs/receptor/ligands/ligand_115.gninatypes
0.000386 | 0 workdir/tfs/receptor/proteins/protein_0.gninatypes workdir/tfs/receptor/ligands/ligand_116.gninatypes
0.029191 | 0 workdir/tfs/receptor/proteins/protein_0.gninatypes workdir/tfs/receptor/ligands/ligand_117.gninatypes
0.005304 | 0 workdir/tfs/receptor/proteins/protein_0.gninatypes workdir/tfs/receptor/ligands/ligand_118.gninatypes
0.000018 | 0 workdir/tfs/receptor/proteins/protein_0.gninatypes workdir/tfs/receptor/ligands/ligand_119.gninatypes
0.004121 | 0 workdir/tfs/receptor/proteins/protein_0.gninatypes workdir/tfs/receptor/ligands/ligand_120.gninatypes
0.000583 | 0 workdir/tfs/receptor/proteins/protein_0.gninatypes workdir/tfs/receptor/ligands/ligand_121.gninatypes
0.017693 | 0 workdir/tfs/receptor/proteins/protein_0.gninatypes workdir/tfs/receptor/ligands/ligand_122.gninatypes
0.000113 | 0 workdir/tfs/receptor/proteins/protein_0.gninatypes workdir/tfs/receptor/ligands/ligand_123.gninatypes
0.000011 | 0 workdir/tfs/receptor/proteins/protein_0.gninatypes workdir/tfs/receptor/ligands/ligand_124.gninatypes
0.037753 | 0 workdir/tfs/receptor/proteins/protein_0.gninatypes workdir/tfs/receptor/ligands/ligand_125.gninatypes
0.007746 | 0 workdir/tfs/receptor/proteins/protein_0.gninatypes workdir/tfs/receptor/ligands/ligand_126.gninatypes
0.000039 | 0 workdir/tfs/receptor/proteins/protein_0.gninatypes workdir/tfs/receptor/ligands/ligand_127.gninatypes
0.112193 | 0 workdir/tfs/receptor/proteins/protein_0.gninatypes workdir/tfs/receptor/ligands/ligand_128.gninatypes
0.035948 | 0 workdir/tfs/receptor/proteins/protein_0.gninatypes workdir/tfs/receptor/ligands/ligand_129.gninatypes
0.000131 | 0 workdir/tfs/receptor/proteins/protein_0.gninatypes workdir/tfs/receptor/ligands/ligand_130.gninatypes
0.012743 | 0 workdir/tfs/receptor/proteins/protein_0.gninatypes workdir/tfs/receptor/ligands/ligand_131.gninatypes
0.000460 | 0 workdir/tfs/receptor/proteins/protein_0.gninatypes workdir/tfs/receptor/ligands/ligand_132.gninatypes
0.000044 | 0 workdir/tfs/receptor/proteins/protein_0.gninatypes workdir/tfs/receptor/ligands/ligand_133.gninatypes
0.006320 | 0 workdir/tfs/receptor/proteins/protein_0.gninatypes workdir/tfs/receptor/ligands/ligand_134.gninatypes
0.002567 | 0 workdir/tfs/receptor/proteins/protein_0.gninatypes workdir/tfs/receptor/ligands/ligand_135.gninatypes
0.000004 | 0 workdir/tfs/receptor/proteins/protein_0.gninatypes workdir/tfs/receptor/ligands/ligand_136.gninatypes
0.190883 | 0 workdir/tfs/receptor/proteins/protein_0.gninatypes workdir/tfs/receptor/ligands/ligand_137.gninatypes
0.000236 | 0 workdir/tfs/receptor/proteins/protein_0.gninatypes workdir/tfs/receptor/ligands/ligand_138.gninatypes
0.000381 | 0 workdir/tfs/receptor/proteins/protein_0.gninatypes workdir/tfs/receptor/ligands/ligand_139.gninatypes
0.005452 | 0 workdir/tfs/receptor/proteins/protein_0.gninatypes workdir/tfs/receptor/ligands/ligand_140.gninatypes
0.003864 | 0 workdir/tfs/receptor/proteins/protein_0.gninatypes workdir/tfs/receptor/ligands/ligand_141.gninatypes
0.061153 | 0 workdir/tfs/receptor/proteins/protein_0.gninatypes workdir/tfs/receptor/ligands/ligand_142.gninatypes
0.002581 | 0 workdir/tfs/receptor/proteins/protein_0.gninatypes workdir/tfs/receptor/ligands/ligand_143.gninatypes
0.009438 | 0 workdir/tfs/receptor/proteins/protein_0.gninatypes workdir/tfs/receptor/ligands/ligand_144.gninatypes
0.000153 | 0 workdir/tfs/receptor/proteins/protein_0.gninatypes workdir/tfs/receptor/ligands/ligand_145.gninatypes
0.003689 | 0 workdir/tfs/receptor/proteins/protein_0.gninatypes workdir/tfs/receptor/ligands/ligand_146.gninatypes
0.039170 | 0 workdir/tfs/receptor/proteins/protein_0.gninatypes workdir/tfs/receptor/ligands/ligand_147.gninatypes
0.002636 | 0 workdir/tfs/receptor/proteins/protein_0.gninatypes workdir/tfs/receptor/ligands/ligand_148.gninatypes
0.001754 | 0 workdir/tfs/receptor/proteins/protein_0.gninatypes workdir/tfs/receptor/ligands/ligand_149.gninatypes
0.063750 | 0 workdir/tfs/receptor/proteins/protein_0.gninatypes workdir/tfs/receptor/ligands/ligand_150.gninatypes
0.058497 | 0 workdir/tfs/receptor/proteins/protein_0.gninatypes workdir/tfs/receptor/ligands/ligand_151.gninatypes
0.001573 | 0 workdir/tfs/receptor/proteins/protein_0.gninatypes workdir/tfs/receptor/ligands/ligand_152.gninatypes
0.003703 | 0 workdir/tfs/receptor/proteins/protein_0.gninatypes workdir/tfs/receptor/ligands/ligand_153.gninatypes
0.017120 | 0 workdir/tfs/receptor/proteins/protein_0.gninatypes workdir/tfs/receptor/ligands/ligand_154.gninatypes
0.001610 | 0 workdir/tfs/receptor/proteins/protein_0.gninatypes workdir/tfs/receptor/ligands/ligand_155.gninatypes
0.000711 | 0 workdir/tfs/receptor/proteins/protein_0.gninatypes workdir/tfs/receptor/ligands/ligand_156.gninatypes
0.000788 | 0 workdir/tfs/receptor/proteins/protein_0.gninatypes workdir/tfs/receptor/ligands/ligand_157.gninatypes
0.002889 | 0 workdir/tfs/receptor/proteins/protein_0.gninatypes workdir/tfs/receptor/ligands/ligand_158.gninatypes
0.000049 | 0 workdir/tfs/receptor/proteins/protein_0.gninatypes workdir/tfs/receptor/ligands/ligand_159.gninatypes
0.000065 | 0 workdir/tfs/receptor/proteins/protein_0.gninatypes workdir/tfs/receptor/ligands/ligand_160.gninatypes
0.001501 | 0 workdir/tfs/receptor/proteins/protein_0.gninatypes workdir/tfs/receptor/ligands/ligand_161.gninatypes
0.000094 | 0 workdir/tfs/receptor/proteins/protein_0.gninatypes workdir/tfs/receptor/ligands/ligand_162.gninatypes
0.000535 | 0 workdir/tfs/receptor/proteins/protein_0.gninatypes workdir/tfs/receptor/ligands/ligand_163.gninatypes
0.000500 | 0 workdir/tfs/receptor/proteins/protein_0.gninatypes workdir/tfs/receptor/ligands/ligand_164.gninatypes
0.001149 | 0 workdir/tfs/receptor/proteins/protein_0.gninatypes workdir/tfs/receptor/ligands/ligand_165.gninatypes
0.004570 | 0 workdir/tfs/receptor/proteins/protein_0.gninatypes workdir/tfs/receptor/ligands/ligand_166.gninatypes
0.000009 | 0 workdir/tfs/receptor/proteins/protein_0.gninatypes workdir/tfs/receptor/ligands/ligand_167.gninatypes
0.000399 | 0 workdir/tfs/receptor/proteins/protein_0.gninatypes workdir/tfs/receptor/ligands/ligand_168.gninatypes
0.126124 | 0 workdir/tfs/receptor/proteins/protein_0.gninatypes workdir/tfs/receptor/ligands/ligand_169.gninatypes
0.000031 | 0 workdir/tfs/receptor/proteins/protein_0.gninatypes workdir/tfs/receptor/ligands/ligand_170.gninatypes
0.000153 | 0 workdir/tfs/receptor/proteins/protein_0.gninatypes workdir/tfs/receptor/ligands/ligand_171.gninatypes
0.015719 | 0 workdir/tfs/receptor/proteins/protein_0.gninatypes workdir/tfs/receptor/ligands/ligand_172.gninatypes
0.006738 | 0 workdir/tfs/receptor/proteins/protein_0.gninatypes workdir/tfs/receptor/ligands/ligand_173.gninatypes
0.000008 | 0 workdir/tfs/receptor/proteins/protein_0.gninatypes workdir/tfs/receptor/ligands/ligand_174.gninatypes
0.008723 | 0 workdir/tfs/receptor/proteins/protein_0.gninatypes workdir/tfs/receptor/ligands/ligand_175.gninatypes
0.001287 | 0 workdir/tfs/receptor/proteins/protein_0.gninatypes workdir/tfs/receptor/ligands/ligand_176.gninatypes
0.005808 | 0 workdir/tfs/receptor/proteins/protein_0.gninatypes workdir/tfs/receptor/ligands/ligand_177.gninatypes
0.000321 | 0 workdir/tfs/receptor/proteins/protein_0.gninatypes workdir/tfs/receptor/ligands/ligand_178.gninatypes
0.000724 | 0 workdir/tfs/receptor/proteins/protein_0.gninatypes workdir/tfs/receptor/ligands/ligand_179.gninatypes
0.000131 | 0 workdir/tfs/receptor/proteins/protein_0.gninatypes workdir/tfs/receptor/ligands/ligand_180.gninatypes
0.005517 | 0 workdir/tfs/receptor/proteins/protein_0.gninatypes workdir/tfs/receptor/ligands/ligand_181.gninatypes
0.050169 | 0 workdir/tfs/receptor/proteins/protein_0.gninatypes workdir/tfs/receptor/ligands/ligand_182.gninatypes
0.000438 | 0 workdir/tfs/receptor/proteins/protein_0.gninatypes workdir/tfs/receptor/ligands/ligand_183.gninatypes
0.018226 | 0 workdir/tfs/receptor/proteins/protein_0.gninatypes workdir/tfs/receptor/ligands/ligand_184.gninatypes
0.000761 | 0 workdir/tfs/receptor/proteins/protein_0.gninatypes workdir/tfs/receptor/ligands/ligand_185.gninatypes
0.004813 | 0 workdir/tfs/receptor/proteins/protein_0.gninatypes workdir/tfs/receptor/ligands/ligand_186.gninatypes
0.197294 | 0 workdir/tfs/receptor/proteins/protein_0.gninatypes workdir/tfs/receptor/ligands/ligand_187.gninatypes
0.000045 | 0 workdir/tfs/receptor/proteins/protein_0.gninatypes workdir/tfs/receptor/ligands/ligand_188.gninatypes
0.008130 | 0 workdir/tfs/receptor/proteins/protein_0.gninatypes workdir/tfs/receptor/ligands/ligand_189.gninatypes
0.000004 | 0 workdir/tfs/receptor/proteins/protein_0.gninatypes workdir/tfs/receptor/ligands/ligand_190.gninatypes
0.006044 | 0 workdir/tfs/receptor/proteins/protein_0.gninatypes workdir/tfs/receptor/ligands/ligand_191.gninatypes
0.007287 | 0 workdir/tfs/receptor/proteins/protein_0.gninatypes workdir/tfs/receptor/ligands/ligand_192.gninatypes
0.004969 | 0 workdir/tfs/receptor/proteins/protein_0.gninatypes workdir/tfs/receptor/ligands/ligand_193.gninatypes
0.014926 | 0 workdir/tfs/receptor/proteins/protein_0.gninatypes workdir/tfs/receptor/ligands/ligand_194.gninatypes
0.004370 | 0 workdir/tfs/receptor/proteins/protein_0.gninatypes workdir/tfs/receptor/ligands/ligand_195.gninatypes
0.001309 | 0 workdir/tfs/receptor/proteins/protein_0.gninatypes workdir/tfs/receptor/ligands/ligand_196.gninatypes
0.004746 | 0 workdir/tfs/receptor/proteins/protein_0.gninatypes workdir/tfs/receptor/ligands/ligand_197.gninatypes
0.000534 | 0 workdir/tfs/receptor/proteins/protein_0.gninatypes workdir/tfs/receptor/ligands/ligand_198.gninatypes
0.000030 | 0 workdir/tfs/receptor/proteins/protein_0.gninatypes workdir/tfs/receptor/ligands/ligand_199.gninatypes
0.009413 | 0 workdir/tfs/receptor/proteins/protein_0.gninatypes workdir/tfs/receptor/ligands/ligand_200.gninatypes
0.004296 | 0 workdir/tfs/receptor/proteins/protein_0.gninatypes workdir/tfs/receptor/ligands/ligand_201.gninatypes
0.000821 | 0 workdir/tfs/receptor/proteins/protein_0.gninatypes workdir/tfs/receptor/ligands/ligand_202.gninatypes
0.010516 | 0 workdir/tfs/receptor/proteins/protein_0.gninatypes workdir/tfs/receptor/ligands/ligand_203.gninatypes
0.001946 | 0 workdir/tfs/receptor/proteins/protein_0.gninatypes workdir/tfs/receptor/ligands/ligand_204.gninatypes
0.000653 | 0 workdir/tfs/receptor/proteins/protein_0.gninatypes workdir/tfs/receptor/ligands/ligand_205.gninatypes
0.000229 | 0 workdir/tfs/receptor/proteins/protein_0.gninatypes workdir/tfs/receptor/ligands/ligand_206.gninatypes
0.000041 | 0 workdir/tfs/receptor/proteins/protein_0.gninatypes workdir/tfs/receptor/ligands/ligand_207.gninatypes
0.000150 | 0 workdir/tfs/receptor/proteins/protein_0.gninatypes workdir/tfs/receptor/ligands/ligand_208.gninatypes
0.000933 | 0 workdir/tfs/receptor/proteins/protein_0.gninatypes workdir/tfs/receptor/ligands/ligand_209.gninatypes
0.043752 | 0 workdir/tfs/receptor/proteins/protein_0.gninatypes workdir/tfs/receptor/ligands/ligand_210.gninatypes
0.000317 | 0 workdir/tfs/receptor/proteins/protein_0.gninatypes workdir/tfs/receptor/ligands/ligand_211.gninatypes
0.001525 | 0 workdir/tfs/receptor/proteins/protein_0.gninatypes workdir/tfs/receptor/ligands/ligand_212.gninatypes
0.001317 | 0 workdir/tfs/receptor/proteins/protein_0.gninatypes workdir/tfs/receptor/ligands/ligand_213.gninatypes
0.009351 | 0 workdir/tfs/receptor/proteins/protein_0.gninatypes workdir/tfs/receptor/ligands/ligand_214.gninatypes
0.000014 | 0 workdir/tfs/receptor/proteins/protein_0.gninatypes workdir/tfs/receptor/ligands/ligand_215.gninatypes
0.000071 | 0 workdir/tfs/receptor/proteins/protein_0.gninatypes workdir/tfs/receptor/ligands/ligand_216.gninatypes
0.002107 | 0 workdir/tfs/receptor/proteins/protein_0.gninatypes workdir/tfs/receptor/ligands/ligand_217.gninatypes
0.000370 | 0 workdir/tfs/receptor/proteins/protein_0.gninatypes workdir/tfs/receptor/ligands/ligand_218.gninatypes
0.034863 | 0 workdir/tfs/receptor/proteins/protein_0.gninatypes workdir/tfs/receptor/ligands/ligand_219.gninatypes
0.002056 | 0 workdir/tfs/receptor/proteins/protein_0.gninatypes workdir/tfs/receptor/ligands/ligand_220.gninatypes
0.053362 | 0 workdir/tfs/receptor/proteins/protein_0.gninatypes workdir/tfs/receptor/ligands/ligand_221.gninatypes
0.006004 | 0 workdir/tfs/receptor/proteins/protein_0.gninatypes workdir/tfs/receptor/ligands/ligand_222.gninatypes
0.001416 | 0 workdir/tfs/receptor/proteins/protein_0.gninatypes workdir/tfs/receptor/ligands/ligand_223.gninatypes
0.505657 | 0 workdir/tfs/receptor/proteins/protein_0.gninatypes workdir/tfs/receptor/ligands/ligand_224.gninatypes
0.000764 | 0 workdir/tfs/receptor/proteins/protein_0.gninatypes workdir/tfs/receptor/ligands/ligand_225.gninatypes
0.006360 | 0 workdir/tfs/receptor/proteins/protein_0.gninatypes workdir/tfs/receptor/ligands/ligand_226.gninatypes
0.004434 | 0 workdir/tfs/receptor/proteins/protein_0.gninatypes workdir/tfs/receptor/ligands/ligand_227.gninatypes
0.059286 | 0 workdir/tfs/receptor/proteins/protein_0.gninatypes workdir/tfs/receptor/ligands/ligand_228.gninatypes
0.065129 | 0 workdir/tfs/receptor/proteins/protein_0.gninatypes workdir/tfs/receptor/ligands/ligand_229.gninatypes
0.000269 | 0 workdir/tfs/receptor/proteins/protein_0.gninatypes workdir/tfs/receptor/ligands/ligand_230.gninatypes
0.000629 | 0 workdir/tfs/receptor/proteins/protein_0.gninatypes workdir/tfs/receptor/ligands/ligand_231.gninatypes
0.054967 | 0 workdir/tfs/receptor/proteins/protein_0.gninatypes workdir/tfs/receptor/ligands/ligand_232.gninatypes
0.001731 | 0 workdir/tfs/receptor/proteins/protein_0.gninatypes workdir/tfs/receptor/ligands/ligand_233.gninatypes
0.006334 | 0 workdir/tfs/receptor/proteins/protein_0.gninatypes workdir/tfs/receptor/ligands/ligand_234.gninatypes
0.044658 | 0 workdir/tfs/receptor/proteins/protein_0.gninatypes workdir/tfs/receptor/ligands/ligand_235.gninatypes
0.000026 | 0 workdir/tfs/receptor/proteins/protein_0.gninatypes workdir/tfs/receptor/ligands/ligand_236.gninatypes
0.002108 | 0 workdir/tfs/receptor/proteins/protein_0.gninatypes workdir/tfs/receptor/ligands/ligand_237.gninatypes
0.016370 | 0 workdir/tfs/receptor/proteins/protein_0.gninatypes workdir/tfs/receptor/ligands/ligand_238.gninatypes
0.000112 | 0 workdir/tfs/receptor/proteins/protein_0.gninatypes workdir/tfs/receptor/ligands/ligand_239.gninatypes
0.015577 | 0 workdir/tfs/receptor/proteins/protein_0.gninatypes workdir/tfs/receptor/ligands/ligand_240.gninatypes
0.019281 | 0 workdir/tfs/receptor/proteins/protein_0.gninatypes workdir/tfs/receptor/ligands/ligand_241.gninatypes
0.063639 | 0 workdir/tfs/receptor/proteins/protein_0.gninatypes workdir/tfs/receptor/ligands/ligand_242.gninatypes
0.006503 | 0 workdir/tfs/receptor/proteins/protein_0.gninatypes workdir/tfs/receptor/ligands/ligand_243.gninatypes
0.001107 | 0 workdir/tfs/receptor/proteins/protein_0.gninatypes workdir/tfs/receptor/ligands/ligand_244.gninatypes
0.010283 | 0 workdir/tfs/receptor/proteins/protein_0.gninatypes workdir/tfs/receptor/ligands/ligand_245.gninatypes
0.000276 | 0 workdir/tfs/receptor/proteins/protein_0.gninatypes workdir/tfs/receptor/ligands/ligand_246.gninatypes
0.011274 | 0 workdir/tfs/receptor/proteins/protein_0.gninatypes workdir/tfs/receptor/ligands/ligand_247.gninatypes
0.002578 | 0 workdir/tfs/receptor/proteins/protein_0.gninatypes workdir/tfs/receptor/ligands/ligand_248.gninatypes
0.000454 | 0 workdir/tfs/receptor/proteins/protein_0.gninatypes workdir/tfs/receptor/ligands/ligand_249.gninatypes
0.001492 | 0 workdir/tfs/receptor/proteins/protein_0.gninatypes workdir/tfs/receptor/ligands/ligand_250.gninatypes
0.019737 | 0 workdir/tfs/receptor/proteins/protein_0.gninatypes workdir/tfs/receptor/ligands/ligand_251.gninatypes
0.003321 | 0 workdir/tfs/receptor/proteins/protein_0.gninatypes workdir/tfs/receptor/ligands/ligand_252.gninatypes
0.000569 | 0 workdir/tfs/receptor/proteins/protein_0.gninatypes workdir/tfs/receptor/ligands/ligand_253.gninatypes
0.493045 | 0 workdir/tfs/receptor/proteins/protein_0.gninatypes workdir/tfs/receptor/ligands/ligand_254.gninatypes
0.047651 | 0 workdir/tfs/receptor/proteins/protein_0.gninatypes workdir/tfs/receptor/ligands/ligand_255.gninatypes
0.080264 | 0 workdir/tfs/receptor/proteins/protein_0.gninatypes workdir/tfs/receptor/ligands/ligand_256.gninatypes
0.000374 | 0 workdir/tfs/receptor/proteins/protein_0.gninatypes workdir/tfs/receptor/ligands/ligand_257.gninatypes
0.070642 | 0 workdir/tfs/receptor/proteins/protein_0.gninatypes workdir/tfs/receptor/ligands/ligand_258.gninatypes
0.004583 | 0 workdir/tfs/receptor/proteins/protein_0.gninatypes workdir/tfs/receptor/ligands/ligand_259.gninatypes
0.001055 | 0 workdir/tfs/receptor/proteins/protein_0.gninatypes workdir/tfs/receptor/ligands/ligand_260.gninatypes
0.000046 | 0 workdir/tfs/receptor/proteins/protein_0.gninatypes workdir/tfs/receptor/ligands/ligand_261.gninatypes
0.004101 | 0 workdir/tfs/receptor/proteins/protein_0.gninatypes workdir/tfs/receptor/ligands/ligand_262.gninatypes
0.000411 | 0 workdir/tfs/receptor/proteins/protein_0.gninatypes workdir/tfs/receptor/ligands/ligand_263.gninatypes
0.000052 | 0 workdir/tfs/receptor/proteins/protein_0.gninatypes workdir/tfs/receptor/ligands/ligand_264.gninatypes
0.055175 | 0 workdir/tfs/receptor/proteins/protein_0.gninatypes workdir/tfs/receptor/ligands/ligand_265.gninatypes
0.032857 | 0 workdir/tfs/receptor/proteins/protein_0.gninatypes workdir/tfs/receptor/ligands/ligand_266.gninatypes
0.000708 | 0 workdir/tfs/receptor/proteins/protein_0.gninatypes workdir/tfs/receptor/ligands/ligand_267.gninatypes
0.000480 | 0 workdir/tfs/receptor/proteins/protein_0.gninatypes workdir/tfs/receptor/ligands/ligand_268.gninatypes
0.000516 | 0 workdir/tfs/receptor/proteins/protein_0.gninatypes workdir/tfs/receptor/ligands/ligand_269.gninatypes
0.001556 | 0 workdir/tfs/receptor/proteins/protein_0.gninatypes workdir/tfs/receptor/ligands/ligand_270.gninatypes
0.000031 | 0 workdir/tfs/receptor/proteins/protein_0.gninatypes workdir/tfs/receptor/ligands/ligand_271.gninatypes
0.000119 | 0 workdir/tfs/receptor/proteins/protein_0.gninatypes workdir/tfs/receptor/ligands/ligand_272.gninatypes
0.000373 | 0 workdir/tfs/receptor/proteins/protein_0.gninatypes workdir/tfs/receptor/ligands/ligand_273.gninatypes
0.000016 | 0 workdir/tfs/receptor/proteins/protein_0.gninatypes workdir/tfs/receptor/ligands/ligand_274.gninatypes
0.000771 | 0 workdir/tfs/receptor/proteins/protein_0.gninatypes workdir/tfs/receptor/ligands/ligand_275.gninatypes
0.000210 | 0 workdir/tfs/receptor/proteins/protein_0.gninatypes workdir/tfs/receptor/ligands/ligand_276.gninatypes
0.000008 | 0 workdir/tfs/receptor/proteins/protein_0.gninatypes workdir/tfs/receptor/ligands/ligand_277.gninatypes
0.002228 | 0 workdir/tfs/receptor/proteins/protein_0.gninatypes workdir/tfs/receptor/ligands/ligand_278.gninatypes
0.000127 | 0 workdir/tfs/receptor/proteins/protein_0.gninatypes workdir/tfs/receptor/ligands/ligand_279.gninatypes
0.000117 | 0 workdir/tfs/receptor/proteins/protein_0.gninatypes workdir/tfs/receptor/ligands/ligand_280.gninatypes
0.000110 | 0 workdir/tfs/receptor/proteins/protein_0.gninatypes workdir/tfs/receptor/ligands/ligand_281.gninatypes
0.002573 | 0 workdir/tfs/receptor/proteins/protein_0.gninatypes workdir/tfs/receptor/ligands/ligand_282.gninatypes
0.001017 | 0 workdir/tfs/receptor/proteins/protein_0.gninatypes workdir/tfs/receptor/ligands/ligand_283.gninatypes
0.000504 | 0 workdir/tfs/receptor/proteins/protein_0.gninatypes workdir/tfs/receptor/ligands/ligand_284.gninatypes
0.002048 | 0 workdir/tfs/receptor/proteins/protein_0.gninatypes workdir/tfs/receptor/ligands/ligand_285.gninatypes
0.000115 | 0 workdir/tfs/receptor/proteins/protein_0.gninatypes workdir/tfs/receptor/ligands/ligand_286.gninatypes
0.003642 | 0 workdir/tfs/receptor/proteins/protein_0.gninatypes workdir/tfs/receptor/ligands/ligand_287.gninatypes
0.002837 | 0 workdir/tfs/receptor/proteins/protein_0.gninatypes workdir/tfs/receptor/ligands/ligand_288.gninatypes
0.000012 | 0 workdir/tfs/receptor/proteins/protein_0.gninatypes workdir/tfs/receptor/ligands/ligand_289.gninatypes
0.001277 | 0 workdir/tfs/receptor/proteins/protein_0.gninatypes workdir/tfs/receptor/ligands/ligand_290.gninatypes
0.001428 | 0 workdir/tfs/receptor/proteins/protein_0.gninatypes workdir/tfs/receptor/ligands/ligand_291.gninatypes
0.000328 | 0 workdir/tfs/receptor/proteins/protein_0.gninatypes workdir/tfs/receptor/ligands/ligand_292.gninatypes
0.003823 | 0 workdir/tfs/receptor/proteins/protein_0.gninatypes workdir/tfs/receptor/ligands/ligand_293.gninatypes
0.010272 | 0 workdir/tfs/receptor/proteins/protein_0.gninatypes workdir/tfs/receptor/ligands/ligand_294.gninatypes
0.004067 | 0 workdir/tfs/receptor/proteins/protein_0.gninatypes workdir/tfs/receptor/ligands/ligand_295.gninatypes
0.000625 | 0 workdir/tfs/receptor/proteins/protein_0.gninatypes workdir/tfs/receptor/ligands/ligand_296.gninatypes
0.000188 | 0 workdir/tfs/receptor/proteins/protein_0.gninatypes workdir/tfs/receptor/ligands/ligand_297.gninatypes
0.000162 | 0 workdir/tfs/receptor/proteins/protein_0.gninatypes workdir/tfs/receptor/ligands/ligand_298.gninatypes
0.023928 | 0 workdir/tfs/receptor/proteins/protein_0.gninatypes workdir/tfs/receptor/ligands/ligand_299.gninatypes
0.000130 | 0 workdir/tfs/receptor/proteins/protein_0.gninatypes workdir/tfs/receptor/ligands/ligand_300.gninatypes
0.000379 | 0 workdir/tfs/receptor/proteins/protein_0.gninatypes workdir/tfs/receptor/ligands/ligand_301.gninatypes
0.000838 | 0 workdir/tfs/receptor/proteins/protein_0.gninatypes workdir/tfs/receptor/ligands/ligand_302.gninatypes
0.025186 | 0 workdir/tfs/receptor/proteins/protein_0.gninatypes workdir/tfs/receptor/ligands/ligand_303.gninatypes
0.003145 | 0 workdir/tfs/receptor/proteins/protein_0.gninatypes workdir/tfs/receptor/ligands/ligand_304.gninatypes
0.005694 | 0 workdir/tfs/receptor/proteins/protein_0.gninatypes workdir/tfs/receptor/ligands/ligand_305.gninatypes
0.001469 | 0 workdir/tfs/receptor/proteins/protein_0.gninatypes workdir/tfs/receptor/ligands/ligand_306.gninatypes
0.000852 | 0 workdir/tfs/receptor/proteins/protein_0.gninatypes workdir/tfs/receptor/ligands/ligand_307.gninatypes
0.001803 | 0 workdir/tfs/receptor/proteins/protein_0.gninatypes workdir/tfs/receptor/ligands/ligand_308.gninatypes
0.004403 | 0 workdir/tfs/receptor/proteins/protein_0.gninatypes workdir/tfs/receptor/ligands/ligand_309.gninatypes
0.003885 | 0 workdir/tfs/receptor/proteins/protein_0.gninatypes workdir/tfs/receptor/ligands/ligand_310.gninatypes
0.002465 | 0 workdir/tfs/receptor/proteins/protein_0.gninatypes workdir/tfs/receptor/ligands/ligand_311.gninatypes
0.000379 | 0 workdir/tfs/receptor/proteins/protein_0.gninatypes workdir/tfs/receptor/ligands/ligand_312.gninatypes
0.000005 | 0 workdir/tfs/receptor/proteins/protein_0.gninatypes workdir/tfs/receptor/ligands/ligand_313.gninatypes
0.071625 | 0 workdir/tfs/receptor/proteins/protein_0.gninatypes workdir/tfs/receptor/ligands/ligand_314.gninatypes
0.006072 | 0 workdir/tfs/receptor/proteins/protein_0.gninatypes workdir/tfs/receptor/ligands/ligand_315.gninatypes
0.003443 | 0 workdir/tfs/receptor/proteins/protein_0.gninatypes workdir/tfs/receptor/ligands/ligand_316.gninatypes
0.000109 | 0 workdir/tfs/receptor/proteins/protein_0.gninatypes workdir/tfs/receptor/ligands/ligand_317.gninatypes
0.017189 | 0 workdir/tfs/receptor/proteins/protein_0.gninatypes workdir/tfs/receptor/ligands/ligand_318.gninatypes
0.004020 | 0 workdir/tfs/receptor/proteins/protein_0.gninatypes workdir/tfs/receptor/ligands/ligand_319.gninatypes
0.000479 | 0 workdir/tfs/receptor/proteins/protein_0.gninatypes workdir/tfs/receptor/ligands/ligand_320.gninatypes
0.132827 | 0 workdir/tfs/receptor/proteins/protein_0.gninatypes workdir/tfs/receptor/ligands/ligand_321.gninatypes
0.000797 | 0 workdir/tfs/receptor/proteins/protein_0.gninatypes workdir/tfs/receptor/ligands/ligand_322.gninatypes
0.003590 | 0 workdir/tfs/receptor/proteins/protein_0.gninatypes workdir/tfs/receptor/ligands/ligand_323.gninatypes
0.002664 | 0 workdir/tfs/receptor/proteins/protein_0.gninatypes workdir/tfs/receptor/ligands/ligand_324.gninatypes
0.000281 | 0 workdir/tfs/receptor/proteins/protein_0.gninatypes workdir/tfs/receptor/ligands/ligand_325.gninatypes
0.000805 | 0 workdir/tfs/receptor/proteins/protein_0.gninatypes workdir/tfs/receptor/ligands/ligand_326.gninatypes
0.044849 | 0 workdir/tfs/receptor/proteins/protein_0.gninatypes workdir/tfs/receptor/ligands/ligand_327.gninatypes
0.002685 | 0 workdir/tfs/receptor/proteins/protein_0.gninatypes workdir/tfs/receptor/ligands/ligand_328.gninatypes
0.000099 | 0 workdir/tfs/receptor/proteins/protein_0.gninatypes workdir/tfs/receptor/ligands/ligand_329.gninatypes
0.036999 | 0 workdir/tfs/receptor/proteins/protein_0.gninatypes workdir/tfs/receptor/ligands/ligand_330.gninatypes
0.000235 | 0 workdir/tfs/receptor/proteins/protein_0.gninatypes workdir/tfs/receptor/ligands/ligand_331.gninatypes
0.000128 | 0 workdir/tfs/receptor/proteins/protein_0.gninatypes workdir/tfs/receptor/ligands/ligand_332.gninatypes
0.013384 | 0 workdir/tfs/receptor/proteins/protein_0.gninatypes workdir/tfs/receptor/ligands/ligand_333.gninatypes
0.000057 | 0 workdir/tfs/receptor/proteins/protein_0.gninatypes workdir/tfs/receptor/ligands/ligand_334.gninatypes
0.001428 | 0 workdir/tfs/receptor/proteins/protein_0.gninatypes workdir/tfs/receptor/ligands/ligand_335.gninatypes
0.000030 | 0 workdir/tfs/receptor/proteins/protein_0.gninatypes workdir/tfs/receptor/ligands/ligand_336.gninatypes
0.086009 | 0 workdir/tfs/receptor/proteins/protein_0.gninatypes workdir/tfs/receptor/ligands/ligand_337.gninatypes
0.002080 | 0 workdir/tfs/receptor/proteins/protein_0.gninatypes workdir/tfs/receptor/ligands/ligand_338.gninatypes
0.001960 | 0 workdir/tfs/receptor/proteins/protein_0.gninatypes workdir/tfs/receptor/ligands/ligand_339.gninatypes
0.000006 | 0 workdir/tfs/receptor/proteins/protein_0.gninatypes workdir/tfs/receptor/ligands/ligand_340.gninatypes
0.000320 | 0 workdir/tfs/receptor/proteins/protein_0.gninatypes workdir/tfs/receptor/ligands/ligand_341.gninatypes
0.051147 | 0 workdir/tfs/receptor/proteins/protein_0.gninatypes workdir/tfs/receptor/ligands/ligand_342.gninatypes
0.022690 | 0 workdir/tfs/receptor/proteins/protein_0.gninatypes workdir/tfs/receptor/ligands/ligand_343.gninatypes
0.008885 | 0 workdir/tfs/receptor/proteins/protein_0.gninatypes workdir/tfs/receptor/ligands/ligand_344.gninatypes
0.388695 | 0 workdir/tfs/receptor/proteins/protein_0.gninatypes workdir/tfs/receptor/ligands/ligand_345.gninatypes
0.175071 | 0 workdir/tfs/receptor/proteins/protein_0.gninatypes workdir/tfs/receptor/ligands/ligand_346.gninatypes
0.001171 | 0 workdir/tfs/receptor/proteins/protein_0.gninatypes workdir/tfs/receptor/ligands/ligand_347.gninatypes
0.108508 | 0 workdir/tfs/receptor/proteins/protein_0.gninatypes workdir/tfs/receptor/ligands/ligand_348.gninatypes
0.000676 | 0 workdir/tfs/receptor/proteins/protein_0.gninatypes workdir/tfs/receptor/ligands/ligand_349.gninatypes
0.048818 | 0 workdir/tfs/receptor/proteins/protein_0.gninatypes workdir/tfs/receptor/ligands/ligand_350.gninatypes
0.000407 | 0 workdir/tfs/receptor/proteins/protein_0.gninatypes workdir/tfs/receptor/ligands/ligand_351.gninatypes
0.000169 | 0 workdir/tfs/receptor/proteins/protein_0.gninatypes workdir/tfs/receptor/ligands/ligand_352.gninatypes
0.066983 | 0 workdir/tfs/receptor/proteins/protein_0.gninatypes workdir/tfs/receptor/ligands/ligand_353.gninatypes
0.000628 | 0 workdir/tfs/receptor/proteins/protein_0.gninatypes workdir/tfs/receptor/ligands/ligand_354.gninatypes
0.004115 | 0 workdir/tfs/receptor/proteins/protein_0.gninatypes workdir/tfs/receptor/ligands/ligand_355.gninatypes
0.122341 | 0 workdir/tfs/receptor/proteins/protein_0.gninatypes workdir/tfs/receptor/ligands/ligand_356.gninatypes
0.002655 | 0 workdir/tfs/receptor/proteins/protein_0.gninatypes workdir/tfs/receptor/ligands/ligand_357.gninatypes
0.010642 | 0 workdir/tfs/receptor/proteins/protein_0.gninatypes workdir/tfs/receptor/ligands/ligand_358.gninatypes
0.016437 | 0 workdir/tfs/receptor/proteins/protein_0.gninatypes workdir/tfs/receptor/ligands/ligand_359.gninatypes
0.030624 | 0 workdir/tfs/receptor/proteins/protein_0.gninatypes workdir/tfs/receptor/ligands/ligand_360.gninatypes
0.017031 | 0 workdir/tfs/receptor/proteins/protein_0.gninatypes workdir/tfs/receptor/ligands/ligand_361.gninatypes
0.066245 | 0 workdir/tfs/receptor/proteins/protein_0.gninatypes workdir/tfs/receptor/ligands/ligand_362.gninatypes
0.068568 | 0 workdir/tfs/receptor/proteins/protein_0.gninatypes workdir/tfs/receptor/ligands/ligand_363.gninatypes
0.012809 | 0 workdir/tfs/receptor/proteins/protein_0.gninatypes workdir/tfs/receptor/ligands/ligand_364.gninatypes
0.000312 | 0 workdir/tfs/receptor/proteins/protein_0.gninatypes workdir/tfs/receptor/ligands/ligand_365.gninatypes
0.007021 | 0 workdir/tfs/receptor/proteins/protein_0.gninatypes workdir/tfs/receptor/ligands/ligand_366.gninatypes
0.019382 | 0 workdir/tfs/receptor/proteins/protein_0.gninatypes workdir/tfs/receptor/ligands/ligand_367.gninatypes
0.000126 | 0 workdir/tfs/receptor/proteins/protein_0.gninatypes workdir/tfs/receptor/ligands/ligand_368.gninatypes
0.000593 | 0 workdir/tfs/receptor/proteins/protein_0.gninatypes workdir/tfs/receptor/ligands/ligand_369.gninatypes
0.005257 | 0 workdir/tfs/receptor/proteins/protein_0.gninatypes workdir/tfs/receptor/ligands/ligand_370.gninatypes
0.000224 | 0 workdir/tfs/receptor/proteins/protein_0.gninatypes workdir/tfs/receptor/ligands/ligand_371.gninatypes
0.000806 | 0 workdir/tfs/receptor/proteins/protein_0.gninatypes workdir/tfs/receptor/ligands/ligand_372.gninatypes
0.002244 | 0 workdir/tfs/receptor/proteins/protein_0.gninatypes workdir/tfs/receptor/ligands/ligand_373.gninatypes
0.000603 | 0 workdir/tfs/receptor/proteins/protein_0.gninatypes workdir/tfs/receptor/ligands/ligand_374.gninatypes
0.001157 | 0 workdir/tfs/receptor/proteins/protein_0.gninatypes workdir/tfs/receptor/ligands/ligand_375.gninatypes
0.001021 | 0 workdir/tfs/receptor/proteins/protein_0.gninatypes workdir/tfs/receptor/ligands/ligand_376.gninatypes
0.000563 | 0 workdir/tfs/receptor/proteins/protein_0.gninatypes workdir/tfs/receptor/ligands/ligand_377.gninatypes
0.000027 | 0 workdir/tfs/receptor/proteins/protein_0.gninatypes workdir/tfs/receptor/ligands/ligand_378.gninatypes
0.000010 | 0 workdir/tfs/receptor/proteins/protein_0.gninatypes workdir/tfs/receptor/ligands/ligand_379.gninatypes
0.000666 | 0 workdir/tfs/receptor/proteins/protein_0.gninatypes workdir/tfs/receptor/ligands/ligand_380.gninatypes
0.000266 | 0 workdir/tfs/receptor/proteins/protein_0.gninatypes workdir/tfs/receptor/ligands/ligand_381.gninatypes
0.008595 | 0 workdir/tfs/receptor/proteins/protein_0.gninatypes workdir/tfs/receptor/ligands/ligand_382.gninatypes
0.000069 | 0 workdir/tfs/receptor/proteins/protein_0.gninatypes workdir/tfs/receptor/ligands/ligand_383.gninatypes
0.001000 | 0 workdir/tfs/receptor/proteins/protein_0.gninatypes workdir/tfs/receptor/ligands/ligand_384.gninatypes
0.016370 | 0 workdir/tfs/receptor/proteins/protein_0.gninatypes workdir/tfs/receptor/ligands/ligand_385.gninatypes
0.000211 | 0 workdir/tfs/receptor/proteins/protein_0.gninatypes workdir/tfs/receptor/ligands/ligand_386.gninatypes
0.000593 | 0 workdir/tfs/receptor/proteins/protein_0.gninatypes workdir/tfs/receptor/ligands/ligand_387.gninatypes
0.003214 | 0 workdir/tfs/receptor/proteins/protein_0.gninatypes workdir/tfs/receptor/ligands/ligand_388.gninatypes
0.001223 | 0 workdir/tfs/receptor/proteins/protein_0.gninatypes workdir/tfs/receptor/ligands/ligand_389.gninatypes
0.033426 | 0 workdir/tfs/receptor/proteins/protein_0.gninatypes workdir/tfs/receptor/ligands/ligand_390.gninatypes
0.000553 | 0 workdir/tfs/receptor/proteins/protein_0.gninatypes workdir/tfs/receptor/ligands/ligand_391.gninatypes
0.000050 | 0 workdir/tfs/receptor/proteins/protein_0.gninatypes workdir/tfs/receptor/ligands/ligand_392.gninatypes
0.000717 | 0 workdir/tfs/receptor/proteins/protein_0.gninatypes workdir/tfs/receptor/ligands/ligand_393.gninatypes
0.066489 | 0 workdir/tfs/receptor/proteins/protein_0.gninatypes workdir/tfs/receptor/ligands/ligand_394.gninatypes
0.000040 | 0 workdir/tfs/receptor/proteins/protein_0.gninatypes workdir/tfs/receptor/ligands/ligand_395.gninatypes
0.000051 | 0 workdir/tfs/receptor/proteins/protein_0.gninatypes workdir/tfs/receptor/ligands/ligand_396.gninatypes
0.000541 | 0 workdir/tfs/receptor/proteins/protein_0.gninatypes workdir/tfs/receptor/ligands/ligand_397.gninatypes
0.098078 | 0 workdir/tfs/receptor/proteins/protein_0.gninatypes workdir/tfs/receptor/ligands/ligand_398.gninatypes
0.000019 | 0 workdir/tfs/receptor/proteins/protein_0.gninatypes workdir/tfs/receptor/ligands/ligand_399.gninatypes
0.000243 | 0 workdir/tfs/receptor/proteins/protein_0.gninatypes workdir/tfs/receptor/ligands/ligand_400.gninatypes
0.042740 | 0 workdir/tfs/receptor/proteins/protein_0.gninatypes workdir/tfs/receptor/ligands/ligand_401.gninatypes
0.001072 | 0 workdir/tfs/receptor/proteins/protein_0.gninatypes workdir/tfs/receptor/ligands/ligand_402.gninatypes
0.000015 | 0 workdir/tfs/receptor/proteins/protein_0.gninatypes workdir/tfs/receptor/ligands/ligand_403.gninatypes
0.056628 | 0 workdir/tfs/receptor/proteins/protein_0.gninatypes workdir/tfs/receptor/ligands/ligand_404.gninatypes
0.004218 | 0 workdir/tfs/receptor/proteins/protein_0.gninatypes workdir/tfs/receptor/ligands/ligand_405.gninatypes
0.005941 | 0 workdir/tfs/receptor/proteins/protein_0.gninatypes workdir/tfs/receptor/ligands/ligand_406.gninatypes
0.009743 | 0 workdir/tfs/receptor/proteins/protein_0.gninatypes workdir/tfs/receptor/ligands/ligand_407.gninatypes
0.002159 | 0 workdir/tfs/receptor/proteins/protein_0.gninatypes workdir/tfs/receptor/ligands/ligand_408.gninatypes
0.000028 | 0 workdir/tfs/receptor/proteins/protein_0.gninatypes workdir/tfs/receptor/ligands/ligand_409.gninatypes
0.000014 | 0 workdir/tfs/receptor/proteins/protein_0.gninatypes workdir/tfs/receptor/ligands/ligand_410.gninatypes
0.000251 | 0 workdir/tfs/receptor/proteins/protein_0.gninatypes workdir/tfs/receptor/ligands/ligand_411.gninatypes
0.002570 | 0 workdir/tfs/receptor/proteins/protein_0.gninatypes workdir/tfs/receptor/ligands/ligand_412.gninatypes
0.000593 | 0 workdir/tfs/receptor/proteins/protein_0.gninatypes workdir/tfs/receptor/ligands/ligand_413.gninatypes
0.023814 | 0 workdir/tfs/receptor/proteins/protein_0.gninatypes workdir/tfs/receptor/ligands/ligand_414.gninatypes
0.020379 | 0 workdir/tfs/receptor/proteins/protein_0.gninatypes workdir/tfs/receptor/ligands/ligand_415.gninatypes
0.000063 | 0 workdir/tfs/receptor/proteins/protein_0.gninatypes workdir/tfs/receptor/ligands/ligand_416.gninatypes
0.003865 | 0 workdir/tfs/receptor/proteins/protein_0.gninatypes workdir/tfs/receptor/ligands/ligand_417.gninatypes
0.000577 | 0 workdir/tfs/receptor/proteins/protein_0.gninatypes workdir/tfs/receptor/ligands/ligand_418.gninatypes
0.011854 | 0 workdir/tfs/receptor/proteins/protein_0.gninatypes workdir/tfs/receptor/ligands/ligand_419.gninatypes
0.042339 | 0 workdir/tfs/receptor/proteins/protein_0.gninatypes workdir/tfs/receptor/ligands/ligand_420.gninatypes
0.000251 | 0 workdir/tfs/receptor/proteins/protein_0.gninatypes workdir/tfs/receptor/ligands/ligand_421.gninatypes
0.003050 | 0 workdir/tfs/receptor/proteins/protein_0.gninatypes workdir/tfs/receptor/ligands/ligand_422.gninatypes
0.006909 | 0 workdir/tfs/receptor/proteins/protein_0.gninatypes workdir/tfs/receptor/ligands/ligand_423.gninatypes
0.000086 | 0 workdir/tfs/receptor/proteins/protein_0.gninatypes workdir/tfs/receptor/ligands/ligand_424.gninatypes
0.045706 | 0 workdir/tfs/receptor/proteins/protein_0.gninatypes workdir/tfs/receptor/ligands/ligand_425.gninatypes
0.000164 | 0 workdir/tfs/receptor/proteins/protein_0.gninatypes workdir/tfs/receptor/ligands/ligand_426.gninatypes
0.008093 | 0 workdir/tfs/receptor/proteins/protein_0.gninatypes workdir/tfs/receptor/ligands/ligand_427.gninatypes
0.024367 | 0 workdir/tfs/receptor/proteins/protein_0.gninatypes workdir/tfs/receptor/ligands/ligand_428.gninatypes
0.000188 | 0 workdir/tfs/receptor/proteins/protein_0.gninatypes workdir/tfs/receptor/ligands/ligand_429.gninatypes
0.000843 | 0 workdir/tfs/receptor/proteins/protein_0.gninatypes workdir/tfs/receptor/ligands/ligand_430.gninatypes
0.000014 | 0 workdir/tfs/receptor/proteins/protein_0.gninatypes workdir/tfs/receptor/ligands/ligand_431.gninatypes
0.006294 | 0 workdir/tfs/receptor/proteins/protein_0.gninatypes workdir/tfs/receptor/ligands/ligand_432.gninatypes
0.000007 | 0 workdir/tfs/receptor/proteins/protein_0.gninatypes workdir/tfs/receptor/ligands/ligand_433.gninatypes
0.019212 | 0 workdir/tfs/receptor/proteins/protein_0.gninatypes workdir/tfs/receptor/ligands/ligand_434.gninatypes
0.124714 | 0 workdir/tfs/receptor/proteins/protein_0.gninatypes workdir/tfs/receptor/ligands/ligand_435.gninatypes
0.000095 | 0 workdir/tfs/receptor/proteins/protein_0.gninatypes workdir/tfs/receptor/ligands/ligand_436.gninatypes
0.000014 | 0 workdir/tfs/receptor/proteins/protein_0.gninatypes workdir/tfs/receptor/ligands/ligand_437.gninatypes
0.096630 | 0 workdir/tfs/receptor/proteins/protein_0.gninatypes workdir/tfs/receptor/ligands/ligand_438.gninatypes
0.000032 | 0 workdir/tfs/receptor/proteins/protein_0.gninatypes workdir/tfs/receptor/ligands/ligand_439.gninatypes
0.002318 | 0 workdir/tfs/receptor/proteins/protein_0.gninatypes workdir/tfs/receptor/ligands/ligand_440.gninatypes
0.004066 | 0 workdir/tfs/receptor/proteins/protein_0.gninatypes workdir/tfs/receptor/ligands/ligand_441.gninatypes
0.044306 | 0 workdir/tfs/receptor/proteins/protein_0.gninatypes workdir/tfs/receptor/ligands/ligand_442.gninatypes
0.124241 | 0 workdir/tfs/receptor/proteins/protein_0.gninatypes workdir/tfs/receptor/ligands/ligand_443.gninatypes
0.000359 | 0 workdir/tfs/receptor/proteins/protein_0.gninatypes workdir/tfs/receptor/ligands/ligand_444.gninatypes
0.000054 | 0 workdir/tfs/receptor/proteins/protein_0.gninatypes workdir/tfs/receptor/ligands/ligand_445.gninatypes
0.000328 | 0 workdir/tfs/receptor/proteins/protein_0.gninatypes workdir/tfs/receptor/ligands/ligand_446.gninatypes
0.001680 | 0 workdir/tfs/receptor/proteins/protein_0.gninatypes workdir/tfs/receptor/ligands/ligand_447.gninatypes
0.015468 | 0 workdir/tfs/receptor/proteins/protein_0.gninatypes workdir/tfs/receptor/ligands/ligand_448.gninatypes
0.000154 | 0 workdir/tfs/receptor/proteins/protein_0.gninatypes workdir/tfs/receptor/ligands/ligand_449.gninatypes
0.000014 | 0 workdir/tfs/receptor/proteins/protein_0.gninatypes workdir/tfs/receptor/ligands/ligand_450.gninatypes
0.000363 | 0 workdir/tfs/receptor/proteins/protein_0.gninatypes workdir/tfs/receptor/ligands/ligand_451.gninatypes
0.008212 | 0 workdir/tfs/receptor/proteins/protein_0.gninatypes workdir/tfs/receptor/ligands/ligand_452.gninatypes
0.000179 | 0 workdir/tfs/receptor/proteins/protein_0.gninatypes workdir/tfs/receptor/ligands/ligand_453.gninatypes
0.000344 | 0 workdir/tfs/receptor/proteins/protein_0.gninatypes workdir/tfs/receptor/ligands/ligand_454.gninatypes
0.000243 | 0 workdir/tfs/receptor/proteins/protein_0.gninatypes workdir/tfs/receptor/ligands/ligand_455.gninatypes
0.006332 | 0 workdir/tfs/receptor/proteins/protein_0.gninatypes workdir/tfs/receptor/ligands/ligand_456.gninatypes
0.000120 | 0 workdir/tfs/receptor/proteins/protein_0.gninatypes workdir/tfs/receptor/ligands/ligand_457.gninatypes
0.009793 | 0 workdir/tfs/receptor/proteins/protein_0.gninatypes workdir/tfs/receptor/ligands/ligand_458.gninatypes
0.006327 | 0 workdir/tfs/receptor/proteins/protein_0.gninatypes workdir/tfs/receptor/ligands/ligand_459.gninatypes
0.113174 | 0 workdir/tfs/receptor/proteins/protein_0.gninatypes workdir/tfs/receptor/ligands/ligand_460.gninatypes
0.000199 | 0 workdir/tfs/receptor/proteins/protein_0.gninatypes workdir/tfs/receptor/ligands/ligand_461.gninatypes
0.004735 | 0 workdir/tfs/receptor/proteins/protein_0.gninatypes workdir/tfs/receptor/ligands/ligand_462.gninatypes
0.000525 | 0 workdir/tfs/receptor/proteins/protein_0.gninatypes workdir/tfs/receptor/ligands/ligand_463.gninatypes
0.001918 | 0 workdir/tfs/receptor/proteins/protein_0.gninatypes workdir/tfs/receptor/ligands/ligand_464.gninatypes
0.017613 | 0 workdir/tfs/receptor/proteins/protein_0.gninatypes workdir/tfs/receptor/ligands/ligand_465.gninatypes
0.011372 | 0 workdir/tfs/receptor/proteins/protein_0.gninatypes workdir/tfs/receptor/ligands/ligand_466.gninatypes
0.000996 | 0 workdir/tfs/receptor/proteins/protein_0.gninatypes workdir/tfs/receptor/ligands/ligand_467.gninatypes
0.000474 | 0 workdir/tfs/receptor/proteins/protein_0.gninatypes workdir/tfs/receptor/ligands/ligand_468.gninatypes
0.000502 | 0 workdir/tfs/receptor/proteins/protein_0.gninatypes workdir/tfs/receptor/ligands/ligand_469.gninatypes
0.000333 | 0 workdir/tfs/receptor/proteins/protein_0.gninatypes workdir/tfs/receptor/ligands/ligand_470.gninatypes
0.000424 | 0 workdir/tfs/receptor/proteins/protein_0.gninatypes workdir/tfs/receptor/ligands/ligand_471.gninatypes
0.061135 | 0 workdir/tfs/receptor/proteins/protein_0.gninatypes workdir/tfs/receptor/ligands/ligand_472.gninatypes
0.004623 | 0 workdir/tfs/receptor/proteins/protein_0.gninatypes workdir/tfs/receptor/ligands/ligand_473.gninatypes
0.000251 | 0 workdir/tfs/receptor/proteins/protein_0.gninatypes workdir/tfs/receptor/ligands/ligand_474.gninatypes
0.023677 | 0 workdir/tfs/receptor/proteins/protein_0.gninatypes workdir/tfs/receptor/ligands/ligand_475.gninatypes
0.000026 | 0 workdir/tfs/receptor/proteins/protein_0.gninatypes workdir/tfs/receptor/ligands/ligand_476.gninatypes
0.011320 | 0 workdir/tfs/receptor/proteins/protein_0.gninatypes workdir/tfs/receptor/ligands/ligand_477.gninatypes
0.005152 | 0 workdir/tfs/receptor/proteins/protein_0.gninatypes workdir/tfs/receptor/ligands/ligand_478.gninatypes
0.000049 | 0 workdir/tfs/receptor/proteins/protein_0.gninatypes workdir/tfs/receptor/ligands/ligand_479.gninatypes
0.002353 | 0 workdir/tfs/receptor/proteins/protein_0.gninatypes workdir/tfs/receptor/ligands/ligand_480.gninatypes
0.000143 | 0 workdir/tfs/receptor/proteins/protein_0.gninatypes workdir/tfs/receptor/ligands/ligand_481.gninatypes
0.000794 | 0 workdir/tfs/receptor/proteins/protein_0.gninatypes workdir/tfs/receptor/ligands/ligand_482.gninatypes
0.004636 | 0 workdir/tfs/receptor/proteins/protein_0.gninatypes workdir/tfs/receptor/ligands/ligand_483.gninatypes
0.023600 | 0 workdir/tfs/receptor/proteins/protein_0.gninatypes workdir/tfs/receptor/ligands/ligand_484.gninatypes
0.000148 | 0 workdir/tfs/receptor/proteins/protein_0.gninatypes workdir/tfs/receptor/ligands/ligand_485.gninatypes
0.000938 | 0 workdir/tfs/receptor/proteins/protein_0.gninatypes workdir/tfs/receptor/ligands/ligand_486.gninatypes
0.004001 | 0 workdir/tfs/receptor/proteins/protein_0.gninatypes workdir/tfs/receptor/ligands/ligand_487.gninatypes
0.002845 | 0 workdir/tfs/receptor/proteins/protein_0.gninatypes workdir/tfs/receptor/ligands/ligand_488.gninatypes
0.002612 | 0 workdir/tfs/receptor/proteins/protein_0.gninatypes workdir/tfs/receptor/ligands/ligand_489.gninatypes
0.000088 | 0 workdir/tfs/receptor/proteins/protein_0.gninatypes workdir/tfs/receptor/ligands/ligand_490.gninatypes
0.001033 | 0 workdir/tfs/receptor/proteins/protein_0.gninatypes workdir/tfs/receptor/ligands/ligand_491.gninatypes
0.007281 | 0 workdir/tfs/receptor/proteins/protein_0.gninatypes workdir/tfs/receptor/ligands/ligand_492.gninatypes
0.000188 | 0 workdir/tfs/receptor/proteins/protein_0.gninatypes workdir/tfs/receptor/ligands/ligand_493.gninatypes
0.001504 | 0 workdir/tfs/receptor/proteins/protein_0.gninatypes workdir/tfs/receptor/ligands/ligand_494.gninatypes
0.000731 | 0 workdir/tfs/receptor/proteins/protein_0.gninatypes workdir/tfs/receptor/ligands/ligand_495.gninatypes
0.015363 | 0 workdir/tfs/receptor/proteins/protein_0.gninatypes workdir/tfs/receptor/ligands/ligand_496.gninatypes
0.037430 | 0 workdir/tfs/receptor/proteins/protein_0.gninatypes workdir/tfs/receptor/ligands/ligand_497.gninatypes
0.039814 | 0 workdir/tfs/receptor/proteins/protein_0.gninatypes workdir/tfs/receptor/ligands/ligand_498.gninatypes
0.001546 | 0 workdir/tfs/receptor/proteins/protein_0.gninatypes workdir/tfs/receptor/ligands/ligand_499.gninatypes
0.000002 | 0 workdir/tfs/receptor/proteins/protein_0.gninatypes workdir/tfs/receptor/ligands/ligand_500.gninatypes
0.001346 | 0 workdir/tfs/receptor/proteins/protein_0.gninatypes workdir/tfs/receptor/ligands/ligand_501.gninatypes
0.044281 | 0 workdir/tfs/receptor/proteins/protein_0.gninatypes workdir/tfs/receptor/ligands/ligand_502.gninatypes
0.000336 | 0 workdir/tfs/receptor/proteins/protein_0.gninatypes workdir/tfs/receptor/ligands/ligand_503.gninatypes
0.008349 | 0 workdir/tfs/receptor/proteins/protein_0.gninatypes workdir/tfs/receptor/ligands/ligand_504.gninatypes
0.030462 | 0 workdir/tfs/receptor/proteins/protein_0.gninatypes workdir/tfs/receptor/ligands/ligand_505.gninatypes
0.000379 | 0 workdir/tfs/receptor/proteins/protein_0.gninatypes workdir/tfs/receptor/ligands/ligand_506.gninatypes
0.000755 | 0 workdir/tfs/receptor/proteins/protein_0.gninatypes workdir/tfs/receptor/ligands/ligand_507.gninatypes
0.001117 | 0 workdir/tfs/receptor/proteins/protein_0.gninatypes workdir/tfs/receptor/ligands/ligand_508.gninatypes
0.000914 | 0 workdir/tfs/receptor/proteins/protein_0.gninatypes workdir/tfs/receptor/ligands/ligand_509.gninatypes
0.002671 | 0 workdir/tfs/receptor/proteins/protein_0.gninatypes workdir/tfs/receptor/ligands/ligand_510.gninatypes
0.001076 | 0 workdir/tfs/receptor/proteins/protein_0.gninatypes workdir/tfs/receptor/ligands/ligand_511.gninatypes
0.000398 | 0 workdir/tfs/receptor/proteins/protein_0.gninatypes workdir/tfs/receptor/ligands/ligand_512.gninatypes
0.004494 | 0 workdir/tfs/receptor/proteins/protein_0.gninatypes workdir/tfs/receptor/ligands/ligand_513.gninatypes
0.001916 | 0 workdir/tfs/receptor/proteins/protein_0.gninatypes workdir/tfs/receptor/ligands/ligand_514.gninatypes
0.182802 | 0 workdir/tfs/receptor/proteins/protein_0.gninatypes workdir/tfs/receptor/ligands/ligand_515.gninatypes
0.000092 | 0 workdir/tfs/receptor/proteins/protein_0.gninatypes workdir/tfs/receptor/ligands/ligand_516.gninatypes
0.000380 | 0 workdir/tfs/receptor/proteins/protein_0.gninatypes workdir/tfs/receptor/ligands/ligand_517.gninatypes
0.004335 | 0 workdir/tfs/receptor/proteins/protein_0.gninatypes workdir/tfs/receptor/ligands/ligand_518.gninatypes
0.021076 | 0 workdir/tfs/receptor/proteins/protein_0.gninatypes workdir/tfs/receptor/ligands/ligand_519.gninatypes
0.198877 | 0 workdir/tfs/receptor/proteins/protein_0.gninatypes workdir/tfs/receptor/ligands/ligand_520.gninatypes
0.066163 | 0 workdir/tfs/receptor/proteins/protein_0.gninatypes workdir/tfs/receptor/ligands/ligand_521.gninatypes
0.016836 | 0 workdir/tfs/receptor/proteins/protein_0.gninatypes workdir/tfs/receptor/ligands/ligand_522.gninatypes
0.000090 | 0 workdir/tfs/receptor/proteins/protein_0.gninatypes workdir/tfs/receptor/ligands/ligand_523.gninatypes
0.010368 | 0 workdir/tfs/receptor/proteins/protein_0.gninatypes workdir/tfs/receptor/ligands/ligand_524.gninatypes
0.000340 | 0 workdir/tfs/receptor/proteins/protein_0.gninatypes workdir/tfs/receptor/ligands/ligand_525.gninatypes
0.000077 | 0 workdir/tfs/receptor/proteins/protein_0.gninatypes workdir/tfs/receptor/ligands/ligand_526.gninatypes
0.000394 | 0 workdir/tfs/receptor/proteins/protein_0.gninatypes workdir/tfs/receptor/ligands/ligand_527.gninatypes
0.000972 | 0 workdir/tfs/receptor/proteins/protein_0.gninatypes workdir/tfs/receptor/ligands/ligand_528.gninatypes
0.000671 | 0 workdir/tfs/receptor/proteins/protein_0.gninatypes workdir/tfs/receptor/ligands/ligand_529.gninatypes
0.215464 | 0 workdir/tfs/receptor/proteins/protein_0.gninatypes workdir/tfs/receptor/ligands/ligand_530.gninatypes
0.001246 | 0 workdir/tfs/receptor/proteins/protein_0.gninatypes workdir/tfs/receptor/ligands/ligand_531.gninatypes
0.011881 | 0 workdir/tfs/receptor/proteins/protein_0.gninatypes workdir/tfs/receptor/ligands/ligand_532.gninatypes
0.000362 | 0 workdir/tfs/receptor/proteins/protein_0.gninatypes workdir/tfs/receptor/ligands/ligand_533.gninatypes
0.203813 | 0 workdir/tfs/receptor/proteins/protein_0.gninatypes workdir/tfs/receptor/ligands/ligand_534.gninatypes
0.090507 | 0 workdir/tfs/receptor/proteins/protein_0.gninatypes workdir/tfs/receptor/ligands/ligand_535.gninatypes
0.000449 | 0 workdir/tfs/receptor/proteins/protein_0.gninatypes workdir/tfs/receptor/ligands/ligand_536.gninatypes
0.000023 | 0 workdir/tfs/receptor/proteins/protein_0.gninatypes workdir/tfs/receptor/ligands/ligand_537.gninatypes
0.002202 | 0 workdir/tfs/receptor/proteins/protein_0.gninatypes workdir/tfs/receptor/ligands/ligand_538.gninatypes
0.000693 | 0 workdir/tfs/receptor/proteins/protein_0.gninatypes workdir/tfs/receptor/ligands/ligand_539.gninatypes
0.044937 | 0 workdir/tfs/receptor/proteins/protein_0.gninatypes workdir/tfs/receptor/ligands/ligand_540.gninatypes
0.000573 | 0 workdir/tfs/receptor/proteins/protein_0.gninatypes workdir/tfs/receptor/ligands/ligand_541.gninatypes
0.002717 | 0 workdir/tfs/receptor/proteins/protein_0.gninatypes workdir/tfs/receptor/ligands/ligand_542.gninatypes
0.022629 | 0 workdir/tfs/receptor/proteins/protein_0.gninatypes workdir/tfs/receptor/ligands/ligand_543.gninatypes
0.000431 | 0 workdir/tfs/receptor/proteins/protein_0.gninatypes workdir/tfs/receptor/ligands/ligand_544.gninatypes
0.000190 | 0 workdir/tfs/receptor/proteins/protein_0.gninatypes workdir/tfs/receptor/ligands/ligand_545.gninatypes
0.000703 | 0 workdir/tfs/receptor/proteins/protein_0.gninatypes workdir/tfs/receptor/ligands/ligand_546.gninatypes
0.005850 | 0 workdir/tfs/receptor/proteins/protein_0.gninatypes workdir/tfs/receptor/ligands/ligand_547.gninatypes
0.003483 | 0 workdir/tfs/receptor/proteins/protein_0.gninatypes workdir/tfs/receptor/ligands/ligand_548.gninatypes
0.000399 | 0 workdir/tfs/receptor/proteins/protein_0.gninatypes workdir/tfs/receptor/ligands/ligand_549.gninatypes
0.002667 | 0 workdir/tfs/receptor/proteins/protein_0.gninatypes workdir/tfs/receptor/ligands/ligand_550.gninatypes
0.002566 | 0 workdir/tfs/receptor/proteins/protein_0.gninatypes workdir/tfs/receptor/ligands/ligand_551.gninatypes
0.000379 | 0 workdir/tfs/receptor/proteins/protein_0.gninatypes workdir/tfs/receptor/ligands/ligand_552.gninatypes
0.000047 | 0 workdir/tfs/receptor/proteins/protein_0.gninatypes workdir/tfs/receptor/ligands/ligand_553.gninatypes
0.000576 | 0 workdir/tfs/receptor/proteins/protein_0.gninatypes workdir/tfs/receptor/ligands/ligand_554.gninatypes
0.007977 | 0 workdir/tfs/receptor/proteins/protein_0.gninatypes workdir/tfs/receptor/ligands/ligand_555.gninatypes
0.003218 | 0 workdir/tfs/receptor/proteins/protein_0.gninatypes workdir/tfs/receptor/ligands/ligand_556.gninatypes
0.000100 | 0 workdir/tfs/receptor/proteins/protein_0.gninatypes workdir/tfs/receptor/ligands/ligand_557.gninatypes
0.000031 | 0 workdir/tfs/receptor/proteins/protein_0.gninatypes workdir/tfs/receptor/ligands/ligand_558.gninatypes
0.063703 | 0 workdir/tfs/receptor/proteins/protein_0.gninatypes workdir/tfs/receptor/ligands/ligand_559.gninatypes
0.002992 | 0 workdir/tfs/receptor/proteins/protein_0.gninatypes workdir/tfs/receptor/ligands/ligand_560.gninatypes
0.000519 | 0 workdir/tfs/receptor/proteins/protein_0.gninatypes workdir/tfs/receptor/ligands/ligand_561.gninatypes
0.074492 | 0 workdir/tfs/receptor/proteins/protein_0.gninatypes workdir/tfs/receptor/ligands/ligand_562.gninatypes
0.095235 | 0 workdir/tfs/receptor/proteins/protein_0.gninatypes workdir/tfs/receptor/ligands/ligand_563.gninatypes
0.000083 | 0 workdir/tfs/receptor/proteins/protein_0.gninatypes workdir/tfs/receptor/ligands/ligand_564.gninatypes
0.000162 | 0 workdir/tfs/receptor/proteins/protein_0.gninatypes workdir/tfs/receptor/ligands/ligand_565.gninatypes
0.000203 | 0 workdir/tfs/receptor/proteins/protein_0.gninatypes workdir/tfs/receptor/ligands/ligand_566.gninatypes
0.011240 | 0 workdir/tfs/receptor/proteins/protein_0.gninatypes workdir/tfs/receptor/ligands/ligand_567.gninatypes
0.000039 | 0 workdir/tfs/receptor/proteins/protein_0.gninatypes workdir/tfs/receptor/ligands/ligand_568.gninatypes
0.000630 | 0 workdir/tfs/receptor/proteins/protein_0.gninatypes workdir/tfs/receptor/ligands/ligand_569.gninatypes
0.022503 | 0 workdir/tfs/receptor/proteins/protein_0.gninatypes workdir/tfs/receptor/ligands/ligand_570.gninatypes
0.000790 | 0 workdir/tfs/receptor/proteins/protein_0.gninatypes workdir/tfs/receptor/ligands/ligand_571.gninatypes
0.001161 | 0 workdir/tfs/receptor/proteins/protein_0.gninatypes workdir/tfs/receptor/ligands/ligand_572.gninatypes
0.001542 | 0 workdir/tfs/receptor/proteins/protein_0.gninatypes workdir/tfs/receptor/ligands/ligand_573.gninatypes
0.009068 | 0 workdir/tfs/receptor/proteins/protein_0.gninatypes workdir/tfs/receptor/ligands/ligand_574.gninatypes
0.000039 | 0 workdir/tfs/receptor/proteins/protein_0.gninatypes workdir/tfs/receptor/ligands/ligand_575.gninatypes
0.016998 | 0 workdir/tfs/receptor/proteins/protein_0.gninatypes workdir/tfs/receptor/ligands/ligand_576.gninatypes
0.000871 | 0 workdir/tfs/receptor/proteins/protein_0.gninatypes workdir/tfs/receptor/ligands/ligand_577.gninatypes
0.014230 | 0 workdir/tfs/receptor/proteins/protein_0.gninatypes workdir/tfs/receptor/ligands/ligand_578.gninatypes
0.002474 | 0 workdir/tfs/receptor/proteins/protein_0.gninatypes workdir/tfs/receptor/ligands/ligand_579.gninatypes
0.071131 | 0 workdir/tfs/receptor/proteins/protein_0.gninatypes workdir/tfs/receptor/ligands/ligand_580.gninatypes
0.045268 | 0 workdir/tfs/receptor/proteins/protein_0.gninatypes workdir/tfs/receptor/ligands/ligand_581.gninatypes
0.000197 | 0 workdir/tfs/receptor/proteins/protein_0.gninatypes workdir/tfs/receptor/ligands/ligand_582.gninatypes
0.040530 | 0 workdir/tfs/receptor/proteins/protein_0.gninatypes workdir/tfs/receptor/ligands/ligand_583.gninatypes
0.003753 | 0 workdir/tfs/receptor/proteins/protein_0.gninatypes workdir/tfs/receptor/ligands/ligand_584.gninatypes
0.004618 | 0 workdir/tfs/receptor/proteins/protein_0.gninatypes workdir/tfs/receptor/ligands/ligand_585.gninatypes
0.000006 | 0 workdir/tfs/receptor/proteins/protein_0.gninatypes workdir/tfs/receptor/ligands/ligand_586.gninatypes
0.008183 | 0 workdir/tfs/receptor/proteins/protein_0.gninatypes workdir/tfs/receptor/ligands/ligand_587.gninatypes
0.006954 | 0 workdir/tfs/receptor/proteins/protein_0.gninatypes workdir/tfs/receptor/ligands/ligand_588.gninatypes
0.001453 | 0 workdir/tfs/receptor/proteins/protein_0.gninatypes workdir/tfs/receptor/ligands/ligand_589.gninatypes
0.001889 | 0 workdir/tfs/receptor/proteins/protein_0.gninatypes workdir/tfs/receptor/ligands/ligand_590.gninatypes
0.002628 | 0 workdir/tfs/receptor/proteins/protein_0.gninatypes workdir/tfs/receptor/ligands/ligand_591.gninatypes
0.000037 | 0 workdir/tfs/receptor/proteins/protein_0.gninatypes workdir/tfs/receptor/ligands/ligand_592.gninatypes
0.000706 | 0 workdir/tfs/receptor/proteins/protein_0.gninatypes workdir/tfs/receptor/ligands/ligand_593.gninatypes
0.000045 | 0 workdir/tfs/receptor/proteins/protein_0.gninatypes workdir/tfs/receptor/ligands/ligand_594.gninatypes
0.000062 | 0 workdir/tfs/receptor/proteins/protein_0.gninatypes workdir/tfs/receptor/ligands/ligand_595.gninatypes
0.001042 | 0 workdir/tfs/receptor/proteins/protein_0.gninatypes workdir/tfs/receptor/ligands/ligand_596.gninatypes
0.001759 | 0 workdir/tfs/receptor/proteins/protein_0.gninatypes workdir/tfs/receptor/ligands/ligand_597.gninatypes
0.012419 | 0 workdir/tfs/receptor/proteins/protein_0.gninatypes workdir/tfs/receptor/ligands/ligand_598.gninatypes
0.000208 | 0 workdir/tfs/receptor/proteins/protein_0.gninatypes workdir/tfs/receptor/ligands/ligand_599.gninatypes
0.000019 | 0 workdir/tfs/receptor/proteins/protein_0.gninatypes workdir/tfs/receptor/ligands/ligand_600.gninatypes
0.000355 | 0 workdir/tfs/receptor/proteins/protein_0.gninatypes workdir/tfs/receptor/ligands/ligand_601.gninatypes
0.000589 | 0 workdir/tfs/receptor/proteins/protein_0.gninatypes workdir/tfs/receptor/ligands/ligand_602.gninatypes
0.016502 | 0 workdir/tfs/receptor/proteins/protein_0.gninatypes workdir/tfs/receptor/ligands/ligand_603.gninatypes
0.000429 | 0 workdir/tfs/receptor/proteins/protein_0.gninatypes workdir/tfs/receptor/ligands/ligand_604.gninatypes
0.000930 | 0 workdir/tfs/receptor/proteins/protein_0.gninatypes workdir/tfs/receptor/ligands/ligand_605.gninatypes
0.000199 | 0 workdir/tfs/receptor/proteins/protein_0.gninatypes workdir/tfs/receptor/ligands/ligand_606.gninatypes
0.016951 | 0 workdir/tfs/receptor/proteins/protein_0.gninatypes workdir/tfs/receptor/ligands/ligand_607.gninatypes
0.011660 | 0 workdir/tfs/receptor/proteins/protein_0.gninatypes workdir/tfs/receptor/ligands/ligand_608.gninatypes
0.000309 | 0 workdir/tfs/receptor/proteins/protein_0.gninatypes workdir/tfs/receptor/ligands/ligand_609.gninatypes
0.000079 | 0 workdir/tfs/receptor/proteins/protein_0.gninatypes workdir/tfs/receptor/ligands/ligand_610.gninatypes
0.002464 | 0 workdir/tfs/receptor/proteins/protein_0.gninatypes workdir/tfs/receptor/ligands/ligand_611.gninatypes
0.000028 | 0 workdir/tfs/receptor/proteins/protein_0.gninatypes workdir/tfs/receptor/ligands/ligand_612.gninatypes
0.715219 | 0 workdir/tfs/receptor/proteins/protein_0.gninatypes workdir/tfs/receptor/ligands/ligand_613.gninatypes
0.004071 | 0 workdir/tfs/receptor/proteins/protein_0.gninatypes workdir/tfs/receptor/ligands/ligand_614.gninatypes
0.110287 | 0 workdir/tfs/receptor/proteins/protein_0.gninatypes workdir/tfs/receptor/ligands/ligand_615.gninatypes
0.023518 | 0 workdir/tfs/receptor/proteins/protein_0.gninatypes workdir/tfs/receptor/ligands/ligand_616.gninatypes
0.000661 | 0 workdir/tfs/receptor/proteins/protein_0.gninatypes workdir/tfs/receptor/ligands/ligand_617.gninatypes
0.008808 | 0 workdir/tfs/receptor/proteins/protein_0.gninatypes workdir/tfs/receptor/ligands/ligand_618.gninatypes
0.000116 | 0 workdir/tfs/receptor/proteins/protein_0.gninatypes workdir/tfs/receptor/ligands/ligand_619.gninatypes
0.003952 | 0 workdir/tfs/receptor/proteins/protein_0.gninatypes workdir/tfs/receptor/ligands/ligand_620.gninatypes
0.000493 | 0 workdir/tfs/receptor/proteins/protein_0.gninatypes workdir/tfs/receptor/ligands/ligand_621.gninatypes
0.000052 | 0 workdir/tfs/receptor/proteins/protein_0.gninatypes workdir/tfs/receptor/ligands/ligand_622.gninatypes
0.064676 | 0 workdir/tfs/receptor/proteins/protein_0.gninatypes workdir/tfs/receptor/ligands/ligand_623.gninatypes
0.005703 | 0 workdir/tfs/receptor/proteins/protein_0.gninatypes workdir/tfs/receptor/ligands/ligand_624.gninatypes
0.000106 | 0 workdir/tfs/receptor/proteins/protein_0.gninatypes workdir/tfs/receptor/ligands/ligand_625.gninatypes
0.000023 | 0 workdir/tfs/receptor/proteins/protein_0.gninatypes workdir/tfs/receptor/ligands/ligand_626.gninatypes
0.051818 | 0 workdir/tfs/receptor/proteins/protein_0.gninatypes workdir/tfs/receptor/ligands/ligand_627.gninatypes
0.012721 | 0 workdir/tfs/receptor/proteins/protein_0.gninatypes workdir/tfs/receptor/ligands/ligand_628.gninatypes
0.000319 | 0 workdir/tfs/receptor/proteins/protein_0.gninatypes workdir/tfs/receptor/ligands/ligand_629.gninatypes
0.051728 | 0 workdir/tfs/receptor/proteins/protein_0.gninatypes workdir/tfs/receptor/ligands/ligand_630.gninatypes
0.000638 | 0 workdir/tfs/receptor/proteins/protein_0.gninatypes workdir/tfs/receptor/ligands/ligand_631.gninatypes
0.001231 | 0 workdir/tfs/receptor/proteins/protein_0.gninatypes workdir/tfs/receptor/ligands/ligand_632.gninatypes
0.002677 | 0 workdir/tfs/receptor/proteins/protein_0.gninatypes workdir/tfs/receptor/ligands/ligand_633.gninatypes
0.017996 | 0 workdir/tfs/receptor/proteins/protein_0.gninatypes workdir/tfs/receptor/ligands/ligand_634.gninatypes
0.001022 | 0 workdir/tfs/receptor/proteins/protein_0.gninatypes workdir/tfs/receptor/ligands/ligand_635.gninatypes
0.004971 | 0 workdir/tfs/receptor/proteins/protein_0.gninatypes workdir/tfs/receptor/ligands/ligand_636.gninatypes
0.001329 | 0 workdir/tfs/receptor/proteins/protein_0.gninatypes workdir/tfs/receptor/ligands/ligand_637.gninatypes
0.003904 | 0 workdir/tfs/receptor/proteins/protein_0.gninatypes workdir/tfs/receptor/ligands/ligand_638.gninatypes
0.000514 | 0 workdir/tfs/receptor/proteins/protein_0.gninatypes workdir/tfs/receptor/ligands/ligand_639.gninatypes
0.012844 | 0 workdir/tfs/receptor/proteins/protein_0.gninatypes workdir/tfs/receptor/ligands/ligand_640.gninatypes
0.008105 | 0 workdir/tfs/receptor/proteins/protein_0.gninatypes workdir/tfs/receptor/ligands/ligand_641.gninatypes
0.000075 | 0 workdir/tfs/receptor/proteins/protein_0.gninatypes workdir/tfs/receptor/ligands/ligand_642.gninatypes
0.001819 | 0 workdir/tfs/receptor/proteins/protein_0.gninatypes workdir/tfs/receptor/ligands/ligand_643.gninatypes
0.000148 | 0 workdir/tfs/receptor/proteins/protein_0.gninatypes workdir/tfs/receptor/ligands/ligand_644.gninatypes
0.002002 | 0 workdir/tfs/receptor/proteins/protein_0.gninatypes workdir/tfs/receptor/ligands/ligand_645.gninatypes
0.000053 | 0 workdir/tfs/receptor/proteins/protein_0.gninatypes workdir/tfs/receptor/ligands/ligand_646.gninatypes
0.000151 | 0 workdir/tfs/receptor/proteins/protein_0.gninatypes workdir/tfs/receptor/ligands/ligand_647.gninatypes
0.017393 | 0 workdir/tfs/receptor/proteins/protein_0.gninatypes workdir/tfs/receptor/ligands/ligand_648.gninatypes
0.000074 | 0 workdir/tfs/receptor/proteins/protein_0.gninatypes workdir/tfs/receptor/ligands/ligand_649.gninatypes
0.000643 | 0 workdir/tfs/receptor/proteins/protein_0.gninatypes workdir/tfs/receptor/ligands/ligand_650.gninatypes
0.009467 | 0 workdir/tfs/receptor/proteins/protein_0.gninatypes workdir/tfs/receptor/ligands/ligand_651.gninatypes
0.000144 | 0 workdir/tfs/receptor/proteins/protein_0.gninatypes workdir/tfs/receptor/ligands/ligand_652.gninatypes
0.232936 | 0 workdir/tfs/receptor/proteins/protein_0.gninatypes workdir/tfs/receptor/ligands/ligand_653.gninatypes
0.001097 | 0 workdir/tfs/receptor/proteins/protein_0.gninatypes workdir/tfs/receptor/ligands/ligand_654.gninatypes
0.000823 | 0 workdir/tfs/receptor/proteins/protein_0.gninatypes workdir/tfs/receptor/ligands/ligand_655.gninatypes
0.057320 | 0 workdir/tfs/receptor/proteins/protein_0.gninatypes workdir/tfs/receptor/ligands/ligand_656.gninatypes
0.000696 | 0 workdir/tfs/receptor/proteins/protein_0.gninatypes workdir/tfs/receptor/ligands/ligand_657.gninatypes
0.003255 | 0 workdir/tfs/receptor/proteins/protein_0.gninatypes workdir/tfs/receptor/ligands/ligand_658.gninatypes
0.108285 | 0 workdir/tfs/receptor/proteins/protein_0.gninatypes workdir/tfs/receptor/ligands/ligand_659.gninatypes
0.000020 | 0 workdir/tfs/receptor/proteins/protein_0.gninatypes workdir/tfs/receptor/ligands/ligand_660.gninatypes
0.000664 | 0 workdir/tfs/receptor/proteins/protein_0.gninatypes workdir/tfs/receptor/ligands/ligand_661.gninatypes
0.000157 | 0 workdir/tfs/receptor/proteins/protein_0.gninatypes workdir/tfs/receptor/ligands/ligand_662.gninatypes
0.001038 | 0 workdir/tfs/receptor/proteins/protein_0.gninatypes workdir/tfs/receptor/ligands/ligand_663.gninatypes
0.018595 | 0 workdir/tfs/receptor/proteins/protein_0.gninatypes workdir/tfs/receptor/ligands/ligand_664.gninatypes
0.064703 | 0 workdir/tfs/receptor/proteins/protein_0.gninatypes workdir/tfs/receptor/ligands/ligand_665.gninatypes
0.000269 | 0 workdir/tfs/receptor/proteins/protein_0.gninatypes workdir/tfs/receptor/ligands/ligand_666.gninatypes
0.002184 | 0 workdir/tfs/receptor/proteins/protein_0.gninatypes workdir/tfs/receptor/ligands/ligand_667.gninatypes
0.000086 | 0 workdir/tfs/receptor/proteins/protein_0.gninatypes workdir/tfs/receptor/ligands/ligand_668.gninatypes
0.002738 | 0 workdir/tfs/receptor/proteins/protein_0.gninatypes workdir/tfs/receptor/ligands/ligand_669.gninatypes
0.112057 | 0 workdir/tfs/receptor/proteins/protein_0.gninatypes workdir/tfs/receptor/ligands/ligand_670.gninatypes
0.000254 | 0 workdir/tfs/receptor/proteins/protein_0.gninatypes workdir/tfs/receptor/ligands/ligand_671.gninatypes
0.263184 | 0 workdir/tfs/receptor/proteins/protein_0.gninatypes workdir/tfs/receptor/ligands/ligand_672.gninatypes
0.001322 | 0 workdir/tfs/receptor/proteins/protein_0.gninatypes workdir/tfs/receptor/ligands/ligand_673.gninatypes
0.000980 | 0 workdir/tfs/receptor/proteins/protein_0.gninatypes workdir/tfs/receptor/ligands/ligand_674.gninatypes
0.000561 | 0 workdir/tfs/receptor/proteins/protein_0.gninatypes workdir/tfs/receptor/ligands/ligand_675.gninatypes
0.003587 | 0 workdir/tfs/receptor/proteins/protein_0.gninatypes workdir/tfs/receptor/ligands/ligand_676.gninatypes
0.001091 | 0 workdir/tfs/receptor/proteins/protein_0.gninatypes workdir/tfs/receptor/ligands/ligand_677.gninatypes
0.051509 | 0 workdir/tfs/receptor/proteins/protein_0.gninatypes workdir/tfs/receptor/ligands/ligand_678.gninatypes
0.000160 | 0 workdir/tfs/receptor/proteins/protein_0.gninatypes workdir/tfs/receptor/ligands/ligand_679.gninatypes
0.000051 | 0 workdir/tfs/receptor/proteins/protein_0.gninatypes workdir/tfs/receptor/ligands/ligand_680.gninatypes
0.001967 | 0 workdir/tfs/receptor/proteins/protein_0.gninatypes workdir/tfs/receptor/ligands/ligand_681.gninatypes
0.000935 | 0 workdir/tfs/receptor/proteins/protein_0.gninatypes workdir/tfs/receptor/ligands/ligand_682.gninatypes
0.000276 | 0 workdir/tfs/receptor/proteins/protein_0.gninatypes workdir/tfs/receptor/ligands/ligand_683.gninatypes
0.001028 | 0 workdir/tfs/receptor/proteins/protein_0.gninatypes workdir/tfs/receptor/ligands/ligand_684.gninatypes
0.000480 | 0 workdir/tfs/receptor/proteins/protein_0.gninatypes workdir/tfs/receptor/ligands/ligand_685.gninatypes
0.000075 | 0 workdir/tfs/receptor/proteins/protein_0.gninatypes workdir/tfs/receptor/ligands/ligand_686.gninatypes
0.000885 | 0 workdir/tfs/receptor/proteins/protein_0.gninatypes workdir/tfs/receptor/ligands/ligand_687.gninatypes
0.000465 | 0 workdir/tfs/receptor/proteins/protein_0.gninatypes workdir/tfs/receptor/ligands/ligand_688.gninatypes
0.003496 | 0 workdir/tfs/receptor/proteins/protein_0.gninatypes workdir/tfs/receptor/ligands/ligand_689.gninatypes
0.002356 | 0 workdir/tfs/receptor/proteins/protein_0.gninatypes workdir/tfs/receptor/ligands/ligand_690.gninatypes
0.001457 | 0 workdir/tfs/receptor/proteins/protein_0.gninatypes workdir/tfs/receptor/ligands/ligand_691.gninatypes
0.002259 | 0 workdir/tfs/receptor/proteins/protein_0.gninatypes workdir/tfs/receptor/ligands/ligand_692.gninatypes
0.000031 | 0 workdir/tfs/receptor/proteins/protein_0.gninatypes workdir/tfs/receptor/ligands/ligand_693.gninatypes
0.000162 | 0 workdir/tfs/receptor/proteins/protein_0.gninatypes workdir/tfs/receptor/ligands/ligand_694.gninatypes
0.001685 | 0 workdir/tfs/receptor/proteins/protein_0.gninatypes workdir/tfs/receptor/ligands/ligand_695.gninatypes
0.025537 | 0 workdir/tfs/receptor/proteins/protein_0.gninatypes workdir/tfs/receptor/ligands/ligand_696.gninatypes
0.000880 | 0 workdir/tfs/receptor/proteins/protein_0.gninatypes workdir/tfs/receptor/ligands/ligand_697.gninatypes
0.018036 | 0 workdir/tfs/receptor/proteins/protein_0.gninatypes workdir/tfs/receptor/ligands/ligand_698.gninatypes
0.004038 | 0 workdir/tfs/receptor/proteins/protein_0.gninatypes workdir/tfs/receptor/ligands/ligand_699.gninatypes
0.223490 | 0 workdir/tfs/receptor/proteins/protein_0.gninatypes workdir/tfs/receptor/ligands/ligand_700.gninatypes
0.781119 | 0 workdir/tfs/receptor/proteins/protein_0.gninatypes workdir/tfs/receptor/ligands/ligand_701.gninatypes
0.000602 | 0 workdir/tfs/receptor/proteins/protein_0.gninatypes workdir/tfs/receptor/ligands/ligand_702.gninatypes
0.004586 | 0 workdir/tfs/receptor/proteins/protein_0.gninatypes workdir/tfs/receptor/ligands/ligand_703.gninatypes
0.001020 | 0 workdir/tfs/receptor/proteins/protein_0.gninatypes workdir/tfs/receptor/ligands/ligand_704.gninatypes
0.000061 | 0 workdir/tfs/receptor/proteins/protein_0.gninatypes workdir/tfs/receptor/ligands/ligand_705.gninatypes
0.001859 | 0 workdir/tfs/receptor/proteins/protein_0.gninatypes workdir/tfs/receptor/ligands/ligand_706.gninatypes
0.048579 | 0 workdir/tfs/receptor/proteins/protein_0.gninatypes workdir/tfs/receptor/ligands/ligand_707.gninatypes
0.081049 | 0 workdir/tfs/receptor/proteins/protein_0.gninatypes workdir/tfs/receptor/ligands/ligand_708.gninatypes
0.000436 | 0 workdir/tfs/receptor/proteins/protein_0.gninatypes workdir/tfs/receptor/ligands/ligand_709.gninatypes
0.002733 | 0 workdir/tfs/receptor/proteins/protein_0.gninatypes workdir/tfs/receptor/ligands/ligand_710.gninatypes
0.000606 | 0 workdir/tfs/receptor/proteins/protein_0.gninatypes workdir/tfs/receptor/ligands/ligand_711.gninatypes
0.000171 | 0 workdir/tfs/receptor/proteins/protein_0.gninatypes workdir/tfs/receptor/ligands/ligand_712.gninatypes
0.001747 | 0 workdir/tfs/receptor/proteins/protein_0.gninatypes workdir/tfs/receptor/ligands/ligand_713.gninatypes
0.001260 | 0 workdir/tfs/receptor/proteins/protein_0.gninatypes workdir/tfs/receptor/ligands/ligand_714.gninatypes
0.002980 | 0 workdir/tfs/receptor/proteins/protein_0.gninatypes workdir/tfs/receptor/ligands/ligand_715.gninatypes
0.005242 | 0 workdir/tfs/receptor/proteins/protein_0.gninatypes workdir/tfs/receptor/ligands/ligand_716.gninatypes
0.000005 | 0 workdir/tfs/receptor/proteins/protein_0.gninatypes workdir/tfs/receptor/ligands/ligand_717.gninatypes
0.001780 | 0 workdir/tfs/receptor/proteins/protein_0.gninatypes workdir/tfs/receptor/ligands/ligand_718.gninatypes
0.028301 | 0 workdir/tfs/receptor/proteins/protein_0.gninatypes workdir/tfs/receptor/ligands/ligand_719.gninatypes
0.008693 | 0 workdir/tfs/receptor/proteins/protein_0.gninatypes workdir/tfs/receptor/ligands/ligand_720.gninatypes
0.000196 | 0 workdir/tfs/receptor/proteins/protein_0.gninatypes workdir/tfs/receptor/ligands/ligand_721.gninatypes
0.000195 | 0 workdir/tfs/receptor/proteins/protein_0.gninatypes workdir/tfs/receptor/ligands/ligand_722.gninatypes
0.001995 | 0 workdir/tfs/receptor/proteins/protein_0.gninatypes workdir/tfs/receptor/ligands/ligand_723.gninatypes
0.624104 | 0 workdir/tfs/receptor/proteins/protein_0.gninatypes workdir/tfs/receptor/ligands/ligand_724.gninatypes
0.414681 | 0 workdir/tfs/receptor/proteins/protein_0.gninatypes workdir/tfs/receptor/ligands/ligand_725.gninatypes
0.000794 | 0 workdir/tfs/receptor/proteins/protein_0.gninatypes workdir/tfs/receptor/ligands/ligand_726.gninatypes
0.019025 | 0 workdir/tfs/receptor/proteins/protein_0.gninatypes workdir/tfs/receptor/ligands/ligand_727.gninatypes
0.000069 | 0 workdir/tfs/receptor/proteins/protein_0.gninatypes workdir/tfs/receptor/ligands/ligand_728.gninatypes
0.004721 | 0 workdir/tfs/receptor/proteins/protein_0.gninatypes workdir/tfs/receptor/ligands/ligand_729.gninatypes
0.081703 | 0 workdir/tfs/receptor/proteins/protein_0.gninatypes workdir/tfs/receptor/ligands/ligand_730.gninatypes
0.004560 | 0 workdir/tfs/receptor/proteins/protein_0.gninatypes workdir/tfs/receptor/ligands/ligand_731.gninatypes
0.000074 | 0 workdir/tfs/receptor/proteins/protein_0.gninatypes workdir/tfs/receptor/ligands/ligand_732.gninatypes
0.004618 | 0 workdir/tfs/receptor/proteins/protein_0.gninatypes workdir/tfs/receptor/ligands/ligand_733.gninatypes
0.005655 | 0 workdir/tfs/receptor/proteins/protein_0.gninatypes workdir/tfs/receptor/ligands/ligand_734.gninatypes
0.000156 | 0 workdir/tfs/receptor/proteins/protein_0.gninatypes workdir/tfs/receptor/ligands/ligand_735.gninatypes
0.000038 | 0 workdir/tfs/receptor/proteins/protein_0.gninatypes workdir/tfs/receptor/ligands/ligand_736.gninatypes
0.000246 | 0 workdir/tfs/receptor/proteins/protein_0.gninatypes workdir/tfs/receptor/ligands/ligand_737.gninatypes
0.041691 | 0 workdir/tfs/receptor/proteins/protein_0.gninatypes workdir/tfs/receptor/ligands/ligand_738.gninatypes
0.007472 | 0 workdir/tfs/receptor/proteins/protein_0.gninatypes workdir/tfs/receptor/ligands/ligand_739.gninatypes
0.001168 | 0 workdir/tfs/receptor/proteins/protein_0.gninatypes workdir/tfs/receptor/ligands/ligand_740.gninatypes
0.000318 | 0 workdir/tfs/receptor/proteins/protein_0.gninatypes workdir/tfs/receptor/ligands/ligand_741.gninatypes
0.071782 | 0 workdir/tfs/receptor/proteins/protein_0.gninatypes workdir/tfs/receptor/ligands/ligand_742.gninatypes
0.000160 | 0 workdir/tfs/receptor/proteins/protein_0.gninatypes workdir/tfs/receptor/ligands/ligand_743.gninatypes
0.011920 | 0 workdir/tfs/receptor/proteins/protein_0.gninatypes workdir/tfs/receptor/ligands/ligand_744.gninatypes
0.009584 | 0 workdir/tfs/receptor/proteins/protein_0.gninatypes workdir/tfs/receptor/ligands/ligand_745.gninatypes
0.053758 | 0 workdir/tfs/receptor/proteins/protein_0.gninatypes workdir/tfs/receptor/ligands/ligand_746.gninatypes
0.013738 | 0 workdir/tfs/receptor/proteins/protein_0.gninatypes workdir/tfs/receptor/ligands/ligand_747.gninatypes
0.072896 | 0 workdir/tfs/receptor/proteins/protein_0.gninatypes workdir/tfs/receptor/ligands/ligand_748.gninatypes
0.004687 | 0 workdir/tfs/receptor/proteins/protein_0.gninatypes workdir/tfs/receptor/ligands/ligand_749.gninatypes
0.000003 | 0 workdir/tfs/receptor/proteins/protein_0.gninatypes workdir/tfs/receptor/ligands/ligand_750.gninatypes
0.000264 | 0 workdir/tfs/receptor/proteins/protein_0.gninatypes workdir/tfs/receptor/ligands/ligand_751.gninatypes
0.000007 | 0 workdir/tfs/receptor/proteins/protein_0.gninatypes workdir/tfs/receptor/ligands/ligand_752.gninatypes
0.002009 | 0 workdir/tfs/receptor/proteins/protein_0.gninatypes workdir/tfs/receptor/ligands/ligand_753.gninatypes
0.022427 | 0 workdir/tfs/receptor/proteins/protein_0.gninatypes workdir/tfs/receptor/ligands/ligand_754.gninatypes
0.000005 | 0 workdir/tfs/receptor/proteins/protein_0.gninatypes workdir/tfs/receptor/ligands/ligand_755.gninatypes
0.000510 | 0 workdir/tfs/receptor/proteins/protein_0.gninatypes workdir/tfs/receptor/ligands/ligand_756.gninatypes
0.002754 | 0 workdir/tfs/receptor/proteins/protein_0.gninatypes workdir/tfs/receptor/ligands/ligand_757.gninatypes
0.000501 | 0 workdir/tfs/receptor/proteins/protein_0.gninatypes workdir/tfs/receptor/ligands/ligand_758.gninatypes
0.000152 | 0 workdir/tfs/receptor/proteins/protein_0.gninatypes workdir/tfs/receptor/ligands/ligand_759.gninatypes
0.000761 | 0 workdir/tfs/receptor/proteins/protein_0.gninatypes workdir/tfs/receptor/ligands/ligand_760.gninatypes
0.423662 | 0 workdir/tfs/receptor/proteins/protein_0.gninatypes workdir/tfs/receptor/ligands/ligand_761.gninatypes
0.000516 | 0 workdir/tfs/receptor/proteins/protein_0.gninatypes workdir/tfs/receptor/ligands/ligand_762.gninatypes
0.000641 | 0 workdir/tfs/receptor/proteins/protein_0.gninatypes workdir/tfs/receptor/ligands/ligand_763.gninatypes
0.006461 | 0 workdir/tfs/receptor/proteins/protein_0.gninatypes workdir/tfs/receptor/ligands/ligand_764.gninatypes
0.000515 | 0 workdir/tfs/receptor/proteins/protein_0.gninatypes workdir/tfs/receptor/ligands/ligand_765.gninatypes
0.000028 | 0 workdir/tfs/receptor/proteins/protein_0.gninatypes workdir/tfs/receptor/ligands/ligand_766.gninatypes
0.003671 | 0 workdir/tfs/receptor/proteins/protein_0.gninatypes workdir/tfs/receptor/ligands/ligand_767.gninatypes
0.000137 | 0 workdir/tfs/receptor/proteins/protein_0.gninatypes workdir/tfs/receptor/ligands/ligand_768.gninatypes
0.012067 | 0 workdir/tfs/receptor/proteins/protein_0.gninatypes workdir/tfs/receptor/ligands/ligand_769.gninatypes
0.000653 | 0 workdir/tfs/receptor/proteins/protein_0.gninatypes workdir/tfs/receptor/ligands/ligand_770.gninatypes
0.257074 | 0 workdir/tfs/receptor/proteins/protein_0.gninatypes workdir/tfs/receptor/ligands/ligand_771.gninatypes
0.000103 | 0 workdir/tfs/receptor/proteins/protein_0.gninatypes workdir/tfs/receptor/ligands/ligand_772.gninatypes
0.000958 | 0 workdir/tfs/receptor/proteins/protein_0.gninatypes workdir/tfs/receptor/ligands/ligand_773.gninatypes
0.003055 | 0 workdir/tfs/receptor/proteins/protein_0.gninatypes workdir/tfs/receptor/ligands/ligand_774.gninatypes
0.000876 | 0 workdir/tfs/receptor/proteins/protein_0.gninatypes workdir/tfs/receptor/ligands/ligand_775.gninatypes
0.000430 | 0 workdir/tfs/receptor/proteins/protein_0.gninatypes workdir/tfs/receptor/ligands/ligand_776.gninatypes
0.000111 | 0 workdir/tfs/receptor/proteins/protein_0.gninatypes workdir/tfs/receptor/ligands/ligand_777.gninatypes
0.005532 | 0 workdir/tfs/receptor/proteins/protein_0.gninatypes workdir/tfs/receptor/ligands/ligand_778.gninatypes
0.025292 | 0 workdir/tfs/receptor/proteins/protein_0.gninatypes workdir/tfs/receptor/ligands/ligand_779.gninatypes
0.000259 | 0 workdir/tfs/receptor/proteins/protein_0.gninatypes workdir/tfs/receptor/ligands/ligand_780.gninatypes
0.031687 | 0 workdir/tfs/receptor/proteins/protein_0.gninatypes workdir/tfs/receptor/ligands/ligand_781.gninatypes
0.011195 | 0 workdir/tfs/receptor/proteins/protein_0.gninatypes workdir/tfs/receptor/ligands/ligand_782.gninatypes
0.001238 | 0 workdir/tfs/receptor/proteins/protein_0.gninatypes workdir/tfs/receptor/ligands/ligand_783.gninatypes
0.000347 | 0 workdir/tfs/receptor/proteins/protein_0.gninatypes workdir/tfs/receptor/ligands/ligand_784.gninatypes
0.000014 | 0 workdir/tfs/receptor/proteins/protein_0.gninatypes workdir/tfs/receptor/ligands/ligand_785.gninatypes
0.104387 | 0 workdir/tfs/receptor/proteins/protein_0.gninatypes workdir/tfs/receptor/ligands/ligand_786.gninatypes
0.010756 | 0 workdir/tfs/receptor/proteins/protein_0.gninatypes workdir/tfs/receptor/ligands/ligand_787.gninatypes
0.003002 | 0 workdir/tfs/receptor/proteins/protein_0.gninatypes workdir/tfs/receptor/ligands/ligand_788.gninatypes
0.000129 | 0 workdir/tfs/receptor/proteins/protein_0.gninatypes workdir/tfs/receptor/ligands/ligand_789.gninatypes
0.167314 | 0 workdir/tfs/receptor/proteins/protein_0.gninatypes workdir/tfs/receptor/ligands/ligand_790.gninatypes
0.000002 | 0 workdir/tfs/receptor/proteins/protein_0.gninatypes workdir/tfs/receptor/ligands/ligand_791.gninatypes
0.000152 | 0 workdir/tfs/receptor/proteins/protein_0.gninatypes workdir/tfs/receptor/ligands/ligand_792.gninatypes
0.000039 | 0 workdir/tfs/receptor/proteins/protein_0.gninatypes workdir/tfs/receptor/ligands/ligand_793.gninatypes
0.000189 | 0 workdir/tfs/receptor/proteins/protein_0.gninatypes workdir/tfs/receptor/ligands/ligand_794.gninatypes
0.033799 | 0 workdir/tfs/receptor/proteins/protein_0.gninatypes workdir/tfs/receptor/ligands/ligand_795.gninatypes
0.066804 | 0 workdir/tfs/receptor/proteins/protein_0.gninatypes workdir/tfs/receptor/ligands/ligand_796.gninatypes
0.000365 | 0 workdir/tfs/receptor/proteins/protein_0.gninatypes workdir/tfs/receptor/ligands/ligand_797.gninatypes
0.000248 | 0 workdir/tfs/receptor/proteins/protein_0.gninatypes workdir/tfs/receptor/ligands/ligand_798.gninatypes
0.001149 | 0 workdir/tfs/receptor/proteins/protein_0.gninatypes workdir/tfs/receptor/ligands/ligand_799.gninatypes
0.036088 | 0 workdir/tfs/receptor/proteins/protein_0.gninatypes workdir/tfs/receptor/ligands/ligand_800.gninatypes
0.000016 | 0 workdir/tfs/receptor/proteins/protein_0.gninatypes workdir/tfs/receptor/ligands/ligand_801.gninatypes
0.000283 | 0 workdir/tfs/receptor/proteins/protein_0.gninatypes workdir/tfs/receptor/ligands/ligand_802.gninatypes
0.000020 | 0 workdir/tfs/receptor/proteins/protein_0.gninatypes workdir/tfs/receptor/ligands/ligand_803.gninatypes
0.000488 | 0 workdir/tfs/receptor/proteins/protein_0.gninatypes workdir/tfs/receptor/ligands/ligand_804.gninatypes
0.000107 | 0 workdir/tfs/receptor/proteins/protein_0.gninatypes workdir/tfs/receptor/ligands/ligand_805.gninatypes
0.012912 | 0 workdir/tfs/receptor/proteins/protein_0.gninatypes workdir/tfs/receptor/ligands/ligand_806.gninatypes
0.000515 | 0 workdir/tfs/receptor/proteins/protein_0.gninatypes workdir/tfs/receptor/ligands/ligand_807.gninatypes
0.000446 | 0 workdir/tfs/receptor/proteins/protein_0.gninatypes workdir/tfs/receptor/ligands/ligand_808.gninatypes
0.000171 | 0 workdir/tfs/receptor/proteins/protein_0.gninatypes workdir/tfs/receptor/ligands/ligand_809.gninatypes
0.617204 | 0 workdir/tfs/receptor/proteins/protein_0.gninatypes workdir/tfs/receptor/ligands/ligand_810.gninatypes
0.172356 | 0 workdir/tfs/receptor/proteins/protein_0.gninatypes workdir/tfs/receptor/ligands/ligand_811.gninatypes
0.116673 | 0 workdir/tfs/receptor/proteins/protein_0.gninatypes workdir/tfs/receptor/ligands/ligand_812.gninatypes
0.001589 | 0 workdir/tfs/receptor/proteins/protein_0.gninatypes workdir/tfs/receptor/ligands/ligand_813.gninatypes
0.047123 | 0 workdir/tfs/receptor/proteins/protein_0.gninatypes workdir/tfs/receptor/ligands/ligand_814.gninatypes
0.010914 | 0 workdir/tfs/receptor/proteins/protein_0.gninatypes workdir/tfs/receptor/ligands/ligand_815.gninatypes
0.001245 | 0 workdir/tfs/receptor/proteins/protein_0.gninatypes workdir/tfs/receptor/ligands/ligand_816.gninatypes
0.003056 | 0 workdir/tfs/receptor/proteins/protein_0.gninatypes workdir/tfs/receptor/ligands/ligand_817.gninatypes
0.001056 | 0 workdir/tfs/receptor/proteins/protein_0.gninatypes workdir/tfs/receptor/ligands/ligand_818.gninatypes
0.001873 | 0 workdir/tfs/receptor/proteins/protein_0.gninatypes workdir/tfs/receptor/ligands/ligand_819.gninatypes
0.001967 | 0 workdir/tfs/receptor/proteins/protein_0.gninatypes workdir/tfs/receptor/ligands/ligand_820.gninatypes
0.000227 | 0 workdir/tfs/receptor/proteins/protein_0.gninatypes workdir/tfs/receptor/ligands/ligand_821.gninatypes
0.075158 | 0 workdir/tfs/receptor/proteins/protein_0.gninatypes workdir/tfs/receptor/ligands/ligand_822.gninatypes
0.026684 | 0 workdir/tfs/receptor/proteins/protein_0.gninatypes workdir/tfs/receptor/ligands/ligand_823.gninatypes
0.003698 | 0 workdir/tfs/receptor/proteins/protein_0.gninatypes workdir/tfs/receptor/ligands/ligand_824.gninatypes
0.059587 | 0 workdir/tfs/receptor/proteins/protein_0.gninatypes workdir/tfs/receptor/ligands/ligand_825.gninatypes
0.054803 | 0 workdir/tfs/receptor/proteins/protein_0.gninatypes workdir/tfs/receptor/ligands/ligand_826.gninatypes
0.001663 | 0 workdir/tfs/receptor/proteins/protein_0.gninatypes workdir/tfs/receptor/ligands/ligand_827.gninatypes
0.000035 | 0 workdir/tfs/receptor/proteins/protein_0.gninatypes workdir/tfs/receptor/ligands/ligand_828.gninatypes
0.000711 | 0 workdir/tfs/receptor/proteins/protein_0.gninatypes workdir/tfs/receptor/ligands/ligand_829.gninatypes
0.000009 | 0 workdir/tfs/receptor/proteins/protein_0.gninatypes workdir/tfs/receptor/ligands/ligand_830.gninatypes
0.010707 | 0 workdir/tfs/receptor/proteins/protein_0.gninatypes workdir/tfs/receptor/ligands/ligand_831.gninatypes
0.024731 | 0 workdir/tfs/receptor/proteins/protein_0.gninatypes workdir/tfs/receptor/ligands/ligand_832.gninatypes
0.000580 | 0 workdir/tfs/receptor/proteins/protein_0.gninatypes workdir/tfs/receptor/ligands/ligand_833.gninatypes
0.055260 | 0 workdir/tfs/receptor/proteins/protein_0.gninatypes workdir/tfs/receptor/ligands/ligand_834.gninatypes
0.000116 | 0 workdir/tfs/receptor/proteins/protein_0.gninatypes workdir/tfs/receptor/ligands/ligand_835.gninatypes
0.000944 | 0 workdir/tfs/receptor/proteins/protein_0.gninatypes workdir/tfs/receptor/ligands/ligand_836.gninatypes
0.000129 | 0 workdir/tfs/receptor/proteins/protein_0.gninatypes workdir/tfs/receptor/ligands/ligand_837.gninatypes
0.000066 | 0 workdir/tfs/receptor/proteins/protein_0.gninatypes workdir/tfs/receptor/ligands/ligand_838.gninatypes
0.000045 | 0 workdir/tfs/receptor/proteins/protein_0.gninatypes workdir/tfs/receptor/ligands/ligand_839.gninatypes
0.000208 | 0 workdir/tfs/receptor/proteins/protein_0.gninatypes workdir/tfs/receptor/ligands/ligand_840.gninatypes
0.000270 | 0 workdir/tfs/receptor/proteins/protein_0.gninatypes workdir/tfs/receptor/ligands/ligand_841.gninatypes
0.074254 | 0 workdir/tfs/receptor/proteins/protein_0.gninatypes workdir/tfs/receptor/ligands/ligand_842.gninatypes
0.000020 | 0 workdir/tfs/receptor/proteins/protein_0.gninatypes workdir/tfs/receptor/ligands/ligand_843.gninatypes
0.000130 | 0 workdir/tfs/receptor/proteins/protein_0.gninatypes workdir/tfs/receptor/ligands/ligand_844.gninatypes
0.000064 | 0 workdir/tfs/receptor/proteins/protein_0.gninatypes workdir/tfs/receptor/ligands/ligand_845.gninatypes
0.000044 | 0 workdir/tfs/receptor/proteins/protein_0.gninatypes workdir/tfs/receptor/ligands/ligand_846.gninatypes
0.000024 | 0 workdir/tfs/receptor/proteins/protein_0.gninatypes workdir/tfs/receptor/ligands/ligand_847.gninatypes
0.000022 | 0 workdir/tfs/receptor/proteins/protein_0.gninatypes workdir/tfs/receptor/ligands/ligand_848.gninatypes
0.000013 | 0 workdir/tfs/receptor/proteins/protein_0.gninatypes workdir/tfs/receptor/ligands/ligand_849.gninatypes
0.000072 | 0 workdir/tfs/receptor/proteins/protein_0.gninatypes workdir/tfs/receptor/ligands/ligand_850.gninatypes
0.001126 | 0 workdir/tfs/receptor/proteins/protein_0.gninatypes workdir/tfs/receptor/ligands/ligand_851.gninatypes
0.000685 | 0 workdir/tfs/receptor/proteins/protein_0.gninatypes workdir/tfs/receptor/ligands/ligand_852.gninatypes
0.039348 | 0 workdir/tfs/receptor/proteins/protein_0.gninatypes workdir/tfs/receptor/ligands/ligand_853.gninatypes
0.075193 | 0 workdir/tfs/receptor/proteins/protein_0.gninatypes workdir/tfs/receptor/ligands/ligand_854.gninatypes
0.048508 | 0 workdir/tfs/receptor/proteins/protein_0.gninatypes workdir/tfs/receptor/ligands/ligand_855.gninatypes
0.151982 | 0 workdir/tfs/receptor/proteins/protein_0.gninatypes workdir/tfs/receptor/ligands/ligand_856.gninatypes
0.000202 | 0 workdir/tfs/receptor/proteins/protein_0.gninatypes workdir/tfs/receptor/ligands/ligand_857.gninatypes
0.000142 | 0 workdir/tfs/receptor/proteins/protein_0.gninatypes workdir/tfs/receptor/ligands/ligand_858.gninatypes
0.020011 | 0 workdir/tfs/receptor/proteins/protein_0.gninatypes workdir/tfs/receptor/ligands/ligand_859.gninatypes
0.003621 | 0 workdir/tfs/receptor/proteins/protein_0.gninatypes workdir/tfs/receptor/ligands/ligand_860.gninatypes
0.001053 | 0 workdir/tfs/receptor/proteins/protein_0.gninatypes workdir/tfs/receptor/ligands/ligand_861.gninatypes
0.089674 | 0 workdir/tfs/receptor/proteins/protein_0.gninatypes workdir/tfs/receptor/ligands/ligand_862.gninatypes
0.000030 | 0 workdir/tfs/receptor/proteins/protein_0.gninatypes workdir/tfs/receptor/ligands/ligand_863.gninatypes
0.000535 | 0 workdir/tfs/receptor/proteins/protein_0.gninatypes workdir/tfs/receptor/ligands/ligand_864.gninatypes
0.000100 | 0 workdir/tfs/receptor/proteins/protein_0.gninatypes workdir/tfs/receptor/ligands/ligand_865.gninatypes
0.000186 | 0 workdir/tfs/receptor/proteins/protein_0.gninatypes workdir/tfs/receptor/ligands/ligand_866.gninatypes
0.000979 | 0 workdir/tfs/receptor/proteins/protein_0.gninatypes workdir/tfs/receptor/ligands/ligand_867.gninatypes
0.000440 | 0 workdir/tfs/receptor/proteins/protein_0.gninatypes workdir/tfs/receptor/ligands/ligand_868.gninatypes
0.229035 | 0 workdir/tfs/receptor/proteins/protein_0.gninatypes workdir/tfs/receptor/ligands/ligand_869.gninatypes
0.000053 | 0 workdir/tfs/receptor/proteins/protein_0.gninatypes workdir/tfs/receptor/ligands/ligand_870.gninatypes
0.013006 | 0 workdir/tfs/receptor/proteins/protein_0.gninatypes workdir/tfs/receptor/ligands/ligand_871.gninatypes
0.015546 | 0 workdir/tfs/receptor/proteins/protein_0.gninatypes workdir/tfs/receptor/ligands/ligand_872.gninatypes
0.000176 | 0 workdir/tfs/receptor/proteins/protein_0.gninatypes workdir/tfs/receptor/ligands/ligand_873.gninatypes
0.000069 | 0 workdir/tfs/receptor/proteins/protein_0.gninatypes workdir/tfs/receptor/ligands/ligand_874.gninatypes
0.000045 | 0 workdir/tfs/receptor/proteins/protein_0.gninatypes workdir/tfs/receptor/ligands/ligand_875.gninatypes
0.000059 | 0 workdir/tfs/receptor/proteins/protein_0.gninatypes workdir/tfs/receptor/ligands/ligand_876.gninatypes
0.000848 | 0 workdir/tfs/receptor/proteins/protein_0.gninatypes workdir/tfs/receptor/ligands/ligand_877.gninatypes
0.019824 | 0 workdir/tfs/receptor/proteins/protein_0.gninatypes workdir/tfs/receptor/ligands/ligand_878.gninatypes
0.004833 | 0 workdir/tfs/receptor/proteins/protein_0.gninatypes workdir/tfs/receptor/ligands/ligand_879.gninatypes
0.042727 | 0 workdir/tfs/receptor/proteins/protein_0.gninatypes workdir/tfs/receptor/ligands/ligand_880.gninatypes
0.001486 | 0 workdir/tfs/receptor/proteins/protein_0.gninatypes workdir/tfs/receptor/ligands/ligand_881.gninatypes
0.001343 | 0 workdir/tfs/receptor/proteins/protein_0.gninatypes workdir/tfs/receptor/ligands/ligand_882.gninatypes
0.017685 | 0 workdir/tfs/receptor/proteins/protein_0.gninatypes workdir/tfs/receptor/ligands/ligand_883.gninatypes
0.001484 | 0 workdir/tfs/receptor/proteins/protein_0.gninatypes workdir/tfs/receptor/ligands/ligand_884.gninatypes
0.002149 | 0 workdir/tfs/receptor/proteins/protein_0.gninatypes workdir/tfs/receptor/ligands/ligand_885.gninatypes
0.067039 | 0 workdir/tfs/receptor/proteins/protein_0.gninatypes workdir/tfs/receptor/ligands/ligand_886.gninatypes
0.000219 | 0 workdir/tfs/receptor/proteins/protein_0.gninatypes workdir/tfs/receptor/ligands/ligand_887.gninatypes
0.009600 | 0 workdir/tfs/receptor/proteins/protein_0.gninatypes workdir/tfs/receptor/ligands/ligand_888.gninatypes
0.004852 | 0 workdir/tfs/receptor/proteins/protein_0.gninatypes workdir/tfs/receptor/ligands/ligand_889.gninatypes
0.059459 | 0 workdir/tfs/receptor/proteins/protein_0.gninatypes workdir/tfs/receptor/ligands/ligand_890.gninatypes
0.000067 | 0 workdir/tfs/receptor/proteins/protein_0.gninatypes workdir/tfs/receptor/ligands/ligand_891.gninatypes
0.000341 | 0 workdir/tfs/receptor/proteins/protein_0.gninatypes workdir/tfs/receptor/ligands/ligand_892.gninatypes
0.000344 | 0 workdir/tfs/receptor/proteins/protein_0.gninatypes workdir/tfs/receptor/ligands/ligand_893.gninatypes
0.000352 | 0 workdir/tfs/receptor/proteins/protein_0.gninatypes workdir/tfs/receptor/ligands/ligand_894.gninatypes
0.053640 | 0 workdir/tfs/receptor/proteins/protein_0.gninatypes workdir/tfs/receptor/ligands/ligand_895.gninatypes
0.039153 | 0 workdir/tfs/receptor/proteins/protein_0.gninatypes workdir/tfs/receptor/ligands/ligand_896.gninatypes
0.000688 | 0 workdir/tfs/receptor/proteins/protein_0.gninatypes workdir/tfs/receptor/ligands/ligand_897.gninatypes
0.043829 | 0 workdir/tfs/receptor/proteins/protein_0.gninatypes workdir/tfs/receptor/ligands/ligand_898.gninatypes
0.000749 | 0 workdir/tfs/receptor/proteins/protein_0.gninatypes workdir/tfs/receptor/ligands/ligand_899.gninatypes
0.000661 | 0 workdir/tfs/receptor/proteins/protein_0.gninatypes workdir/tfs/receptor/ligands/ligand_900.gninatypes
0.002721 | 0 workdir/tfs/receptor/proteins/protein_0.gninatypes workdir/tfs/receptor/ligands/ligand_901.gninatypes
0.000112 | 0 workdir/tfs/receptor/proteins/protein_0.gninatypes workdir/tfs/receptor/ligands/ligand_902.gninatypes
0.000920 | 0 workdir/tfs/receptor/proteins/protein_0.gninatypes workdir/tfs/receptor/ligands/ligand_903.gninatypes
0.001805 | 0 workdir/tfs/receptor/proteins/protein_0.gninatypes workdir/tfs/receptor/ligands/ligand_904.gninatypes
0.000682 | 0 workdir/tfs/receptor/proteins/protein_0.gninatypes workdir/tfs/receptor/ligands/ligand_905.gninatypes
0.001453 | 0 workdir/tfs/receptor/proteins/protein_0.gninatypes workdir/tfs/receptor/ligands/ligand_906.gninatypes
0.000089 | 0 workdir/tfs/receptor/proteins/protein_0.gninatypes workdir/tfs/receptor/ligands/ligand_907.gninatypes
0.132231 | 0 workdir/tfs/receptor/proteins/protein_0.gninatypes workdir/tfs/receptor/ligands/ligand_908.gninatypes
0.000086 | 0 workdir/tfs/receptor/proteins/protein_0.gninatypes workdir/tfs/receptor/ligands/ligand_909.gninatypes
0.015185 | 0 workdir/tfs/receptor/proteins/protein_0.gninatypes workdir/tfs/receptor/ligands/ligand_910.gninatypes
0.013831 | 0 workdir/tfs/receptor/proteins/protein_0.gninatypes workdir/tfs/receptor/ligands/ligand_911.gninatypes
0.000238 | 0 workdir/tfs/receptor/proteins/protein_0.gninatypes workdir/tfs/receptor/ligands/ligand_912.gninatypes
0.000268 | 0 workdir/tfs/receptor/proteins/protein_0.gninatypes workdir/tfs/receptor/ligands/ligand_913.gninatypes
0.011433 | 0 workdir/tfs/receptor/proteins/protein_0.gninatypes workdir/tfs/receptor/ligands/ligand_914.gninatypes
0.005982 | 0 workdir/tfs/receptor/proteins/protein_0.gninatypes workdir/tfs/receptor/ligands/ligand_915.gninatypes
0.022930 | 0 workdir/tfs/receptor/proteins/protein_0.gninatypes workdir/tfs/receptor/ligands/ligand_916.gninatypes
0.003924 | 0 workdir/tfs/receptor/proteins/protein_0.gninatypes workdir/tfs/receptor/ligands/ligand_917.gninatypes
0.014894 | 0 workdir/tfs/receptor/proteins/protein_0.gninatypes workdir/tfs/receptor/ligands/ligand_918.gninatypes
0.000040 | 0 workdir/tfs/receptor/proteins/protein_0.gninatypes workdir/tfs/receptor/ligands/ligand_919.gninatypes
0.000211 | 0 workdir/tfs/receptor/proteins/protein_0.gninatypes workdir/tfs/receptor/ligands/ligand_920.gninatypes
0.000485 | 0 workdir/tfs/receptor/proteins/protein_0.gninatypes workdir/tfs/receptor/ligands/ligand_921.gninatypes
0.007624 | 0 workdir/tfs/receptor/proteins/protein_0.gninatypes workdir/tfs/receptor/ligands/ligand_922.gninatypes
0.008115 | 0 workdir/tfs/receptor/proteins/protein_0.gninatypes workdir/tfs/receptor/ligands/ligand_923.gninatypes
0.474500 | 0 workdir/tfs/receptor/proteins/protein_0.gninatypes workdir/tfs/receptor/ligands/ligand_924.gninatypes
0.011184 | 0 workdir/tfs/receptor/proteins/protein_0.gninatypes workdir/tfs/receptor/ligands/ligand_925.gninatypes
0.067938 | 0 workdir/tfs/receptor/proteins/protein_0.gninatypes workdir/tfs/receptor/ligands/ligand_926.gninatypes
0.065131 | 0 workdir/tfs/receptor/proteins/protein_0.gninatypes workdir/tfs/receptor/ligands/ligand_927.gninatypes
0.004430 | 0 workdir/tfs/receptor/proteins/protein_0.gninatypes workdir/tfs/receptor/ligands/ligand_928.gninatypes
0.474111 | 0 workdir/tfs/receptor/proteins/protein_0.gninatypes workdir/tfs/receptor/ligands/ligand_929.gninatypes
0.000915 | 0 workdir/tfs/receptor/proteins/protein_0.gninatypes workdir/tfs/receptor/ligands/ligand_930.gninatypes
0.000971 | 0 workdir/tfs/receptor/proteins/protein_0.gninatypes workdir/tfs/receptor/ligands/ligand_931.gninatypes
0.019088 | 0 workdir/tfs/receptor/proteins/protein_0.gninatypes workdir/tfs/receptor/ligands/ligand_932.gninatypes
0.011830 | 0 workdir/tfs/receptor/proteins/protein_0.gninatypes workdir/tfs/receptor/ligands/ligand_933.gninatypes
0.052677 | 0 workdir/tfs/receptor/proteins/protein_0.gninatypes workdir/tfs/receptor/ligands/ligand_934.gninatypes
0.004977 | 0 workdir/tfs/receptor/proteins/protein_0.gninatypes workdir/tfs/receptor/ligands/ligand_935.gninatypes
0.000612 | 0 workdir/tfs/receptor/proteins/protein_0.gninatypes workdir/tfs/receptor/ligands/ligand_936.gninatypes
0.001844 | 0 workdir/tfs/receptor/proteins/protein_0.gninatypes workdir/tfs/receptor/ligands/ligand_937.gninatypes
0.002392 | 0 workdir/tfs/receptor/proteins/protein_0.gninatypes workdir/tfs/receptor/ligands/ligand_938.gninatypes
0.000013 | 0 workdir/tfs/receptor/proteins/protein_0.gninatypes workdir/tfs/receptor/ligands/ligand_939.gninatypes
0.000226 | 0 workdir/tfs/receptor/proteins/protein_0.gninatypes workdir/tfs/receptor/ligands/ligand_940.gninatypes
0.000026 | 0 workdir/tfs/receptor/proteins/protein_0.gninatypes workdir/tfs/receptor/ligands/ligand_941.gninatypes
0.101617 | 0 workdir/tfs/receptor/proteins/protein_0.gninatypes workdir/tfs/receptor/ligands/ligand_942.gninatypes
0.000017 | 0 workdir/tfs/receptor/proteins/protein_0.gninatypes workdir/tfs/receptor/ligands/ligand_943.gninatypes
0.001740 | 0 workdir/tfs/receptor/proteins/protein_0.gninatypes workdir/tfs/receptor/ligands/ligand_944.gninatypes
0.000641 | 0 workdir/tfs/receptor/proteins/protein_0.gninatypes workdir/tfs/receptor/ligands/ligand_945.gninatypes
0.004739 | 0 workdir/tfs/receptor/proteins/protein_0.gninatypes workdir/tfs/receptor/ligands/ligand_946.gninatypes
0.004164 | 0 workdir/tfs/receptor/proteins/protein_0.gninatypes workdir/tfs/receptor/ligands/ligand_947.gninatypes
0.000949 | 0 workdir/tfs/receptor/proteins/protein_0.gninatypes workdir/tfs/receptor/ligands/ligand_948.gninatypes
0.000052 | 0 workdir/tfs/receptor/proteins/protein_0.gninatypes workdir/tfs/receptor/ligands/ligand_949.gninatypes
0.202765 | 0 workdir/tfs/receptor/proteins/protein_0.gninatypes workdir/tfs/receptor/ligands/ligand_950.gninatypes
0.001337 | 0 workdir/tfs/receptor/proteins/protein_0.gninatypes workdir/tfs/receptor/ligands/ligand_951.gninatypes
0.000033 | 0 workdir/tfs/receptor/proteins/protein_0.gninatypes workdir/tfs/receptor/ligands/ligand_952.gninatypes
0.056182 | 0 workdir/tfs/receptor/proteins/protein_0.gninatypes workdir/tfs/receptor/ligands/ligand_953.gninatypes
0.000204 | 0 workdir/tfs/receptor/proteins/protein_0.gninatypes workdir/tfs/receptor/ligands/ligand_954.gninatypes
0.000315 | 0 workdir/tfs/receptor/proteins/protein_0.gninatypes workdir/tfs/receptor/ligands/ligand_955.gninatypes
0.001072 | 0 workdir/tfs/receptor/proteins/protein_0.gninatypes workdir/tfs/receptor/ligands/ligand_956.gninatypes
0.000076 | 0 workdir/tfs/receptor/proteins/protein_0.gninatypes workdir/tfs/receptor/ligands/ligand_957.gninatypes
0.000087 | 0 workdir/tfs/receptor/proteins/protein_0.gninatypes workdir/tfs/receptor/ligands/ligand_958.gninatypes
0.000463 | 0 workdir/tfs/receptor/proteins/protein_0.gninatypes workdir/tfs/receptor/ligands/ligand_959.gninatypes
0.000200 | 0 workdir/tfs/receptor/proteins/protein_0.gninatypes workdir/tfs/receptor/ligands/ligand_960.gninatypes
0.002291 | 0 workdir/tfs/receptor/proteins/protein_0.gninatypes workdir/tfs/receptor/ligands/ligand_961.gninatypes
0.030772 | 0 workdir/tfs/receptor/proteins/protein_0.gninatypes workdir/tfs/receptor/ligands/ligand_962.gninatypes
0.001794 | 0 workdir/tfs/receptor/proteins/protein_0.gninatypes workdir/tfs/receptor/ligands/ligand_963.gninatypes
0.000269 | 0 workdir/tfs/receptor/proteins/protein_0.gninatypes workdir/tfs/receptor/ligands/ligand_964.gninatypes
0.000006 | 0 workdir/tfs/receptor/proteins/protein_0.gninatypes workdir/tfs/receptor/ligands/ligand_965.gninatypes
0.000704 | 0 workdir/tfs/receptor/proteins/protein_0.gninatypes workdir/tfs/receptor/ligands/ligand_966.gninatypes
0.000045 | 0 workdir/tfs/receptor/proteins/protein_0.gninatypes workdir/tfs/receptor/ligands/ligand_967.gninatypes
0.000127 | 0 workdir/tfs/receptor/proteins/protein_0.gninatypes workdir/tfs/receptor/ligands/ligand_968.gninatypes
0.000029 | 0 workdir/tfs/receptor/proteins/protein_0.gninatypes workdir/tfs/receptor/ligands/ligand_969.gninatypes
0.000294 | 0 workdir/tfs/receptor/proteins/protein_0.gninatypes workdir/tfs/receptor/ligands/ligand_970.gninatypes
0.000014 | 0 workdir/tfs/receptor/proteins/protein_0.gninatypes workdir/tfs/receptor/ligands/ligand_971.gninatypes
0.001853 | 0 workdir/tfs/receptor/proteins/protein_0.gninatypes workdir/tfs/receptor/ligands/ligand_972.gninatypes
0.000482 | 0 workdir/tfs/receptor/proteins/protein_0.gninatypes workdir/tfs/receptor/ligands/ligand_973.gninatypes
0.000013 | 0 workdir/tfs/receptor/proteins/protein_0.gninatypes workdir/tfs/receptor/ligands/ligand_974.gninatypes
0.000058 | 0 workdir/tfs/receptor/proteins/protein_0.gninatypes workdir/tfs/receptor/ligands/ligand_975.gninatypes
0.000449 | 0 workdir/tfs/receptor/proteins/protein_0.gninatypes workdir/tfs/receptor/ligands/ligand_976.gninatypes
0.000978 | 0 workdir/tfs/receptor/proteins/protein_0.gninatypes workdir/tfs/receptor/ligands/ligand_977.gninatypes
0.000848 | 0 workdir/tfs/receptor/proteins/protein_0.gninatypes workdir/tfs/receptor/ligands/ligand_978.gninatypes
0.000155 | 0 workdir/tfs/receptor/proteins/protein_0.gninatypes workdir/tfs/receptor/ligands/ligand_979.gninatypes
0.020564 | 0 workdir/tfs/receptor/proteins/protein_0.gninatypes workdir/tfs/receptor/ligands/ligand_980.gninatypes
0.001002 | 0 workdir/tfs/receptor/proteins/protein_0.gninatypes workdir/tfs/receptor/ligands/ligand_981.gninatypes
0.058128 | 0 workdir/tfs/receptor/proteins/protein_0.gninatypes workdir/tfs/receptor/ligands/ligand_982.gninatypes
0.000060 | 0 workdir/tfs/receptor/proteins/protein_0.gninatypes workdir/tfs/receptor/ligands/ligand_983.gninatypes
0.000032 | 0 workdir/tfs/receptor/proteins/protein_0.gninatypes workdir/tfs/receptor/ligands/ligand_984.gninatypes
0.001840 | 0 workdir/tfs/receptor/proteins/protein_0.gninatypes workdir/tfs/receptor/ligands/ligand_985.gninatypes
0.000031 | 0 workdir/tfs/receptor/proteins/protein_0.gninatypes workdir/tfs/receptor/ligands/ligand_986.gninatypes
0.001098 | 0 workdir/tfs/receptor/proteins/protein_0.gninatypes workdir/tfs/receptor/ligands/ligand_987.gninatypes
0.008446 | 0 workdir/tfs/receptor/proteins/protein_0.gninatypes workdir/tfs/receptor/ligands/ligand_988.gninatypes
0.137081 | 0 workdir/tfs/receptor/proteins/protein_0.gninatypes workdir/tfs/receptor/ligands/ligand_989.gninatypes
0.001776 | 0 workdir/tfs/receptor/proteins/protein_0.gninatypes workdir/tfs/receptor/ligands/ligand_990.gninatypes
0.000079 | 0 workdir/tfs/receptor/proteins/protein_0.gninatypes workdir/tfs/receptor/ligands/ligand_991.gninatypes
0.000110 | 0 workdir/tfs/receptor/proteins/protein_0.gninatypes workdir/tfs/receptor/ligands/ligand_992.gninatypes
0.000037 | 0 workdir/tfs/receptor/proteins/protein_0.gninatypes workdir/tfs/receptor/ligands/ligand_993.gninatypes
0.003044 | 0 workdir/tfs/receptor/proteins/protein_0.gninatypes workdir/tfs/receptor/ligands/ligand_994.gninatypes
0.000808 | 0 workdir/tfs/receptor/proteins/protein_0.gninatypes workdir/tfs/receptor/ligands/ligand_995.gninatypes
0.000027 | 0 workdir/tfs/receptor/proteins/protein_0.gninatypes workdir/tfs/receptor/ligands/ligand_996.gninatypes
0.000310 | 0 workdir/tfs/receptor/proteins/protein_0.gninatypes workdir/tfs/receptor/ligands/ligand_997.gninatypes
0.181794 | 0 workdir/tfs/receptor/proteins/protein_0.gninatypes workdir/tfs/receptor/ligands/ligand_998.gninatypes
0.002007 | 0 workdir/tfs/receptor/proteins/protein_0.gninatypes workdir/tfs/receptor/ligands/ligand_999.gninatypes
0.007180 | 0 workdir/tfs/receptor/proteins/protein_0.gninatypes workdir/tfs/receptor/ligands/ligand_1000.gninatypes
0.026645 | 0 workdir/tfs/receptor/proteins/protein_0.gninatypes workdir/tfs/receptor/ligands/ligand_1001.gninatypes
0.000825 | 0 workdir/tfs/receptor/proteins/protein_0.gninatypes workdir/tfs/receptor/ligands/ligand_1002.gninatypes
0.000388 | 0 workdir/tfs/receptor/proteins/protein_0.gninatypes workdir/tfs/receptor/ligands/ligand_1003.gninatypes
0.013131 | 0 workdir/tfs/receptor/proteins/protein_0.gninatypes workdir/tfs/receptor/ligands/ligand_1004.gninatypes
0.096960 | 0 workdir/tfs/receptor/proteins/protein_0.gninatypes workdir/tfs/receptor/ligands/ligand_1005.gninatypes
0.000057 | 0 workdir/tfs/receptor/proteins/protein_0.gninatypes workdir/tfs/receptor/ligands/ligand_1006.gninatypes
0.023070 | 0 workdir/tfs/receptor/proteins/protein_0.gninatypes workdir/tfs/receptor/ligands/ligand_1007.gninatypes
0.001377 | 0 workdir/tfs/receptor/proteins/protein_0.gninatypes workdir/tfs/receptor/ligands/ligand_1008.gninatypes
0.037023 | 0 workdir/tfs/receptor/proteins/protein_0.gninatypes workdir/tfs/receptor/ligands/ligand_1009.gninatypes
0.098012 | 0 workdir/tfs/receptor/proteins/protein_0.gninatypes workdir/tfs/receptor/ligands/ligand_1010.gninatypes
0.006538 | 0 workdir/tfs/receptor/proteins/protein_0.gninatypes workdir/tfs/receptor/ligands/ligand_1011.gninatypes
0.000020 | 0 workdir/tfs/receptor/proteins/protein_0.gninatypes workdir/tfs/receptor/ligands/ligand_1012.gninatypes
0.013812 | 0 workdir/tfs/receptor/proteins/protein_0.gninatypes workdir/tfs/receptor/ligands/ligand_1013.gninatypes
0.000056 | 0 workdir/tfs/receptor/proteins/protein_0.gninatypes workdir/tfs/receptor/ligands/ligand_1014.gninatypes
0.000364 | 0 workdir/tfs/receptor/proteins/protein_0.gninatypes workdir/tfs/receptor/ligands/ligand_1015.gninatypes
0.001567 | 0 workdir/tfs/receptor/proteins/protein_0.gninatypes workdir/tfs/receptor/ligands/ligand_1016.gninatypes
0.004063 | 0 workdir/tfs/receptor/proteins/protein_0.gninatypes workdir/tfs/receptor/ligands/ligand_1017.gninatypes
0.002066 | 0 workdir/tfs/receptor/proteins/protein_0.gninatypes workdir/tfs/receptor/ligands/ligand_1018.gninatypes
0.001270 | 0 workdir/tfs/receptor/proteins/protein_0.gninatypes workdir/tfs/receptor/ligands/ligand_1019.gninatypes
0.001169 | 0 workdir/tfs/receptor/proteins/protein_0.gninatypes workdir/tfs/receptor/ligands/ligand_1020.gninatypes
0.004146 | 0 workdir/tfs/receptor/proteins/protein_0.gninatypes workdir/tfs/receptor/ligands/ligand_1021.gninatypes
0.000601 | 0 workdir/tfs/receptor/proteins/protein_0.gninatypes workdir/tfs/receptor/ligands/ligand_1022.gninatypes
0.000979 | 0 workdir/tfs/receptor/proteins/protein_0.gninatypes workdir/tfs/receptor/ligands/ligand_1023.gninatypes
0.001593 | 0 workdir/tfs/receptor/proteins/protein_0.gninatypes workdir/tfs/receptor/ligands/ligand_1024.gninatypes
0.000058 | 0 workdir/tfs/receptor/proteins/protein_0.gninatypes workdir/tfs/receptor/ligands/ligand_1025.gninatypes
0.000167 | 0 workdir/tfs/receptor/proteins/protein_0.gninatypes workdir/tfs/receptor/ligands/ligand_1026.gninatypes
0.001336 | 0 workdir/tfs/receptor/proteins/protein_0.gninatypes workdir/tfs/receptor/ligands/ligand_1027.gninatypes
0.083008 | 0 workdir/tfs/receptor/proteins/protein_0.gninatypes workdir/tfs/receptor/ligands/ligand_1028.gninatypes
0.000060 | 0 workdir/tfs/receptor/proteins/protein_0.gninatypes workdir/tfs/receptor/ligands/ligand_1029.gninatypes
0.001414 | 0 workdir/tfs/receptor/proteins/protein_0.gninatypes workdir/tfs/receptor/ligands/ligand_1030.gninatypes
0.030346 | 0 workdir/tfs/receptor/proteins/protein_0.gninatypes workdir/tfs/receptor/ligands/ligand_1031.gninatypes
0.003685 | 0 workdir/tfs/receptor/proteins/protein_0.gninatypes workdir/tfs/receptor/ligands/ligand_1032.gninatypes
0.002700 | 0 workdir/tfs/receptor/proteins/protein_0.gninatypes workdir/tfs/receptor/ligands/ligand_1033.gninatypes
0.000982 | 0 workdir/tfs/receptor/proteins/protein_0.gninatypes workdir/tfs/receptor/ligands/ligand_1034.gninatypes
0.000485 | 0 workdir/tfs/receptor/proteins/protein_0.gninatypes workdir/tfs/receptor/ligands/ligand_1035.gninatypes
0.014597 | 0 workdir/tfs/receptor/proteins/protein_0.gninatypes workdir/tfs/receptor/ligands/ligand_1036.gninatypes
0.008020 | 0 workdir/tfs/receptor/proteins/protein_0.gninatypes workdir/tfs/receptor/ligands/ligand_1037.gninatypes
0.001644 | 0 workdir/tfs/receptor/proteins/protein_0.gninatypes workdir/tfs/receptor/ligands/ligand_1038.gninatypes
0.006637 | 0 workdir/tfs/receptor/proteins/protein_0.gninatypes workdir/tfs/receptor/ligands/ligand_1039.gninatypes
0.000389 | 0 workdir/tfs/receptor/proteins/protein_0.gninatypes workdir/tfs/receptor/ligands/ligand_1040.gninatypes
0.860492 | 0 workdir/tfs/receptor/proteins/protein_0.gninatypes workdir/tfs/receptor/ligands/ligand_1041.gninatypes
0.000303 | 0 workdir/tfs/receptor/proteins/protein_0.gninatypes workdir/tfs/receptor/ligands/ligand_1042.gninatypes
0.039167 | 0 workdir/tfs/receptor/proteins/protein_0.gninatypes workdir/tfs/receptor/ligands/ligand_1043.gninatypes
0.031437 | 0 workdir/tfs/receptor/proteins/protein_0.gninatypes workdir/tfs/receptor/ligands/ligand_1044.gninatypes
0.007460 | 0 workdir/tfs/receptor/proteins/protein_0.gninatypes workdir/tfs/receptor/ligands/ligand_1045.gninatypes
0.007756 | 0 workdir/tfs/receptor/proteins/protein_0.gninatypes workdir/tfs/receptor/ligands/ligand_1046.gninatypes
0.014237 | 0 workdir/tfs/receptor/proteins/protein_0.gninatypes workdir/tfs/receptor/ligands/ligand_1047.gninatypes
0.004003 | 0 workdir/tfs/receptor/proteins/protein_0.gninatypes workdir/tfs/receptor/ligands/ligand_1048.gninatypes
0.000171 | 0 workdir/tfs/receptor/proteins/protein_0.gninatypes workdir/tfs/receptor/ligands/ligand_1049.gninatypes
0.000444 | 0 workdir/tfs/receptor/proteins/protein_0.gninatypes workdir/tfs/receptor/ligands/ligand_1050.gninatypes
0.080213 | 0 workdir/tfs/receptor/proteins/protein_0.gninatypes workdir/tfs/receptor/ligands/ligand_1051.gninatypes
0.000191 | 0 workdir/tfs/receptor/proteins/protein_0.gninatypes workdir/tfs/receptor/ligands/ligand_1052.gninatypes
0.021778 | 0 workdir/tfs/receptor/proteins/protein_0.gninatypes workdir/tfs/receptor/ligands/ligand_1053.gninatypes
0.000585 | 0 workdir/tfs/receptor/proteins/protein_0.gninatypes workdir/tfs/receptor/ligands/ligand_1054.gninatypes
0.028455 | 0 workdir/tfs/receptor/proteins/protein_0.gninatypes workdir/tfs/receptor/ligands/ligand_1055.gninatypes
0.001537 | 0 workdir/tfs/receptor/proteins/protein_0.gninatypes workdir/tfs/receptor/ligands/ligand_1056.gninatypes
0.000505 | 0 workdir/tfs/receptor/proteins/protein_0.gninatypes workdir/tfs/receptor/ligands/ligand_1057.gninatypes
0.000243 | 0 workdir/tfs/receptor/proteins/protein_0.gninatypes workdir/tfs/receptor/ligands/ligand_1058.gninatypes
0.002469 | 0 workdir/tfs/receptor/proteins/protein_0.gninatypes workdir/tfs/receptor/ligands/ligand_1059.gninatypes
0.005946 | 0 workdir/tfs/receptor/proteins/protein_0.gninatypes workdir/tfs/receptor/ligands/ligand_1060.gninatypes
0.000424 | 0 workdir/tfs/receptor/proteins/protein_0.gninatypes workdir/tfs/receptor/ligands/ligand_1061.gninatypes
0.113301 | 0 workdir/tfs/receptor/proteins/protein_0.gninatypes workdir/tfs/receptor/ligands/ligand_1062.gninatypes
0.000170 | 0 workdir/tfs/receptor/proteins/protein_0.gninatypes workdir/tfs/receptor/ligands/ligand_1063.gninatypes
0.000054 | 0 workdir/tfs/receptor/proteins/protein_0.gninatypes workdir/tfs/receptor/ligands/ligand_1064.gninatypes
0.001820 | 0 workdir/tfs/receptor/proteins/protein_0.gninatypes workdir/tfs/receptor/ligands/ligand_1065.gninatypes
0.109169 | 0 workdir/tfs/receptor/proteins/protein_0.gninatypes workdir/tfs/receptor/ligands/ligand_1066.gninatypes
0.009005 | 0 workdir/tfs/receptor/proteins/protein_0.gninatypes workdir/tfs/receptor/ligands/ligand_1067.gninatypes
0.000981 | 0 workdir/tfs/receptor/proteins/protein_0.gninatypes workdir/tfs/receptor/ligands/ligand_1068.gninatypes
0.037683 | 0 workdir/tfs/receptor/proteins/protein_0.gninatypes workdir/tfs/receptor/ligands/ligand_1069.gninatypes
0.002336 | 0 workdir/tfs/receptor/proteins/protein_0.gninatypes workdir/tfs/receptor/ligands/ligand_1070.gninatypes
0.002820 | 0 workdir/tfs/receptor/proteins/protein_0.gninatypes workdir/tfs/receptor/ligands/ligand_1071.gninatypes
0.090764 | 0 workdir/tfs/receptor/proteins/protein_0.gninatypes workdir/tfs/receptor/ligands/ligand_1072.gninatypes
0.012391 | 0 workdir/tfs/receptor/proteins/protein_0.gninatypes workdir/tfs/receptor/ligands/ligand_1073.gninatypes
0.000090 | 0 workdir/tfs/receptor/proteins/protein_0.gninatypes workdir/tfs/receptor/ligands/ligand_1074.gninatypes
0.024080 | 0 workdir/tfs/receptor/proteins/protein_0.gninatypes workdir/tfs/receptor/ligands/ligand_1075.gninatypes
0.210154 | 0 workdir/tfs/receptor/proteins/protein_0.gninatypes workdir/tfs/receptor/ligands/ligand_1076.gninatypes
0.000135 | 0 workdir/tfs/receptor/proteins/protein_0.gninatypes workdir/tfs/receptor/ligands/ligand_1077.gninatypes
0.007311 | 0 workdir/tfs/receptor/proteins/protein_0.gninatypes workdir/tfs/receptor/ligands/ligand_1078.gninatypes
0.002362 | 0 workdir/tfs/receptor/proteins/protein_0.gninatypes workdir/tfs/receptor/ligands/ligand_1079.gninatypes
0.000126 | 0 workdir/tfs/receptor/proteins/protein_0.gninatypes workdir/tfs/receptor/ligands/ligand_1080.gninatypes
0.003169 | 0 workdir/tfs/receptor/proteins/protein_0.gninatypes workdir/tfs/receptor/ligands/ligand_1081.gninatypes
0.000099 | 0 workdir/tfs/receptor/proteins/protein_0.gninatypes workdir/tfs/receptor/ligands/ligand_1082.gninatypes
0.030313 | 0 workdir/tfs/receptor/proteins/protein_0.gninatypes workdir/tfs/receptor/ligands/ligand_1083.gninatypes
0.051113 | 0 workdir/tfs/receptor/proteins/protein_0.gninatypes workdir/tfs/receptor/ligands/ligand_1084.gninatypes
0.000270 | 0 workdir/tfs/receptor/proteins/protein_0.gninatypes workdir/tfs/receptor/ligands/ligand_1085.gninatypes
0.002996 | 0 workdir/tfs/receptor/proteins/protein_0.gninatypes workdir/tfs/receptor/ligands/ligand_1086.gninatypes
0.002944 | 0 workdir/tfs/receptor/proteins/protein_0.gninatypes workdir/tfs/receptor/ligands/ligand_1087.gninatypes
0.000109 | 0 workdir/tfs/receptor/proteins/protein_0.gninatypes workdir/tfs/receptor/ligands/ligand_1088.gninatypes
0.003499 | 0 workdir/tfs/receptor/proteins/protein_0.gninatypes workdir/tfs/receptor/ligands/ligand_1089.gninatypes
0.000185 | 0 workdir/tfs/receptor/proteins/protein_0.gninatypes workdir/tfs/receptor/ligands/ligand_1090.gninatypes
0.010200 | 0 workdir/tfs/receptor/proteins/protein_0.gninatypes workdir/tfs/receptor/ligands/ligand_1091.gninatypes
0.037087 | 0 workdir/tfs/receptor/proteins/protein_0.gninatypes workdir/tfs/receptor/ligands/ligand_1092.gninatypes
0.000125 | 0 workdir/tfs/receptor/proteins/protein_0.gninatypes workdir/tfs/receptor/ligands/ligand_1093.gninatypes
0.000725 | 0 workdir/tfs/receptor/proteins/protein_0.gninatypes workdir/tfs/receptor/ligands/ligand_1094.gninatypes
0.001315 | 0 workdir/tfs/receptor/proteins/protein_0.gninatypes workdir/tfs/receptor/ligands/ligand_1095.gninatypes
0.040146 | 0 workdir/tfs/receptor/proteins/protein_0.gninatypes workdir/tfs/receptor/ligands/ligand_1096.gninatypes
0.003974 | 0 workdir/tfs/receptor/proteins/protein_0.gninatypes workdir/tfs/receptor/ligands/ligand_1097.gninatypes
0.000055 | 0 workdir/tfs/receptor/proteins/protein_0.gninatypes workdir/tfs/receptor/ligands/ligand_1098.gninatypes
0.000426 | 0 workdir/tfs/receptor/proteins/protein_0.gninatypes workdir/tfs/receptor/ligands/ligand_1099.gninatypes
0.018518 | 0 workdir/tfs/receptor/proteins/protein_0.gninatypes workdir/tfs/receptor/ligands/ligand_1100.gninatypes
0.000159 | 0 workdir/tfs/receptor/proteins/protein_0.gninatypes workdir/tfs/receptor/ligands/ligand_1101.gninatypes
0.001328 | 0 workdir/tfs/receptor/proteins/protein_0.gninatypes workdir/tfs/receptor/ligands/ligand_1102.gninatypes
0.001043 | 0 workdir/tfs/receptor/proteins/protein_0.gninatypes workdir/tfs/receptor/ligands/ligand_1103.gninatypes
0.101829 | 0 workdir/tfs/receptor/proteins/protein_0.gninatypes workdir/tfs/receptor/ligands/ligand_1104.gninatypes
0.000407 | 0 workdir/tfs/receptor/proteins/protein_0.gninatypes workdir/tfs/receptor/ligands/ligand_1105.gninatypes
0.006799 | 0 workdir/tfs/receptor/proteins/protein_0.gninatypes workdir/tfs/receptor/ligands/ligand_1106.gninatypes
0.019750 | 0 workdir/tfs/receptor/proteins/protein_0.gninatypes workdir/tfs/receptor/ligands/ligand_1107.gninatypes
0.002817 | 0 workdir/tfs/receptor/proteins/protein_0.gninatypes workdir/tfs/receptor/ligands/ligand_1108.gninatypes
0.000055 | 0 workdir/tfs/receptor/proteins/protein_0.gninatypes workdir/tfs/receptor/ligands/ligand_1109.gninatypes
0.000120 | 0 workdir/tfs/receptor/proteins/protein_0.gninatypes workdir/tfs/receptor/ligands/ligand_1110.gninatypes
0.039665 | 0 workdir/tfs/receptor/proteins/protein_0.gninatypes workdir/tfs/receptor/ligands/ligand_1111.gninatypes
0.000508 | 0 workdir/tfs/receptor/proteins/protein_0.gninatypes workdir/tfs/receptor/ligands/ligand_1112.gninatypes
0.020320 | 0 workdir/tfs/receptor/proteins/protein_0.gninatypes workdir/tfs/receptor/ligands/ligand_1113.gninatypes
0.000496 | 0 workdir/tfs/receptor/proteins/protein_0.gninatypes workdir/tfs/receptor/ligands/ligand_1114.gninatypes
0.010775 | 0 workdir/tfs/receptor/proteins/protein_0.gninatypes workdir/tfs/receptor/ligands/ligand_1115.gninatypes
0.001099 | 0 workdir/tfs/receptor/proteins/protein_0.gninatypes workdir/tfs/receptor/ligands/ligand_1116.gninatypes
0.002244 | 0 workdir/tfs/receptor/proteins/protein_0.gninatypes workdir/tfs/receptor/ligands/ligand_1117.gninatypes
0.045895 | 0 workdir/tfs/receptor/proteins/protein_0.gninatypes workdir/tfs/receptor/ligands/ligand_1118.gninatypes
0.000727 | 0 workdir/tfs/receptor/proteins/protein_0.gninatypes workdir/tfs/receptor/ligands/ligand_1119.gninatypes
0.002224 | 0 workdir/tfs/receptor/proteins/protein_0.gninatypes workdir/tfs/receptor/ligands/ligand_1120.gninatypes
0.000147 | 0 workdir/tfs/receptor/proteins/protein_0.gninatypes workdir/tfs/receptor/ligands/ligand_1121.gninatypes
0.047008 | 0 workdir/tfs/receptor/proteins/protein_0.gninatypes workdir/tfs/receptor/ligands/ligand_1122.gninatypes
0.000525 | 0 workdir/tfs/receptor/proteins/protein_0.gninatypes workdir/tfs/receptor/ligands/ligand_1123.gninatypes
0.001852 | 0 workdir/tfs/receptor/proteins/protein_0.gninatypes workdir/tfs/receptor/ligands/ligand_1124.gninatypes
0.002327 | 0 workdir/tfs/receptor/proteins/protein_0.gninatypes workdir/tfs/receptor/ligands/ligand_1125.gninatypes
0.001067 | 0 workdir/tfs/receptor/proteins/protein_0.gninatypes workdir/tfs/receptor/ligands/ligand_1126.gninatypes
0.000088 | 0 workdir/tfs/receptor/proteins/protein_0.gninatypes workdir/tfs/receptor/ligands/ligand_1127.gninatypes
0.074715 | 0 workdir/tfs/receptor/proteins/protein_0.gninatypes workdir/tfs/receptor/ligands/ligand_1128.gninatypes
0.000490 | 0 workdir/tfs/receptor/proteins/protein_0.gninatypes workdir/tfs/receptor/ligands/ligand_1129.gninatypes
0.000296 | 0 workdir/tfs/receptor/proteins/protein_0.gninatypes workdir/tfs/receptor/ligands/ligand_1130.gninatypes
0.006081 | 0 workdir/tfs/receptor/proteins/protein_0.gninatypes workdir/tfs/receptor/ligands/ligand_1131.gninatypes
0.210711 | 0 workdir/tfs/receptor/proteins/protein_0.gninatypes workdir/tfs/receptor/ligands/ligand_1132.gninatypes
0.000108 | 0 workdir/tfs/receptor/proteins/protein_0.gninatypes workdir/tfs/receptor/ligands/ligand_1133.gninatypes
0.036263 | 0 workdir/tfs/receptor/proteins/protein_0.gninatypes workdir/tfs/receptor/ligands/ligand_1134.gninatypes
0.358951 | 0 workdir/tfs/receptor/proteins/protein_0.gninatypes workdir/tfs/receptor/ligands/ligand_1135.gninatypes
0.004542 | 0 workdir/tfs/receptor/proteins/protein_0.gninatypes workdir/tfs/receptor/ligands/ligand_1136.gninatypes
0.000155 | 0 workdir/tfs/receptor/proteins/protein_0.gninatypes workdir/tfs/receptor/ligands/ligand_1137.gninatypes
0.001164 | 0 workdir/tfs/receptor/proteins/protein_0.gninatypes workdir/tfs/receptor/ligands/ligand_1138.gninatypes
0.003020 | 0 workdir/tfs/receptor/proteins/protein_0.gninatypes workdir/tfs/receptor/ligands/ligand_1139.gninatypes
0.021324 | 0 workdir/tfs/receptor/proteins/protein_0.gninatypes workdir/tfs/receptor/ligands/ligand_1140.gninatypes
0.008219 | 0 workdir/tfs/receptor/proteins/protein_0.gninatypes workdir/tfs/receptor/ligands/ligand_1141.gninatypes
0.004519 | 0 workdir/tfs/receptor/proteins/protein_0.gninatypes workdir/tfs/receptor/ligands/ligand_1142.gninatypes
0.005050 | 0 workdir/tfs/receptor/proteins/protein_0.gninatypes workdir/tfs/receptor/ligands/ligand_1143.gninatypes
0.000547 | 0 workdir/tfs/receptor/proteins/protein_0.gninatypes workdir/tfs/receptor/ligands/ligand_1144.gninatypes
0.000040 | 0 workdir/tfs/receptor/proteins/protein_0.gninatypes workdir/tfs/receptor/ligands/ligand_1145.gninatypes
0.007793 | 0 workdir/tfs/receptor/proteins/protein_0.gninatypes workdir/tfs/receptor/ligands/ligand_1146.gninatypes
0.001934 | 0 workdir/tfs/receptor/proteins/protein_0.gninatypes workdir/tfs/receptor/ligands/ligand_1147.gninatypes
0.049481 | 0 workdir/tfs/receptor/proteins/protein_0.gninatypes workdir/tfs/receptor/ligands/ligand_1148.gninatypes
0.000013 | 0 workdir/tfs/receptor/proteins/protein_0.gninatypes workdir/tfs/receptor/ligands/ligand_1149.gninatypes
0.000063 | 0 workdir/tfs/receptor/proteins/protein_0.gninatypes workdir/tfs/receptor/ligands/ligand_1150.gninatypes
0.000008 | 0 workdir/tfs/receptor/proteins/protein_0.gninatypes workdir/tfs/receptor/ligands/ligand_1151.gninatypes
0.212286 | 0 workdir/tfs/receptor/proteins/protein_0.gninatypes workdir/tfs/receptor/ligands/ligand_1152.gninatypes
0.000041 | 0 workdir/tfs/receptor/proteins/protein_0.gninatypes workdir/tfs/receptor/ligands/ligand_1153.gninatypes
0.003013 | 0 workdir/tfs/receptor/proteins/protein_0.gninatypes workdir/tfs/receptor/ligands/ligand_1154.gninatypes
0.043333 | 0 workdir/tfs/receptor/proteins/protein_0.gninatypes workdir/tfs/receptor/ligands/ligand_1155.gninatypes
0.000025 | 0 workdir/tfs/receptor/proteins/protein_0.gninatypes workdir/tfs/receptor/ligands/ligand_1156.gninatypes
0.012368 | 0 workdir/tfs/receptor/proteins/protein_0.gninatypes workdir/tfs/receptor/ligands/ligand_1157.gninatypes
0.033522 | 0 workdir/tfs/receptor/proteins/protein_0.gninatypes workdir/tfs/receptor/ligands/ligand_1158.gninatypes
0.000020 | 0 workdir/tfs/receptor/proteins/protein_0.gninatypes workdir/tfs/receptor/ligands/ligand_1159.gninatypes
0.108103 | 0 workdir/tfs/receptor/proteins/protein_0.gninatypes workdir/tfs/receptor/ligands/ligand_1160.gninatypes
0.000031 | 0 workdir/tfs/receptor/proteins/protein_0.gninatypes workdir/tfs/receptor/ligands/ligand_1161.gninatypes
0.007886 | 0 workdir/tfs/receptor/proteins/protein_0.gninatypes workdir/tfs/receptor/ligands/ligand_1162.gninatypes
0.347445 | 0 workdir/tfs/receptor/proteins/protein_0.gninatypes workdir/tfs/receptor/ligands/ligand_1163.gninatypes
0.000354 | 0 workdir/tfs/receptor/proteins/protein_0.gninatypes workdir/tfs/receptor/ligands/ligand_1164.gninatypes
0.004904 | 0 workdir/tfs/receptor/proteins/protein_0.gninatypes workdir/tfs/receptor/ligands/ligand_1165.gninatypes
0.000178 | 0 workdir/tfs/receptor/proteins/protein_0.gninatypes workdir/tfs/receptor/ligands/ligand_1166.gninatypes
0.050964 | 0 workdir/tfs/receptor/proteins/protein_0.gninatypes workdir/tfs/receptor/ligands/ligand_1167.gninatypes
0.012860 | 0 workdir/tfs/receptor/proteins/protein_0.gninatypes workdir/tfs/receptor/ligands/ligand_1168.gninatypes
0.000010 | 0 workdir/tfs/receptor/proteins/protein_0.gninatypes workdir/tfs/receptor/ligands/ligand_1169.gninatypes
0.001678 | 0 workdir/tfs/receptor/proteins/protein_0.gninatypes workdir/tfs/receptor/ligands/ligand_1170.gninatypes
0.004147 | 0 workdir/tfs/receptor/proteins/protein_0.gninatypes workdir/tfs/receptor/ligands/ligand_1171.gninatypes
0.002649 | 0 workdir/tfs/receptor/proteins/protein_0.gninatypes workdir/tfs/receptor/ligands/ligand_1172.gninatypes
0.076931 | 0 workdir/tfs/receptor/proteins/protein_0.gninatypes workdir/tfs/receptor/ligands/ligand_1173.gninatypes
0.000015 | 0 workdir/tfs/receptor/proteins/protein_0.gninatypes workdir/tfs/receptor/ligands/ligand_1174.gninatypes
0.031385 | 0 workdir/tfs/receptor/proteins/protein_0.gninatypes workdir/tfs/receptor/ligands/ligand_1175.gninatypes
0.008189 | 0 workdir/tfs/receptor/proteins/protein_0.gninatypes workdir/tfs/receptor/ligands/ligand_1176.gninatypes
0.002177 | 0 workdir/tfs/receptor/proteins/protein_0.gninatypes workdir/tfs/receptor/ligands/ligand_1177.gninatypes
0.000102 | 0 workdir/tfs/receptor/proteins/protein_0.gninatypes workdir/tfs/receptor/ligands/ligand_1178.gninatypes
0.000026 | 0 workdir/tfs/receptor/proteins/protein_0.gninatypes workdir/tfs/receptor/ligands/ligand_1179.gninatypes
0.000384 | 0 workdir/tfs/receptor/proteins/protein_0.gninatypes workdir/tfs/receptor/ligands/ligand_1180.gninatypes
0.145515 | 0 workdir/tfs/receptor/proteins/protein_0.gninatypes workdir/tfs/receptor/ligands/ligand_1181.gninatypes
0.074442 | 0 workdir/tfs/receptor/proteins/protein_0.gninatypes workdir/tfs/receptor/ligands/ligand_1182.gninatypes
0.000106 | 0 workdir/tfs/receptor/proteins/protein_0.gninatypes workdir/tfs/receptor/ligands/ligand_1183.gninatypes
0.001067 | 0 workdir/tfs/receptor/proteins/protein_0.gninatypes workdir/tfs/receptor/ligands/ligand_1184.gninatypes
0.000043 | 0 workdir/tfs/receptor/proteins/protein_0.gninatypes workdir/tfs/receptor/ligands/ligand_1185.gninatypes
0.000518 | 0 workdir/tfs/receptor/proteins/protein_0.gninatypes workdir/tfs/receptor/ligands/ligand_1186.gninatypes
0.022817 | 0 workdir/tfs/receptor/proteins/protein_0.gninatypes workdir/tfs/receptor/ligands/ligand_1187.gninatypes
0.003518 | 0 workdir/tfs/receptor/proteins/protein_0.gninatypes workdir/tfs/receptor/ligands/ligand_1188.gninatypes
0.000707 | 0 workdir/tfs/receptor/proteins/protein_0.gninatypes workdir/tfs/receptor/ligands/ligand_1189.gninatypes
0.004719 | 0 workdir/tfs/receptor/proteins/protein_0.gninatypes workdir/tfs/receptor/ligands/ligand_1190.gninatypes
0.000033 | 0 workdir/tfs/receptor/proteins/protein_0.gninatypes workdir/tfs/receptor/ligands/ligand_1191.gninatypes
0.001565 | 0 workdir/tfs/receptor/proteins/protein_0.gninatypes workdir/tfs/receptor/ligands/ligand_1192.gninatypes
0.009096 | 0 workdir/tfs/receptor/proteins/protein_0.gninatypes workdir/tfs/receptor/ligands/ligand_1193.gninatypes
0.000060 | 0 workdir/tfs/receptor/proteins/protein_0.gninatypes workdir/tfs/receptor/ligands/ligand_1194.gninatypes
0.050868 | 0 workdir/tfs/receptor/proteins/protein_0.gninatypes workdir/tfs/receptor/ligands/ligand_1195.gninatypes
0.009019 | 0 workdir/tfs/receptor/proteins/protein_0.gninatypes workdir/tfs/receptor/ligands/ligand_1196.gninatypes
0.011449 | 0 workdir/tfs/receptor/proteins/protein_0.gninatypes workdir/tfs/receptor/ligands/ligand_1197.gninatypes
0.016501 | 0 workdir/tfs/receptor/proteins/protein_0.gninatypes workdir/tfs/receptor/ligands/ligand_1198.gninatypes
0.000010 | 0 workdir/tfs/receptor/proteins/protein_0.gninatypes workdir/tfs/receptor/ligands/ligand_1199.gninatypes
0.018640 | 0 workdir/tfs/receptor/proteins/protein_0.gninatypes workdir/tfs/receptor/ligands/ligand_1200.gninatypes
0.000412 | 0 workdir/tfs/receptor/proteins/protein_0.gninatypes workdir/tfs/receptor/ligands/ligand_1201.gninatypes
0.000051 | 0 workdir/tfs/receptor/proteins/protein_0.gninatypes workdir/tfs/receptor/ligands/ligand_1202.gninatypes
0.001636 | 0 workdir/tfs/receptor/proteins/protein_0.gninatypes workdir/tfs/receptor/ligands/ligand_1203.gninatypes
0.011832 | 0 workdir/tfs/receptor/proteins/protein_0.gninatypes workdir/tfs/receptor/ligands/ligand_1204.gninatypes
0.001152 | 0 workdir/tfs/receptor/proteins/protein_0.gninatypes workdir/tfs/receptor/ligands/ligand_1205.gninatypes
0.000058 | 0 workdir/tfs/receptor/proteins/protein_0.gninatypes workdir/tfs/receptor/ligands/ligand_1206.gninatypes
0.000104 | 0 workdir/tfs/receptor/proteins/protein_0.gninatypes workdir/tfs/receptor/ligands/ligand_1207.gninatypes
0.002543 | 0 workdir/tfs/receptor/proteins/protein_0.gninatypes workdir/tfs/receptor/ligands/ligand_1208.gninatypes
0.000037 | 0 workdir/tfs/receptor/proteins/protein_0.gninatypes workdir/tfs/receptor/ligands/ligand_1209.gninatypes
0.013856 | 0 workdir/tfs/receptor/proteins/protein_0.gninatypes workdir/tfs/receptor/ligands/ligand_1210.gninatypes
0.001421 | 0 workdir/tfs/receptor/proteins/protein_0.gninatypes workdir/tfs/receptor/ligands/ligand_1211.gninatypes
0.000082 | 0 workdir/tfs/receptor/proteins/protein_0.gninatypes workdir/tfs/receptor/ligands/ligand_1212.gninatypes
0.249688 | 0 workdir/tfs/receptor/proteins/protein_0.gninatypes workdir/tfs/receptor/ligands/ligand_1213.gninatypes
0.000349 | 0 workdir/tfs/receptor/proteins/protein_0.gninatypes workdir/tfs/receptor/ligands/ligand_1214.gninatypes
0.002578 | 0 workdir/tfs/receptor/proteins/protein_0.gninatypes workdir/tfs/receptor/ligands/ligand_1215.gninatypes
0.007176 | 0 workdir/tfs/receptor/proteins/protein_0.gninatypes workdir/tfs/receptor/ligands/ligand_1216.gninatypes
0.001523 | 0 workdir/tfs/receptor/proteins/protein_0.gninatypes workdir/tfs/receptor/ligands/ligand_1217.gninatypes
0.008771 | 0 workdir/tfs/receptor/proteins/protein_0.gninatypes workdir/tfs/receptor/ligands/ligand_1218.gninatypes
0.000592 | 0 workdir/tfs/receptor/proteins/protein_0.gninatypes workdir/tfs/receptor/ligands/ligand_1219.gninatypes
0.000127 | 0 workdir/tfs/receptor/proteins/protein_0.gninatypes workdir/tfs/receptor/ligands/ligand_1220.gninatypes
0.004707 | 0 workdir/tfs/receptor/proteins/protein_0.gninatypes workdir/tfs/receptor/ligands/ligand_1221.gninatypes
0.000575 | 0 workdir/tfs/receptor/proteins/protein_0.gninatypes workdir/tfs/receptor/ligands/ligand_1222.gninatypes
0.002215 | 0 workdir/tfs/receptor/proteins/protein_0.gninatypes workdir/tfs/receptor/ligands/ligand_1223.gninatypes
0.000004 | 0 workdir/tfs/receptor/proteins/protein_0.gninatypes workdir/tfs/receptor/ligands/ligand_1224.gninatypes
0.002088 | 0 workdir/tfs/receptor/proteins/protein_0.gninatypes workdir/tfs/receptor/ligands/ligand_1225.gninatypes
0.070609 | 0 workdir/tfs/receptor/proteins/protein_0.gninatypes workdir/tfs/receptor/ligands/ligand_1226.gninatypes
0.000615 | 0 workdir/tfs/receptor/proteins/protein_0.gninatypes workdir/tfs/receptor/ligands/ligand_1227.gninatypes
0.057557 | 0 workdir/tfs/receptor/proteins/protein_0.gninatypes workdir/tfs/receptor/ligands/ligand_1228.gninatypes
0.001305 | 0 workdir/tfs/receptor/proteins/protein_0.gninatypes workdir/tfs/receptor/ligands/ligand_1229.gninatypes
0.000046 | 0 workdir/tfs/receptor/proteins/protein_0.gninatypes workdir/tfs/receptor/ligands/ligand_1230.gninatypes
0.001945 | 0 workdir/tfs/receptor/proteins/protein_0.gninatypes workdir/tfs/receptor/ligands/ligand_1231.gninatypes
0.004718 | 0 workdir/tfs/receptor/proteins/protein_0.gninatypes workdir/tfs/receptor/ligands/ligand_1232.gninatypes
0.000578 | 0 workdir/tfs/receptor/proteins/protein_0.gninatypes workdir/tfs/receptor/ligands/ligand_1233.gninatypes
0.001602 | 0 workdir/tfs/receptor/proteins/protein_0.gninatypes workdir/tfs/receptor/ligands/ligand_1234.gninatypes
0.026083 | 0 workdir/tfs/receptor/proteins/protein_0.gninatypes workdir/tfs/receptor/ligands/ligand_1235.gninatypes
0.012836 | 0 workdir/tfs/receptor/proteins/protein_0.gninatypes workdir/tfs/receptor/ligands/ligand_1236.gninatypes
0.011916 | 0 workdir/tfs/receptor/proteins/protein_0.gninatypes workdir/tfs/receptor/ligands/ligand_1237.gninatypes
0.000644 | 0 workdir/tfs/receptor/proteins/protein_0.gninatypes workdir/tfs/receptor/ligands/ligand_1238.gninatypes
0.000076 | 0 workdir/tfs/receptor/proteins/protein_0.gninatypes workdir/tfs/receptor/ligands/ligand_1239.gninatypes
0.000549 | 0 workdir/tfs/receptor/proteins/protein_0.gninatypes workdir/tfs/receptor/ligands/ligand_1240.gninatypes
0.007448 | 0 workdir/tfs/receptor/proteins/protein_0.gninatypes workdir/tfs/receptor/ligands/ligand_1241.gninatypes
0.002425 | 0 workdir/tfs/receptor/proteins/protein_0.gninatypes workdir/tfs/receptor/ligands/ligand_1242.gninatypes
0.001216 | 0 workdir/tfs/receptor/proteins/protein_0.gninatypes workdir/tfs/receptor/ligands/ligand_1243.gninatypes
0.001305 | 0 workdir/tfs/receptor/proteins/protein_0.gninatypes workdir/tfs/receptor/ligands/ligand_1244.gninatypes
0.031298 | 0 workdir/tfs/receptor/proteins/protein_0.gninatypes workdir/tfs/receptor/ligands/ligand_1245.gninatypes
0.133723 | 0 workdir/tfs/receptor/proteins/protein_0.gninatypes workdir/tfs/receptor/ligands/ligand_1246.gninatypes
0.003155 | 0 workdir/tfs/receptor/proteins/protein_0.gninatypes workdir/tfs/receptor/ligands/ligand_1247.gninatypes
0.001013 | 0 workdir/tfs/receptor/proteins/protein_0.gninatypes workdir/tfs/receptor/ligands/ligand_1248.gninatypes
0.000423 | 0 workdir/tfs/receptor/proteins/protein_0.gninatypes workdir/tfs/receptor/ligands/ligand_1249.gninatypes
0.000286 | 0 workdir/tfs/receptor/proteins/protein_0.gninatypes workdir/tfs/receptor/ligands/ligand_1250.gninatypes
0.000240 | 0 workdir/tfs/receptor/proteins/protein_0.gninatypes workdir/tfs/receptor/ligands/ligand_1251.gninatypes
0.015118 | 0 workdir/tfs/receptor/proteins/protein_0.gninatypes workdir/tfs/receptor/ligands/ligand_1252.gninatypes
0.000166 | 0 workdir/tfs/receptor/proteins/protein_0.gninatypes workdir/tfs/receptor/ligands/ligand_1253.gninatypes
0.002558 | 0 workdir/tfs/receptor/proteins/protein_0.gninatypes workdir/tfs/receptor/ligands/ligand_1254.gninatypes
0.002236 | 0 workdir/tfs/receptor/proteins/protein_0.gninatypes workdir/tfs/receptor/ligands/ligand_1255.gninatypes
0.016702 | 0 workdir/tfs/receptor/proteins/protein_0.gninatypes workdir/tfs/receptor/ligands/ligand_1256.gninatypes
0.000524 | 0 workdir/tfs/receptor/proteins/protein_0.gninatypes workdir/tfs/receptor/ligands/ligand_1257.gninatypes
0.000068 | 0 workdir/tfs/receptor/proteins/protein_0.gninatypes workdir/tfs/receptor/ligands/ligand_1258.gninatypes
0.000043 | 0 workdir/tfs/receptor/proteins/protein_0.gninatypes workdir/tfs/receptor/ligands/ligand_1259.gninatypes
0.000093 | 0 workdir/tfs/receptor/proteins/protein_0.gninatypes workdir/tfs/receptor/ligands/ligand_1260.gninatypes
0.005520 | 0 workdir/tfs/receptor/proteins/protein_0.gninatypes workdir/tfs/receptor/ligands/ligand_1261.gninatypes
0.000379 | 0 workdir/tfs/receptor/proteins/protein_0.gninatypes workdir/tfs/receptor/ligands/ligand_1262.gninatypes
0.040959 | 0 workdir/tfs/receptor/proteins/protein_0.gninatypes workdir/tfs/receptor/ligands/ligand_1263.gninatypes
0.000073 | 0 workdir/tfs/receptor/proteins/protein_0.gninatypes workdir/tfs/receptor/ligands/ligand_1264.gninatypes
0.000169 | 0 workdir/tfs/receptor/proteins/protein_0.gninatypes workdir/tfs/receptor/ligands/ligand_1265.gninatypes
0.066590 | 0 workdir/tfs/receptor/proteins/protein_0.gninatypes workdir/tfs/receptor/ligands/ligand_1266.gninatypes
0.005789 | 0 workdir/tfs/receptor/proteins/protein_0.gninatypes workdir/tfs/receptor/ligands/ligand_1267.gninatypes
0.001886 | 0 workdir/tfs/receptor/proteins/protein_0.gninatypes workdir/tfs/receptor/ligands/ligand_1268.gninatypes
0.000040 | 0 workdir/tfs/receptor/proteins/protein_0.gninatypes workdir/tfs/receptor/ligands/ligand_1269.gninatypes
0.000132 | 0 workdir/tfs/receptor/proteins/protein_0.gninatypes workdir/tfs/receptor/ligands/ligand_1270.gninatypes
0.001006 | 0 workdir/tfs/receptor/proteins/protein_0.gninatypes workdir/tfs/receptor/ligands/ligand_1271.gninatypes
0.014376 | 0 workdir/tfs/receptor/proteins/protein_0.gninatypes workdir/tfs/receptor/ligands/ligand_1272.gninatypes
0.001398 | 0 workdir/tfs/receptor/proteins/protein_0.gninatypes workdir/tfs/receptor/ligands/ligand_1273.gninatypes
0.000079 | 0 workdir/tfs/receptor/proteins/protein_0.gninatypes workdir/tfs/receptor/ligands/ligand_1274.gninatypes
0.001412 | 0 workdir/tfs/receptor/proteins/protein_0.gninatypes workdir/tfs/receptor/ligands/ligand_1275.gninatypes
0.000360 | 0 workdir/tfs/receptor/proteins/protein_0.gninatypes workdir/tfs/receptor/ligands/ligand_1276.gninatypes
0.002222 | 0 workdir/tfs/receptor/proteins/protein_0.gninatypes workdir/tfs/receptor/ligands/ligand_1277.gninatypes
0.000239 | 0 workdir/tfs/receptor/proteins/protein_0.gninatypes workdir/tfs/receptor/ligands/ligand_1278.gninatypes
0.000040 | 0 workdir/tfs/receptor/proteins/protein_0.gninatypes workdir/tfs/receptor/ligands/ligand_1279.gninatypes
0.001416 | 0 workdir/tfs/receptor/proteins/protein_0.gninatypes workdir/tfs/receptor/ligands/ligand_1280.gninatypes
0.000027 | 0 workdir/tfs/receptor/proteins/protein_0.gninatypes workdir/tfs/receptor/ligands/ligand_1281.gninatypes
0.001796 | 0 workdir/tfs/receptor/proteins/protein_0.gninatypes workdir/tfs/receptor/ligands/ligand_1282.gninatypes
0.001961 | 0 workdir/tfs/receptor/proteins/protein_0.gninatypes workdir/tfs/receptor/ligands/ligand_1283.gninatypes
0.000106 | 0 workdir/tfs/receptor/proteins/protein_0.gninatypes workdir/tfs/receptor/ligands/ligand_1284.gninatypes
0.027579 | 0 workdir/tfs/receptor/proteins/protein_0.gninatypes workdir/tfs/receptor/ligands/ligand_1285.gninatypes
0.001279 | 0 workdir/tfs/receptor/proteins/protein_0.gninatypes workdir/tfs/receptor/ligands/ligand_1286.gninatypes
0.003037 | 0 workdir/tfs/receptor/proteins/protein_0.gninatypes workdir/tfs/receptor/ligands/ligand_1287.gninatypes
0.008193 | 0 workdir/tfs/receptor/proteins/protein_0.gninatypes workdir/tfs/receptor/ligands/ligand_1288.gninatypes
0.000126 | 0 workdir/tfs/receptor/proteins/protein_0.gninatypes workdir/tfs/receptor/ligands/ligand_1289.gninatypes
0.001411 | 0 workdir/tfs/receptor/proteins/protein_0.gninatypes workdir/tfs/receptor/ligands/ligand_1290.gninatypes
0.007092 | 0 workdir/tfs/receptor/proteins/protein_0.gninatypes workdir/tfs/receptor/ligands/ligand_1291.gninatypes
0.047018 | 0 workdir/tfs/receptor/proteins/protein_0.gninatypes workdir/tfs/receptor/ligands/ligand_1292.gninatypes
0.098365 | 0 workdir/tfs/receptor/proteins/protein_0.gninatypes workdir/tfs/receptor/ligands/ligand_1293.gninatypes
0.000692 | 0 workdir/tfs/receptor/proteins/protein_0.gninatypes workdir/tfs/receptor/ligands/ligand_1294.gninatypes
0.000190 | 0 workdir/tfs/receptor/proteins/protein_0.gninatypes workdir/tfs/receptor/ligands/ligand_1295.gninatypes
0.001419 | 0 workdir/tfs/receptor/proteins/protein_0.gninatypes workdir/tfs/receptor/ligands/ligand_1296.gninatypes
0.006075 | 0 workdir/tfs/receptor/proteins/protein_0.gninatypes workdir/tfs/receptor/ligands/ligand_1297.gninatypes
0.009161 | 0 workdir/tfs/receptor/proteins/protein_0.gninatypes workdir/tfs/receptor/ligands/ligand_1298.gninatypes
0.000207 | 0 workdir/tfs/receptor/proteins/protein_0.gninatypes workdir/tfs/receptor/ligands/ligand_1299.gninatypes
0.000837 | 0 workdir/tfs/receptor/proteins/protein_0.gninatypes workdir/tfs/receptor/ligands/ligand_1300.gninatypes
0.001940 | 0 workdir/tfs/receptor/proteins/protein_0.gninatypes workdir/tfs/receptor/ligands/ligand_1301.gninatypes
0.126525 | 0 workdir/tfs/receptor/proteins/protein_0.gninatypes workdir/tfs/receptor/ligands/ligand_1302.gninatypes
0.029736 | 0 workdir/tfs/receptor/proteins/protein_0.gninatypes workdir/tfs/receptor/ligands/ligand_1303.gninatypes
0.001924 | 0 workdir/tfs/receptor/proteins/protein_0.gninatypes workdir/tfs/receptor/ligands/ligand_1304.gninatypes
0.043915 | 0 workdir/tfs/receptor/proteins/protein_0.gninatypes workdir/tfs/receptor/ligands/ligand_1305.gninatypes
0.010579 | 0 workdir/tfs/receptor/proteins/protein_0.gninatypes workdir/tfs/receptor/ligands/ligand_1306.gninatypes
0.016287 | 0 workdir/tfs/receptor/proteins/protein_0.gninatypes workdir/tfs/receptor/ligands/ligand_1307.gninatypes
0.000355 | 0 workdir/tfs/receptor/proteins/protein_0.gninatypes workdir/tfs/receptor/ligands/ligand_1308.gninatypes
0.015657 | 0 workdir/tfs/receptor/proteins/protein_0.gninatypes workdir/tfs/receptor/ligands/ligand_1309.gninatypes
0.001608 | 0 workdir/tfs/receptor/proteins/protein_0.gninatypes workdir/tfs/receptor/ligands/ligand_1310.gninatypes
0.001387 | 0 workdir/tfs/receptor/proteins/protein_0.gninatypes workdir/tfs/receptor/ligands/ligand_1311.gninatypes
0.000224 | 0 workdir/tfs/receptor/proteins/protein_0.gninatypes workdir/tfs/receptor/ligands/ligand_1312.gninatypes
0.005007 | 0 workdir/tfs/receptor/proteins/protein_0.gninatypes workdir/tfs/receptor/ligands/ligand_1313.gninatypes
0.000281 | 0 workdir/tfs/receptor/proteins/protein_0.gninatypes workdir/tfs/receptor/ligands/ligand_1314.gninatypes
0.000014 | 0 workdir/tfs/receptor/proteins/protein_0.gninatypes workdir/tfs/receptor/ligands/ligand_1315.gninatypes
0.000142 | 0 workdir/tfs/receptor/proteins/protein_0.gninatypes workdir/tfs/receptor/ligands/ligand_1316.gninatypes
0.021759 | 0 workdir/tfs/receptor/proteins/protein_0.gninatypes workdir/tfs/receptor/ligands/ligand_1317.gninatypes
0.001913 | 0 workdir/tfs/receptor/proteins/protein_0.gninatypes workdir/tfs/receptor/ligands/ligand_1318.gninatypes
0.006485 | 0 workdir/tfs/receptor/proteins/protein_0.gninatypes workdir/tfs/receptor/ligands/ligand_1319.gninatypes
0.000754 | 0 workdir/tfs/receptor/proteins/protein_0.gninatypes workdir/tfs/receptor/ligands/ligand_1320.gninatypes
0.006964 | 0 workdir/tfs/receptor/proteins/protein_0.gninatypes workdir/tfs/receptor/ligands/ligand_1321.gninatypes
0.000238 | 0 workdir/tfs/receptor/proteins/protein_0.gninatypes workdir/tfs/receptor/ligands/ligand_1322.gninatypes
0.001114 | 0 workdir/tfs/receptor/proteins/protein_0.gninatypes workdir/tfs/receptor/ligands/ligand_1323.gninatypes
0.000017 | 0 workdir/tfs/receptor/proteins/protein_0.gninatypes workdir/tfs/receptor/ligands/ligand_1324.gninatypes
0.005470 | 0 workdir/tfs/receptor/proteins/protein_0.gninatypes workdir/tfs/receptor/ligands/ligand_1325.gninatypes
0.000053 | 0 workdir/tfs/receptor/proteins/protein_0.gninatypes workdir/tfs/receptor/ligands/ligand_1326.gninatypes
0.026583 | 0 workdir/tfs/receptor/proteins/protein_0.gninatypes workdir/tfs/receptor/ligands/ligand_1327.gninatypes
0.000134 | 0 workdir/tfs/receptor/proteins/protein_0.gninatypes workdir/tfs/receptor/ligands/ligand_1328.gninatypes
0.020734 | 0 workdir/tfs/receptor/proteins/protein_0.gninatypes workdir/tfs/receptor/ligands/ligand_1329.gninatypes
0.010860 | 0 workdir/tfs/receptor/proteins/protein_0.gninatypes workdir/tfs/receptor/ligands/ligand_1330.gninatypes
0.000750 | 0 workdir/tfs/receptor/proteins/protein_0.gninatypes workdir/tfs/receptor/ligands/ligand_1331.gninatypes
0.000212 | 0 workdir/tfs/receptor/proteins/protein_0.gninatypes workdir/tfs/receptor/ligands/ligand_1332.gninatypes
0.144822 | 0 workdir/tfs/receptor/proteins/protein_0.gninatypes workdir/tfs/receptor/ligands/ligand_1333.gninatypes
0.005437 | 0 workdir/tfs/receptor/proteins/protein_0.gninatypes workdir/tfs/receptor/ligands/ligand_1334.gninatypes
0.072710 | 0 workdir/tfs/receptor/proteins/protein_0.gninatypes workdir/tfs/receptor/ligands/ligand_1335.gninatypes
0.022516 | 0 workdir/tfs/receptor/proteins/protein_0.gninatypes workdir/tfs/receptor/ligands/ligand_1336.gninatypes
0.000213 | 0 workdir/tfs/receptor/proteins/protein_0.gninatypes workdir/tfs/receptor/ligands/ligand_1337.gninatypes
0.008835 | 0 workdir/tfs/receptor/proteins/protein_0.gninatypes workdir/tfs/receptor/ligands/ligand_1338.gninatypes
0.001583 | 0 workdir/tfs/receptor/proteins/protein_0.gninatypes workdir/tfs/receptor/ligands/ligand_1339.gninatypes
0.043113 | 0 workdir/tfs/receptor/proteins/protein_0.gninatypes workdir/tfs/receptor/ligands/ligand_1340.gninatypes
0.001690 | 0 workdir/tfs/receptor/proteins/protein_0.gninatypes workdir/tfs/receptor/ligands/ligand_1341.gninatypes
0.000148 | 0 workdir/tfs/receptor/proteins/protein_0.gninatypes workdir/tfs/receptor/ligands/ligand_1342.gninatypes
0.006830 | 0 workdir/tfs/receptor/proteins/protein_0.gninatypes workdir/tfs/receptor/ligands/ligand_1343.gninatypes
0.000206 | 0 workdir/tfs/receptor/proteins/protein_0.gninatypes workdir/tfs/receptor/ligands/ligand_1344.gninatypes
0.000513 | 0 workdir/tfs/receptor/proteins/protein_0.gninatypes workdir/tfs/receptor/ligands/ligand_1345.gninatypes
0.000301 | 0 workdir/tfs/receptor/proteins/protein_0.gninatypes workdir/tfs/receptor/ligands/ligand_1346.gninatypes
0.000017 | 0 workdir/tfs/receptor/proteins/protein_0.gninatypes workdir/tfs/receptor/ligands/ligand_1347.gninatypes
0.000082 | 0 workdir/tfs/receptor/proteins/protein_0.gninatypes workdir/tfs/receptor/ligands/ligand_1348.gninatypes
0.000032 | 0 workdir/tfs/receptor/proteins/protein_0.gninatypes workdir/tfs/receptor/ligands/ligand_1349.gninatypes
0.000152 | 0 workdir/tfs/receptor/proteins/protein_0.gninatypes workdir/tfs/receptor/ligands/ligand_1350.gninatypes
0.011995 | 0 workdir/tfs/receptor/proteins/protein_0.gninatypes workdir/tfs/receptor/ligands/ligand_1351.gninatypes
0.000164 | 0 workdir/tfs/receptor/proteins/protein_0.gninatypes workdir/tfs/receptor/ligands/ligand_1352.gninatypes
0.000023 | 0 workdir/tfs/receptor/proteins/protein_0.gninatypes workdir/tfs/receptor/ligands/ligand_1353.gninatypes
0.002313 | 0 workdir/tfs/receptor/proteins/protein_0.gninatypes workdir/tfs/receptor/ligands/ligand_1354.gninatypes
0.000579 | 0 workdir/tfs/receptor/proteins/protein_0.gninatypes workdir/tfs/receptor/ligands/ligand_1355.gninatypes
0.000720 | 0 workdir/tfs/receptor/proteins/protein_0.gninatypes workdir/tfs/receptor/ligands/ligand_1356.gninatypes
0.036775 | 0 workdir/tfs/receptor/proteins/protein_0.gninatypes workdir/tfs/receptor/ligands/ligand_1357.gninatypes
0.000053 | 0 workdir/tfs/receptor/proteins/protein_0.gninatypes workdir/tfs/receptor/ligands/ligand_1358.gninatypes
0.001608 | 0 workdir/tfs/receptor/proteins/protein_0.gninatypes workdir/tfs/receptor/ligands/ligand_1359.gninatypes
0.013986 | 0 workdir/tfs/receptor/proteins/protein_0.gninatypes workdir/tfs/receptor/ligands/ligand_1360.gninatypes
0.000368 | 0 workdir/tfs/receptor/proteins/protein_0.gninatypes workdir/tfs/receptor/ligands/ligand_1361.gninatypes
0.002911 | 0 workdir/tfs/receptor/proteins/protein_0.gninatypes workdir/tfs/receptor/ligands/ligand_1362.gninatypes
0.000276 | 0 workdir/tfs/receptor/proteins/protein_0.gninatypes workdir/tfs/receptor/ligands/ligand_1363.gninatypes
0.000923 | 0 workdir/tfs/receptor/proteins/protein_0.gninatypes workdir/tfs/receptor/ligands/ligand_1364.gninatypes
0.000361 | 0 workdir/tfs/receptor/proteins/protein_0.gninatypes workdir/tfs/receptor/ligands/ligand_1365.gninatypes
0.004107 | 0 workdir/tfs/receptor/proteins/protein_0.gninatypes workdir/tfs/receptor/ligands/ligand_1366.gninatypes
0.001686 | 0 workdir/tfs/receptor/proteins/protein_0.gninatypes workdir/tfs/receptor/ligands/ligand_1367.gninatypes
0.024777 | 0 workdir/tfs/receptor/proteins/protein_0.gninatypes workdir/tfs/receptor/ligands/ligand_1368.gninatypes
0.001878 | 0 workdir/tfs/receptor/proteins/protein_0.gninatypes workdir/tfs/receptor/ligands/ligand_1369.gninatypes
0.000112 | 0 workdir/tfs/receptor/proteins/protein_0.gninatypes workdir/tfs/receptor/ligands/ligand_1370.gninatypes
0.000074 | 0 workdir/tfs/receptor/proteins/protein_0.gninatypes workdir/tfs/receptor/ligands/ligand_1371.gninatypes
0.001234 | 0 workdir/tfs/receptor/proteins/protein_0.gninatypes workdir/tfs/receptor/ligands/ligand_1372.gninatypes
0.000842 | 0 workdir/tfs/receptor/proteins/protein_0.gninatypes workdir/tfs/receptor/ligands/ligand_1373.gninatypes
0.000703 | 0 workdir/tfs/receptor/proteins/protein_0.gninatypes workdir/tfs/receptor/ligands/ligand_1374.gninatypes
0.469797 | 0 workdir/tfs/receptor/proteins/protein_0.gninatypes workdir/tfs/receptor/ligands/ligand_1375.gninatypes
0.009896 | 0 workdir/tfs/receptor/proteins/protein_0.gninatypes workdir/tfs/receptor/ligands/ligand_1376.gninatypes
0.039580 | 0 workdir/tfs/receptor/proteins/protein_0.gninatypes workdir/tfs/receptor/ligands/ligand_1377.gninatypes
0.005834 | 0 workdir/tfs/receptor/proteins/protein_0.gninatypes workdir/tfs/receptor/ligands/ligand_1378.gninatypes
0.000029 | 0 workdir/tfs/receptor/proteins/protein_0.gninatypes workdir/tfs/receptor/ligands/ligand_1379.gninatypes
0.008086 | 0 workdir/tfs/receptor/proteins/protein_0.gninatypes workdir/tfs/receptor/ligands/ligand_1380.gninatypes
0.082686 | 0 workdir/tfs/receptor/proteins/protein_0.gninatypes workdir/tfs/receptor/ligands/ligand_1381.gninatypes
0.000488 | 0 workdir/tfs/receptor/proteins/protein_0.gninatypes workdir/tfs/receptor/ligands/ligand_1382.gninatypes
0.004527 | 0 workdir/tfs/receptor/proteins/protein_0.gninatypes workdir/tfs/receptor/ligands/ligand_1383.gninatypes
0.000115 | 0 workdir/tfs/receptor/proteins/protein_0.gninatypes workdir/tfs/receptor/ligands/ligand_1384.gninatypes
0.001931 | 0 workdir/tfs/receptor/proteins/protein_0.gninatypes workdir/tfs/receptor/ligands/ligand_1385.gninatypes
0.000089 | 0 workdir/tfs/receptor/proteins/protein_0.gninatypes workdir/tfs/receptor/ligands/ligand_1386.gninatypes
0.006240 | 0 workdir/tfs/receptor/proteins/protein_0.gninatypes workdir/tfs/receptor/ligands/ligand_1387.gninatypes
0.009167 | 0 workdir/tfs/receptor/proteins/protein_0.gninatypes workdir/tfs/receptor/ligands/ligand_1388.gninatypes
0.020144 | 0 workdir/tfs/receptor/proteins/protein_0.gninatypes workdir/tfs/receptor/ligands/ligand_1389.gninatypes
0.000024 | 0 workdir/tfs/receptor/proteins/protein_0.gninatypes workdir/tfs/receptor/ligands/ligand_1390.gninatypes
0.005127 | 0 workdir/tfs/receptor/proteins/protein_0.gninatypes workdir/tfs/receptor/ligands/ligand_1391.gninatypes
0.044032 | 0 workdir/tfs/receptor/proteins/protein_0.gninatypes workdir/tfs/receptor/ligands/ligand_1392.gninatypes
0.000271 | 0 workdir/tfs/receptor/proteins/protein_0.gninatypes workdir/tfs/receptor/ligands/ligand_1393.gninatypes
0.038781 | 0 workdir/tfs/receptor/proteins/protein_0.gninatypes workdir/tfs/receptor/ligands/ligand_1394.gninatypes
0.000007 | 0 workdir/tfs/receptor/proteins/protein_0.gninatypes workdir/tfs/receptor/ligands/ligand_1395.gninatypes
0.000116 | 0 workdir/tfs/receptor/proteins/protein_0.gninatypes workdir/tfs/receptor/ligands/ligand_1396.gninatypes
0.223091 | 0 workdir/tfs/receptor/proteins/protein_0.gninatypes workdir/tfs/receptor/ligands/ligand_1397.gninatypes
0.000004 | 0 workdir/tfs/receptor/proteins/protein_0.gninatypes workdir/tfs/receptor/ligands/ligand_1398.gninatypes
0.023575 | 0 workdir/tfs/receptor/proteins/protein_0.gninatypes workdir/tfs/receptor/ligands/ligand_1399.gninatypes
0.000946 | 0 workdir/tfs/receptor/proteins/protein_0.gninatypes workdir/tfs/receptor/ligands/ligand_1400.gninatypes
0.030203 | 0 workdir/tfs/receptor/proteins/protein_0.gninatypes workdir/tfs/receptor/ligands/ligand_1401.gninatypes
0.000283 | 0 workdir/tfs/receptor/proteins/protein_0.gninatypes workdir/tfs/receptor/ligands/ligand_1402.gninatypes
0.026665 | 0 workdir/tfs/receptor/proteins/protein_0.gninatypes workdir/tfs/receptor/ligands/ligand_1403.gninatypes
0.040933 | 0 workdir/tfs/receptor/proteins/protein_0.gninatypes workdir/tfs/receptor/ligands/ligand_1404.gninatypes
0.017833 | 0 workdir/tfs/receptor/proteins/protein_0.gninatypes workdir/tfs/receptor/ligands/ligand_1405.gninatypes
0.000344 | 0 workdir/tfs/receptor/proteins/protein_0.gninatypes workdir/tfs/receptor/ligands/ligand_1406.gninatypes
0.005922 | 0 workdir/tfs/receptor/proteins/protein_0.gninatypes workdir/tfs/receptor/ligands/ligand_1407.gninatypes
0.000630 | 0 workdir/tfs/receptor/proteins/protein_0.gninatypes workdir/tfs/receptor/ligands/ligand_1408.gninatypes
0.028260 | 0 workdir/tfs/receptor/proteins/protein_0.gninatypes workdir/tfs/receptor/ligands/ligand_1409.gninatypes
0.001175 | 0 workdir/tfs/receptor/proteins/protein_0.gninatypes workdir/tfs/receptor/ligands/ligand_1410.gninatypes
0.000696 | 0 workdir/tfs/receptor/proteins/protein_0.gninatypes workdir/tfs/receptor/ligands/ligand_1411.gninatypes
0.007168 | 0 workdir/tfs/receptor/proteins/protein_0.gninatypes workdir/tfs/receptor/ligands/ligand_1412.gninatypes
0.002707 | 0 workdir/tfs/receptor/proteins/protein_0.gninatypes workdir/tfs/receptor/ligands/ligand_1413.gninatypes
0.088137 | 0 workdir/tfs/receptor/proteins/protein_0.gninatypes workdir/tfs/receptor/ligands/ligand_1414.gninatypes
0.044091 | 0 workdir/tfs/receptor/proteins/protein_0.gninatypes workdir/tfs/receptor/ligands/ligand_1415.gninatypes
0.075044 | 0 workdir/tfs/receptor/proteins/protein_0.gninatypes workdir/tfs/receptor/ligands/ligand_1416.gninatypes
0.014564 | 0 workdir/tfs/receptor/proteins/protein_0.gninatypes workdir/tfs/receptor/ligands/ligand_1417.gninatypes
0.001658 | 0 workdir/tfs/receptor/proteins/protein_0.gninatypes workdir/tfs/receptor/ligands/ligand_1418.gninatypes
0.067866 | 0 workdir/tfs/receptor/proteins/protein_0.gninatypes workdir/tfs/receptor/ligands/ligand_1419.gninatypes
0.000413 | 0 workdir/tfs/receptor/proteins/protein_0.gninatypes workdir/tfs/receptor/ligands/ligand_1420.gninatypes
0.004112 | 0 workdir/tfs/receptor/proteins/protein_0.gninatypes workdir/tfs/receptor/ligands/ligand_1421.gninatypes
0.067679 | 0 workdir/tfs/receptor/proteins/protein_0.gninatypes workdir/tfs/receptor/ligands/ligand_1422.gninatypes
0.048375 | 0 workdir/tfs/receptor/proteins/protein_0.gninatypes workdir/tfs/receptor/ligands/ligand_1423.gninatypes
0.000080 | 0 workdir/tfs/receptor/proteins/protein_0.gninatypes workdir/tfs/receptor/ligands/ligand_1424.gninatypes
0.000239 | 0 workdir/tfs/receptor/proteins/protein_0.gninatypes workdir/tfs/receptor/ligands/ligand_1425.gninatypes
0.035860 | 0 workdir/tfs/receptor/proteins/protein_0.gninatypes workdir/tfs/receptor/ligands/ligand_1426.gninatypes
0.000691 | 0 workdir/tfs/receptor/proteins/protein_0.gninatypes workdir/tfs/receptor/ligands/ligand_1427.gninatypes
0.000089 | 0 workdir/tfs/receptor/proteins/protein_0.gninatypes workdir/tfs/receptor/ligands/ligand_1428.gninatypes
0.001582 | 0 workdir/tfs/receptor/proteins/protein_0.gninatypes workdir/tfs/receptor/ligands/ligand_1429.gninatypes
0.204289 | 0 workdir/tfs/receptor/proteins/protein_0.gninatypes workdir/tfs/receptor/ligands/ligand_1430.gninatypes
0.000222 | 0 workdir/tfs/receptor/proteins/protein_0.gninatypes workdir/tfs/receptor/ligands/ligand_1431.gninatypes
0.000214 | 0 workdir/tfs/receptor/proteins/protein_0.gninatypes workdir/tfs/receptor/ligands/ligand_1432.gninatypes
0.000414 | 0 workdir/tfs/receptor/proteins/protein_0.gninatypes workdir/tfs/receptor/ligands/ligand_1433.gninatypes
0.001954 | 0 workdir/tfs/receptor/proteins/protein_0.gninatypes workdir/tfs/receptor/ligands/ligand_1434.gninatypes
0.000397 | 0 workdir/tfs/receptor/proteins/protein_0.gninatypes workdir/tfs/receptor/ligands/ligand_1435.gninatypes
0.000128 | 0 workdir/tfs/receptor/proteins/protein_0.gninatypes workdir/tfs/receptor/ligands/ligand_1436.gninatypes
0.947056 | 0 workdir/tfs/receptor/proteins/protein_0.gninatypes workdir/tfs/receptor/ligands/ligand_1437.gninatypes
0.001289 | 0 workdir/tfs/receptor/proteins/protein_0.gninatypes workdir/tfs/receptor/ligands/ligand_1438.gninatypes
0.010643 | 0 workdir/tfs/receptor/proteins/protein_0.gninatypes workdir/tfs/receptor/ligands/ligand_1439.gninatypes
0.000012 | 0 workdir/tfs/receptor/proteins/protein_0.gninatypes workdir/tfs/receptor/ligands/ligand_1440.gninatypes
0.000776 | 0 workdir/tfs/receptor/proteins/protein_0.gninatypes workdir/tfs/receptor/ligands/ligand_1441.gninatypes
0.000056 | 0 workdir/tfs/receptor/proteins/protein_0.gninatypes workdir/tfs/receptor/ligands/ligand_1442.gninatypes
0.000781 | 0 workdir/tfs/receptor/proteins/protein_0.gninatypes workdir/tfs/receptor/ligands/ligand_1443.gninatypes
0.002327 | 0 workdir/tfs/receptor/proteins/protein_0.gninatypes workdir/tfs/receptor/ligands/ligand_1444.gninatypes
0.000633 | 0 workdir/tfs/receptor/proteins/protein_0.gninatypes workdir/tfs/receptor/ligands/ligand_1445.gninatypes
0.000001 | 0 workdir/tfs/receptor/proteins/protein_0.gninatypes workdir/tfs/receptor/ligands/ligand_1446.gninatypes
0.000849 | 0 workdir/tfs/receptor/proteins/protein_0.gninatypes workdir/tfs/receptor/ligands/ligand_1447.gninatypes
0.000371 | 0 workdir/tfs/receptor/proteins/protein_0.gninatypes workdir/tfs/receptor/ligands/ligand_1448.gninatypes
0.018628 | 0 workdir/tfs/receptor/proteins/protein_0.gninatypes workdir/tfs/receptor/ligands/ligand_1449.gninatypes
0.000595 | 0 workdir/tfs/receptor/proteins/protein_0.gninatypes workdir/tfs/receptor/ligands/ligand_1450.gninatypes
0.000699 | 0 workdir/tfs/receptor/proteins/protein_0.gninatypes workdir/tfs/receptor/ligands/ligand_1451.gninatypes
0.000144 | 0 workdir/tfs/receptor/proteins/protein_0.gninatypes workdir/tfs/receptor/ligands/ligand_1452.gninatypes
0.002706 | 0 workdir/tfs/receptor/proteins/protein_0.gninatypes workdir/tfs/receptor/ligands/ligand_1453.gninatypes
0.000049 | 0 workdir/tfs/receptor/proteins/protein_0.gninatypes workdir/tfs/receptor/ligands/ligand_1454.gninatypes
0.006184 | 0 workdir/tfs/receptor/proteins/protein_0.gninatypes workdir/tfs/receptor/ligands/ligand_1455.gninatypes
0.015591 | 0 workdir/tfs/receptor/proteins/protein_0.gninatypes workdir/tfs/receptor/ligands/ligand_1456.gninatypes
0.011258 | 0 workdir/tfs/receptor/proteins/protein_0.gninatypes workdir/tfs/receptor/ligands/ligand_1457.gninatypes
0.000482 | 0 workdir/tfs/receptor/proteins/protein_0.gninatypes workdir/tfs/receptor/ligands/ligand_1458.gninatypes
0.113459 | 0 workdir/tfs/receptor/proteins/protein_0.gninatypes workdir/tfs/receptor/ligands/ligand_1459.gninatypes
0.019937 | 0 workdir/tfs/receptor/proteins/protein_0.gninatypes workdir/tfs/receptor/ligands/ligand_1460.gninatypes
0.000260 | 0 workdir/tfs/receptor/proteins/protein_0.gninatypes workdir/tfs/receptor/ligands/ligand_1461.gninatypes
0.013984 | 0 workdir/tfs/receptor/proteins/protein_0.gninatypes workdir/tfs/receptor/ligands/ligand_1462.gninatypes
0.000021 | 0 workdir/tfs/receptor/proteins/protein_0.gninatypes workdir/tfs/receptor/ligands/ligand_1463.gninatypes
0.004995 | 0 workdir/tfs/receptor/proteins/protein_0.gninatypes workdir/tfs/receptor/ligands/ligand_1464.gninatypes
0.136813 | 0 workdir/tfs/receptor/proteins/protein_0.gninatypes workdir/tfs/receptor/ligands/ligand_1465.gninatypes
0.044624 | 0 workdir/tfs/receptor/proteins/protein_0.gninatypes workdir/tfs/receptor/ligands/ligand_1466.gninatypes
0.005151 | 0 workdir/tfs/receptor/proteins/protein_0.gninatypes workdir/tfs/receptor/ligands/ligand_1467.gninatypes
0.000292 | 0 workdir/tfs/receptor/proteins/protein_0.gninatypes workdir/tfs/receptor/ligands/ligand_1468.gninatypes
0.025105 | 0 workdir/tfs/receptor/proteins/protein_0.gninatypes workdir/tfs/receptor/ligands/ligand_1469.gninatypes
0.151394 | 0 workdir/tfs/receptor/proteins/protein_0.gninatypes workdir/tfs/receptor/ligands/ligand_1470.gninatypes
0.028725 | 0 workdir/tfs/receptor/proteins/protein_0.gninatypes workdir/tfs/receptor/ligands/ligand_1471.gninatypes
0.000263 | 0 workdir/tfs/receptor/proteins/protein_0.gninatypes workdir/tfs/receptor/ligands/ligand_1472.gninatypes
0.003124 | 0 workdir/tfs/receptor/proteins/protein_0.gninatypes workdir/tfs/receptor/ligands/ligand_1473.gninatypes
0.000001 | 0 workdir/tfs/receptor/proteins/protein_0.gninatypes workdir/tfs/receptor/ligands/ligand_1474.gninatypes
0.000085 | 0 workdir/tfs/receptor/proteins/protein_0.gninatypes workdir/tfs/receptor/ligands/ligand_1475.gninatypes
0.001226 | 0 workdir/tfs/receptor/proteins/protein_0.gninatypes workdir/tfs/receptor/ligands/ligand_1476.gninatypes
0.000416 | 0 workdir/tfs/receptor/proteins/protein_0.gninatypes workdir/tfs/receptor/ligands/ligand_1477.gninatypes
0.000187 | 0 workdir/tfs/receptor/proteins/protein_0.gninatypes workdir/tfs/receptor/ligands/ligand_1478.gninatypes
0.172862 | 0 workdir/tfs/receptor/proteins/protein_0.gninatypes workdir/tfs/receptor/ligands/ligand_1479.gninatypes
0.000278 | 0 workdir/tfs/receptor/proteins/protein_0.gninatypes workdir/tfs/receptor/ligands/ligand_1480.gninatypes
0.001721 | 0 workdir/tfs/receptor/proteins/protein_0.gninatypes workdir/tfs/receptor/ligands/ligand_1481.gninatypes
0.102408 | 0 workdir/tfs/receptor/proteins/protein_0.gninatypes workdir/tfs/receptor/ligands/ligand_1482.gninatypes
0.003091 | 0 workdir/tfs/receptor/proteins/protein_0.gninatypes workdir/tfs/receptor/ligands/ligand_1483.gninatypes
0.000501 | 0 workdir/tfs/receptor/proteins/protein_0.gninatypes workdir/tfs/receptor/ligands/ligand_1484.gninatypes
0.026217 | 0 workdir/tfs/receptor/proteins/protein_0.gninatypes workdir/tfs/receptor/ligands/ligand_1485.gninatypes
0.002219 | 0 workdir/tfs/receptor/proteins/protein_0.gninatypes workdir/tfs/receptor/ligands/ligand_1486.gninatypes
0.002362 | 0 workdir/tfs/receptor/proteins/protein_0.gninatypes workdir/tfs/receptor/ligands/ligand_1487.gninatypes
0.000097 | 0 workdir/tfs/receptor/proteins/protein_0.gninatypes workdir/tfs/receptor/ligands/ligand_1488.gninatypes
0.001752 | 0 workdir/tfs/receptor/proteins/protein_0.gninatypes workdir/tfs/receptor/ligands/ligand_1489.gninatypes
0.000070 | 0 workdir/tfs/receptor/proteins/protein_0.gninatypes workdir/tfs/receptor/ligands/ligand_1490.gninatypes
0.004860 | 0 workdir/tfs/receptor/proteins/protein_0.gninatypes workdir/tfs/receptor/ligands/ligand_1491.gninatypes
0.001573 | 0 workdir/tfs/receptor/proteins/protein_0.gninatypes workdir/tfs/receptor/ligands/ligand_1492.gninatypes
0.011690 | 0 workdir/tfs/receptor/proteins/protein_0.gninatypes workdir/tfs/receptor/ligands/ligand_1493.gninatypes
0.082929 | 0 workdir/tfs/receptor/proteins/protein_0.gninatypes workdir/tfs/receptor/ligands/ligand_1494.gninatypes
0.009373 | 0 workdir/tfs/receptor/proteins/protein_0.gninatypes workdir/tfs/receptor/ligands/ligand_1495.gninatypes
0.025827 | 0 workdir/tfs/receptor/proteins/protein_0.gninatypes workdir/tfs/receptor/ligands/ligand_1496.gninatypes
0.001397 | 0 workdir/tfs/receptor/proteins/protein_0.gninatypes workdir/tfs/receptor/ligands/ligand_1497.gninatypes
0.057347 | 0 workdir/tfs/receptor/proteins/protein_0.gninatypes workdir/tfs/receptor/ligands/ligand_1498.gninatypes
0.001439 | 0 workdir/tfs/receptor/proteins/protein_0.gninatypes workdir/tfs/receptor/ligands/ligand_1499.gninatypes
0.001783 | 0 workdir/tfs/receptor/proteins/protein_0.gninatypes workdir/tfs/receptor/ligands/ligand_1500.gninatypes
0.000053 | 0 workdir/tfs/receptor/proteins/protein_0.gninatypes workdir/tfs/receptor/ligands/ligand_1501.gninatypes
0.000479 | 0 workdir/tfs/receptor/proteins/protein_0.gninatypes workdir/tfs/receptor/ligands/ligand_1502.gninatypes
0.000060 | 0 workdir/tfs/receptor/proteins/protein_0.gninatypes workdir/tfs/receptor/ligands/ligand_1503.gninatypes
0.009045 | 0 workdir/tfs/receptor/proteins/protein_0.gninatypes workdir/tfs/receptor/ligands/ligand_1504.gninatypes
0.005860 | 0 workdir/tfs/receptor/proteins/protein_0.gninatypes workdir/tfs/receptor/ligands/ligand_1505.gninatypes
0.001927 | 0 workdir/tfs/receptor/proteins/protein_0.gninatypes workdir/tfs/receptor/ligands/ligand_1506.gninatypes
0.000704 | 0 workdir/tfs/receptor/proteins/protein_0.gninatypes workdir/tfs/receptor/ligands/ligand_1507.gninatypes
0.051938 | 0 workdir/tfs/receptor/proteins/protein_0.gninatypes workdir/tfs/receptor/ligands/ligand_1508.gninatypes
0.001784 | 0 workdir/tfs/receptor/proteins/protein_0.gninatypes workdir/tfs/receptor/ligands/ligand_1509.gninatypes
0.001234 | 0 workdir/tfs/receptor/proteins/protein_0.gninatypes workdir/tfs/receptor/ligands/ligand_1510.gninatypes
0.000758 | 0 workdir/tfs/receptor/proteins/protein_0.gninatypes workdir/tfs/receptor/ligands/ligand_1511.gninatypes
0.000020 | 0 workdir/tfs/receptor/proteins/protein_0.gninatypes workdir/tfs/receptor/ligands/ligand_1512.gninatypes
0.001141 | 0 workdir/tfs/receptor/proteins/protein_0.gninatypes workdir/tfs/receptor/ligands/ligand_1513.gninatypes
0.001065 | 0 workdir/tfs/receptor/proteins/protein_0.gninatypes workdir/tfs/receptor/ligands/ligand_1514.gninatypes
0.001185 | 0 workdir/tfs/receptor/proteins/protein_0.gninatypes workdir/tfs/receptor/ligands/ligand_1515.gninatypes
0.094220 | 0 workdir/tfs/receptor/proteins/protein_0.gninatypes workdir/tfs/receptor/ligands/ligand_1516.gninatypes
0.000011 | 0 workdir/tfs/receptor/proteins/protein_0.gninatypes workdir/tfs/receptor/ligands/ligand_1517.gninatypes
0.000578 | 0 workdir/tfs/receptor/proteins/protein_0.gninatypes workdir/tfs/receptor/ligands/ligand_1518.gninatypes
0.000010 | 0 workdir/tfs/receptor/proteins/protein_0.gninatypes workdir/tfs/receptor/ligands/ligand_1519.gninatypes
0.002957 | 0 workdir/tfs/receptor/proteins/protein_0.gninatypes workdir/tfs/receptor/ligands/ligand_1520.gninatypes
0.016718 | 0 workdir/tfs/receptor/proteins/protein_0.gninatypes workdir/tfs/receptor/ligands/ligand_1521.gninatypes
0.000605 | 0 workdir/tfs/receptor/proteins/protein_0.gninatypes workdir/tfs/receptor/ligands/ligand_1522.gninatypes
0.000187 | 0 workdir/tfs/receptor/proteins/protein_0.gninatypes workdir/tfs/receptor/ligands/ligand_1523.gninatypes
0.000105 | 0 workdir/tfs/receptor/proteins/protein_0.gninatypes workdir/tfs/receptor/ligands/ligand_1524.gninatypes
0.000602 | 0 workdir/tfs/receptor/proteins/protein_0.gninatypes workdir/tfs/receptor/ligands/ligand_1525.gninatypes
0.002054 | 0 workdir/tfs/receptor/proteins/protein_0.gninatypes workdir/tfs/receptor/ligands/ligand_1526.gninatypes
0.003144 | 0 workdir/tfs/receptor/proteins/protein_0.gninatypes workdir/tfs/receptor/ligands/ligand_1527.gninatypes
0.000619 | 0 workdir/tfs/receptor/proteins/protein_0.gninatypes workdir/tfs/receptor/ligands/ligand_1528.gninatypes
0.001102 | 0 workdir/tfs/receptor/proteins/protein_0.gninatypes workdir/tfs/receptor/ligands/ligand_1529.gninatypes
0.000724 | 0 workdir/tfs/receptor/proteins/protein_0.gninatypes workdir/tfs/receptor/ligands/ligand_1530.gninatypes
0.005568 | 0 workdir/tfs/receptor/proteins/protein_0.gninatypes workdir/tfs/receptor/ligands/ligand_1531.gninatypes
0.000602 | 0 workdir/tfs/receptor/proteins/protein_0.gninatypes workdir/tfs/receptor/ligands/ligand_1532.gninatypes
0.000142 | 0 workdir/tfs/receptor/proteins/protein_0.gninatypes workdir/tfs/receptor/ligands/ligand_1533.gninatypes
0.010372 | 0 workdir/tfs/receptor/proteins/protein_0.gninatypes workdir/tfs/receptor/ligands/ligand_1534.gninatypes
0.052190 | 0 workdir/tfs/receptor/proteins/protein_0.gninatypes workdir/tfs/receptor/ligands/ligand_1535.gninatypes
0.000512 | 0 workdir/tfs/receptor/proteins/protein_0.gninatypes workdir/tfs/receptor/ligands/ligand_1536.gninatypes
0.076443 | 0 workdir/tfs/receptor/proteins/protein_0.gninatypes workdir/tfs/receptor/ligands/ligand_1537.gninatypes
0.000556 | 0 workdir/tfs/receptor/proteins/protein_0.gninatypes workdir/tfs/receptor/ligands/ligand_1538.gninatypes
0.003654 | 0 workdir/tfs/receptor/proteins/protein_0.gninatypes workdir/tfs/receptor/ligands/ligand_1539.gninatypes
0.008214 | 0 workdir/tfs/receptor/proteins/protein_0.gninatypes workdir/tfs/receptor/ligands/ligand_1540.gninatypes
0.005463 | 0 workdir/tfs/receptor/proteins/protein_0.gninatypes workdir/tfs/receptor/ligands/ligand_1541.gninatypes
0.004048 | 0 workdir/tfs/receptor/proteins/protein_0.gninatypes workdir/tfs/receptor/ligands/ligand_1542.gninatypes
0.012025 | 0 workdir/tfs/receptor/proteins/protein_0.gninatypes workdir/tfs/receptor/ligands/ligand_1543.gninatypes
0.016204 | 0 workdir/tfs/receptor/proteins/protein_0.gninatypes workdir/tfs/receptor/ligands/ligand_1544.gninatypes
0.000035 | 0 workdir/tfs/receptor/proteins/protein_0.gninatypes workdir/tfs/receptor/ligands/ligand_1545.gninatypes
0.007809 | 0 workdir/tfs/receptor/proteins/protein_0.gninatypes workdir/tfs/receptor/ligands/ligand_1546.gninatypes
0.000069 | 0 workdir/tfs/receptor/proteins/protein_0.gninatypes workdir/tfs/receptor/ligands/ligand_1547.gninatypes
0.003089 | 0 workdir/tfs/receptor/proteins/protein_0.gninatypes workdir/tfs/receptor/ligands/ligand_1548.gninatypes
0.005321 | 0 workdir/tfs/receptor/proteins/protein_0.gninatypes workdir/tfs/receptor/ligands/ligand_1549.gninatypes
0.001151 | 0 workdir/tfs/receptor/proteins/protein_0.gninatypes workdir/tfs/receptor/ligands/ligand_1550.gninatypes
0.019689 | 0 workdir/tfs/receptor/proteins/protein_0.gninatypes workdir/tfs/receptor/ligands/ligand_1551.gninatypes
0.001674 | 0 workdir/tfs/receptor/proteins/protein_0.gninatypes workdir/tfs/receptor/ligands/ligand_1552.gninatypes
0.010549 | 0 workdir/tfs/receptor/proteins/protein_0.gninatypes workdir/tfs/receptor/ligands/ligand_1553.gninatypes
0.311258 | 0 workdir/tfs/receptor/proteins/protein_0.gninatypes workdir/tfs/receptor/ligands/ligand_1554.gninatypes
0.028942 | 0 workdir/tfs/receptor/proteins/protein_0.gninatypes workdir/tfs/receptor/ligands/ligand_1555.gninatypes
0.000847 | 0 workdir/tfs/receptor/proteins/protein_0.gninatypes workdir/tfs/receptor/ligands/ligand_1556.gninatypes
0.004645 | 0 workdir/tfs/receptor/proteins/protein_0.gninatypes workdir/tfs/receptor/ligands/ligand_1557.gninatypes
0.122066 | 0 workdir/tfs/receptor/proteins/protein_0.gninatypes workdir/tfs/receptor/ligands/ligand_1558.gninatypes
0.000093 | 0 workdir/tfs/receptor/proteins/protein_0.gninatypes workdir/tfs/receptor/ligands/ligand_1559.gninatypes
0.026578 | 0 workdir/tfs/receptor/proteins/protein_0.gninatypes workdir/tfs/receptor/ligands/ligand_1560.gninatypes
0.001310 | 0 workdir/tfs/receptor/proteins/protein_0.gninatypes workdir/tfs/receptor/ligands/ligand_1561.gninatypes
0.016160 | 0 workdir/tfs/receptor/proteins/protein_0.gninatypes workdir/tfs/receptor/ligands/ligand_1562.gninatypes
0.000091 | 0 workdir/tfs/receptor/proteins/protein_0.gninatypes workdir/tfs/receptor/ligands/ligand_1563.gninatypes
0.038444 | 0 workdir/tfs/receptor/proteins/protein_0.gninatypes workdir/tfs/receptor/ligands/ligand_1564.gninatypes
0.000530 | 0 workdir/tfs/receptor/proteins/protein_0.gninatypes workdir/tfs/receptor/ligands/ligand_1565.gninatypes
0.000261 | 0 workdir/tfs/receptor/proteins/protein_0.gninatypes workdir/tfs/receptor/ligands/ligand_1566.gninatypes
0.002689 | 0 workdir/tfs/receptor/proteins/protein_0.gninatypes workdir/tfs/receptor/ligands/ligand_1567.gninatypes
0.000019 | 0 workdir/tfs/receptor/proteins/protein_0.gninatypes workdir/tfs/receptor/ligands/ligand_1568.gninatypes
0.000037 | 0 workdir/tfs/receptor/proteins/protein_0.gninatypes workdir/tfs/receptor/ligands/ligand_1569.gninatypes
0.000717 | 0 workdir/tfs/receptor/proteins/protein_0.gninatypes workdir/tfs/receptor/ligands/ligand_1570.gninatypes
0.002572 | 0 workdir/tfs/receptor/proteins/protein_0.gninatypes workdir/tfs/receptor/ligands/ligand_1571.gninatypes
0.015193 | 0 workdir/tfs/receptor/proteins/protein_0.gninatypes workdir/tfs/receptor/ligands/ligand_1572.gninatypes
0.000012 | 0 workdir/tfs/receptor/proteins/protein_0.gninatypes workdir/tfs/receptor/ligands/ligand_1573.gninatypes
0.008630 | 0 workdir/tfs/receptor/proteins/protein_0.gninatypes workdir/tfs/receptor/ligands/ligand_1574.gninatypes
0.000157 | 0 workdir/tfs/receptor/proteins/protein_0.gninatypes workdir/tfs/receptor/ligands/ligand_1575.gninatypes
0.001562 | 0 workdir/tfs/receptor/proteins/protein_0.gninatypes workdir/tfs/receptor/ligands/ligand_1576.gninatypes
0.001961 | 0 workdir/tfs/receptor/proteins/protein_0.gninatypes workdir/tfs/receptor/ligands/ligand_1577.gninatypes
0.000046 | 0 workdir/tfs/receptor/proteins/protein_0.gninatypes workdir/tfs/receptor/ligands/ligand_1578.gninatypes
0.000131 | 0 workdir/tfs/receptor/proteins/protein_0.gninatypes workdir/tfs/receptor/ligands/ligand_1579.gninatypes
0.001029 | 0 workdir/tfs/receptor/proteins/protein_0.gninatypes workdir/tfs/receptor/ligands/ligand_1580.gninatypes
0.000569 | 0 workdir/tfs/receptor/proteins/protein_0.gninatypes workdir/tfs/receptor/ligands/ligand_1581.gninatypes
0.000466 | 0 workdir/tfs/receptor/proteins/protein_0.gninatypes workdir/tfs/receptor/ligands/ligand_1582.gninatypes
0.089800 | 0 workdir/tfs/receptor/proteins/protein_0.gninatypes workdir/tfs/receptor/ligands/ligand_1583.gninatypes
0.002042 | 0 workdir/tfs/receptor/proteins/protein_0.gninatypes workdir/tfs/receptor/ligands/ligand_1584.gninatypes
0.010295 | 0 workdir/tfs/receptor/proteins/protein_0.gninatypes workdir/tfs/receptor/ligands/ligand_1585.gninatypes
0.007470 | 0 workdir/tfs/receptor/proteins/protein_0.gninatypes workdir/tfs/receptor/ligands/ligand_1586.gninatypes
0.012733 | 0 workdir/tfs/receptor/proteins/protein_0.gninatypes workdir/tfs/receptor/ligands/ligand_1587.gninatypes
0.002856 | 0 workdir/tfs/receptor/proteins/protein_0.gninatypes workdir/tfs/receptor/ligands/ligand_1588.gninatypes
0.000813 | 0 workdir/tfs/receptor/proteins/protein_0.gninatypes workdir/tfs/receptor/ligands/ligand_1589.gninatypes
0.000146 | 0 workdir/tfs/receptor/proteins/protein_0.gninatypes workdir/tfs/receptor/ligands/ligand_1590.gninatypes
0.000043 | 0 workdir/tfs/receptor/proteins/protein_0.gninatypes workdir/tfs/receptor/ligands/ligand_1591.gninatypes
0.002578 | 0 workdir/tfs/receptor/proteins/protein_0.gninatypes workdir/tfs/receptor/ligands/ligand_1592.gninatypes
0.000182 | 0 workdir/tfs/receptor/proteins/protein_0.gninatypes workdir/tfs/receptor/ligands/ligand_1593.gninatypes
0.000133 | 0 workdir/tfs/receptor/proteins/protein_0.gninatypes workdir/tfs/receptor/ligands/ligand_1594.gninatypes
0.000533 | 0 workdir/tfs/receptor/proteins/protein_0.gninatypes workdir/tfs/receptor/ligands/ligand_1595.gninatypes
0.002267 | 0 workdir/tfs/receptor/proteins/protein_0.gninatypes workdir/tfs/receptor/ligands/ligand_1596.gninatypes
0.000424 | 0 workdir/tfs/receptor/proteins/protein_0.gninatypes workdir/tfs/receptor/ligands/ligand_1597.gninatypes
0.001376 | 0 workdir/tfs/receptor/proteins/protein_0.gninatypes workdir/tfs/receptor/ligands/ligand_1598.gninatypes
0.000027 | 0 workdir/tfs/receptor/proteins/protein_0.gninatypes workdir/tfs/receptor/ligands/ligand_1599.gninatypes
0.106023 | 0 workdir/tfs/receptor/proteins/protein_0.gninatypes workdir/tfs/receptor/ligands/ligand_1600.gninatypes
0.001230 | 0 workdir/tfs/receptor/proteins/protein_0.gninatypes workdir/tfs/receptor/ligands/ligand_1601.gninatypes
0.000576 | 0 workdir/tfs/receptor/proteins/protein_0.gninatypes workdir/tfs/receptor/ligands/ligand_1602.gninatypes
0.012484 | 0 workdir/tfs/receptor/proteins/protein_0.gninatypes workdir/tfs/receptor/ligands/ligand_1603.gninatypes
0.003852 | 0 workdir/tfs/receptor/proteins/protein_0.gninatypes workdir/tfs/receptor/ligands/ligand_1604.gninatypes
0.000850 | 0 workdir/tfs/receptor/proteins/protein_0.gninatypes workdir/tfs/receptor/ligands/ligand_1605.gninatypes
0.008190 | 0 workdir/tfs/receptor/proteins/protein_0.gninatypes workdir/tfs/receptor/ligands/ligand_1606.gninatypes
0.000346 | 0 workdir/tfs/receptor/proteins/protein_0.gninatypes workdir/tfs/receptor/ligands/ligand_1607.gninatypes
0.009772 | 0 workdir/tfs/receptor/proteins/protein_0.gninatypes workdir/tfs/receptor/ligands/ligand_1608.gninatypes
0.000958 | 0 workdir/tfs/receptor/proteins/protein_0.gninatypes workdir/tfs/receptor/ligands/ligand_1609.gninatypes
0.029670 | 0 workdir/tfs/receptor/proteins/protein_0.gninatypes workdir/tfs/receptor/ligands/ligand_1610.gninatypes
0.002073 | 0 workdir/tfs/receptor/proteins/protein_0.gninatypes workdir/tfs/receptor/ligands/ligand_1611.gninatypes
0.000077 | 0 workdir/tfs/receptor/proteins/protein_0.gninatypes workdir/tfs/receptor/ligands/ligand_1612.gninatypes
0.000068 | 0 workdir/tfs/receptor/proteins/protein_0.gninatypes workdir/tfs/receptor/ligands/ligand_1613.gninatypes
0.000018 | 0 workdir/tfs/receptor/proteins/protein_0.gninatypes workdir/tfs/receptor/ligands/ligand_1614.gninatypes
0.004288 | 0 workdir/tfs/receptor/proteins/protein_0.gninatypes workdir/tfs/receptor/ligands/ligand_1615.gninatypes
0.000309 | 0 workdir/tfs/receptor/proteins/protein_0.gninatypes workdir/tfs/receptor/ligands/ligand_1616.gninatypes
0.007579 | 0 workdir/tfs/receptor/proteins/protein_0.gninatypes workdir/tfs/receptor/ligands/ligand_1617.gninatypes
0.000396 | 0 workdir/tfs/receptor/proteins/protein_0.gninatypes workdir/tfs/receptor/ligands/ligand_1618.gninatypes
0.000106 | 0 workdir/tfs/receptor/proteins/protein_0.gninatypes workdir/tfs/receptor/ligands/ligand_1619.gninatypes
0.000751 | 0 workdir/tfs/receptor/proteins/protein_0.gninatypes workdir/tfs/receptor/ligands/ligand_1620.gninatypes
0.000004 | 0 workdir/tfs/receptor/proteins/protein_0.gninatypes workdir/tfs/receptor/ligands/ligand_1621.gninatypes
0.025017 | 0 workdir/tfs/receptor/proteins/protein_0.gninatypes workdir/tfs/receptor/ligands/ligand_1622.gninatypes
0.000006 | 0 workdir/tfs/receptor/proteins/protein_0.gninatypes workdir/tfs/receptor/ligands/ligand_1623.gninatypes
0.000035 | 0 workdir/tfs/receptor/proteins/protein_0.gninatypes workdir/tfs/receptor/ligands/ligand_1624.gninatypes
0.001207 | 0 workdir/tfs/receptor/proteins/protein_0.gninatypes workdir/tfs/receptor/ligands/ligand_1625.gninatypes
0.000106 | 0 workdir/tfs/receptor/proteins/protein_0.gninatypes workdir/tfs/receptor/ligands/ligand_1626.gninatypes
0.000465 | 0 workdir/tfs/receptor/proteins/protein_0.gninatypes workdir/tfs/receptor/ligands/ligand_1627.gninatypes
0.005223 | 0 workdir/tfs/receptor/proteins/protein_0.gninatypes workdir/tfs/receptor/ligands/ligand_1628.gninatypes
0.002063 | 0 workdir/tfs/receptor/proteins/protein_0.gninatypes workdir/tfs/receptor/ligands/ligand_1629.gninatypes
0.008877 | 0 workdir/tfs/receptor/proteins/protein_0.gninatypes workdir/tfs/receptor/ligands/ligand_1630.gninatypes
0.002727 | 0 workdir/tfs/receptor/proteins/protein_0.gninatypes workdir/tfs/receptor/ligands/ligand_1631.gninatypes
0.000143 | 0 workdir/tfs/receptor/proteins/protein_0.gninatypes workdir/tfs/receptor/ligands/ligand_1632.gninatypes
0.000260 | 0 workdir/tfs/receptor/proteins/protein_0.gninatypes workdir/tfs/receptor/ligands/ligand_1633.gninatypes
0.000198 | 0 workdir/tfs/receptor/proteins/protein_0.gninatypes workdir/tfs/receptor/ligands/ligand_1634.gninatypes
0.001382 | 0 workdir/tfs/receptor/proteins/protein_0.gninatypes workdir/tfs/receptor/ligands/ligand_1635.gninatypes
0.000010 | 0 workdir/tfs/receptor/proteins/protein_0.gninatypes workdir/tfs/receptor/ligands/ligand_1636.gninatypes
0.000547 | 0 workdir/tfs/receptor/proteins/protein_0.gninatypes workdir/tfs/receptor/ligands/ligand_1637.gninatypes
0.000632 | 0 workdir/tfs/receptor/proteins/protein_0.gninatypes workdir/tfs/receptor/ligands/ligand_1638.gninatypes
0.000047 | 0 workdir/tfs/receptor/proteins/protein_0.gninatypes workdir/tfs/receptor/ligands/ligand_1639.gninatypes
0.000101 | 0 workdir/tfs/receptor/proteins/protein_0.gninatypes workdir/tfs/receptor/ligands/ligand_1640.gninatypes
0.002985 | 0 workdir/tfs/receptor/proteins/protein_0.gninatypes workdir/tfs/receptor/ligands/ligand_1641.gninatypes
0.068478 | 0 workdir/tfs/receptor/proteins/protein_0.gninatypes workdir/tfs/receptor/ligands/ligand_1642.gninatypes
0.034868 | 0 workdir/tfs/receptor/proteins/protein_0.gninatypes workdir/tfs/receptor/ligands/ligand_1643.gninatypes
0.000647 | 0 workdir/tfs/receptor/proteins/protein_0.gninatypes workdir/tfs/receptor/ligands/ligand_1644.gninatypes
0.050716 | 0 workdir/tfs/receptor/proteins/protein_0.gninatypes workdir/tfs/receptor/ligands/ligand_1645.gninatypes
0.014087 | 0 workdir/tfs/receptor/proteins/protein_0.gninatypes workdir/tfs/receptor/ligands/ligand_1646.gninatypes
0.000010 | 0 workdir/tfs/receptor/proteins/protein_0.gninatypes workdir/tfs/receptor/ligands/ligand_1647.gninatypes
0.000131 | 0 workdir/tfs/receptor/proteins/protein_0.gninatypes workdir/tfs/receptor/ligands/ligand_1648.gninatypes
0.000374 | 0 workdir/tfs/receptor/proteins/protein_0.gninatypes workdir/tfs/receptor/ligands/ligand_1649.gninatypes
0.016950 | 0 workdir/tfs/receptor/proteins/protein_0.gninatypes workdir/tfs/receptor/ligands/ligand_1650.gninatypes
0.000215 | 0 workdir/tfs/receptor/proteins/protein_0.gninatypes workdir/tfs/receptor/ligands/ligand_1651.gninatypes
0.066283 | 0 workdir/tfs/receptor/proteins/protein_0.gninatypes workdir/tfs/receptor/ligands/ligand_1652.gninatypes
0.101934 | 0 workdir/tfs/receptor/proteins/protein_0.gninatypes workdir/tfs/receptor/ligands/ligand_1653.gninatypes
0.000190 | 0 workdir/tfs/receptor/proteins/protein_0.gninatypes workdir/tfs/receptor/ligands/ligand_1654.gninatypes
0.000393 | 0 workdir/tfs/receptor/proteins/protein_0.gninatypes workdir/tfs/receptor/ligands/ligand_1655.gninatypes
0.002207 | 0 workdir/tfs/receptor/proteins/protein_0.gninatypes workdir/tfs/receptor/ligands/ligand_1656.gninatypes
0.002004 | 0 workdir/tfs/receptor/proteins/protein_0.gninatypes workdir/tfs/receptor/ligands/ligand_1657.gninatypes
0.071706 | 0 workdir/tfs/receptor/proteins/protein_0.gninatypes workdir/tfs/receptor/ligands/ligand_1658.gninatypes
0.000495 | 0 workdir/tfs/receptor/proteins/protein_0.gninatypes workdir/tfs/receptor/ligands/ligand_1659.gninatypes
0.002946 | 0 workdir/tfs/receptor/proteins/protein_0.gninatypes workdir/tfs/receptor/ligands/ligand_1660.gninatypes
0.011831 | 0 workdir/tfs/receptor/proteins/protein_0.gninatypes workdir/tfs/receptor/ligands/ligand_1661.gninatypes
0.476320 | 0 workdir/tfs/receptor/proteins/protein_0.gninatypes workdir/tfs/receptor/ligands/ligand_1662.gninatypes
0.000731 | 0 workdir/tfs/receptor/proteins/protein_0.gninatypes workdir/tfs/receptor/ligands/ligand_1663.gninatypes
0.006432 | 0 workdir/tfs/receptor/proteins/protein_0.gninatypes workdir/tfs/receptor/ligands/ligand_1664.gninatypes
0.020288 | 0 workdir/tfs/receptor/proteins/protein_0.gninatypes workdir/tfs/receptor/ligands/ligand_1665.gninatypes
0.000303 | 0 workdir/tfs/receptor/proteins/protein_0.gninatypes workdir/tfs/receptor/ligands/ligand_1666.gninatypes
0.004678 | 0 workdir/tfs/receptor/proteins/protein_0.gninatypes workdir/tfs/receptor/ligands/ligand_1667.gninatypes
0.000280 | 0 workdir/tfs/receptor/proteins/protein_0.gninatypes workdir/tfs/receptor/ligands/ligand_1668.gninatypes
0.024364 | 0 workdir/tfs/receptor/proteins/protein_0.gninatypes workdir/tfs/receptor/ligands/ligand_1669.gninatypes
0.058631 | 0 workdir/tfs/receptor/proteins/protein_0.gninatypes workdir/tfs/receptor/ligands/ligand_1670.gninatypes
0.103350 | 0 workdir/tfs/receptor/proteins/protein_0.gninatypes workdir/tfs/receptor/ligands/ligand_1671.gninatypes
0.024431 | 0 workdir/tfs/receptor/proteins/protein_0.gninatypes workdir/tfs/receptor/ligands/ligand_1672.gninatypes
0.004515 | 0 workdir/tfs/receptor/proteins/protein_0.gninatypes workdir/tfs/receptor/ligands/ligand_1673.gninatypes
0.055335 | 0 workdir/tfs/receptor/proteins/protein_0.gninatypes workdir/tfs/receptor/ligands/ligand_1674.gninatypes
0.000099 | 0 workdir/tfs/receptor/proteins/protein_0.gninatypes workdir/tfs/receptor/ligands/ligand_1675.gninatypes
0.000078 | 0 workdir/tfs/receptor/proteins/protein_0.gninatypes workdir/tfs/receptor/ligands/ligand_1676.gninatypes
0.000052 | 0 workdir/tfs/receptor/proteins/protein_0.gninatypes workdir/tfs/receptor/ligands/ligand_1677.gninatypes
0.006162 | 0 workdir/tfs/receptor/proteins/protein_0.gninatypes workdir/tfs/receptor/ligands/ligand_1678.gninatypes
0.016774 | 0 workdir/tfs/receptor/proteins/protein_0.gninatypes workdir/tfs/receptor/ligands/ligand_1679.gninatypes
0.017654 | 0 workdir/tfs/receptor/proteins/protein_0.gninatypes workdir/tfs/receptor/ligands/ligand_1680.gninatypes
0.000364 | 0 workdir/tfs/receptor/proteins/protein_0.gninatypes workdir/tfs/receptor/ligands/ligand_1681.gninatypes
0.026350 | 0 workdir/tfs/receptor/proteins/protein_0.gninatypes workdir/tfs/receptor/ligands/ligand_1682.gninatypes
0.009667 | 0 workdir/tfs/receptor/proteins/protein_0.gninatypes workdir/tfs/receptor/ligands/ligand_1683.gninatypes
0.001102 | 0 workdir/tfs/receptor/proteins/protein_0.gninatypes workdir/tfs/receptor/ligands/ligand_1684.gninatypes
0.002515 | 0 workdir/tfs/receptor/proteins/protein_0.gninatypes workdir/tfs/receptor/ligands/ligand_1685.gninatypes
0.004840 | 0 workdir/tfs/receptor/proteins/protein_0.gninatypes workdir/tfs/receptor/ligands/ligand_1686.gninatypes
0.005973 | 0 workdir/tfs/receptor/proteins/protein_0.gninatypes workdir/tfs/receptor/ligands/ligand_1687.gninatypes
0.582425 | 0 workdir/tfs/receptor/proteins/protein_0.gninatypes workdir/tfs/receptor/ligands/ligand_1688.gninatypes
0.013716 | 0 workdir/tfs/receptor/proteins/protein_0.gninatypes workdir/tfs/receptor/ligands/ligand_1689.gninatypes
0.005954 | 0 workdir/tfs/receptor/proteins/protein_0.gninatypes workdir/tfs/receptor/ligands/ligand_1690.gninatypes
0.000108 | 0 workdir/tfs/receptor/proteins/protein_0.gninatypes workdir/tfs/receptor/ligands/ligand_1691.gninatypes
0.000512 | 0 workdir/tfs/receptor/proteins/protein_0.gninatypes workdir/tfs/receptor/ligands/ligand_1692.gninatypes
0.000024 | 0 workdir/tfs/receptor/proteins/protein_0.gninatypes workdir/tfs/receptor/ligands/ligand_1693.gninatypes
0.003149 | 0 workdir/tfs/receptor/proteins/protein_0.gninatypes workdir/tfs/receptor/ligands/ligand_1694.gninatypes
0.000593 | 0 workdir/tfs/receptor/proteins/protein_0.gninatypes workdir/tfs/receptor/ligands/ligand_1695.gninatypes
0.111650 | 0 workdir/tfs/receptor/proteins/protein_0.gninatypes workdir/tfs/receptor/ligands/ligand_1696.gninatypes
0.000126 | 0 workdir/tfs/receptor/proteins/protein_0.gninatypes workdir/tfs/receptor/ligands/ligand_1697.gninatypes
0.000082 | 0 workdir/tfs/receptor/proteins/protein_0.gninatypes workdir/tfs/receptor/ligands/ligand_1698.gninatypes
0.000068 | 0 workdir/tfs/receptor/proteins/protein_0.gninatypes workdir/tfs/receptor/ligands/ligand_1699.gninatypes
0.010499 | 0 workdir/tfs/receptor/proteins/protein_0.gninatypes workdir/tfs/receptor/ligands/ligand_1700.gninatypes
0.000045 | 0 workdir/tfs/receptor/proteins/protein_0.gninatypes workdir/tfs/receptor/ligands/ligand_1701.gninatypes
0.000222 | 0 workdir/tfs/receptor/proteins/protein_0.gninatypes workdir/tfs/receptor/ligands/ligand_1702.gninatypes
0.094343 | 0 workdir/tfs/receptor/proteins/protein_0.gninatypes workdir/tfs/receptor/ligands/ligand_1703.gninatypes
0.273294 | 0 workdir/tfs/receptor/proteins/protein_0.gninatypes workdir/tfs/receptor/ligands/ligand_1704.gninatypes
0.001024 | 0 workdir/tfs/receptor/proteins/protein_0.gninatypes workdir/tfs/receptor/ligands/ligand_1705.gninatypes
0.441142 | 0 workdir/tfs/receptor/proteins/protein_0.gninatypes workdir/tfs/receptor/ligands/ligand_1706.gninatypes
0.000140 | 0 workdir/tfs/receptor/proteins/protein_0.gninatypes workdir/tfs/receptor/ligands/ligand_1707.gninatypes
0.000286 | 0 workdir/tfs/receptor/proteins/protein_0.gninatypes workdir/tfs/receptor/ligands/ligand_1708.gninatypes
0.285816 | 0 workdir/tfs/receptor/proteins/protein_0.gninatypes workdir/tfs/receptor/ligands/ligand_1709.gninatypes
0.004585 | 0 workdir/tfs/receptor/proteins/protein_0.gninatypes workdir/tfs/receptor/ligands/ligand_1710.gninatypes
0.003052 | 0 workdir/tfs/receptor/proteins/protein_0.gninatypes workdir/tfs/receptor/ligands/ligand_1711.gninatypes
0.002636 | 0 workdir/tfs/receptor/proteins/protein_0.gninatypes workdir/tfs/receptor/ligands/ligand_1712.gninatypes
0.017888 | 0 workdir/tfs/receptor/proteins/protein_0.gninatypes workdir/tfs/receptor/ligands/ligand_1713.gninatypes
0.000776 | 0 workdir/tfs/receptor/proteins/protein_0.gninatypes workdir/tfs/receptor/ligands/ligand_1714.gninatypes
0.043371 | 0 workdir/tfs/receptor/proteins/protein_0.gninatypes workdir/tfs/receptor/ligands/ligand_1715.gninatypes
0.000141 | 0 workdir/tfs/receptor/proteins/protein_0.gninatypes workdir/tfs/receptor/ligands/ligand_1716.gninatypes
0.000031 | 0 workdir/tfs/receptor/proteins/protein_0.gninatypes workdir/tfs/receptor/ligands/ligand_1717.gninatypes
0.000081 | 0 workdir/tfs/receptor/proteins/protein_0.gninatypes workdir/tfs/receptor/ligands/ligand_1718.gninatypes
0.000076 | 0 workdir/tfs/receptor/proteins/protein_0.gninatypes workdir/tfs/receptor/ligands/ligand_1719.gninatypes
0.005566 | 0 workdir/tfs/receptor/proteins/protein_0.gninatypes workdir/tfs/receptor/ligands/ligand_1720.gninatypes
0.000834 | 0 workdir/tfs/receptor/proteins/protein_0.gninatypes workdir/tfs/receptor/ligands/ligand_1721.gninatypes
0.002102 | 0 workdir/tfs/receptor/proteins/protein_0.gninatypes workdir/tfs/receptor/ligands/ligand_1722.gninatypes
0.001961 | 0 workdir/tfs/receptor/proteins/protein_0.gninatypes workdir/tfs/receptor/ligands/ligand_1723.gninatypes
0.000632 | 0 workdir/tfs/receptor/proteins/protein_0.gninatypes workdir/tfs/receptor/ligands/ligand_1724.gninatypes
0.007754 | 0 workdir/tfs/receptor/proteins/protein_0.gninatypes workdir/tfs/receptor/ligands/ligand_1725.gninatypes
0.042809 | 0 workdir/tfs/receptor/proteins/protein_0.gninatypes workdir/tfs/receptor/ligands/ligand_1726.gninatypes
0.000162 | 0 workdir/tfs/receptor/proteins/protein_0.gninatypes workdir/tfs/receptor/ligands/ligand_1727.gninatypes
0.000088 | 0 workdir/tfs/receptor/proteins/protein_0.gninatypes workdir/tfs/receptor/ligands/ligand_1728.gninatypes
0.001328 | 0 workdir/tfs/receptor/proteins/protein_0.gninatypes workdir/tfs/receptor/ligands/ligand_1729.gninatypes
0.187877 | 0 workdir/tfs/receptor/proteins/protein_0.gninatypes workdir/tfs/receptor/ligands/ligand_1730.gninatypes
0.008126 | 0 workdir/tfs/receptor/proteins/protein_0.gninatypes workdir/tfs/receptor/ligands/ligand_1731.gninatypes
0.004948 | 0 workdir/tfs/receptor/proteins/protein_0.gninatypes workdir/tfs/receptor/ligands/ligand_1732.gninatypes
0.000227 | 0 workdir/tfs/receptor/proteins/protein_0.gninatypes workdir/tfs/receptor/ligands/ligand_1733.gninatypes
0.156328 | 0 workdir/tfs/receptor/proteins/protein_0.gninatypes workdir/tfs/receptor/ligands/ligand_1734.gninatypes
0.067866 | 0 workdir/tfs/receptor/proteins/protein_0.gninatypes workdir/tfs/receptor/ligands/ligand_1735.gninatypes
0.000889 | 0 workdir/tfs/receptor/proteins/protein_0.gninatypes workdir/tfs/receptor/ligands/ligand_1736.gninatypes
0.047994 | 0 workdir/tfs/receptor/proteins/protein_0.gninatypes workdir/tfs/receptor/ligands/ligand_1737.gninatypes
0.001568 | 0 workdir/tfs/receptor/proteins/protein_0.gninatypes workdir/tfs/receptor/ligands/ligand_1738.gninatypes
0.001758 | 0 workdir/tfs/receptor/proteins/protein_0.gninatypes workdir/tfs/receptor/ligands/ligand_1739.gninatypes
0.003529 | 0 workdir/tfs/receptor/proteins/protein_0.gninatypes workdir/tfs/receptor/ligands/ligand_1740.gninatypes
0.006605 | 0 workdir/tfs/receptor/proteins/protein_0.gninatypes workdir/tfs/receptor/ligands/ligand_1741.gninatypes
0.016715 | 0 workdir/tfs/receptor/proteins/protein_0.gninatypes workdir/tfs/receptor/ligands/ligand_1742.gninatypes
0.009756 | 0 workdir/tfs/receptor/proteins/protein_0.gninatypes workdir/tfs/receptor/ligands/ligand_1743.gninatypes
0.000042 | 0 workdir/tfs/receptor/proteins/protein_0.gninatypes workdir/tfs/receptor/ligands/ligand_1744.gninatypes
0.000041 | 0 workdir/tfs/receptor/proteins/protein_0.gninatypes workdir/tfs/receptor/ligands/ligand_1745.gninatypes
0.000065 | 0 workdir/tfs/receptor/proteins/protein_0.gninatypes workdir/tfs/receptor/ligands/ligand_1746.gninatypes
0.000835 | 0 workdir/tfs/receptor/proteins/protein_0.gninatypes workdir/tfs/receptor/ligands/ligand_1747.gninatypes
0.021434 | 0 workdir/tfs/receptor/proteins/protein_0.gninatypes workdir/tfs/receptor/ligands/ligand_1748.gninatypes
0.075774 | 0 workdir/tfs/receptor/proteins/protein_0.gninatypes workdir/tfs/receptor/ligands/ligand_1749.gninatypes
0.029441 | 0 workdir/tfs/receptor/proteins/protein_0.gninatypes workdir/tfs/receptor/ligands/ligand_1750.gninatypes
0.001128 | 0 workdir/tfs/receptor/proteins/protein_0.gninatypes workdir/tfs/receptor/ligands/ligand_1751.gninatypes
0.000538 | 0 workdir/tfs/receptor/proteins/protein_0.gninatypes workdir/tfs/receptor/ligands/ligand_1752.gninatypes
0.000003 | 0 workdir/tfs/receptor/proteins/protein_0.gninatypes workdir/tfs/receptor/ligands/ligand_1753.gninatypes
0.002449 | 0 workdir/tfs/receptor/proteins/protein_0.gninatypes workdir/tfs/receptor/ligands/ligand_1754.gninatypes
0.001034 | 0 workdir/tfs/receptor/proteins/protein_0.gninatypes workdir/tfs/receptor/ligands/ligand_1755.gninatypes
0.001500 | 0 workdir/tfs/receptor/proteins/protein_0.gninatypes workdir/tfs/receptor/ligands/ligand_1756.gninatypes
0.122474 | 0 workdir/tfs/receptor/proteins/protein_0.gninatypes workdir/tfs/receptor/ligands/ligand_1757.gninatypes
0.000243 | 0 workdir/tfs/receptor/proteins/protein_0.gninatypes workdir/tfs/receptor/ligands/ligand_1758.gninatypes
0.008100 | 0 workdir/tfs/receptor/proteins/protein_0.gninatypes workdir/tfs/receptor/ligands/ligand_1759.gninatypes
0.000038 | 0 workdir/tfs/receptor/proteins/protein_0.gninatypes workdir/tfs/receptor/ligands/ligand_1760.gninatypes
0.000285 | 0 workdir/tfs/receptor/proteins/protein_0.gninatypes workdir/tfs/receptor/ligands/ligand_1761.gninatypes
0.000374 | 0 workdir/tfs/receptor/proteins/protein_0.gninatypes workdir/tfs/receptor/ligands/ligand_1762.gninatypes
0.000014 | 0 workdir/tfs/receptor/proteins/protein_0.gninatypes workdir/tfs/receptor/ligands/ligand_1763.gninatypes
0.273845 | 0 workdir/tfs/receptor/proteins/protein_0.gninatypes workdir/tfs/receptor/ligands/ligand_1764.gninatypes
0.000108 | 0 workdir/tfs/receptor/proteins/protein_0.gninatypes workdir/tfs/receptor/ligands/ligand_1765.gninatypes
0.016820 | 0 workdir/tfs/receptor/proteins/protein_0.gninatypes workdir/tfs/receptor/ligands/ligand_1766.gninatypes
0.000091 | 0 workdir/tfs/receptor/proteins/protein_0.gninatypes workdir/tfs/receptor/ligands/ligand_1767.gninatypes
0.000246 | 0 workdir/tfs/receptor/proteins/protein_0.gninatypes workdir/tfs/receptor/ligands/ligand_1768.gninatypes
0.000394 | 0 workdir/tfs/receptor/proteins/protein_0.gninatypes workdir/tfs/receptor/ligands/ligand_1769.gninatypes
0.000114 | 0 workdir/tfs/receptor/proteins/protein_0.gninatypes workdir/tfs/receptor/ligands/ligand_1770.gninatypes
0.002997 | 0 workdir/tfs/receptor/proteins/protein_0.gninatypes workdir/tfs/receptor/ligands/ligand_1771.gninatypes
0.002026 | 0 workdir/tfs/receptor/proteins/protein_0.gninatypes workdir/tfs/receptor/ligands/ligand_1772.gninatypes
0.000016 | 0 workdir/tfs/receptor/proteins/protein_0.gninatypes workdir/tfs/receptor/ligands/ligand_1773.gninatypes
0.013148 | 0 workdir/tfs/receptor/proteins/protein_0.gninatypes workdir/tfs/receptor/ligands/ligand_1774.gninatypes
0.000069 | 0 workdir/tfs/receptor/proteins/protein_0.gninatypes workdir/tfs/receptor/ligands/ligand_1775.gninatypes
0.000232 | 0 workdir/tfs/receptor/proteins/protein_0.gninatypes workdir/tfs/receptor/ligands/ligand_1776.gninatypes
0.000044 | 0 workdir/tfs/receptor/proteins/protein_0.gninatypes workdir/tfs/receptor/ligands/ligand_1777.gninatypes
0.001062 | 0 workdir/tfs/receptor/proteins/protein_0.gninatypes workdir/tfs/receptor/ligands/ligand_1778.gninatypes
0.003555 | 0 workdir/tfs/receptor/proteins/protein_0.gninatypes workdir/tfs/receptor/ligands/ligand_1779.gninatypes
0.002387 | 0 workdir/tfs/receptor/proteins/protein_0.gninatypes workdir/tfs/receptor/ligands/ligand_1780.gninatypes
0.000558 | 0 workdir/tfs/receptor/proteins/protein_0.gninatypes workdir/tfs/receptor/ligands/ligand_1781.gninatypes
0.000059 | 0 workdir/tfs/receptor/proteins/protein_0.gninatypes workdir/tfs/receptor/ligands/ligand_1782.gninatypes
0.001569 | 0 workdir/tfs/receptor/proteins/protein_0.gninatypes workdir/tfs/receptor/ligands/ligand_1783.gninatypes
0.001665 | 0 workdir/tfs/receptor/proteins/protein_0.gninatypes workdir/tfs/receptor/ligands/ligand_1784.gninatypes
0.000464 | 0 workdir/tfs/receptor/proteins/protein_0.gninatypes workdir/tfs/receptor/ligands/ligand_1785.gninatypes
0.000427 | 0 workdir/tfs/receptor/proteins/protein_0.gninatypes workdir/tfs/receptor/ligands/ligand_1786.gninatypes
0.000794 | 0 workdir/tfs/receptor/proteins/protein_0.gninatypes workdir/tfs/receptor/ligands/ligand_1787.gninatypes
0.005560 | 0 workdir/tfs/receptor/proteins/protein_0.gninatypes workdir/tfs/receptor/ligands/ligand_1788.gninatypes
0.212968 | 0 workdir/tfs/receptor/proteins/protein_0.gninatypes workdir/tfs/receptor/ligands/ligand_1789.gninatypes
0.001089 | 0 workdir/tfs/receptor/proteins/protein_0.gninatypes workdir/tfs/receptor/ligands/ligand_1790.gninatypes
0.014569 | 0 workdir/tfs/receptor/proteins/protein_0.gninatypes workdir/tfs/receptor/ligands/ligand_1791.gninatypes
0.000471 | 0 workdir/tfs/receptor/proteins/protein_0.gninatypes workdir/tfs/receptor/ligands/ligand_1792.gninatypes
0.000065 | 0 workdir/tfs/receptor/proteins/protein_0.gninatypes workdir/tfs/receptor/ligands/ligand_1793.gninatypes
0.018496 | 0 workdir/tfs/receptor/proteins/protein_0.gninatypes workdir/tfs/receptor/ligands/ligand_1794.gninatypes
0.000989 | 0 workdir/tfs/receptor/proteins/protein_0.gninatypes workdir/tfs/receptor/ligands/ligand_1795.gninatypes
0.000884 | 0 workdir/tfs/receptor/proteins/protein_0.gninatypes workdir/tfs/receptor/ligands/ligand_1796.gninatypes
0.041319 | 0 workdir/tfs/receptor/proteins/protein_0.gninatypes workdir/tfs/receptor/ligands/ligand_1797.gninatypes
0.006106 | 0 workdir/tfs/receptor/proteins/protein_0.gninatypes workdir/tfs/receptor/ligands/ligand_1798.gninatypes
0.002759 | 0 workdir/tfs/receptor/proteins/protein_0.gninatypes workdir/tfs/receptor/ligands/ligand_1799.gninatypes
0.037228 | 0 workdir/tfs/receptor/proteins/protein_0.gninatypes workdir/tfs/receptor/ligands/ligand_1800.gninatypes
0.008727 | 0 workdir/tfs/receptor/proteins/protein_0.gninatypes workdir/tfs/receptor/ligands/ligand_1801.gninatypes
0.010437 | 0 workdir/tfs/receptor/proteins/protein_0.gninatypes workdir/tfs/receptor/ligands/ligand_1802.gninatypes
0.009269 | 0 workdir/tfs/receptor/proteins/protein_0.gninatypes workdir/tfs/receptor/ligands/ligand_1803.gninatypes
0.000006 | 0 workdir/tfs/receptor/proteins/protein_0.gninatypes workdir/tfs/receptor/ligands/ligand_1804.gninatypes
0.007103 | 0 workdir/tfs/receptor/proteins/protein_0.gninatypes workdir/tfs/receptor/ligands/ligand_1805.gninatypes
0.010202 | 0 workdir/tfs/receptor/proteins/protein_0.gninatypes workdir/tfs/receptor/ligands/ligand_1806.gninatypes
0.000159 | 0 workdir/tfs/receptor/proteins/protein_0.gninatypes workdir/tfs/receptor/ligands/ligand_1807.gninatypes
0.000043 | 0 workdir/tfs/receptor/proteins/protein_0.gninatypes workdir/tfs/receptor/ligands/ligand_1808.gninatypes
0.004734 | 0 workdir/tfs/receptor/proteins/protein_0.gninatypes workdir/tfs/receptor/ligands/ligand_1809.gninatypes
0.010013 | 0 workdir/tfs/receptor/proteins/protein_0.gninatypes workdir/tfs/receptor/ligands/ligand_1810.gninatypes
0.000718 | 0 workdir/tfs/receptor/proteins/protein_0.gninatypes workdir/tfs/receptor/ligands/ligand_1811.gninatypes
0.000186 | 0 workdir/tfs/receptor/proteins/protein_0.gninatypes workdir/tfs/receptor/ligands/ligand_1812.gninatypes
0.000296 | 0 workdir/tfs/receptor/proteins/protein_0.gninatypes workdir/tfs/receptor/ligands/ligand_1813.gninatypes
0.000613 | 0 workdir/tfs/receptor/proteins/protein_0.gninatypes workdir/tfs/receptor/ligands/ligand_1814.gninatypes
0.000494 | 0 workdir/tfs/receptor/proteins/protein_0.gninatypes workdir/tfs/receptor/ligands/ligand_1815.gninatypes
0.001872 | 0 workdir/tfs/receptor/proteins/protein_0.gninatypes workdir/tfs/receptor/ligands/ligand_1816.gninatypes
0.001700 | 0 workdir/tfs/receptor/proteins/protein_0.gninatypes workdir/tfs/receptor/ligands/ligand_1817.gninatypes
0.000055 | 0 workdir/tfs/receptor/proteins/protein_0.gninatypes workdir/tfs/receptor/ligands/ligand_1818.gninatypes
0.035227 | 0 workdir/tfs/receptor/proteins/protein_0.gninatypes workdir/tfs/receptor/ligands/ligand_1819.gninatypes
0.018665 | 0 workdir/tfs/receptor/proteins/protein_0.gninatypes workdir/tfs/receptor/ligands/ligand_1820.gninatypes
0.002404 | 0 workdir/tfs/receptor/proteins/protein_0.gninatypes workdir/tfs/receptor/ligands/ligand_1821.gninatypes
0.071550 | 0 workdir/tfs/receptor/proteins/protein_0.gninatypes workdir/tfs/receptor/ligands/ligand_1822.gninatypes
0.000364 | 0 workdir/tfs/receptor/proteins/protein_0.gninatypes workdir/tfs/receptor/ligands/ligand_1823.gninatypes
0.001127 | 0 workdir/tfs/receptor/proteins/protein_0.gninatypes workdir/tfs/receptor/ligands/ligand_1824.gninatypes
0.000198 | 0 workdir/tfs/receptor/proteins/protein_0.gninatypes workdir/tfs/receptor/ligands/ligand_1825.gninatypes
0.008575 | 0 workdir/tfs/receptor/proteins/protein_0.gninatypes workdir/tfs/receptor/ligands/ligand_1826.gninatypes
0.047131 | 0 workdir/tfs/receptor/proteins/protein_0.gninatypes workdir/tfs/receptor/ligands/ligand_1827.gninatypes
0.004138 | 0 workdir/tfs/receptor/proteins/protein_0.gninatypes workdir/tfs/receptor/ligands/ligand_1828.gninatypes
0.219061 | 0 workdir/tfs/receptor/proteins/protein_0.gninatypes workdir/tfs/receptor/ligands/ligand_1829.gninatypes
0.000009 | 0 workdir/tfs/receptor/proteins/protein_0.gninatypes workdir/tfs/receptor/ligands/ligand_1830.gninatypes
0.004245 | 0 workdir/tfs/receptor/proteins/protein_0.gninatypes workdir/tfs/receptor/ligands/ligand_1831.gninatypes
0.014964 | 0 workdir/tfs/receptor/proteins/protein_0.gninatypes workdir/tfs/receptor/ligands/ligand_1832.gninatypes
0.008537 | 0 workdir/tfs/receptor/proteins/protein_0.gninatypes workdir/tfs/receptor/ligands/ligand_1833.gninatypes
0.035729 | 0 workdir/tfs/receptor/proteins/protein_0.gninatypes workdir/tfs/receptor/ligands/ligand_1834.gninatypes
0.001050 | 0 workdir/tfs/receptor/proteins/protein_0.gninatypes workdir/tfs/receptor/ligands/ligand_1835.gninatypes
0.000182 | 0 workdir/tfs/receptor/proteins/protein_0.gninatypes workdir/tfs/receptor/ligands/ligand_1836.gninatypes
0.000106 | 0 workdir/tfs/receptor/proteins/protein_0.gninatypes workdir/tfs/receptor/ligands/ligand_1837.gninatypes
0.000299 | 0 workdir/tfs/receptor/proteins/protein_0.gninatypes workdir/tfs/receptor/ligands/ligand_1838.gninatypes
0.000149 | 0 workdir/tfs/receptor/proteins/protein_0.gninatypes workdir/tfs/receptor/ligands/ligand_1839.gninatypes
0.000203 | 0 workdir/tfs/receptor/proteins/protein_0.gninatypes workdir/tfs/receptor/ligands/ligand_1840.gninatypes
0.000083 | 0 workdir/tfs/receptor/proteins/protein_0.gninatypes workdir/tfs/receptor/ligands/ligand_1841.gninatypes
0.005988 | 0 workdir/tfs/receptor/proteins/protein_0.gninatypes workdir/tfs/receptor/ligands/ligand_1842.gninatypes
0.007338 | 0 workdir/tfs/receptor/proteins/protein_0.gninatypes workdir/tfs/receptor/ligands/ligand_1843.gninatypes
0.079074 | 0 workdir/tfs/receptor/proteins/protein_0.gninatypes workdir/tfs/receptor/ligands/ligand_1844.gninatypes
0.001278 | 0 workdir/tfs/receptor/proteins/protein_0.gninatypes workdir/tfs/receptor/ligands/ligand_1845.gninatypes
0.018280 | 0 workdir/tfs/receptor/proteins/protein_0.gninatypes workdir/tfs/receptor/ligands/ligand_1846.gninatypes
0.002845 | 0 workdir/tfs/receptor/proteins/protein_0.gninatypes workdir/tfs/receptor/ligands/ligand_1847.gninatypes
0.040322 | 0 workdir/tfs/receptor/proteins/protein_0.gninatypes workdir/tfs/receptor/ligands/ligand_1848.gninatypes
0.000230 | 0 workdir/tfs/receptor/proteins/protein_0.gninatypes workdir/tfs/receptor/ligands/ligand_1849.gninatypes
0.000089 | 0 workdir/tfs/receptor/proteins/protein_0.gninatypes workdir/tfs/receptor/ligands/ligand_1850.gninatypes
0.014431 | 0 workdir/tfs/receptor/proteins/protein_0.gninatypes workdir/tfs/receptor/ligands/ligand_1851.gninatypes
0.000350 | 0 workdir/tfs/receptor/proteins/protein_0.gninatypes workdir/tfs/receptor/ligands/ligand_1852.gninatypes
0.001605 | 0 workdir/tfs/receptor/proteins/protein_0.gninatypes workdir/tfs/receptor/ligands/ligand_1853.gninatypes
0.001754 | 0 workdir/tfs/receptor/proteins/protein_0.gninatypes workdir/tfs/receptor/ligands/ligand_1854.gninatypes
0.001050 | 0 workdir/tfs/receptor/proteins/protein_0.gninatypes workdir/tfs/receptor/ligands/ligand_1855.gninatypes
0.003828 | 0 workdir/tfs/receptor/proteins/protein_0.gninatypes workdir/tfs/receptor/ligands/ligand_1856.gninatypes
0.009484 | 0 workdir/tfs/receptor/proteins/protein_0.gninatypes workdir/tfs/receptor/ligands/ligand_1857.gninatypes
0.000202 | 0 workdir/tfs/receptor/proteins/protein_0.gninatypes workdir/tfs/receptor/ligands/ligand_1858.gninatypes
0.000255 | 0 workdir/tfs/receptor/proteins/protein_0.gninatypes workdir/tfs/receptor/ligands/ligand_1859.gninatypes
0.000055 | 0 workdir/tfs/receptor/proteins/protein_0.gninatypes workdir/tfs/receptor/ligands/ligand_1860.gninatypes
0.001087 | 0 workdir/tfs/receptor/proteins/protein_0.gninatypes workdir/tfs/receptor/ligands/ligand_1861.gninatypes
0.017212 | 0 workdir/tfs/receptor/proteins/protein_0.gninatypes workdir/tfs/receptor/ligands/ligand_1862.gninatypes
0.000352 | 0 workdir/tfs/receptor/proteins/protein_0.gninatypes workdir/tfs/receptor/ligands/ligand_1863.gninatypes
0.006383 | 0 workdir/tfs/receptor/proteins/protein_0.gninatypes workdir/tfs/receptor/ligands/ligand_1864.gninatypes
0.000757 | 0 workdir/tfs/receptor/proteins/protein_0.gninatypes workdir/tfs/receptor/ligands/ligand_1865.gninatypes
0.000243 | 0 workdir/tfs/receptor/proteins/protein_0.gninatypes workdir/tfs/receptor/ligands/ligand_1866.gninatypes
0.001193 | 0 workdir/tfs/receptor/proteins/protein_0.gninatypes workdir/tfs/receptor/ligands/ligand_1867.gninatypes
0.000267 | 0 workdir/tfs/receptor/proteins/protein_0.gninatypes workdir/tfs/receptor/ligands/ligand_1868.gninatypes
0.000412 | 0 workdir/tfs/receptor/proteins/protein_0.gninatypes workdir/tfs/receptor/ligands/ligand_1869.gninatypes
0.043215 | 0 workdir/tfs/receptor/proteins/protein_0.gninatypes workdir/tfs/receptor/ligands/ligand_1870.gninatypes
0.000175 | 0 workdir/tfs/receptor/proteins/protein_0.gninatypes workdir/tfs/receptor/ligands/ligand_1871.gninatypes
0.054816 | 0 workdir/tfs/receptor/proteins/protein_0.gninatypes workdir/tfs/receptor/ligands/ligand_1872.gninatypes
0.040645 | 0 workdir/tfs/receptor/proteins/protein_0.gninatypes workdir/tfs/receptor/ligands/ligand_1873.gninatypes
0.000124 | 0 workdir/tfs/receptor/proteins/protein_0.gninatypes workdir/tfs/receptor/ligands/ligand_1874.gninatypes
0.000072 | 0 workdir/tfs/receptor/proteins/protein_0.gninatypes workdir/tfs/receptor/ligands/ligand_1875.gninatypes
0.002509 | 0 workdir/tfs/receptor/proteins/protein_0.gninatypes workdir/tfs/receptor/ligands/ligand_1876.gninatypes
0.000004 | 0 workdir/tfs/receptor/proteins/protein_0.gninatypes workdir/tfs/receptor/ligands/ligand_1877.gninatypes
0.000883 | 0 workdir/tfs/receptor/proteins/protein_0.gninatypes workdir/tfs/receptor/ligands/ligand_1878.gninatypes
0.023617 | 0 workdir/tfs/receptor/proteins/protein_0.gninatypes workdir/tfs/receptor/ligands/ligand_1879.gninatypes
0.013569 | 0 workdir/tfs/receptor/proteins/protein_0.gninatypes workdir/tfs/receptor/ligands/ligand_1880.gninatypes
0.001526 | 0 workdir/tfs/receptor/proteins/protein_0.gninatypes workdir/tfs/receptor/ligands/ligand_1881.gninatypes
0.017077 | 0 workdir/tfs/receptor/proteins/protein_0.gninatypes workdir/tfs/receptor/ligands/ligand_1882.gninatypes
0.000037 | 0 workdir/tfs/receptor/proteins/protein_0.gninatypes workdir/tfs/receptor/ligands/ligand_1883.gninatypes
0.000064 | 0 workdir/tfs/receptor/proteins/protein_0.gninatypes workdir/tfs/receptor/ligands/ligand_1884.gninatypes
0.020763 | 0 workdir/tfs/receptor/proteins/protein_0.gninatypes workdir/tfs/receptor/ligands/ligand_1885.gninatypes
0.000072 | 0 workdir/tfs/receptor/proteins/protein_0.gninatypes workdir/tfs/receptor/ligands/ligand_1886.gninatypes
0.060502 | 0 workdir/tfs/receptor/proteins/protein_0.gninatypes workdir/tfs/receptor/ligands/ligand_1887.gninatypes
0.000042 | 0 workdir/tfs/receptor/proteins/protein_0.gninatypes workdir/tfs/receptor/ligands/ligand_1888.gninatypes
0.000103 | 0 workdir/tfs/receptor/proteins/protein_0.gninatypes workdir/tfs/receptor/ligands/ligand_1889.gninatypes
0.019987 | 0 workdir/tfs/receptor/proteins/protein_0.gninatypes workdir/tfs/receptor/ligands/ligand_1890.gninatypes
0.002902 | 0 workdir/tfs/receptor/proteins/protein_0.gninatypes workdir/tfs/receptor/ligands/ligand_1891.gninatypes
0.435191 | 0 workdir/tfs/receptor/proteins/protein_0.gninatypes workdir/tfs/receptor/ligands/ligand_1892.gninatypes
0.024233 | 0 workdir/tfs/receptor/proteins/protein_0.gninatypes workdir/tfs/receptor/ligands/ligand_1893.gninatypes
0.000980 | 0 workdir/tfs/receptor/proteins/protein_0.gninatypes workdir/tfs/receptor/ligands/ligand_1894.gninatypes
0.000009 | 0 workdir/tfs/receptor/proteins/protein_0.gninatypes workdir/tfs/receptor/ligands/ligand_1895.gninatypes
0.000016 | 0 workdir/tfs/receptor/proteins/protein_0.gninatypes workdir/tfs/receptor/ligands/ligand_1896.gninatypes
0.032939 | 0 workdir/tfs/receptor/proteins/protein_0.gninatypes workdir/tfs/receptor/ligands/ligand_1897.gninatypes
0.004893 | 0 workdir/tfs/receptor/proteins/protein_0.gninatypes workdir/tfs/receptor/ligands/ligand_1898.gninatypes
0.018533 | 0 workdir/tfs/receptor/proteins/protein_0.gninatypes workdir/tfs/receptor/ligands/ligand_1899.gninatypes
0.008605 | 0 workdir/tfs/receptor/proteins/protein_0.gninatypes workdir/tfs/receptor/ligands/ligand_1900.gninatypes
0.003254 | 0 workdir/tfs/receptor/proteins/protein_0.gninatypes workdir/tfs/receptor/ligands/ligand_1901.gninatypes
0.047580 | 0 workdir/tfs/receptor/proteins/protein_0.gninatypes workdir/tfs/receptor/ligands/ligand_1902.gninatypes
0.006556 | 0 workdir/tfs/receptor/proteins/protein_0.gninatypes workdir/tfs/receptor/ligands/ligand_1903.gninatypes
0.002130 | 0 workdir/tfs/receptor/proteins/protein_0.gninatypes workdir/tfs/receptor/ligands/ligand_1904.gninatypes
0.000014 | 0 workdir/tfs/receptor/proteins/protein_0.gninatypes workdir/tfs/receptor/ligands/ligand_1905.gninatypes
0.003894 | 0 workdir/tfs/receptor/proteins/protein_0.gninatypes workdir/tfs/receptor/ligands/ligand_1906.gninatypes
0.040442 | 0 workdir/tfs/receptor/proteins/protein_0.gninatypes workdir/tfs/receptor/ligands/ligand_1907.gninatypes
0.000641 | 0 workdir/tfs/receptor/proteins/protein_0.gninatypes workdir/tfs/receptor/ligands/ligand_1908.gninatypes
0.007821 | 0 workdir/tfs/receptor/proteins/protein_0.gninatypes workdir/tfs/receptor/ligands/ligand_1909.gninatypes
0.026349 | 0 workdir/tfs/receptor/proteins/protein_0.gninatypes workdir/tfs/receptor/ligands/ligand_1910.gninatypes
0.016305 | 0 workdir/tfs/receptor/proteins/protein_0.gninatypes workdir/tfs/receptor/ligands/ligand_1911.gninatypes
0.000294 | 0 workdir/tfs/receptor/proteins/protein_0.gninatypes workdir/tfs/receptor/ligands/ligand_1912.gninatypes
0.099549 | 0 workdir/tfs/receptor/proteins/protein_0.gninatypes workdir/tfs/receptor/ligands/ligand_1913.gninatypes
0.058855 | 0 workdir/tfs/receptor/proteins/protein_0.gninatypes workdir/tfs/receptor/ligands/ligand_1914.gninatypes
0.001416 | 0 workdir/tfs/receptor/proteins/protein_0.gninatypes workdir/tfs/receptor/ligands/ligand_1915.gninatypes
0.000140 | 0 workdir/tfs/receptor/proteins/protein_0.gninatypes workdir/tfs/receptor/ligands/ligand_1916.gninatypes
0.001470 | 0 workdir/tfs/receptor/proteins/protein_0.gninatypes workdir/tfs/receptor/ligands/ligand_1917.gninatypes
0.000074 | 0 workdir/tfs/receptor/proteins/protein_0.gninatypes workdir/tfs/receptor/ligands/ligand_1918.gninatypes
0.000493 | 0 workdir/tfs/receptor/proteins/protein_0.gninatypes workdir/tfs/receptor/ligands/ligand_1919.gninatypes
0.000443 | 0 workdir/tfs/receptor/proteins/protein_0.gninatypes workdir/tfs/receptor/ligands/ligand_1920.gninatypes
0.000358 | 0 workdir/tfs/receptor/proteins/protein_0.gninatypes workdir/tfs/receptor/ligands/ligand_1921.gninatypes
0.000371 | 0 workdir/tfs/receptor/proteins/protein_0.gninatypes workdir/tfs/receptor/ligands/ligand_1922.gninatypes
0.025118 | 0 workdir/tfs/receptor/proteins/protein_0.gninatypes workdir/tfs/receptor/ligands/ligand_1923.gninatypes
0.100602 | 0 workdir/tfs/receptor/proteins/protein_0.gninatypes workdir/tfs/receptor/ligands/ligand_1924.gninatypes
0.042196 | 0 workdir/tfs/receptor/proteins/protein_0.gninatypes workdir/tfs/receptor/ligands/ligand_1925.gninatypes
0.350590 | 0 workdir/tfs/receptor/proteins/protein_0.gninatypes workdir/tfs/receptor/ligands/ligand_1926.gninatypes
0.005004 | 0 workdir/tfs/receptor/proteins/protein_0.gninatypes workdir/tfs/receptor/ligands/ligand_1927.gninatypes
0.001236 | 0 workdir/tfs/receptor/proteins/protein_0.gninatypes workdir/tfs/receptor/ligands/ligand_1928.gninatypes
0.000036 | 0 workdir/tfs/receptor/proteins/protein_0.gninatypes workdir/tfs/receptor/ligands/ligand_1929.gninatypes
0.000148 | 0 workdir/tfs/receptor/proteins/protein_0.gninatypes workdir/tfs/receptor/ligands/ligand_1930.gninatypes
0.088680 | 0 workdir/tfs/receptor/proteins/protein_0.gninatypes workdir/tfs/receptor/ligands/ligand_1931.gninatypes
0.170834 | 0 workdir/tfs/receptor/proteins/protein_0.gninatypes workdir/tfs/receptor/ligands/ligand_1932.gninatypes
0.022019 | 0 workdir/tfs/receptor/proteins/protein_0.gninatypes workdir/tfs/receptor/ligands/ligand_1933.gninatypes
0.000100 | 0 workdir/tfs/receptor/proteins/protein_0.gninatypes workdir/tfs/receptor/ligands/ligand_1934.gninatypes
0.019547 | 0 workdir/tfs/receptor/proteins/protein_0.gninatypes workdir/tfs/receptor/ligands/ligand_1935.gninatypes
0.040712 | 0 workdir/tfs/receptor/proteins/protein_0.gninatypes workdir/tfs/receptor/ligands/ligand_1936.gninatypes
0.150973 | 0 workdir/tfs/receptor/proteins/protein_0.gninatypes workdir/tfs/receptor/ligands/ligand_1937.gninatypes
0.013831 | 0 workdir/tfs/receptor/proteins/protein_0.gninatypes workdir/tfs/receptor/ligands/ligand_1938.gninatypes
0.316460 | 0 workdir/tfs/receptor/proteins/protein_0.gninatypes workdir/tfs/receptor/ligands/ligand_1939.gninatypes
0.000040 | 0 workdir/tfs/receptor/proteins/protein_0.gninatypes workdir/tfs/receptor/ligands/ligand_1940.gninatypes
0.000180 | 0 workdir/tfs/receptor/proteins/protein_0.gninatypes workdir/tfs/receptor/ligands/ligand_1941.gninatypes
0.000789 | 0 workdir/tfs/receptor/proteins/protein_0.gninatypes workdir/tfs/receptor/ligands/ligand_1942.gninatypes
0.000091 | 0 workdir/tfs/receptor/proteins/protein_0.gninatypes workdir/tfs/receptor/ligands/ligand_1943.gninatypes
0.001901 | 0 workdir/tfs/receptor/proteins/protein_0.gninatypes workdir/tfs/receptor/ligands/ligand_1944.gninatypes
0.003310 | 0 workdir/tfs/receptor/proteins/protein_0.gninatypes workdir/tfs/receptor/ligands/ligand_1945.gninatypes
0.034556 | 0 workdir/tfs/receptor/proteins/protein_0.gninatypes workdir/tfs/receptor/ligands/ligand_1946.gninatypes
0.000011 | 0 workdir/tfs/receptor/proteins/protein_0.gninatypes workdir/tfs/receptor/ligands/ligand_1947.gninatypes
0.008749 | 0 workdir/tfs/receptor/proteins/protein_0.gninatypes workdir/tfs/receptor/ligands/ligand_1948.gninatypes
0.000380 | 0 workdir/tfs/receptor/proteins/protein_0.gninatypes workdir/tfs/receptor/ligands/ligand_1949.gninatypes
0.020799 | 0 workdir/tfs/receptor/proteins/protein_0.gninatypes workdir/tfs/receptor/ligands/ligand_1950.gninatypes
0.027997 | 0 workdir/tfs/receptor/proteins/protein_0.gninatypes workdir/tfs/receptor/ligands/ligand_1951.gninatypes
0.000131 | 0 workdir/tfs/receptor/proteins/protein_0.gninatypes workdir/tfs/receptor/ligands/ligand_1952.gninatypes
0.032230 | 0 workdir/tfs/receptor/proteins/protein_0.gninatypes workdir/tfs/receptor/ligands/ligand_1953.gninatypes
0.000720 | 0 workdir/tfs/receptor/proteins/protein_0.gninatypes workdir/tfs/receptor/ligands/ligand_1954.gninatypes
0.044685 | 0 workdir/tfs/receptor/proteins/protein_0.gninatypes workdir/tfs/receptor/ligands/ligand_1955.gninatypes
0.044387 | 0 workdir/tfs/receptor/proteins/protein_0.gninatypes workdir/tfs/receptor/ligands/ligand_1956.gninatypes
0.000104 | 0 workdir/tfs/receptor/proteins/protein_0.gninatypes workdir/tfs/receptor/ligands/ligand_1957.gninatypes
0.000666 | 0 workdir/tfs/receptor/proteins/protein_0.gninatypes workdir/tfs/receptor/ligands/ligand_1958.gninatypes
0.026341 | 0 workdir/tfs/receptor/proteins/protein_0.gninatypes workdir/tfs/receptor/ligands/ligand_1959.gninatypes
0.000474 | 0 workdir/tfs/receptor/proteins/protein_0.gninatypes workdir/tfs/receptor/ligands/ligand_1960.gninatypes
0.004771 | 0 workdir/tfs/receptor/proteins/protein_0.gninatypes workdir/tfs/receptor/ligands/ligand_1961.gninatypes
0.000005 | 0 workdir/tfs/receptor/proteins/protein_0.gninatypes workdir/tfs/receptor/ligands/ligand_1962.gninatypes
0.069384 | 0 workdir/tfs/receptor/proteins/protein_0.gninatypes workdir/tfs/receptor/ligands/ligand_1963.gninatypes
0.017356 | 0 workdir/tfs/receptor/proteins/protein_0.gninatypes workdir/tfs/receptor/ligands/ligand_1964.gninatypes
0.022134 | 0 workdir/tfs/receptor/proteins/protein_0.gninatypes workdir/tfs/receptor/ligands/ligand_1965.gninatypes
0.000062 | 0 workdir/tfs/receptor/proteins/protein_0.gninatypes workdir/tfs/receptor/ligands/ligand_1966.gninatypes
0.040652 | 0 workdir/tfs/receptor/proteins/protein_0.gninatypes workdir/tfs/receptor/ligands/ligand_1967.gninatypes
0.090595 | 0 workdir/tfs/receptor/proteins/protein_0.gninatypes workdir/tfs/receptor/ligands/ligand_1968.gninatypes
0.000362 | 0 workdir/tfs/receptor/proteins/protein_0.gninatypes workdir/tfs/receptor/ligands/ligand_1969.gninatypes
0.000335 | 0 workdir/tfs/receptor/proteins/protein_0.gninatypes workdir/tfs/receptor/ligands/ligand_1970.gninatypes
0.000367 | 0 workdir/tfs/receptor/proteins/protein_0.gninatypes workdir/tfs/receptor/ligands/ligand_1971.gninatypes
0.000281 | 0 workdir/tfs/receptor/proteins/protein_0.gninatypes workdir/tfs/receptor/ligands/ligand_1972.gninatypes
0.000700 | 0 workdir/tfs/receptor/proteins/protein_0.gninatypes workdir/tfs/receptor/ligands/ligand_1973.gninatypes
0.022759 | 0 workdir/tfs/receptor/proteins/protein_0.gninatypes workdir/tfs/receptor/ligands/ligand_1974.gninatypes
0.000426 | 0 workdir/tfs/receptor/proteins/protein_0.gninatypes workdir/tfs/receptor/ligands/ligand_1975.gninatypes
0.000315 | 0 workdir/tfs/receptor/proteins/protein_0.gninatypes workdir/tfs/receptor/ligands/ligand_1976.gninatypes
0.000026 | 0 workdir/tfs/receptor/proteins/protein_0.gninatypes workdir/tfs/receptor/ligands/ligand_1977.gninatypes
0.000212 | 0 workdir/tfs/receptor/proteins/protein_0.gninatypes workdir/tfs/receptor/ligands/ligand_1978.gninatypes
0.001436 | 0 workdir/tfs/receptor/proteins/protein_0.gninatypes workdir/tfs/receptor/ligands/ligand_1979.gninatypes
0.002612 | 0 workdir/tfs/receptor/proteins/protein_0.gninatypes workdir/tfs/receptor/ligands/ligand_1980.gninatypes
0.000085 | 0 workdir/tfs/receptor/proteins/protein_0.gninatypes workdir/tfs/receptor/ligands/ligand_1981.gninatypes
0.026023 | 0 workdir/tfs/receptor/proteins/protein_0.gninatypes workdir/tfs/receptor/ligands/ligand_1982.gninatypes
0.054201 | 0 workdir/tfs/receptor/proteins/protein_0.gninatypes workdir/tfs/receptor/ligands/ligand_1983.gninatypes
0.015273 | 0 workdir/tfs/receptor/proteins/protein_0.gninatypes workdir/tfs/receptor/ligands/ligand_1984.gninatypes
0.001874 | 0 workdir/tfs/receptor/proteins/protein_0.gninatypes workdir/tfs/receptor/ligands/ligand_1985.gninatypes
0.000082 | 0 workdir/tfs/receptor/proteins/protein_0.gninatypes workdir/tfs/receptor/ligands/ligand_1986.gninatypes
0.005716 | 0 workdir/tfs/receptor/proteins/protein_0.gninatypes workdir/tfs/receptor/ligands/ligand_1987.gninatypes
0.003573 | 0 workdir/tfs/receptor/proteins/protein_0.gninatypes workdir/tfs/receptor/ligands/ligand_1988.gninatypes
0.008521 | 0 workdir/tfs/receptor/proteins/protein_0.gninatypes workdir/tfs/receptor/ligands/ligand_1989.gninatypes
0.001682 | 0 workdir/tfs/receptor/proteins/protein_0.gninatypes workdir/tfs/receptor/ligands/ligand_1990.gninatypes
0.002839 | 0 workdir/tfs/receptor/proteins/protein_0.gninatypes workdir/tfs/receptor/ligands/ligand_1991.gninatypes
0.000114 | 0 workdir/tfs/receptor/proteins/protein_0.gninatypes workdir/tfs/receptor/ligands/ligand_1992.gninatypes
0.000074 | 0 workdir/tfs/receptor/proteins/protein_0.gninatypes workdir/tfs/receptor/ligands/ligand_1993.gninatypes
0.006890 | 0 workdir/tfs/receptor/proteins/protein_0.gninatypes workdir/tfs/receptor/ligands/ligand_1994.gninatypes
0.008741 | 0 workdir/tfs/receptor/proteins/protein_0.gninatypes workdir/tfs/receptor/ligands/ligand_1995.gninatypes
0.003588 | 0 workdir/tfs/receptor/proteins/protein_0.gninatypes workdir/tfs/receptor/ligands/ligand_1996.gninatypes
0.000466 | 0 workdir/tfs/receptor/proteins/protein_0.gninatypes workdir/tfs/receptor/ligands/ligand_1997.gninatypes
0.031264 | 0 workdir/tfs/receptor/proteins/protein_0.gninatypes workdir/tfs/receptor/ligands/ligand_1998.gninatypes
0.000892 | 0 workdir/tfs/receptor/proteins/protein_0.gninatypes workdir/tfs/receptor/ligands/ligand_1999.gninatypes
0.041972 | 0 workdir/tfs/receptor/proteins/protein_0.gninatypes workdir/tfs/receptor/ligands/ligand_2000.gninatypes
0.001458 | 0 workdir/tfs/receptor/proteins/protein_0.gninatypes workdir/tfs/receptor/ligands/ligand_2001.gninatypes
0.021428 | 0 workdir/tfs/receptor/proteins/protein_0.gninatypes workdir/tfs/receptor/ligands/ligand_2002.gninatypes
0.000047 | 0 workdir/tfs/receptor/proteins/protein_0.gninatypes workdir/tfs/receptor/ligands/ligand_2003.gninatypes
0.000251 | 0 workdir/tfs/receptor/proteins/protein_0.gninatypes workdir/tfs/receptor/ligands/ligand_2004.gninatypes
0.000680 | 0 workdir/tfs/receptor/proteins/protein_0.gninatypes workdir/tfs/receptor/ligands/ligand_2005.gninatypes
0.000199 | 0 workdir/tfs/receptor/proteins/protein_0.gninatypes workdir/tfs/receptor/ligands/ligand_2006.gninatypes
0.023692 | 0 workdir/tfs/receptor/proteins/protein_0.gninatypes workdir/tfs/receptor/ligands/ligand_2007.gninatypes
0.000102 | 0 workdir/tfs/receptor/proteins/protein_0.gninatypes workdir/tfs/receptor/ligands/ligand_2008.gninatypes
0.010962 | 0 workdir/tfs/receptor/proteins/protein_0.gninatypes workdir/tfs/receptor/ligands/ligand_2009.gninatypes
0.003147 | 0 workdir/tfs/receptor/proteins/protein_0.gninatypes workdir/tfs/receptor/ligands/ligand_2010.gninatypes
0.000092 | 0 workdir/tfs/receptor/proteins/protein_0.gninatypes workdir/tfs/receptor/ligands/ligand_2011.gninatypes
0.123257 | 0 workdir/tfs/receptor/proteins/protein_0.gninatypes workdir/tfs/receptor/ligands/ligand_2012.gninatypes
0.680762 | 0 workdir/tfs/receptor/proteins/protein_0.gninatypes workdir/tfs/receptor/ligands/ligand_2013.gninatypes
0.000157 | 0 workdir/tfs/receptor/proteins/protein_0.gninatypes workdir/tfs/receptor/ligands/ligand_2014.gninatypes
0.001813 | 0 workdir/tfs/receptor/proteins/protein_0.gninatypes workdir/tfs/receptor/ligands/ligand_2015.gninatypes
0.000038 | 0 workdir/tfs/receptor/proteins/protein_0.gninatypes workdir/tfs/receptor/ligands/ligand_2016.gninatypes
0.000018 | 0 workdir/tfs/receptor/proteins/protein_0.gninatypes workdir/tfs/receptor/ligands/ligand_2017.gninatypes
0.000432 | 0 workdir/tfs/receptor/proteins/protein_0.gninatypes workdir/tfs/receptor/ligands/ligand_2018.gninatypes
0.041696 | 0 workdir/tfs/receptor/proteins/protein_0.gninatypes workdir/tfs/receptor/ligands/ligand_2019.gninatypes
0.000292 | 0 workdir/tfs/receptor/proteins/protein_0.gninatypes workdir/tfs/receptor/ligands/ligand_2020.gninatypes
0.014550 | 0 workdir/tfs/receptor/proteins/protein_0.gninatypes workdir/tfs/receptor/ligands/ligand_2021.gninatypes
0.000190 | 0 workdir/tfs/receptor/proteins/protein_0.gninatypes workdir/tfs/receptor/ligands/ligand_2022.gninatypes
0.000805 | 0 workdir/tfs/receptor/proteins/protein_0.gninatypes workdir/tfs/receptor/ligands/ligand_2023.gninatypes
0.083152 | 0 workdir/tfs/receptor/proteins/protein_0.gninatypes workdir/tfs/receptor/ligands/ligand_2024.gninatypes
0.028167 | 0 workdir/tfs/receptor/proteins/protein_0.gninatypes workdir/tfs/receptor/ligands/ligand_2025.gninatypes
0.000033 | 0 workdir/tfs/receptor/proteins/protein_0.gninatypes workdir/tfs/receptor/ligands/ligand_2026.gninatypes
0.006157 | 0 workdir/tfs/receptor/proteins/protein_0.gninatypes workdir/tfs/receptor/ligands/ligand_2027.gninatypes
0.006075 | 0 workdir/tfs/receptor/proteins/protein_0.gninatypes workdir/tfs/receptor/ligands/ligand_2028.gninatypes
0.000720 | 0 workdir/tfs/receptor/proteins/protein_0.gninatypes workdir/tfs/receptor/ligands/ligand_2029.gninatypes
0.000707 | 0 workdir/tfs/receptor/proteins/protein_0.gninatypes workdir/tfs/receptor/ligands/ligand_2030.gninatypes
0.305650 | 0 workdir/tfs/receptor/proteins/protein_0.gninatypes workdir/tfs/receptor/ligands/ligand_2031.gninatypes
0.058708 | 0 workdir/tfs/receptor/proteins/protein_0.gninatypes workdir/tfs/receptor/ligands/ligand_2032.gninatypes
0.026813 | 0 workdir/tfs/receptor/proteins/protein_0.gninatypes workdir/tfs/receptor/ligands/ligand_2033.gninatypes
0.003060 | 0 workdir/tfs/receptor/proteins/protein_0.gninatypes workdir/tfs/receptor/ligands/ligand_2034.gninatypes
0.000156 | 0 workdir/tfs/receptor/proteins/protein_0.gninatypes workdir/tfs/receptor/ligands/ligand_2035.gninatypes
0.009075 | 0 workdir/tfs/receptor/proteins/protein_0.gninatypes workdir/tfs/receptor/ligands/ligand_2036.gninatypes
0.000781 | 0 workdir/tfs/receptor/proteins/protein_0.gninatypes workdir/tfs/receptor/ligands/ligand_2037.gninatypes
0.000861 | 0 workdir/tfs/receptor/proteins/protein_0.gninatypes workdir/tfs/receptor/ligands/ligand_2038.gninatypes
0.000007 | 0 workdir/tfs/receptor/proteins/protein_0.gninatypes workdir/tfs/receptor/ligands/ligand_2039.gninatypes
0.000922 | 0 workdir/tfs/receptor/proteins/protein_0.gninatypes workdir/tfs/receptor/ligands/ligand_2040.gninatypes
0.000071 | 0 workdir/tfs/receptor/proteins/protein_0.gninatypes workdir/tfs/receptor/ligands/ligand_2041.gninatypes
0.008754 | 0 workdir/tfs/receptor/proteins/protein_0.gninatypes workdir/tfs/receptor/ligands/ligand_2042.gninatypes
0.000277 | 0 workdir/tfs/receptor/proteins/protein_0.gninatypes workdir/tfs/receptor/ligands/ligand_2043.gninatypes
0.006810 | 0 workdir/tfs/receptor/proteins/protein_0.gninatypes workdir/tfs/receptor/ligands/ligand_2044.gninatypes
0.000155 | 0 workdir/tfs/receptor/proteins/protein_0.gninatypes workdir/tfs/receptor/ligands/ligand_2045.gninatypes
0.000244 | 0 workdir/tfs/receptor/proteins/protein_0.gninatypes workdir/tfs/receptor/ligands/ligand_2046.gninatypes
0.003915 | 0 workdir/tfs/receptor/proteins/protein_0.gninatypes workdir/tfs/receptor/ligands/ligand_2047.gninatypes
0.000140 | 0 workdir/tfs/receptor/proteins/protein_0.gninatypes workdir/tfs/receptor/ligands/ligand_2048.gninatypes
0.052644 | 0 workdir/tfs/receptor/proteins/protein_0.gninatypes workdir/tfs/receptor/ligands/ligand_2049.gninatypes
0.000103 | 0 workdir/tfs/receptor/proteins/protein_0.gninatypes workdir/tfs/receptor/ligands/ligand_2050.gninatypes
0.000012 | 0 workdir/tfs/receptor/proteins/protein_0.gninatypes workdir/tfs/receptor/ligands/ligand_2051.gninatypes
0.000253 | 0 workdir/tfs/receptor/proteins/protein_0.gninatypes workdir/tfs/receptor/ligands/ligand_2052.gninatypes
0.001188 | 0 workdir/tfs/receptor/proteins/protein_0.gninatypes workdir/tfs/receptor/ligands/ligand_2053.gninatypes
0.000117 | 0 workdir/tfs/receptor/proteins/protein_0.gninatypes workdir/tfs/receptor/ligands/ligand_2054.gninatypes
0.002079 | 0 workdir/tfs/receptor/proteins/protein_0.gninatypes workdir/tfs/receptor/ligands/ligand_2055.gninatypes
0.000125 | 0 workdir/tfs/receptor/proteins/protein_0.gninatypes workdir/tfs/receptor/ligands/ligand_2056.gninatypes
0.000142 | 0 workdir/tfs/receptor/proteins/protein_0.gninatypes workdir/tfs/receptor/ligands/ligand_2057.gninatypes
0.017985 | 0 workdir/tfs/receptor/proteins/protein_0.gninatypes workdir/tfs/receptor/ligands/ligand_2058.gninatypes
0.003641 | 0 workdir/tfs/receptor/proteins/protein_0.gninatypes workdir/tfs/receptor/ligands/ligand_2059.gninatypes
0.000801 | 0 workdir/tfs/receptor/proteins/protein_0.gninatypes workdir/tfs/receptor/ligands/ligand_2060.gninatypes
0.000065 | 0 workdir/tfs/receptor/proteins/protein_0.gninatypes workdir/tfs/receptor/ligands/ligand_2061.gninatypes
0.007766 | 0 workdir/tfs/receptor/proteins/protein_0.gninatypes workdir/tfs/receptor/ligands/ligand_2062.gninatypes
0.001267 | 0 workdir/tfs/receptor/proteins/protein_0.gninatypes workdir/tfs/receptor/ligands/ligand_2063.gninatypes
0.006681 | 0 workdir/tfs/receptor/proteins/protein_0.gninatypes workdir/tfs/receptor/ligands/ligand_2064.gninatypes
0.000051 | 0 workdir/tfs/receptor/proteins/protein_0.gninatypes workdir/tfs/receptor/ligands/ligand_2065.gninatypes
0.001874 | 0 workdir/tfs/receptor/proteins/protein_0.gninatypes workdir/tfs/receptor/ligands/ligand_2066.gninatypes
0.008503 | 0 workdir/tfs/receptor/proteins/protein_0.gninatypes workdir/tfs/receptor/ligands/ligand_2067.gninatypes
0.094754 | 0 workdir/tfs/receptor/proteins/protein_0.gninatypes workdir/tfs/receptor/ligands/ligand_2068.gninatypes
0.008581 | 0 workdir/tfs/receptor/proteins/protein_0.gninatypes workdir/tfs/receptor/ligands/ligand_2069.gninatypes
0.006343 | 0 workdir/tfs/receptor/proteins/protein_0.gninatypes workdir/tfs/receptor/ligands/ligand_2070.gninatypes
0.002297 | 0 workdir/tfs/receptor/proteins/protein_0.gninatypes workdir/tfs/receptor/ligands/ligand_2071.gninatypes
0.000226 | 0 workdir/tfs/receptor/proteins/protein_0.gninatypes workdir/tfs/receptor/ligands/ligand_2072.gninatypes
0.000132 | 0 workdir/tfs/receptor/proteins/protein_0.gninatypes workdir/tfs/receptor/ligands/ligand_2073.gninatypes
0.010726 | 0 workdir/tfs/receptor/proteins/protein_0.gninatypes workdir/tfs/receptor/ligands/ligand_2074.gninatypes
0.000098 | 0 workdir/tfs/receptor/proteins/protein_0.gninatypes workdir/tfs/receptor/ligands/ligand_2075.gninatypes
0.000023 | 0 workdir/tfs/receptor/proteins/protein_0.gninatypes workdir/tfs/receptor/ligands/ligand_2076.gninatypes
0.000080 | 0 workdir/tfs/receptor/proteins/protein_0.gninatypes workdir/tfs/receptor/ligands/ligand_2077.gninatypes
0.002821 | 0 workdir/tfs/receptor/proteins/protein_0.gninatypes workdir/tfs/receptor/ligands/ligand_2078.gninatypes
0.000176 | 0 workdir/tfs/receptor/proteins/protein_0.gninatypes workdir/tfs/receptor/ligands/ligand_2079.gninatypes
0.008197 | 0 workdir/tfs/receptor/proteins/protein_0.gninatypes workdir/tfs/receptor/ligands/ligand_2080.gninatypes
0.019421 | 0 workdir/tfs/receptor/proteins/protein_0.gninatypes workdir/tfs/receptor/ligands/ligand_2081.gninatypes
0.007276 | 0 workdir/tfs/receptor/proteins/protein_0.gninatypes workdir/tfs/receptor/ligands/ligand_2082.gninatypes
0.001297 | 0 workdir/tfs/receptor/proteins/protein_0.gninatypes workdir/tfs/receptor/ligands/ligand_2083.gninatypes
0.009105 | 0 workdir/tfs/receptor/proteins/protein_0.gninatypes workdir/tfs/receptor/ligands/ligand_2084.gninatypes
0.123409 | 0 workdir/tfs/receptor/proteins/protein_0.gninatypes workdir/tfs/receptor/ligands/ligand_2085.gninatypes
0.174003 | 0 workdir/tfs/receptor/proteins/protein_0.gninatypes workdir/tfs/receptor/ligands/ligand_2086.gninatypes
0.000165 | 0 workdir/tfs/receptor/proteins/protein_0.gninatypes workdir/tfs/receptor/ligands/ligand_2087.gninatypes
0.028537 | 0 workdir/tfs/receptor/proteins/protein_0.gninatypes workdir/tfs/receptor/ligands/ligand_2088.gninatypes
0.047331 | 0 workdir/tfs/receptor/proteins/protein_0.gninatypes workdir/tfs/receptor/ligands/ligand_2089.gninatypes
0.008807 | 0 workdir/tfs/receptor/proteins/protein_0.gninatypes workdir/tfs/receptor/ligands/ligand_2090.gninatypes
0.000059 | 0 workdir/tfs/receptor/proteins/protein_0.gninatypes workdir/tfs/receptor/ligands/ligand_2091.gninatypes
0.109662 | 0 workdir/tfs/receptor/proteins/protein_0.gninatypes workdir/tfs/receptor/ligands/ligand_2092.gninatypes
0.002988 | 0 workdir/tfs/receptor/proteins/protein_0.gninatypes workdir/tfs/receptor/ligands/ligand_2093.gninatypes
0.186605 | 0 workdir/tfs/receptor/proteins/protein_0.gninatypes workdir/tfs/receptor/ligands/ligand_2094.gninatypes
0.000462 | 0 workdir/tfs/receptor/proteins/protein_0.gninatypes workdir/tfs/receptor/ligands/ligand_2095.gninatypes
0.000267 | 0 workdir/tfs/receptor/proteins/protein_0.gninatypes workdir/tfs/receptor/ligands/ligand_2096.gninatypes
0.000129 | 0 workdir/tfs/receptor/proteins/protein_0.gninatypes workdir/tfs/receptor/ligands/ligand_2097.gninatypes
0.001374 | 0 workdir/tfs/receptor/proteins/protein_0.gninatypes workdir/tfs/receptor/ligands/ligand_2098.gninatypes
0.008413 | 0 workdir/tfs/receptor/proteins/protein_0.gninatypes workdir/tfs/receptor/ligands/ligand_2099.gninatypes
0.000758 | 0 workdir/tfs/receptor/proteins/protein_0.gninatypes workdir/tfs/receptor/ligands/ligand_2100.gninatypes
0.001693 | 0 workdir/tfs/receptor/proteins/protein_0.gninatypes workdir/tfs/receptor/ligands/ligand_2101.gninatypes
0.000526 | 0 workdir/tfs/receptor/proteins/protein_0.gninatypes workdir/tfs/receptor/ligands/ligand_2102.gninatypes
0.000055 | 0 workdir/tfs/receptor/proteins/protein_0.gninatypes workdir/tfs/receptor/ligands/ligand_2103.gninatypes
0.013068 | 0 workdir/tfs/receptor/proteins/protein_0.gninatypes workdir/tfs/receptor/ligands/ligand_2104.gninatypes
0.150309 | 0 workdir/tfs/receptor/proteins/protein_0.gninatypes workdir/tfs/receptor/ligands/ligand_2105.gninatypes
0.011596 | 0 workdir/tfs/receptor/proteins/protein_0.gninatypes workdir/tfs/receptor/ligands/ligand_2106.gninatypes
0.028117 | 0 workdir/tfs/receptor/proteins/protein_0.gninatypes workdir/tfs/receptor/ligands/ligand_2107.gninatypes
0.011741 | 0 workdir/tfs/receptor/proteins/protein_0.gninatypes workdir/tfs/receptor/ligands/ligand_2108.gninatypes
0.001871 | 0 workdir/tfs/receptor/proteins/protein_0.gninatypes workdir/tfs/receptor/ligands/ligand_2109.gninatypes
0.002238 | 0 workdir/tfs/receptor/proteins/protein_0.gninatypes workdir/tfs/receptor/ligands/ligand_2110.gninatypes
0.001654 | 0 workdir/tfs/receptor/proteins/protein_0.gninatypes workdir/tfs/receptor/ligands/ligand_2111.gninatypes
0.298885 | 0 workdir/tfs/receptor/proteins/protein_0.gninatypes workdir/tfs/receptor/ligands/ligand_2112.gninatypes
0.000027 | 0 workdir/tfs/receptor/proteins/protein_0.gninatypes workdir/tfs/receptor/ligands/ligand_2113.gninatypes
0.019697 | 0 workdir/tfs/receptor/proteins/protein_0.gninatypes workdir/tfs/receptor/ligands/ligand_2114.gninatypes
0.004145 | 0 workdir/tfs/receptor/proteins/protein_0.gninatypes workdir/tfs/receptor/ligands/ligand_2115.gninatypes
0.003529 | 0 workdir/tfs/receptor/proteins/protein_0.gninatypes workdir/tfs/receptor/ligands/ligand_2116.gninatypes
0.006170 | 0 workdir/tfs/receptor/proteins/protein_0.gninatypes workdir/tfs/receptor/ligands/ligand_2117.gninatypes
0.009690 | 0 workdir/tfs/receptor/proteins/protein_0.gninatypes workdir/tfs/receptor/ligands/ligand_2118.gninatypes
0.000500 | 0 workdir/tfs/receptor/proteins/protein_0.gninatypes workdir/tfs/receptor/ligands/ligand_2119.gninatypes
0.000654 | 0 workdir/tfs/receptor/proteins/protein_0.gninatypes workdir/tfs/receptor/ligands/ligand_2120.gninatypes
0.159249 | 0 workdir/tfs/receptor/proteins/protein_0.gninatypes workdir/tfs/receptor/ligands/ligand_2121.gninatypes
0.000062 | 0 workdir/tfs/receptor/proteins/protein_0.gninatypes workdir/tfs/receptor/ligands/ligand_2122.gninatypes
0.000078 | 0 workdir/tfs/receptor/proteins/protein_0.gninatypes workdir/tfs/receptor/ligands/ligand_2123.gninatypes
0.005288 | 0 workdir/tfs/receptor/proteins/protein_0.gninatypes workdir/tfs/receptor/ligands/ligand_2124.gninatypes
0.031384 | 0 workdir/tfs/receptor/proteins/protein_0.gninatypes workdir/tfs/receptor/ligands/ligand_2125.gninatypes
0.005816 | 0 workdir/tfs/receptor/proteins/protein_0.gninatypes workdir/tfs/receptor/ligands/ligand_2126.gninatypes
0.003175 | 0 workdir/tfs/receptor/proteins/protein_0.gninatypes workdir/tfs/receptor/ligands/ligand_2127.gninatypes
0.015121 | 0 workdir/tfs/receptor/proteins/protein_0.gninatypes workdir/tfs/receptor/ligands/ligand_2128.gninatypes
0.045081 | 0 workdir/tfs/receptor/proteins/protein_0.gninatypes workdir/tfs/receptor/ligands/ligand_2129.gninatypes
0.000113 | 0 workdir/tfs/receptor/proteins/protein_0.gninatypes workdir/tfs/receptor/ligands/ligand_2130.gninatypes
0.000630 | 0 workdir/tfs/receptor/proteins/protein_0.gninatypes workdir/tfs/receptor/ligands/ligand_2131.gninatypes
0.165791 | 0 workdir/tfs/receptor/proteins/protein_0.gninatypes workdir/tfs/receptor/ligands/ligand_2132.gninatypes
0.106680 | 0 workdir/tfs/receptor/proteins/protein_0.gninatypes workdir/tfs/receptor/ligands/ligand_2133.gninatypes
0.001683 | 0 workdir/tfs/receptor/proteins/protein_0.gninatypes workdir/tfs/receptor/ligands/ligand_2134.gninatypes
0.000254 | 0 workdir/tfs/receptor/proteins/protein_0.gninatypes workdir/tfs/receptor/ligands/ligand_2135.gninatypes
0.009974 | 0 workdir/tfs/receptor/proteins/protein_0.gninatypes workdir/tfs/receptor/ligands/ligand_2136.gninatypes
0.033198 | 0 workdir/tfs/receptor/proteins/protein_0.gninatypes workdir/tfs/receptor/ligands/ligand_2137.gninatypes
0.040838 | 0 workdir/tfs/receptor/proteins/protein_0.gninatypes workdir/tfs/receptor/ligands/ligand_2138.gninatypes
0.000066 | 0 workdir/tfs/receptor/proteins/protein_0.gninatypes workdir/tfs/receptor/ligands/ligand_2139.gninatypes
0.000227 | 0 workdir/tfs/receptor/proteins/protein_0.gninatypes workdir/tfs/receptor/ligands/ligand_2140.gninatypes
0.000056 | 0 workdir/tfs/receptor/proteins/protein_0.gninatypes workdir/tfs/receptor/ligands/ligand_2141.gninatypes
0.075301 | 0 workdir/tfs/receptor/proteins/protein_0.gninatypes workdir/tfs/receptor/ligands/ligand_2142.gninatypes
0.001400 | 0 workdir/tfs/receptor/proteins/protein_0.gninatypes workdir/tfs/receptor/ligands/ligand_2143.gninatypes
0.005175 | 0 workdir/tfs/receptor/proteins/protein_0.gninatypes workdir/tfs/receptor/ligands/ligand_2144.gninatypes
0.000247 | 0 workdir/tfs/receptor/proteins/protein_0.gninatypes workdir/tfs/receptor/ligands/ligand_2145.gninatypes
0.000844 | 0 workdir/tfs/receptor/proteins/protein_0.gninatypes workdir/tfs/receptor/ligands/ligand_2146.gninatypes
0.000461 | 0 workdir/tfs/receptor/proteins/protein_0.gninatypes workdir/tfs/receptor/ligands/ligand_2147.gninatypes
0.002084 | 0 workdir/tfs/receptor/proteins/protein_0.gninatypes workdir/tfs/receptor/ligands/ligand_2148.gninatypes
0.002915 | 0 workdir/tfs/receptor/proteins/protein_0.gninatypes workdir/tfs/receptor/ligands/ligand_2149.gninatypes
0.012284 | 0 workdir/tfs/receptor/proteins/protein_0.gninatypes workdir/tfs/receptor/ligands/ligand_2150.gninatypes
0.001605 | 0 workdir/tfs/receptor/proteins/protein_0.gninatypes workdir/tfs/receptor/ligands/ligand_2151.gninatypes
0.020857 | 0 workdir/tfs/receptor/proteins/protein_0.gninatypes workdir/tfs/receptor/ligands/ligand_2152.gninatypes
0.002906 | 0 workdir/tfs/receptor/proteins/protein_0.gninatypes workdir/tfs/receptor/ligands/ligand_2153.gninatypes
0.004400 | 0 workdir/tfs/receptor/proteins/protein_0.gninatypes workdir/tfs/receptor/ligands/ligand_2154.gninatypes
0.000046 | 0 workdir/tfs/receptor/proteins/protein_0.gninatypes workdir/tfs/receptor/ligands/ligand_2155.gninatypes
0.021033 | 0 workdir/tfs/receptor/proteins/protein_0.gninatypes workdir/tfs/receptor/ligands/ligand_2156.gninatypes
0.000095 | 0 workdir/tfs/receptor/proteins/protein_0.gninatypes workdir/tfs/receptor/ligands/ligand_2157.gninatypes
0.000147 | 0 workdir/tfs/receptor/proteins/protein_0.gninatypes workdir/tfs/receptor/ligands/ligand_2158.gninatypes
0.000627 | 0 workdir/tfs/receptor/proteins/protein_0.gninatypes workdir/tfs/receptor/ligands/ligand_2159.gninatypes
0.000044 | 0 workdir/tfs/receptor/proteins/protein_0.gninatypes workdir/tfs/receptor/ligands/ligand_2160.gninatypes
0.000441 | 0 workdir/tfs/receptor/proteins/protein_0.gninatypes workdir/tfs/receptor/ligands/ligand_2161.gninatypes
0.001022 | 0 workdir/tfs/receptor/proteins/protein_0.gninatypes workdir/tfs/receptor/ligands/ligand_2162.gninatypes
0.051197 | 0 workdir/tfs/receptor/proteins/protein_0.gninatypes workdir/tfs/receptor/ligands/ligand_2163.gninatypes
0.002837 | 0 workdir/tfs/receptor/proteins/protein_0.gninatypes workdir/tfs/receptor/ligands/ligand_2164.gninatypes
0.001101 | 0 workdir/tfs/receptor/proteins/protein_0.gninatypes workdir/tfs/receptor/ligands/ligand_2165.gninatypes
0.000425 | 0 workdir/tfs/receptor/proteins/protein_0.gninatypes workdir/tfs/receptor/ligands/ligand_2166.gninatypes
0.001001 | 0 workdir/tfs/receptor/proteins/protein_0.gninatypes workdir/tfs/receptor/ligands/ligand_2167.gninatypes
0.000042 | 0 workdir/tfs/receptor/proteins/protein_0.gninatypes workdir/tfs/receptor/ligands/ligand_2168.gninatypes
0.004895 | 0 workdir/tfs/receptor/proteins/protein_0.gninatypes workdir/tfs/receptor/ligands/ligand_2169.gninatypes
0.004313 | 0 workdir/tfs/receptor/proteins/protein_0.gninatypes workdir/tfs/receptor/ligands/ligand_2170.gninatypes
0.106891 | 0 workdir/tfs/receptor/proteins/protein_0.gninatypes workdir/tfs/receptor/ligands/ligand_2171.gninatypes
0.000098 | 0 workdir/tfs/receptor/proteins/protein_0.gninatypes workdir/tfs/receptor/ligands/ligand_2172.gninatypes
0.011506 | 0 workdir/tfs/receptor/proteins/protein_0.gninatypes workdir/tfs/receptor/ligands/ligand_2173.gninatypes
0.000684 | 0 workdir/tfs/receptor/proteins/protein_0.gninatypes workdir/tfs/receptor/ligands/ligand_2174.gninatypes
0.000682 | 0 workdir/tfs/receptor/proteins/protein_0.gninatypes workdir/tfs/receptor/ligands/ligand_2175.gninatypes
0.000024 | 0 workdir/tfs/receptor/proteins/protein_0.gninatypes workdir/tfs/receptor/ligands/ligand_2176.gninatypes
0.004550 | 0 workdir/tfs/receptor/proteins/protein_0.gninatypes workdir/tfs/receptor/ligands/ligand_2177.gninatypes
0.006720 | 0 workdir/tfs/receptor/proteins/protein_0.gninatypes workdir/tfs/receptor/ligands/ligand_2178.gninatypes
0.006143 | 0 workdir/tfs/receptor/proteins/protein_0.gninatypes workdir/tfs/receptor/ligands/ligand_2179.gninatypes
0.036077 | 0 workdir/tfs/receptor/proteins/protein_0.gninatypes workdir/tfs/receptor/ligands/ligand_2180.gninatypes
0.000679 | 0 workdir/tfs/receptor/proteins/protein_0.gninatypes workdir/tfs/receptor/ligands/ligand_2181.gninatypes
0.000824 | 0 workdir/tfs/receptor/proteins/protein_0.gninatypes workdir/tfs/receptor/ligands/ligand_2182.gninatypes
0.002399 | 0 workdir/tfs/receptor/proteins/protein_0.gninatypes workdir/tfs/receptor/ligands/ligand_2183.gninatypes
0.000735 | 0 workdir/tfs/receptor/proteins/protein_0.gninatypes workdir/tfs/receptor/ligands/ligand_2184.gninatypes
0.000313 | 0 workdir/tfs/receptor/proteins/protein_0.gninatypes workdir/tfs/receptor/ligands/ligand_2185.gninatypes
0.000160 | 0 workdir/tfs/receptor/proteins/protein_0.gninatypes workdir/tfs/receptor/ligands/ligand_2186.gninatypes
0.000054 | 0 workdir/tfs/receptor/proteins/protein_0.gninatypes workdir/tfs/receptor/ligands/ligand_2187.gninatypes
0.004321 | 0 workdir/tfs/receptor/proteins/protein_0.gninatypes workdir/tfs/receptor/ligands/ligand_2188.gninatypes
0.058022 | 0 workdir/tfs/receptor/proteins/protein_0.gninatypes workdir/tfs/receptor/ligands/ligand_2189.gninatypes
0.020333 | 0 workdir/tfs/receptor/proteins/protein_0.gninatypes workdir/tfs/receptor/ligands/ligand_2190.gninatypes
0.000510 | 0 workdir/tfs/receptor/proteins/protein_0.gninatypes workdir/tfs/receptor/ligands/ligand_2191.gninatypes
0.000348 | 0 workdir/tfs/receptor/proteins/protein_0.gninatypes workdir/tfs/receptor/ligands/ligand_2192.gninatypes
0.073723 | 0 workdir/tfs/receptor/proteins/protein_0.gninatypes workdir/tfs/receptor/ligands/ligand_2193.gninatypes
0.042034 | 0 workdir/tfs/receptor/proteins/protein_0.gninatypes workdir/tfs/receptor/ligands/ligand_2194.gninatypes
0.046889 | 0 workdir/tfs/receptor/proteins/protein_0.gninatypes workdir/tfs/receptor/ligands/ligand_2195.gninatypes
0.002922 | 0 workdir/tfs/receptor/proteins/protein_0.gninatypes workdir/tfs/receptor/ligands/ligand_2196.gninatypes
0.000018 | 0 workdir/tfs/receptor/proteins/protein_0.gninatypes workdir/tfs/receptor/ligands/ligand_2197.gninatypes
0.010982 | 0 workdir/tfs/receptor/proteins/protein_0.gninatypes workdir/tfs/receptor/ligands/ligand_2198.gninatypes
0.010040 | 0 workdir/tfs/receptor/proteins/protein_0.gninatypes workdir/tfs/receptor/ligands/ligand_2199.gninatypes
0.008927 | 0 workdir/tfs/receptor/proteins/protein_0.gninatypes workdir/tfs/receptor/ligands/ligand_2200.gninatypes
0.037167 | 0 workdir/tfs/receptor/proteins/protein_0.gninatypes workdir/tfs/receptor/ligands/ligand_2201.gninatypes
0.001365 | 0 workdir/tfs/receptor/proteins/protein_0.gninatypes workdir/tfs/receptor/ligands/ligand_2202.gninatypes
0.012875 | 0 workdir/tfs/receptor/proteins/protein_0.gninatypes workdir/tfs/receptor/ligands/ligand_2203.gninatypes
0.000384 | 0 workdir/tfs/receptor/proteins/protein_0.gninatypes workdir/tfs/receptor/ligands/ligand_2204.gninatypes
0.000858 | 0 workdir/tfs/receptor/proteins/protein_0.gninatypes workdir/tfs/receptor/ligands/ligand_2205.gninatypes
0.001511 | 0 workdir/tfs/receptor/proteins/protein_0.gninatypes workdir/tfs/receptor/ligands/ligand_2206.gninatypes
0.006663 | 0 workdir/tfs/receptor/proteins/protein_0.gninatypes workdir/tfs/receptor/ligands/ligand_2207.gninatypes
0.004155 | 0 workdir/tfs/receptor/proteins/protein_0.gninatypes workdir/tfs/receptor/ligands/ligand_2208.gninatypes
0.000574 | 0 workdir/tfs/receptor/proteins/protein_0.gninatypes workdir/tfs/receptor/ligands/ligand_2209.gninatypes
0.000021 | 0 workdir/tfs/receptor/proteins/protein_0.gninatypes workdir/tfs/receptor/ligands/ligand_2210.gninatypes
0.006576 | 0 workdir/tfs/receptor/proteins/protein_0.gninatypes workdir/tfs/receptor/ligands/ligand_2211.gninatypes
0.014747 | 0 workdir/tfs/receptor/proteins/protein_0.gninatypes workdir/tfs/receptor/ligands/ligand_2212.gninatypes
0.046646 | 0 workdir/tfs/receptor/proteins/protein_0.gninatypes workdir/tfs/receptor/ligands/ligand_2213.gninatypes
0.010552 | 0 workdir/tfs/receptor/proteins/protein_0.gninatypes workdir/tfs/receptor/ligands/ligand_2214.gninatypes
0.000041 | 0 workdir/tfs/receptor/proteins/protein_0.gninatypes workdir/tfs/receptor/ligands/ligand_2215.gninatypes
0.000354 | 0 workdir/tfs/receptor/proteins/protein_0.gninatypes workdir/tfs/receptor/ligands/ligand_2216.gninatypes
0.030607 | 0 workdir/tfs/receptor/proteins/protein_0.gninatypes workdir/tfs/receptor/ligands/ligand_2217.gninatypes
0.003147 | 0 workdir/tfs/receptor/proteins/protein_0.gninatypes workdir/tfs/receptor/ligands/ligand_2218.gninatypes
0.000956 | 0 workdir/tfs/receptor/proteins/protein_0.gninatypes workdir/tfs/receptor/ligands/ligand_2219.gninatypes
0.016804 | 0 workdir/tfs/receptor/proteins/protein_0.gninatypes workdir/tfs/receptor/ligands/ligand_2220.gninatypes
0.000299 | 0 workdir/tfs/receptor/proteins/protein_0.gninatypes workdir/tfs/receptor/ligands/ligand_2221.gninatypes
0.000350 | 0 workdir/tfs/receptor/proteins/protein_0.gninatypes workdir/tfs/receptor/ligands/ligand_2222.gninatypes
0.000611 | 0 workdir/tfs/receptor/proteins/protein_0.gninatypes workdir/tfs/receptor/ligands/ligand_2223.gninatypes
0.001425 | 0 workdir/tfs/receptor/proteins/protein_0.gninatypes workdir/tfs/receptor/ligands/ligand_2224.gninatypes
0.000142 | 0 workdir/tfs/receptor/proteins/protein_0.gninatypes workdir/tfs/receptor/ligands/ligand_2225.gninatypes
0.760454 | 0 workdir/tfs/receptor/proteins/protein_0.gninatypes workdir/tfs/receptor/ligands/ligand_2226.gninatypes
0.000602 | 0 workdir/tfs/receptor/proteins/protein_0.gninatypes workdir/tfs/receptor/ligands/ligand_2227.gninatypes
0.004256 | 0 workdir/tfs/receptor/proteins/protein_0.gninatypes workdir/tfs/receptor/ligands/ligand_2228.gninatypes
0.000314 | 0 workdir/tfs/receptor/proteins/protein_0.gninatypes workdir/tfs/receptor/ligands/ligand_2229.gninatypes
0.000707 | 0 workdir/tfs/receptor/proteins/protein_0.gninatypes workdir/tfs/receptor/ligands/ligand_2230.gninatypes
0.001059 | 0 workdir/tfs/receptor/proteins/protein_0.gninatypes workdir/tfs/receptor/ligands/ligand_2231.gninatypes
0.000002 | 0 workdir/tfs/receptor/proteins/protein_0.gninatypes workdir/tfs/receptor/ligands/ligand_2232.gninatypes
0.022072 | 0 workdir/tfs/receptor/proteins/protein_0.gninatypes workdir/tfs/receptor/ligands/ligand_2233.gninatypes
0.001936 | 0 workdir/tfs/receptor/proteins/protein_0.gninatypes workdir/tfs/receptor/ligands/ligand_2234.gninatypes
0.000009 | 0 workdir/tfs/receptor/proteins/protein_0.gninatypes workdir/tfs/receptor/ligands/ligand_2235.gninatypes
0.000125 | 0 workdir/tfs/receptor/proteins/protein_0.gninatypes workdir/tfs/receptor/ligands/ligand_2236.gninatypes
0.029141 | 0 workdir/tfs/receptor/proteins/protein_0.gninatypes workdir/tfs/receptor/ligands/ligand_2237.gninatypes
0.015345 | 0 workdir/tfs/receptor/proteins/protein_0.gninatypes workdir/tfs/receptor/ligands/ligand_2238.gninatypes
0.022757 | 0 workdir/tfs/receptor/proteins/protein_0.gninatypes workdir/tfs/receptor/ligands/ligand_2239.gninatypes
0.000017 | 0 workdir/tfs/receptor/proteins/protein_0.gninatypes workdir/tfs/receptor/ligands/ligand_2240.gninatypes
0.000231 | 0 workdir/tfs/receptor/proteins/protein_0.gninatypes workdir/tfs/receptor/ligands/ligand_2241.gninatypes
0.000382 | 0 workdir/tfs/receptor/proteins/protein_0.gninatypes workdir/tfs/receptor/ligands/ligand_2242.gninatypes
0.000028 | 0 workdir/tfs/receptor/proteins/protein_0.gninatypes workdir/tfs/receptor/ligands/ligand_2243.gninatypes
0.005023 | 0 workdir/tfs/receptor/proteins/protein_0.gninatypes workdir/tfs/receptor/ligands/ligand_2244.gninatypes
0.001098 | 0 workdir/tfs/receptor/proteins/protein_0.gninatypes workdir/tfs/receptor/ligands/ligand_2245.gninatypes
0.000264 | 0 workdir/tfs/receptor/proteins/protein_0.gninatypes workdir/tfs/receptor/ligands/ligand_2246.gninatypes
0.000297 | 0 workdir/tfs/receptor/proteins/protein_0.gninatypes workdir/tfs/receptor/ligands/ligand_2247.gninatypes
0.000553 | 0 workdir/tfs/receptor/proteins/protein_0.gninatypes workdir/tfs/receptor/ligands/ligand_2248.gninatypes
0.006429 | 0 workdir/tfs/receptor/proteins/protein_0.gninatypes workdir/tfs/receptor/ligands/ligand_2249.gninatypes
0.003209 | 0 workdir/tfs/receptor/proteins/protein_0.gninatypes workdir/tfs/receptor/ligands/ligand_2250.gninatypes
0.335882 | 0 workdir/tfs/receptor/proteins/protein_0.gninatypes workdir/tfs/receptor/ligands/ligand_2251.gninatypes
0.003127 | 0 workdir/tfs/receptor/proteins/protein_0.gninatypes workdir/tfs/receptor/ligands/ligand_2252.gninatypes
0.027746 | 0 workdir/tfs/receptor/proteins/protein_0.gninatypes workdir/tfs/receptor/ligands/ligand_2253.gninatypes
0.002240 | 0 workdir/tfs/receptor/proteins/protein_0.gninatypes workdir/tfs/receptor/ligands/ligand_2254.gninatypes
0.001432 | 0 workdir/tfs/receptor/proteins/protein_0.gninatypes workdir/tfs/receptor/ligands/ligand_2255.gninatypes
0.031057 | 0 workdir/tfs/receptor/proteins/protein_0.gninatypes workdir/tfs/receptor/ligands/ligand_2256.gninatypes
0.034933 | 0 workdir/tfs/receptor/proteins/protein_0.gninatypes workdir/tfs/receptor/ligands/ligand_2257.gninatypes
0.017269 | 0 workdir/tfs/receptor/proteins/protein_0.gninatypes workdir/tfs/receptor/ligands/ligand_2258.gninatypes
0.162204 | 0 workdir/tfs/receptor/proteins/protein_0.gninatypes workdir/tfs/receptor/ligands/ligand_2259.gninatypes
0.001754 | 0 workdir/tfs/receptor/proteins/protein_0.gninatypes workdir/tfs/receptor/ligands/ligand_2260.gninatypes
0.000010 | 0 workdir/tfs/receptor/proteins/protein_0.gninatypes workdir/tfs/receptor/ligands/ligand_2261.gninatypes
0.009957 | 0 workdir/tfs/receptor/proteins/protein_0.gninatypes workdir/tfs/receptor/ligands/ligand_2262.gninatypes
0.026924 | 0 workdir/tfs/receptor/proteins/protein_0.gninatypes workdir/tfs/receptor/ligands/ligand_2263.gninatypes
0.000880 | 0 workdir/tfs/receptor/proteins/protein_0.gninatypes workdir/tfs/receptor/ligands/ligand_2264.gninatypes
0.017047 | 0 workdir/tfs/receptor/proteins/protein_0.gninatypes workdir/tfs/receptor/ligands/ligand_2265.gninatypes
0.063246 | 0 workdir/tfs/receptor/proteins/protein_0.gninatypes workdir/tfs/receptor/ligands/ligand_2266.gninatypes
0.000025 | 0 workdir/tfs/receptor/proteins/protein_0.gninatypes workdir/tfs/receptor/ligands/ligand_2267.gninatypes
0.014910 | 0 workdir/tfs/receptor/proteins/protein_0.gninatypes workdir/tfs/receptor/ligands/ligand_2268.gninatypes
0.000208 | 0 workdir/tfs/receptor/proteins/protein_0.gninatypes workdir/tfs/receptor/ligands/ligand_2269.gninatypes
0.022885 | 0 workdir/tfs/receptor/proteins/protein_0.gninatypes workdir/tfs/receptor/ligands/ligand_2270.gninatypes
0.000415 | 0 workdir/tfs/receptor/proteins/protein_0.gninatypes workdir/tfs/receptor/ligands/ligand_2271.gninatypes
0.116729 | 0 workdir/tfs/receptor/proteins/protein_0.gninatypes workdir/tfs/receptor/ligands/ligand_2272.gninatypes
0.000366 | 0 workdir/tfs/receptor/proteins/protein_0.gninatypes workdir/tfs/receptor/ligands/ligand_2273.gninatypes
0.000143 | 0 workdir/tfs/receptor/proteins/protein_0.gninatypes workdir/tfs/receptor/ligands/ligand_2274.gninatypes
0.083694 | 0 workdir/tfs/receptor/proteins/protein_0.gninatypes workdir/tfs/receptor/ligands/ligand_2275.gninatypes
0.002799 | 0 workdir/tfs/receptor/proteins/protein_0.gninatypes workdir/tfs/receptor/ligands/ligand_2276.gninatypes
0.000070 | 0 workdir/tfs/receptor/proteins/protein_0.gninatypes workdir/tfs/receptor/ligands/ligand_2277.gninatypes
0.000020 | 0 workdir/tfs/receptor/proteins/protein_0.gninatypes workdir/tfs/receptor/ligands/ligand_2278.gninatypes
0.000591 | 0 workdir/tfs/receptor/proteins/protein_0.gninatypes workdir/tfs/receptor/ligands/ligand_2279.gninatypes
0.000018 | 0 workdir/tfs/receptor/proteins/protein_0.gninatypes workdir/tfs/receptor/ligands/ligand_2280.gninatypes
0.024455 | 0 workdir/tfs/receptor/proteins/protein_0.gninatypes workdir/tfs/receptor/ligands/ligand_2281.gninatypes
0.003620 | 0 workdir/tfs/receptor/proteins/protein_0.gninatypes workdir/tfs/receptor/ligands/ligand_2282.gninatypes
0.005638 | 0 workdir/tfs/receptor/proteins/protein_0.gninatypes workdir/tfs/receptor/ligands/ligand_2283.gninatypes
0.000087 | 0 workdir/tfs/receptor/proteins/protein_0.gninatypes workdir/tfs/receptor/ligands/ligand_2284.gninatypes
0.000038 | 0 workdir/tfs/receptor/proteins/protein_0.gninatypes workdir/tfs/receptor/ligands/ligand_2285.gninatypes
0.003014 | 0 workdir/tfs/receptor/proteins/protein_0.gninatypes workdir/tfs/receptor/ligands/ligand_2286.gninatypes
0.000105 | 0 workdir/tfs/receptor/proteins/protein_0.gninatypes workdir/tfs/receptor/ligands/ligand_2287.gninatypes
0.000175 | 0 workdir/tfs/receptor/proteins/protein_0.gninatypes workdir/tfs/receptor/ligands/ligand_2288.gninatypes
0.003484 | 0 workdir/tfs/receptor/proteins/protein_0.gninatypes workdir/tfs/receptor/ligands/ligand_2289.gninatypes
0.001146 | 0 workdir/tfs/receptor/proteins/protein_0.gninatypes workdir/tfs/receptor/ligands/ligand_2290.gninatypes
0.003182 | 0 workdir/tfs/receptor/proteins/protein_0.gninatypes workdir/tfs/receptor/ligands/ligand_2291.gninatypes
0.000092 | 0 workdir/tfs/receptor/proteins/protein_0.gninatypes workdir/tfs/receptor/ligands/ligand_2292.gninatypes
0.000184 | 0 workdir/tfs/receptor/proteins/protein_0.gninatypes workdir/tfs/receptor/ligands/ligand_2293.gninatypes
0.000262 | 0 workdir/tfs/receptor/proteins/protein_0.gninatypes workdir/tfs/receptor/ligands/ligand_2294.gninatypes
0.002216 | 0 workdir/tfs/receptor/proteins/protein_0.gninatypes workdir/tfs/receptor/ligands/ligand_2295.gninatypes
0.002635 | 0 workdir/tfs/receptor/proteins/protein_0.gninatypes workdir/tfs/receptor/ligands/ligand_2296.gninatypes
0.000018 | 0 workdir/tfs/receptor/proteins/protein_0.gninatypes workdir/tfs/receptor/ligands/ligand_2297.gninatypes
0.005258 | 0 workdir/tfs/receptor/proteins/protein_0.gninatypes workdir/tfs/receptor/ligands/ligand_2298.gninatypes
0.065836 | 0 workdir/tfs/receptor/proteins/protein_0.gninatypes workdir/tfs/receptor/ligands/ligand_2299.gninatypes
0.000003 | 0 workdir/tfs/receptor/proteins/protein_0.gninatypes workdir/tfs/receptor/ligands/ligand_2300.gninatypes
0.000319 | 0 workdir/tfs/receptor/proteins/protein_0.gninatypes workdir/tfs/receptor/ligands/ligand_2301.gninatypes
0.042357 | 0 workdir/tfs/receptor/proteins/protein_0.gninatypes workdir/tfs/receptor/ligands/ligand_2302.gninatypes
0.001053 | 0 workdir/tfs/receptor/proteins/protein_0.gninatypes workdir/tfs/receptor/ligands/ligand_2303.gninatypes
0.003350 | 0 workdir/tfs/receptor/proteins/protein_0.gninatypes workdir/tfs/receptor/ligands/ligand_2304.gninatypes
0.124752 | 0 workdir/tfs/receptor/proteins/protein_0.gninatypes workdir/tfs/receptor/ligands/ligand_2305.gninatypes
0.002398 | 0 workdir/tfs/receptor/proteins/protein_0.gninatypes workdir/tfs/receptor/ligands/ligand_2306.gninatypes
0.000973 | 0 workdir/tfs/receptor/proteins/protein_0.gninatypes workdir/tfs/receptor/ligands/ligand_2307.gninatypes
0.019697 | 0 workdir/tfs/receptor/proteins/protein_0.gninatypes workdir/tfs/receptor/ligands/ligand_2308.gninatypes
0.022318 | 0 workdir/tfs/receptor/proteins/protein_0.gninatypes workdir/tfs/receptor/ligands/ligand_2309.gninatypes
0.012470 | 0 workdir/tfs/receptor/proteins/protein_0.gninatypes workdir/tfs/receptor/ligands/ligand_2310.gninatypes
0.000010 | 0 workdir/tfs/receptor/proteins/protein_0.gninatypes workdir/tfs/receptor/ligands/ligand_2311.gninatypes
0.000034 | 0 workdir/tfs/receptor/proteins/protein_0.gninatypes workdir/tfs/receptor/ligands/ligand_2312.gninatypes
0.000389 | 0 workdir/tfs/receptor/proteins/protein_0.gninatypes workdir/tfs/receptor/ligands/ligand_2313.gninatypes
0.000091 | 0 workdir/tfs/receptor/proteins/protein_0.gninatypes workdir/tfs/receptor/ligands/ligand_2314.gninatypes
0.000024 | 0 workdir/tfs/receptor/proteins/protein_0.gninatypes workdir/tfs/receptor/ligands/ligand_2315.gninatypes
0.001674 | 0 workdir/tfs/receptor/proteins/protein_0.gninatypes workdir/tfs/receptor/ligands/ligand_2316.gninatypes
0.000237 | 0 workdir/tfs/receptor/proteins/protein_0.gninatypes workdir/tfs/receptor/ligands/ligand_2317.gninatypes
0.047743 | 0 workdir/tfs/receptor/proteins/protein_0.gninatypes workdir/tfs/receptor/ligands/ligand_2318.gninatypes
0.000883 | 0 workdir/tfs/receptor/proteins/protein_0.gninatypes workdir/tfs/receptor/ligands/ligand_2319.gninatypes
0.030858 | 0 workdir/tfs/receptor/proteins/protein_0.gninatypes workdir/tfs/receptor/ligands/ligand_2320.gninatypes
0.000004 | 0 workdir/tfs/receptor/proteins/protein_0.gninatypes workdir/tfs/receptor/ligands/ligand_2321.gninatypes
0.042224 | 0 workdir/tfs/receptor/proteins/protein_0.gninatypes workdir/tfs/receptor/ligands/ligand_2322.gninatypes
0.007113 | 0 workdir/tfs/receptor/proteins/protein_0.gninatypes workdir/tfs/receptor/ligands/ligand_2323.gninatypes
0.046091 | 0 workdir/tfs/receptor/proteins/protein_0.gninatypes workdir/tfs/receptor/ligands/ligand_2324.gninatypes
0.021152 | 0 workdir/tfs/receptor/proteins/protein_0.gninatypes workdir/tfs/receptor/ligands/ligand_2325.gninatypes
0.002738 | 0 workdir/tfs/receptor/proteins/protein_0.gninatypes workdir/tfs/receptor/ligands/ligand_2326.gninatypes
0.065640 | 0 workdir/tfs/receptor/proteins/protein_0.gninatypes workdir/tfs/receptor/ligands/ligand_2327.gninatypes
0.014136 | 0 workdir/tfs/receptor/proteins/protein_0.gninatypes workdir/tfs/receptor/ligands/ligand_2328.gninatypes
0.000469 | 0 workdir/tfs/receptor/proteins/protein_0.gninatypes workdir/tfs/receptor/ligands/ligand_2329.gninatypes
0.002042 | 0 workdir/tfs/receptor/proteins/protein_0.gninatypes workdir/tfs/receptor/ligands/ligand_2330.gninatypes
0.013016 | 0 workdir/tfs/receptor/proteins/protein_0.gninatypes workdir/tfs/receptor/ligands/ligand_2331.gninatypes
0.000376 | 0 workdir/tfs/receptor/proteins/protein_0.gninatypes workdir/tfs/receptor/ligands/ligand_2332.gninatypes
0.000615 | 0 workdir/tfs/receptor/proteins/protein_0.gninatypes workdir/tfs/receptor/ligands/ligand_2333.gninatypes
0.006089 | 0 workdir/tfs/receptor/proteins/protein_0.gninatypes workdir/tfs/receptor/ligands/ligand_2334.gninatypes
0.954044 | 0 workdir/tfs/receptor/proteins/protein_0.gninatypes workdir/tfs/receptor/ligands/ligand_2335.gninatypes
0.000017 | 0 workdir/tfs/receptor/proteins/protein_0.gninatypes workdir/tfs/receptor/ligands/ligand_2336.gninatypes
0.000003 | 0 workdir/tfs/receptor/proteins/protein_0.gninatypes workdir/tfs/receptor/ligands/ligand_2337.gninatypes
0.000659 | 0 workdir/tfs/receptor/proteins/protein_0.gninatypes workdir/tfs/receptor/ligands/ligand_2338.gninatypes
0.000082 | 0 workdir/tfs/receptor/proteins/protein_0.gninatypes workdir/tfs/receptor/ligands/ligand_2339.gninatypes
0.062448 | 0 workdir/tfs/receptor/proteins/protein_0.gninatypes workdir/tfs/receptor/ligands/ligand_2340.gninatypes
0.032073 | 0 workdir/tfs/receptor/proteins/protein_0.gninatypes workdir/tfs/receptor/ligands/ligand_2341.gninatypes
0.001631 | 0 workdir/tfs/receptor/proteins/protein_0.gninatypes workdir/tfs/receptor/ligands/ligand_2342.gninatypes
0.000005 | 0 workdir/tfs/receptor/proteins/protein_0.gninatypes workdir/tfs/receptor/ligands/ligand_2343.gninatypes
0.000293 | 0 workdir/tfs/receptor/proteins/protein_0.gninatypes workdir/tfs/receptor/ligands/ligand_2344.gninatypes
0.000121 | 0 workdir/tfs/receptor/proteins/protein_0.gninatypes workdir/tfs/receptor/ligands/ligand_2345.gninatypes
0.000142 | 0 workdir/tfs/receptor/proteins/protein_0.gninatypes workdir/tfs/receptor/ligands/ligand_2346.gninatypes
0.031552 | 0 workdir/tfs/receptor/proteins/protein_0.gninatypes workdir/tfs/receptor/ligands/ligand_2347.gninatypes
0.003593 | 0 workdir/tfs/receptor/proteins/protein_0.gninatypes workdir/tfs/receptor/ligands/ligand_2348.gninatypes
0.000187 | 0 workdir/tfs/receptor/proteins/protein_0.gninatypes workdir/tfs/receptor/ligands/ligand_2349.gninatypes
0.000840 | 0 workdir/tfs/receptor/proteins/protein_0.gninatypes workdir/tfs/receptor/ligands/ligand_2350.gninatypes
0.028931 | 0 workdir/tfs/receptor/proteins/protein_0.gninatypes workdir/tfs/receptor/ligands/ligand_2351.gninatypes
0.001247 | 0 workdir/tfs/receptor/proteins/protein_0.gninatypes workdir/tfs/receptor/ligands/ligand_2352.gninatypes
0.093869 | 0 workdir/tfs/receptor/proteins/protein_0.gninatypes workdir/tfs/receptor/ligands/ligand_2353.gninatypes
0.000068 | 0 workdir/tfs/receptor/proteins/protein_0.gninatypes workdir/tfs/receptor/ligands/ligand_2354.gninatypes
0.000556 | 0 workdir/tfs/receptor/proteins/protein_0.gninatypes workdir/tfs/receptor/ligands/ligand_2355.gninatypes
0.243827 | 0 workdir/tfs/receptor/proteins/protein_0.gninatypes workdir/tfs/receptor/ligands/ligand_2356.gninatypes
0.001043 | 0 workdir/tfs/receptor/proteins/protein_0.gninatypes workdir/tfs/receptor/ligands/ligand_2357.gninatypes
0.000409 | 0 workdir/tfs/receptor/proteins/protein_0.gninatypes workdir/tfs/receptor/ligands/ligand_2358.gninatypes
0.000022 | 0 workdir/tfs/receptor/proteins/protein_0.gninatypes workdir/tfs/receptor/ligands/ligand_2359.gninatypes
0.000307 | 0 workdir/tfs/receptor/proteins/protein_0.gninatypes workdir/tfs/receptor/ligands/ligand_2360.gninatypes
0.002138 | 0 workdir/tfs/receptor/proteins/protein_0.gninatypes workdir/tfs/receptor/ligands/ligand_2361.gninatypes
0.000134 | 0 workdir/tfs/receptor/proteins/protein_0.gninatypes workdir/tfs/receptor/ligands/ligand_2362.gninatypes
0.000227 | 0 workdir/tfs/receptor/proteins/protein_0.gninatypes workdir/tfs/receptor/ligands/ligand_2363.gninatypes
0.004218 | 0 workdir/tfs/receptor/proteins/protein_0.gninatypes workdir/tfs/receptor/ligands/ligand_2364.gninatypes
0.003143 | 0 workdir/tfs/receptor/proteins/protein_0.gninatypes workdir/tfs/receptor/ligands/ligand_2365.gninatypes
0.000059 | 0 workdir/tfs/receptor/proteins/protein_0.gninatypes workdir/tfs/receptor/ligands/ligand_2366.gninatypes
0.003124 | 0 workdir/tfs/receptor/proteins/protein_0.gninatypes workdir/tfs/receptor/ligands/ligand_2367.gninatypes
0.005835 | 0 workdir/tfs/receptor/proteins/protein_0.gninatypes workdir/tfs/receptor/ligands/ligand_2368.gninatypes
0.010071 | 0 workdir/tfs/receptor/proteins/protein_0.gninatypes workdir/tfs/receptor/ligands/ligand_2369.gninatypes
0.000003 | 0 workdir/tfs/receptor/proteins/protein_0.gninatypes workdir/tfs/receptor/ligands/ligand_2370.gninatypes
0.033799 | 0 workdir/tfs/receptor/proteins/protein_0.gninatypes workdir/tfs/receptor/ligands/ligand_2371.gninatypes
0.000002 | 0 workdir/tfs/receptor/proteins/protein_0.gninatypes workdir/tfs/receptor/ligands/ligand_2372.gninatypes
0.002240 | 0 workdir/tfs/receptor/proteins/protein_0.gninatypes workdir/tfs/receptor/ligands/ligand_2373.gninatypes
0.087390 | 0 workdir/tfs/receptor/proteins/protein_0.gninatypes workdir/tfs/receptor/ligands/ligand_2374.gninatypes
0.001029 | 0 workdir/tfs/receptor/proteins/protein_0.gninatypes workdir/tfs/receptor/ligands/ligand_2375.gninatypes
0.000635 | 0 workdir/tfs/receptor/proteins/protein_0.gninatypes workdir/tfs/receptor/ligands/ligand_2376.gninatypes
0.000016 | 0 workdir/tfs/receptor/proteins/protein_0.gninatypes workdir/tfs/receptor/ligands/ligand_2377.gninatypes
0.002798 | 0 workdir/tfs/receptor/proteins/protein_0.gninatypes workdir/tfs/receptor/ligands/ligand_2378.gninatypes
0.072037 | 0 workdir/tfs/receptor/proteins/protein_0.gninatypes workdir/tfs/receptor/ligands/ligand_2379.gninatypes
0.000079 | 0 workdir/tfs/receptor/proteins/protein_0.gninatypes workdir/tfs/receptor/ligands/ligand_2380.gninatypes
0.018852 | 0 workdir/tfs/receptor/proteins/protein_0.gninatypes workdir/tfs/receptor/ligands/ligand_2381.gninatypes
0.000042 | 0 workdir/tfs/receptor/proteins/protein_0.gninatypes workdir/tfs/receptor/ligands/ligand_2382.gninatypes
0.001828 | 0 workdir/tfs/receptor/proteins/protein_0.gninatypes workdir/tfs/receptor/ligands/ligand_2383.gninatypes
0.007403 | 0 workdir/tfs/receptor/proteins/protein_0.gninatypes workdir/tfs/receptor/ligands/ligand_2384.gninatypes
0.000917 | 0 workdir/tfs/receptor/proteins/protein_0.gninatypes workdir/tfs/receptor/ligands/ligand_2385.gninatypes
0.007951 | 0 workdir/tfs/receptor/proteins/protein_0.gninatypes workdir/tfs/receptor/ligands/ligand_2386.gninatypes
0.095550 | 0 workdir/tfs/receptor/proteins/protein_0.gninatypes workdir/tfs/receptor/ligands/ligand_2387.gninatypes
0.166785 | 0 workdir/tfs/receptor/proteins/protein_0.gninatypes workdir/tfs/receptor/ligands/ligand_2388.gninatypes
0.000024 | 0 workdir/tfs/receptor/proteins/protein_0.gninatypes workdir/tfs/receptor/ligands/ligand_2389.gninatypes
0.000431 | 0 workdir/tfs/receptor/proteins/protein_0.gninatypes workdir/tfs/receptor/ligands/ligand_2390.gninatypes
0.000334 | 0 workdir/tfs/receptor/proteins/protein_0.gninatypes workdir/tfs/receptor/ligands/ligand_2391.gninatypes
0.000471 | 0 workdir/tfs/receptor/proteins/protein_0.gninatypes workdir/tfs/receptor/ligands/ligand_2392.gninatypes
0.000088 | 0 workdir/tfs/receptor/proteins/protein_0.gninatypes workdir/tfs/receptor/ligands/ligand_2393.gninatypes
0.081318 | 0 workdir/tfs/receptor/proteins/protein_0.gninatypes workdir/tfs/receptor/ligands/ligand_2394.gninatypes
0.000301 | 0 workdir/tfs/receptor/proteins/protein_0.gninatypes workdir/tfs/receptor/ligands/ligand_2395.gninatypes
0.009879 | 0 workdir/tfs/receptor/proteins/protein_0.gninatypes workdir/tfs/receptor/ligands/ligand_2396.gninatypes
0.000859 | 0 workdir/tfs/receptor/proteins/protein_0.gninatypes workdir/tfs/receptor/ligands/ligand_2397.gninatypes
0.134183 | 0 workdir/tfs/receptor/proteins/protein_0.gninatypes workdir/tfs/receptor/ligands/ligand_2398.gninatypes
0.084513 | 0 workdir/tfs/receptor/proteins/protein_0.gninatypes workdir/tfs/receptor/ligands/ligand_2399.gninatypes
0.000197 | 0 workdir/tfs/receptor/proteins/protein_0.gninatypes workdir/tfs/receptor/ligands/ligand_2400.gninatypes
0.301360 | 0 workdir/tfs/receptor/proteins/protein_0.gninatypes workdir/tfs/receptor/ligands/ligand_2401.gninatypes
0.002944 | 0 workdir/tfs/receptor/proteins/protein_0.gninatypes workdir/tfs/receptor/ligands/ligand_2402.gninatypes
0.000122 | 0 workdir/tfs/receptor/proteins/protein_0.gninatypes workdir/tfs/receptor/ligands/ligand_2403.gninatypes
0.003510 | 0 workdir/tfs/receptor/proteins/protein_0.gninatypes workdir/tfs/receptor/ligands/ligand_2404.gninatypes
0.000154 | 0 workdir/tfs/receptor/proteins/protein_0.gninatypes workdir/tfs/receptor/ligands/ligand_2405.gninatypes
0.028069 | 0 workdir/tfs/receptor/proteins/protein_0.gninatypes workdir/tfs/receptor/ligands/ligand_2406.gninatypes
0.000225 | 0 workdir/tfs/receptor/proteins/protein_0.gninatypes workdir/tfs/receptor/ligands/ligand_2407.gninatypes
0.000037 | 0 workdir/tfs/receptor/proteins/protein_0.gninatypes workdir/tfs/receptor/ligands/ligand_2408.gninatypes
0.000044 | 0 workdir/tfs/receptor/proteins/protein_0.gninatypes workdir/tfs/receptor/ligands/ligand_2409.gninatypes
0.005671 | 0 workdir/tfs/receptor/proteins/protein_0.gninatypes workdir/tfs/receptor/ligands/ligand_2410.gninatypes
0.006742 | 0 workdir/tfs/receptor/proteins/protein_0.gninatypes workdir/tfs/receptor/ligands/ligand_2411.gninatypes
0.054052 | 0 workdir/tfs/receptor/proteins/protein_0.gninatypes workdir/tfs/receptor/ligands/ligand_2412.gninatypes
0.098594 | 0 workdir/tfs/receptor/proteins/protein_0.gninatypes workdir/tfs/receptor/ligands/ligand_2413.gninatypes
0.000151 | 0 workdir/tfs/receptor/proteins/protein_0.gninatypes workdir/tfs/receptor/ligands/ligand_2414.gninatypes
0.000498 | 0 workdir/tfs/receptor/proteins/protein_0.gninatypes workdir/tfs/receptor/ligands/ligand_2415.gninatypes
0.000287 | 0 workdir/tfs/receptor/proteins/protein_0.gninatypes workdir/tfs/receptor/ligands/ligand_2416.gninatypes
0.005906 | 0 workdir/tfs/receptor/proteins/protein_0.gninatypes workdir/tfs/receptor/ligands/ligand_2417.gninatypes
0.026532 | 0 workdir/tfs/receptor/proteins/protein_0.gninatypes workdir/tfs/receptor/ligands/ligand_2418.gninatypes
0.000653 | 0 workdir/tfs/receptor/proteins/protein_0.gninatypes workdir/tfs/receptor/ligands/ligand_2419.gninatypes
0.039849 | 0 workdir/tfs/receptor/proteins/protein_0.gninatypes workdir/tfs/receptor/ligands/ligand_2420.gninatypes
0.003147 | 0 workdir/tfs/receptor/proteins/protein_0.gninatypes workdir/tfs/receptor/ligands/ligand_2421.gninatypes
0.000042 | 0 workdir/tfs/receptor/proteins/protein_0.gninatypes workdir/tfs/receptor/ligands/ligand_2422.gninatypes
0.000217 | 0 workdir/tfs/receptor/proteins/protein_0.gninatypes workdir/tfs/receptor/ligands/ligand_2423.gninatypes
0.025659 | 0 workdir/tfs/receptor/proteins/protein_0.gninatypes workdir/tfs/receptor/ligands/ligand_2424.gninatypes
0.000026 | 0 workdir/tfs/receptor/proteins/protein_0.gninatypes workdir/tfs/receptor/ligands/ligand_2425.gninatypes
0.035491 | 0 workdir/tfs/receptor/proteins/protein_0.gninatypes workdir/tfs/receptor/ligands/ligand_2426.gninatypes
0.000107 | 0 workdir/tfs/receptor/proteins/protein_0.gninatypes workdir/tfs/receptor/ligands/ligand_2427.gninatypes
0.001326 | 0 workdir/tfs/receptor/proteins/protein_0.gninatypes workdir/tfs/receptor/ligands/ligand_2428.gninatypes
0.000696 | 0 workdir/tfs/receptor/proteins/protein_0.gninatypes workdir/tfs/receptor/ligands/ligand_2429.gninatypes
0.002583 | 0 workdir/tfs/receptor/proteins/protein_0.gninatypes workdir/tfs/receptor/ligands/ligand_2430.gninatypes
0.012407 | 0 workdir/tfs/receptor/proteins/protein_0.gninatypes workdir/tfs/receptor/ligands/ligand_2431.gninatypes
0.000698 | 0 workdir/tfs/receptor/proteins/protein_0.gninatypes workdir/tfs/receptor/ligands/ligand_2432.gninatypes
0.000043 | 0 workdir/tfs/receptor/proteins/protein_0.gninatypes workdir/tfs/receptor/ligands/ligand_2433.gninatypes
0.000833 | 0 workdir/tfs/receptor/proteins/protein_0.gninatypes workdir/tfs/receptor/ligands/ligand_2434.gninatypes
0.000234 | 0 workdir/tfs/receptor/proteins/protein_0.gninatypes workdir/tfs/receptor/ligands/ligand_2435.gninatypes
0.001465 | 0 workdir/tfs/receptor/proteins/protein_0.gninatypes workdir/tfs/receptor/ligands/ligand_2436.gninatypes
0.000035 | 0 workdir/tfs/receptor/proteins/protein_0.gninatypes workdir/tfs/receptor/ligands/ligand_2437.gninatypes
0.000164 | 0 workdir/tfs/receptor/proteins/protein_0.gninatypes workdir/tfs/receptor/ligands/ligand_2438.gninatypes
0.014533 | 0 workdir/tfs/receptor/proteins/protein_0.gninatypes workdir/tfs/receptor/ligands/ligand_2439.gninatypes
0.000739 | 0 workdir/tfs/receptor/proteins/protein_0.gninatypes workdir/tfs/receptor/ligands/ligand_2440.gninatypes
0.000843 | 0 workdir/tfs/receptor/proteins/protein_0.gninatypes workdir/tfs/receptor/ligands/ligand_2441.gninatypes
0.057299 | 0 workdir/tfs/receptor/proteins/protein_0.gninatypes workdir/tfs/receptor/ligands/ligand_2442.gninatypes
0.009168 | 0 workdir/tfs/receptor/proteins/protein_0.gninatypes workdir/tfs/receptor/ligands/ligand_2443.gninatypes
0.012900 | 0 workdir/tfs/receptor/proteins/protein_0.gninatypes workdir/tfs/receptor/ligands/ligand_2444.gninatypes
0.002577 | 0 workdir/tfs/receptor/proteins/protein_0.gninatypes workdir/tfs/receptor/ligands/ligand_2445.gninatypes
0.000019 | 0 workdir/tfs/receptor/proteins/protein_0.gninatypes workdir/tfs/receptor/ligands/ligand_2446.gninatypes
0.000186 | 0 workdir/tfs/receptor/proteins/protein_0.gninatypes workdir/tfs/receptor/ligands/ligand_2447.gninatypes
0.043860 | 0 workdir/tfs/receptor/proteins/protein_0.gninatypes workdir/tfs/receptor/ligands/ligand_2448.gninatypes
0.002451 | 0 workdir/tfs/receptor/proteins/protein_0.gninatypes workdir/tfs/receptor/ligands/ligand_2449.gninatypes
0.000187 | 0 workdir/tfs/receptor/proteins/protein_0.gninatypes workdir/tfs/receptor/ligands/ligand_2450.gninatypes
0.002755 | 0 workdir/tfs/receptor/proteins/protein_0.gninatypes workdir/tfs/receptor/ligands/ligand_2451.gninatypes
0.001943 | 0 workdir/tfs/receptor/proteins/protein_0.gninatypes workdir/tfs/receptor/ligands/ligand_2452.gninatypes
0.000356 | 0 workdir/tfs/receptor/proteins/protein_0.gninatypes workdir/tfs/receptor/ligands/ligand_2453.gninatypes
0.007428 | 0 workdir/tfs/receptor/proteins/protein_0.gninatypes workdir/tfs/receptor/ligands/ligand_2454.gninatypes
0.000083 | 0 workdir/tfs/receptor/proteins/protein_0.gninatypes workdir/tfs/receptor/ligands/ligand_2455.gninatypes
0.000010 | 0 workdir/tfs/receptor/proteins/protein_0.gninatypes workdir/tfs/receptor/ligands/ligand_2456.gninatypes
0.119159 | 0 workdir/tfs/receptor/proteins/protein_0.gninatypes workdir/tfs/receptor/ligands/ligand_2457.gninatypes
0.041787 | 0 workdir/tfs/receptor/proteins/protein_0.gninatypes workdir/tfs/receptor/ligands/ligand_2458.gninatypes
0.011286 | 0 workdir/tfs/receptor/proteins/protein_0.gninatypes workdir/tfs/receptor/ligands/ligand_2459.gninatypes
0.007439 | 0 workdir/tfs/receptor/proteins/protein_0.gninatypes workdir/tfs/receptor/ligands/ligand_2460.gninatypes
0.027142 | 0 workdir/tfs/receptor/proteins/protein_0.gninatypes workdir/tfs/receptor/ligands/ligand_2461.gninatypes
0.000235 | 0 workdir/tfs/receptor/proteins/protein_0.gninatypes workdir/tfs/receptor/ligands/ligand_2462.gninatypes
0.076676 | 0 workdir/tfs/receptor/proteins/protein_0.gninatypes workdir/tfs/receptor/ligands/ligand_2463.gninatypes
0.044421 | 0 workdir/tfs/receptor/proteins/protein_0.gninatypes workdir/tfs/receptor/ligands/ligand_2464.gninatypes
0.000681 | 0 workdir/tfs/receptor/proteins/protein_0.gninatypes workdir/tfs/receptor/ligands/ligand_2465.gninatypes
0.000720 | 0 workdir/tfs/receptor/proteins/protein_0.gninatypes workdir/tfs/receptor/ligands/ligand_2466.gninatypes
0.009973 | 0 workdir/tfs/receptor/proteins/protein_0.gninatypes workdir/tfs/receptor/ligands/ligand_2467.gninatypes
0.000498 | 0 workdir/tfs/receptor/proteins/protein_0.gninatypes workdir/tfs/receptor/ligands/ligand_2468.gninatypes
0.000444 | 0 workdir/tfs/receptor/proteins/protein_0.gninatypes workdir/tfs/receptor/ligands/ligand_2469.gninatypes
0.000377 | 0 workdir/tfs/receptor/proteins/protein_0.gninatypes workdir/tfs/receptor/ligands/ligand_2470.gninatypes
0.000303 | 0 workdir/tfs/receptor/proteins/protein_0.gninatypes workdir/tfs/receptor/ligands/ligand_2471.gninatypes
0.000615 | 0 workdir/tfs/receptor/proteins/protein_0.gninatypes workdir/tfs/receptor/ligands/ligand_2472.gninatypes
0.000132 | 0 workdir/tfs/receptor/proteins/protein_0.gninatypes workdir/tfs/receptor/ligands/ligand_2473.gninatypes
0.002734 | 0 workdir/tfs/receptor/proteins/protein_0.gninatypes workdir/tfs/receptor/ligands/ligand_2474.gninatypes
0.000619 | 0 workdir/tfs/receptor/proteins/protein_0.gninatypes workdir/tfs/receptor/ligands/ligand_2475.gninatypes
0.000579 | 0 workdir/tfs/receptor/proteins/protein_0.gninatypes workdir/tfs/receptor/ligands/ligand_2476.gninatypes
0.002056 | 0 workdir/tfs/receptor/proteins/protein_0.gninatypes workdir/tfs/receptor/ligands/ligand_2477.gninatypes
0.002984 | 0 workdir/tfs/receptor/proteins/protein_0.gninatypes workdir/tfs/receptor/ligands/ligand_2478.gninatypes
0.001028 | 0 workdir/tfs/receptor/proteins/protein_0.gninatypes workdir/tfs/receptor/ligands/ligand_2479.gninatypes
0.011685 | 0 workdir/tfs/receptor/proteins/protein_0.gninatypes workdir/tfs/receptor/ligands/ligand_2480.gninatypes
0.000474 | 0 workdir/tfs/receptor/proteins/protein_0.gninatypes workdir/tfs/receptor/ligands/ligand_2481.gninatypes
0.000182 | 0 workdir/tfs/receptor/proteins/protein_0.gninatypes workdir/tfs/receptor/ligands/ligand_2482.gninatypes
0.195645 | 0 workdir/tfs/receptor/proteins/protein_0.gninatypes workdir/tfs/receptor/ligands/ligand_2483.gninatypes
0.001790 | 0 workdir/tfs/receptor/proteins/protein_0.gninatypes workdir/tfs/receptor/ligands/ligand_2484.gninatypes
0.001977 | 0 workdir/tfs/receptor/proteins/protein_0.gninatypes workdir/tfs/receptor/ligands/ligand_2485.gninatypes
0.000144 | 0 workdir/tfs/receptor/proteins/protein_0.gninatypes workdir/tfs/receptor/ligands/ligand_2486.gninatypes
0.000045 | 0 workdir/tfs/receptor/proteins/protein_0.gninatypes workdir/tfs/receptor/ligands/ligand_2487.gninatypes
0.000311 | 0 workdir/tfs/receptor/proteins/protein_0.gninatypes workdir/tfs/receptor/ligands/ligand_2488.gninatypes
0.089866 | 0 workdir/tfs/receptor/proteins/protein_0.gninatypes workdir/tfs/receptor/ligands/ligand_2489.gninatypes
0.000498 | 0 workdir/tfs/receptor/proteins/protein_0.gninatypes workdir/tfs/receptor/ligands/ligand_2490.gninatypes
0.001817 | 0 workdir/tfs/receptor/proteins/protein_0.gninatypes workdir/tfs/receptor/ligands/ligand_2491.gninatypes
0.000195 | 0 workdir/tfs/receptor/proteins/protein_0.gninatypes workdir/tfs/receptor/ligands/ligand_2492.gninatypes
0.002246 | 0 workdir/tfs/receptor/proteins/protein_0.gninatypes workdir/tfs/receptor/ligands/ligand_2493.gninatypes
0.002882 | 0 workdir/tfs/receptor/proteins/protein_0.gninatypes workdir/tfs/receptor/ligands/ligand_2494.gninatypes
0.000397 | 0 workdir/tfs/receptor/proteins/protein_0.gninatypes workdir/tfs/receptor/ligands/ligand_2495.gninatypes
0.000062 | 0 workdir/tfs/receptor/proteins/protein_0.gninatypes workdir/tfs/receptor/ligands/ligand_2496.gninatypes
0.000424 | 0 workdir/tfs/receptor/proteins/protein_0.gninatypes workdir/tfs/receptor/ligands/ligand_2497.gninatypes
0.007882 | 0 workdir/tfs/receptor/proteins/protein_0.gninatypes workdir/tfs/receptor/ligands/ligand_2498.gninatypes
0.000098 | 0 workdir/tfs/receptor/proteins/protein_0.gninatypes workdir/tfs/receptor/ligands/ligand_2499.gninatypes
0.000015 | 0 workdir/tfs/receptor/proteins/protein_0.gninatypes workdir/tfs/receptor/ligands/ligand_2500.gninatypes
0.000786 | 0 workdir/tfs/receptor/proteins/protein_0.gninatypes workdir/tfs/receptor/ligands/ligand_2501.gninatypes
0.000051 | 0 workdir/tfs/receptor/proteins/protein_0.gninatypes workdir/tfs/receptor/ligands/ligand_2502.gninatypes
0.052518 | 0 workdir/tfs/receptor/proteins/protein_0.gninatypes workdir/tfs/receptor/ligands/ligand_2503.gninatypes
0.003727 | 0 workdir/tfs/receptor/proteins/protein_0.gninatypes workdir/tfs/receptor/ligands/ligand_2504.gninatypes
0.001535 | 0 workdir/tfs/receptor/proteins/protein_0.gninatypes workdir/tfs/receptor/ligands/ligand_2505.gninatypes
0.000762 | 0 workdir/tfs/receptor/proteins/protein_0.gninatypes workdir/tfs/receptor/ligands/ligand_2506.gninatypes
0.000054 | 0 workdir/tfs/receptor/proteins/protein_0.gninatypes workdir/tfs/receptor/ligands/ligand_2507.gninatypes
0.000990 | 0 workdir/tfs/receptor/proteins/protein_0.gninatypes workdir/tfs/receptor/ligands/ligand_2508.gninatypes
0.000720 | 0 workdir/tfs/receptor/proteins/protein_0.gninatypes workdir/tfs/receptor/ligands/ligand_2509.gninatypes
0.000814 | 0 workdir/tfs/receptor/proteins/protein_0.gninatypes workdir/tfs/receptor/ligands/ligand_2510.gninatypes
0.000990 | 0 workdir/tfs/receptor/proteins/protein_0.gninatypes workdir/tfs/receptor/ligands/ligand_2511.gninatypes
0.000655 | 0 workdir/tfs/receptor/proteins/protein_0.gninatypes workdir/tfs/receptor/ligands/ligand_2512.gninatypes
0.002920 | 0 workdir/tfs/receptor/proteins/protein_0.gninatypes workdir/tfs/receptor/ligands/ligand_2513.gninatypes
0.001141 | 0 workdir/tfs/receptor/proteins/protein_0.gninatypes workdir/tfs/receptor/ligands/ligand_2514.gninatypes
0.012748 | 0 workdir/tfs/receptor/proteins/protein_0.gninatypes workdir/tfs/receptor/ligands/ligand_2515.gninatypes
0.003849 | 0 workdir/tfs/receptor/proteins/protein_0.gninatypes workdir/tfs/receptor/ligands/ligand_2516.gninatypes
0.010413 | 0 workdir/tfs/receptor/proteins/protein_0.gninatypes workdir/tfs/receptor/ligands/ligand_2517.gninatypes
0.000031 | 0 workdir/tfs/receptor/proteins/protein_0.gninatypes workdir/tfs/receptor/ligands/ligand_2518.gninatypes
0.000433 | 0 workdir/tfs/receptor/proteins/protein_0.gninatypes workdir/tfs/receptor/ligands/ligand_2519.gninatypes
0.031171 | 0 workdir/tfs/receptor/proteins/protein_0.gninatypes workdir/tfs/receptor/ligands/ligand_2520.gninatypes
0.003699 | 0 workdir/tfs/receptor/proteins/protein_0.gninatypes workdir/tfs/receptor/ligands/ligand_2521.gninatypes
0.010511 | 0 workdir/tfs/receptor/proteins/protein_0.gninatypes workdir/tfs/receptor/ligands/ligand_2522.gninatypes
0.000076 | 0 workdir/tfs/receptor/proteins/protein_0.gninatypes workdir/tfs/receptor/ligands/ligand_2523.gninatypes
0.000145 | 0 workdir/tfs/receptor/proteins/protein_0.gninatypes workdir/tfs/receptor/ligands/ligand_2524.gninatypes
0.020293 | 0 workdir/tfs/receptor/proteins/protein_0.gninatypes workdir/tfs/receptor/ligands/ligand_2525.gninatypes
0.002784 | 0 workdir/tfs/receptor/proteins/protein_0.gninatypes workdir/tfs/receptor/ligands/ligand_2526.gninatypes
0.000128 | 0 workdir/tfs/receptor/proteins/protein_0.gninatypes workdir/tfs/receptor/ligands/ligand_2527.gninatypes
0.000018 | 0 workdir/tfs/receptor/proteins/protein_0.gninatypes workdir/tfs/receptor/ligands/ligand_2528.gninatypes
0.002455 | 0 workdir/tfs/receptor/proteins/protein_0.gninatypes workdir/tfs/receptor/ligands/ligand_2529.gninatypes
0.008029 | 0 workdir/tfs/receptor/proteins/protein_0.gninatypes workdir/tfs/receptor/ligands/ligand_2530.gninatypes
0.008963 | 0 workdir/tfs/receptor/proteins/protein_0.gninatypes workdir/tfs/receptor/ligands/ligand_2531.gninatypes
0.008875 | 0 workdir/tfs/receptor/proteins/protein_0.gninatypes workdir/tfs/receptor/ligands/ligand_2532.gninatypes
0.033576 | 0 workdir/tfs/receptor/proteins/protein_0.gninatypes workdir/tfs/receptor/ligands/ligand_2533.gninatypes
0.000032 | 0 workdir/tfs/receptor/proteins/protein_0.gninatypes workdir/tfs/receptor/ligands/ligand_2534.gninatypes
0.044632 | 0 workdir/tfs/receptor/proteins/protein_0.gninatypes workdir/tfs/receptor/ligands/ligand_2535.gninatypes
0.003277 | 0 workdir/tfs/receptor/proteins/protein_0.gninatypes workdir/tfs/receptor/ligands/ligand_2536.gninatypes
0.000070 | 0 workdir/tfs/receptor/proteins/protein_0.gninatypes workdir/tfs/receptor/ligands/ligand_2537.gninatypes
0.452766 | 0 workdir/tfs/receptor/proteins/protein_0.gninatypes workdir/tfs/receptor/ligands/ligand_2538.gninatypes
0.005215 | 0 workdir/tfs/receptor/proteins/protein_0.gninatypes workdir/tfs/receptor/ligands/ligand_2539.gninatypes
0.000530 | 0 workdir/tfs/receptor/proteins/protein_0.gninatypes workdir/tfs/receptor/ligands/ligand_2540.gninatypes
0.008026 | 0 workdir/tfs/receptor/proteins/protein_0.gninatypes workdir/tfs/receptor/ligands/ligand_2541.gninatypes
0.000277 | 0 workdir/tfs/receptor/proteins/protein_0.gninatypes workdir/tfs/receptor/ligands/ligand_2542.gninatypes
0.096305 | 0 workdir/tfs/receptor/proteins/protein_0.gninatypes workdir/tfs/receptor/ligands/ligand_2543.gninatypes
0.003171 | 0 workdir/tfs/receptor/proteins/protein_0.gninatypes workdir/tfs/receptor/ligands/ligand_2544.gninatypes
0.000166 | 0 workdir/tfs/receptor/proteins/protein_0.gninatypes workdir/tfs/receptor/ligands/ligand_2545.gninatypes
0.000046 | 0 workdir/tfs/receptor/proteins/protein_0.gninatypes workdir/tfs/receptor/ligands/ligand_2546.gninatypes
0.006077 | 0 workdir/tfs/receptor/proteins/protein_0.gninatypes workdir/tfs/receptor/ligands/ligand_2547.gninatypes
0.100425 | 0 workdir/tfs/receptor/proteins/protein_0.gninatypes workdir/tfs/receptor/ligands/ligand_2548.gninatypes
0.003720 | 0 workdir/tfs/receptor/proteins/protein_0.gninatypes workdir/tfs/receptor/ligands/ligand_2549.gninatypes
0.000195 | 0 workdir/tfs/receptor/proteins/protein_0.gninatypes workdir/tfs/receptor/ligands/ligand_2550.gninatypes
0.164616 | 0 workdir/tfs/receptor/proteins/protein_0.gninatypes workdir/tfs/receptor/ligands/ligand_2551.gninatypes
0.004237 | 0 workdir/tfs/receptor/proteins/protein_0.gninatypes workdir/tfs/receptor/ligands/ligand_2552.gninatypes
0.000034 | 0 workdir/tfs/receptor/proteins/protein_0.gninatypes workdir/tfs/receptor/ligands/ligand_2553.gninatypes
0.035019 | 0 workdir/tfs/receptor/proteins/protein_0.gninatypes workdir/tfs/receptor/ligands/ligand_2554.gninatypes
0.000062 | 0 workdir/tfs/receptor/proteins/protein_0.gninatypes workdir/tfs/receptor/ligands/ligand_2555.gninatypes
0.000680 | 0 workdir/tfs/receptor/proteins/protein_0.gninatypes workdir/tfs/receptor/ligands/ligand_2556.gninatypes
0.000008 | 0 workdir/tfs/receptor/proteins/protein_0.gninatypes workdir/tfs/receptor/ligands/ligand_2557.gninatypes
0.008960 | 0 workdir/tfs/receptor/proteins/protein_0.gninatypes workdir/tfs/receptor/ligands/ligand_2558.gninatypes
0.000070 | 0 workdir/tfs/receptor/proteins/protein_0.gninatypes workdir/tfs/receptor/ligands/ligand_2559.gninatypes
0.001036 | 0 workdir/tfs/receptor/proteins/protein_0.gninatypes workdir/tfs/receptor/ligands/ligand_2560.gninatypes
0.004274 | 0 workdir/tfs/receptor/proteins/protein_0.gninatypes workdir/tfs/receptor/ligands/ligand_2561.gninatypes
0.002633 | 0 workdir/tfs/receptor/proteins/protein_0.gninatypes workdir/tfs/receptor/ligands/ligand_2562.gninatypes
0.004107 | 0 workdir/tfs/receptor/proteins/protein_0.gninatypes workdir/tfs/receptor/ligands/ligand_2563.gninatypes
0.000317 | 0 workdir/tfs/receptor/proteins/protein_0.gninatypes workdir/tfs/receptor/ligands/ligand_2564.gninatypes
0.000448 | 0 workdir/tfs/receptor/proteins/protein_0.gninatypes workdir/tfs/receptor/ligands/ligand_2565.gninatypes
0.000220 | 0 workdir/tfs/receptor/proteins/protein_0.gninatypes workdir/tfs/receptor/ligands/ligand_2566.gninatypes
0.161121 | 0 workdir/tfs/receptor/proteins/protein_0.gninatypes workdir/tfs/receptor/ligands/ligand_2567.gninatypes
0.006542 | 0 workdir/tfs/receptor/proteins/protein_0.gninatypes workdir/tfs/receptor/ligands/ligand_2568.gninatypes
0.000064 | 0 workdir/tfs/receptor/proteins/protein_0.gninatypes workdir/tfs/receptor/ligands/ligand_2569.gninatypes
0.054525 | 0 workdir/tfs/receptor/proteins/protein_0.gninatypes workdir/tfs/receptor/ligands/ligand_2570.gninatypes
0.000469 | 0 workdir/tfs/receptor/proteins/protein_0.gninatypes workdir/tfs/receptor/ligands/ligand_2571.gninatypes
0.003326 | 0 workdir/tfs/receptor/proteins/protein_0.gninatypes workdir/tfs/receptor/ligands/ligand_2572.gninatypes
0.060162 | 0 workdir/tfs/receptor/proteins/protein_0.gninatypes workdir/tfs/receptor/ligands/ligand_2573.gninatypes
0.003859 | 0 workdir/tfs/receptor/proteins/protein_0.gninatypes workdir/tfs/receptor/ligands/ligand_2574.gninatypes
0.000139 | 0 workdir/tfs/receptor/proteins/protein_0.gninatypes workdir/tfs/receptor/ligands/ligand_2575.gninatypes
0.005057 | 0 workdir/tfs/receptor/proteins/protein_0.gninatypes workdir/tfs/receptor/ligands/ligand_2576.gninatypes
0.066552 | 0 workdir/tfs/receptor/proteins/protein_0.gninatypes workdir/tfs/receptor/ligands/ligand_2577.gninatypes
0.003651 | 0 workdir/tfs/receptor/proteins/protein_0.gninatypes workdir/tfs/receptor/ligands/ligand_2578.gninatypes
0.000751 | 0 workdir/tfs/receptor/proteins/protein_0.gninatypes workdir/tfs/receptor/ligands/ligand_2579.gninatypes
0.047971 | 0 workdir/tfs/receptor/proteins/protein_0.gninatypes workdir/tfs/receptor/ligands/ligand_2580.gninatypes
0.004711 | 0 workdir/tfs/receptor/proteins/protein_0.gninatypes workdir/tfs/receptor/ligands/ligand_2581.gninatypes
0.107718 | 0 workdir/tfs/receptor/proteins/protein_0.gninatypes workdir/tfs/receptor/ligands/ligand_2582.gninatypes
0.002787 | 0 workdir/tfs/receptor/proteins/protein_0.gninatypes workdir/tfs/receptor/ligands/ligand_2583.gninatypes
0.002465 | 0 workdir/tfs/receptor/proteins/protein_0.gninatypes workdir/tfs/receptor/ligands/ligand_2584.gninatypes
0.004364 | 0 workdir/tfs/receptor/proteins/protein_0.gninatypes workdir/tfs/receptor/ligands/ligand_2585.gninatypes
0.000391 | 0 workdir/tfs/receptor/proteins/protein_0.gninatypes workdir/tfs/receptor/ligands/ligand_2586.gninatypes
0.001121 | 0 workdir/tfs/receptor/proteins/protein_0.gninatypes workdir/tfs/receptor/ligands/ligand_2587.gninatypes
0.000013 | 0 workdir/tfs/receptor/proteins/protein_0.gninatypes workdir/tfs/receptor/ligands/ligand_2588.gninatypes
0.079442 | 0 workdir/tfs/receptor/proteins/protein_0.gninatypes workdir/tfs/receptor/ligands/ligand_2589.gninatypes
0.012697 | 0 workdir/tfs/receptor/proteins/protein_0.gninatypes workdir/tfs/receptor/ligands/ligand_2590.gninatypes
0.003872 | 0 workdir/tfs/receptor/proteins/protein_0.gninatypes workdir/tfs/receptor/ligands/ligand_2591.gninatypes
0.001897 | 0 workdir/tfs/receptor/proteins/protein_0.gninatypes workdir/tfs/receptor/ligands/ligand_2592.gninatypes
0.011720 | 0 workdir/tfs/receptor/proteins/protein_0.gninatypes workdir/tfs/receptor/ligands/ligand_2593.gninatypes
0.001985 | 0 workdir/tfs/receptor/proteins/protein_0.gninatypes workdir/tfs/receptor/ligands/ligand_2594.gninatypes
0.000502 | 0 workdir/tfs/receptor/proteins/protein_0.gninatypes workdir/tfs/receptor/ligands/ligand_2595.gninatypes
0.000438 | 0 workdir/tfs/receptor/proteins/protein_0.gninatypes workdir/tfs/receptor/ligands/ligand_2596.gninatypes
0.000766 | 0 workdir/tfs/receptor/proteins/protein_0.gninatypes workdir/tfs/receptor/ligands/ligand_2597.gninatypes
0.003777 | 0 workdir/tfs/receptor/proteins/protein_0.gninatypes workdir/tfs/receptor/ligands/ligand_2598.gninatypes
0.019319 | 0 workdir/tfs/receptor/proteins/protein_0.gninatypes workdir/tfs/receptor/ligands/ligand_2599.gninatypes
0.005610 | 0 workdir/tfs/receptor/proteins/protein_0.gninatypes workdir/tfs/receptor/ligands/ligand_2600.gninatypes
0.000651 | 0 workdir/tfs/receptor/proteins/protein_0.gninatypes workdir/tfs/receptor/ligands/ligand_2601.gninatypes
0.000252 | 0 workdir/tfs/receptor/proteins/protein_0.gninatypes workdir/tfs/receptor/ligands/ligand_2602.gninatypes
0.001327 | 0 workdir/tfs/receptor/proteins/protein_0.gninatypes workdir/tfs/receptor/ligands/ligand_2603.gninatypes
0.000040 | 0 workdir/tfs/receptor/proteins/protein_0.gninatypes workdir/tfs/receptor/ligands/ligand_2604.gninatypes
0.001785 | 0 workdir/tfs/receptor/proteins/protein_0.gninatypes workdir/tfs/receptor/ligands/ligand_2605.gninatypes
0.009641 | 0 workdir/tfs/receptor/proteins/protein_0.gninatypes workdir/tfs/receptor/ligands/ligand_2606.gninatypes
0.000565 | 0 workdir/tfs/receptor/proteins/protein_0.gninatypes workdir/tfs/receptor/ligands/ligand_2607.gninatypes
0.161403 | 0 workdir/tfs/receptor/proteins/protein_0.gninatypes workdir/tfs/receptor/ligands/ligand_2608.gninatypes
0.004415 | 0 workdir/tfs/receptor/proteins/protein_0.gninatypes workdir/tfs/receptor/ligands/ligand_2609.gninatypes
0.000067 | 0 workdir/tfs/receptor/proteins/protein_0.gninatypes workdir/tfs/receptor/ligands/ligand_2610.gninatypes
0.000028 | 0 workdir/tfs/receptor/proteins/protein_0.gninatypes workdir/tfs/receptor/ligands/ligand_2611.gninatypes
0.001136 | 0 workdir/tfs/receptor/proteins/protein_0.gninatypes workdir/tfs/receptor/ligands/ligand_2612.gninatypes
0.040484 | 0 workdir/tfs/receptor/proteins/protein_0.gninatypes workdir/tfs/receptor/ligands/ligand_2613.gninatypes
0.187933 | 0 workdir/tfs/receptor/proteins/protein_0.gninatypes workdir/tfs/receptor/ligands/ligand_2614.gninatypes
0.028974 | 0 workdir/tfs/receptor/proteins/protein_0.gninatypes workdir/tfs/receptor/ligands/ligand_2615.gninatypes
0.001887 | 0 workdir/tfs/receptor/proteins/protein_0.gninatypes workdir/tfs/receptor/ligands/ligand_2616.gninatypes
0.000225 | 0 workdir/tfs/receptor/proteins/protein_0.gninatypes workdir/tfs/receptor/ligands/ligand_2617.gninatypes
0.000296 | 0 workdir/tfs/receptor/proteins/protein_0.gninatypes workdir/tfs/receptor/ligands/ligand_2618.gninatypes
0.000108 | 0 workdir/tfs/receptor/proteins/protein_0.gninatypes workdir/tfs/receptor/ligands/ligand_2619.gninatypes
0.014576 | 0 workdir/tfs/receptor/proteins/protein_0.gninatypes workdir/tfs/receptor/ligands/ligand_2620.gninatypes
0.042929 | 0 workdir/tfs/receptor/proteins/protein_0.gninatypes workdir/tfs/receptor/ligands/ligand_2621.gninatypes
0.000563 | 0 workdir/tfs/receptor/proteins/protein_0.gninatypes workdir/tfs/receptor/ligands/ligand_2622.gninatypes
0.004211 | 0 workdir/tfs/receptor/proteins/protein_0.gninatypes workdir/tfs/receptor/ligands/ligand_2623.gninatypes
0.035801 | 0 workdir/tfs/receptor/proteins/protein_0.gninatypes workdir/tfs/receptor/ligands/ligand_2624.gninatypes
0.015919 | 0 workdir/tfs/receptor/proteins/protein_0.gninatypes workdir/tfs/receptor/ligands/ligand_2625.gninatypes
0.000469 | 0 workdir/tfs/receptor/proteins/protein_0.gninatypes workdir/tfs/receptor/ligands/ligand_2626.gninatypes
0.006635 | 0 workdir/tfs/receptor/proteins/protein_0.gninatypes workdir/tfs/receptor/ligands/ligand_2627.gninatypes
0.003861 | 0 workdir/tfs/receptor/proteins/protein_0.gninatypes workdir/tfs/receptor/ligands/ligand_2628.gninatypes
0.000043 | 0 workdir/tfs/receptor/proteins/protein_0.gninatypes workdir/tfs/receptor/ligands/ligand_2629.gninatypes
0.001899 | 0 workdir/tfs/receptor/proteins/protein_0.gninatypes workdir/tfs/receptor/ligands/ligand_2630.gninatypes
0.001245 | 0 workdir/tfs/receptor/proteins/protein_0.gninatypes workdir/tfs/receptor/ligands/ligand_2631.gninatypes
0.004478 | 0 workdir/tfs/receptor/proteins/protein_0.gninatypes workdir/tfs/receptor/ligands/ligand_2632.gninatypes
0.033212 | 0 workdir/tfs/receptor/proteins/protein_0.gninatypes workdir/tfs/receptor/ligands/ligand_2633.gninatypes
0.133938 | 0 workdir/tfs/receptor/proteins/protein_0.gninatypes workdir/tfs/receptor/ligands/ligand_2634.gninatypes
0.000040 | 0 workdir/tfs/receptor/proteins/protein_0.gninatypes workdir/tfs/receptor/ligands/ligand_2635.gninatypes
0.000502 | 0 workdir/tfs/receptor/proteins/protein_0.gninatypes workdir/tfs/receptor/ligands/ligand_2636.gninatypes
0.000374 | 0 workdir/tfs/receptor/proteins/protein_0.gninatypes workdir/tfs/receptor/ligands/ligand_2637.gninatypes
0.001896 | 0 workdir/tfs/receptor/proteins/protein_0.gninatypes workdir/tfs/receptor/ligands/ligand_2638.gninatypes
0.132750 | 0 workdir/tfs/receptor/proteins/protein_0.gninatypes workdir/tfs/receptor/ligands/ligand_2639.gninatypes
0.000010 | 0 workdir/tfs/receptor/proteins/protein_0.gninatypes workdir/tfs/receptor/ligands/ligand_2640.gninatypes
0.000974 | 0 workdir/tfs/receptor/proteins/protein_0.gninatypes workdir/tfs/receptor/ligands/ligand_2641.gninatypes
0.108692 | 0 workdir/tfs/receptor/proteins/protein_0.gninatypes workdir/tfs/receptor/ligands/ligand_2642.gninatypes
0.019792 | 0 workdir/tfs/receptor/proteins/protein_0.gninatypes workdir/tfs/receptor/ligands/ligand_2643.gninatypes
0.003679 | 0 workdir/tfs/receptor/proteins/protein_0.gninatypes workdir/tfs/receptor/ligands/ligand_2644.gninatypes
0.000450 | 0 workdir/tfs/receptor/proteins/protein_0.gninatypes workdir/tfs/receptor/ligands/ligand_2645.gninatypes
0.000006 | 0 workdir/tfs/receptor/proteins/protein_0.gninatypes workdir/tfs/receptor/ligands/ligand_2646.gninatypes
0.002422 | 0 workdir/tfs/receptor/proteins/protein_0.gninatypes workdir/tfs/receptor/ligands/ligand_2647.gninatypes
0.010856 | 0 workdir/tfs/receptor/proteins/protein_0.gninatypes workdir/tfs/receptor/ligands/ligand_2648.gninatypes
0.000041 | 0 workdir/tfs/receptor/proteins/protein_0.gninatypes workdir/tfs/receptor/ligands/ligand_2649.gninatypes
0.001626 | 0 workdir/tfs/receptor/proteins/protein_0.gninatypes workdir/tfs/receptor/ligands/ligand_2650.gninatypes
0.000057 | 0 workdir/tfs/receptor/proteins/protein_0.gninatypes workdir/tfs/receptor/ligands/ligand_2651.gninatypes
0.000111 | 0 workdir/tfs/receptor/proteins/protein_0.gninatypes workdir/tfs/receptor/ligands/ligand_2652.gninatypes
0.000032 | 0 workdir/tfs/receptor/proteins/protein_0.gninatypes workdir/tfs/receptor/ligands/ligand_2653.gninatypes
0.008232 | 0 workdir/tfs/receptor/proteins/protein_0.gninatypes workdir/tfs/receptor/ligands/ligand_2654.gninatypes
0.000681 | 0 workdir/tfs/receptor/proteins/protein_0.gninatypes workdir/tfs/receptor/ligands/ligand_2655.gninatypes
0.000655 | 0 workdir/tfs/receptor/proteins/protein_0.gninatypes workdir/tfs/receptor/ligands/ligand_2656.gninatypes
0.057529 | 0 workdir/tfs/receptor/proteins/protein_0.gninatypes workdir/tfs/receptor/ligands/ligand_2657.gninatypes
0.008889 | 0 workdir/tfs/receptor/proteins/protein_0.gninatypes workdir/tfs/receptor/ligands/ligand_2658.gninatypes
0.003274 | 0 workdir/tfs/receptor/proteins/protein_0.gninatypes workdir/tfs/receptor/ligands/ligand_2659.gninatypes
0.000015 | 0 workdir/tfs/receptor/proteins/protein_0.gninatypes workdir/tfs/receptor/ligands/ligand_2660.gninatypes
0.002761 | 0 workdir/tfs/receptor/proteins/protein_0.gninatypes workdir/tfs/receptor/ligands/ligand_2661.gninatypes
0.006254 | 0 workdir/tfs/receptor/proteins/protein_0.gninatypes workdir/tfs/receptor/ligands/ligand_2662.gninatypes
0.000112 | 0 workdir/tfs/receptor/proteins/protein_0.gninatypes workdir/tfs/receptor/ligands/ligand_2663.gninatypes
0.000080 | 0 workdir/tfs/receptor/proteins/protein_0.gninatypes workdir/tfs/receptor/ligands/ligand_2664.gninatypes
0.135810 | 0 workdir/tfs/receptor/proteins/protein_0.gninatypes workdir/tfs/receptor/ligands/ligand_2665.gninatypes
0.000148 | 0 workdir/tfs/receptor/proteins/protein_0.gninatypes workdir/tfs/receptor/ligands/ligand_2666.gninatypes
0.000023 | 0 workdir/tfs/receptor/proteins/protein_0.gninatypes workdir/tfs/receptor/ligands/ligand_2667.gninatypes
0.042134 | 0 workdir/tfs/receptor/proteins/protein_0.gninatypes workdir/tfs/receptor/ligands/ligand_2668.gninatypes
0.001338 | 0 workdir/tfs/receptor/proteins/protein_0.gninatypes workdir/tfs/receptor/ligands/ligand_2669.gninatypes
0.000015 | 0 workdir/tfs/receptor/proteins/protein_0.gninatypes workdir/tfs/receptor/ligands/ligand_2670.gninatypes
0.001805 | 0 workdir/tfs/receptor/proteins/protein_0.gninatypes workdir/tfs/receptor/ligands/ligand_2671.gninatypes
0.000100 | 0 workdir/tfs/receptor/proteins/protein_0.gninatypes workdir/tfs/receptor/ligands/ligand_2672.gninatypes
0.000714 | 0 workdir/tfs/receptor/proteins/protein_0.gninatypes workdir/tfs/receptor/ligands/ligand_2673.gninatypes
0.000584 | 0 workdir/tfs/receptor/proteins/protein_0.gninatypes workdir/tfs/receptor/ligands/ligand_2674.gninatypes
0.000711 | 0 workdir/tfs/receptor/proteins/protein_0.gninatypes workdir/tfs/receptor/ligands/ligand_2675.gninatypes
0.000241 | 0 workdir/tfs/receptor/proteins/protein_0.gninatypes workdir/tfs/receptor/ligands/ligand_2676.gninatypes
0.000038 | 0 workdir/tfs/receptor/proteins/protein_0.gninatypes workdir/tfs/receptor/ligands/ligand_2677.gninatypes
0.003692 | 0 workdir/tfs/receptor/proteins/protein_0.gninatypes workdir/tfs/receptor/ligands/ligand_2678.gninatypes
0.003286 | 0 workdir/tfs/receptor/proteins/protein_0.gninatypes workdir/tfs/receptor/ligands/ligand_2679.gninatypes
0.000885 | 0 workdir/tfs/receptor/proteins/protein_0.gninatypes workdir/tfs/receptor/ligands/ligand_2680.gninatypes
0.002481 | 0 workdir/tfs/receptor/proteins/protein_0.gninatypes workdir/tfs/receptor/ligands/ligand_2681.gninatypes
0.030387 | 0 workdir/tfs/receptor/proteins/protein_0.gninatypes workdir/tfs/receptor/ligands/ligand_2682.gninatypes
0.089122 | 0 workdir/tfs/receptor/proteins/protein_0.gninatypes workdir/tfs/receptor/ligands/ligand_2683.gninatypes
0.017742 | 0 workdir/tfs/receptor/proteins/protein_0.gninatypes workdir/tfs/receptor/ligands/ligand_2684.gninatypes
0.012234 | 0 workdir/tfs/receptor/proteins/protein_0.gninatypes workdir/tfs/receptor/ligands/ligand_2685.gninatypes
0.000715 | 0 workdir/tfs/receptor/proteins/protein_0.gninatypes workdir/tfs/receptor/ligands/ligand_2686.gninatypes
0.002810 | 0 workdir/tfs/receptor/proteins/protein_0.gninatypes workdir/tfs/receptor/ligands/ligand_2687.gninatypes
0.000274 | 0 workdir/tfs/receptor/proteins/protein_0.gninatypes workdir/tfs/receptor/ligands/ligand_2688.gninatypes
0.034423 | 0 workdir/tfs/receptor/proteins/protein_0.gninatypes workdir/tfs/receptor/ligands/ligand_2689.gninatypes
0.103420 | 0 workdir/tfs/receptor/proteins/protein_0.gninatypes workdir/tfs/receptor/ligands/ligand_2690.gninatypes
0.001356 | 0 workdir/tfs/receptor/proteins/protein_0.gninatypes workdir/tfs/receptor/ligands/ligand_2691.gninatypes
0.001938 | 0 workdir/tfs/receptor/proteins/protein_0.gninatypes workdir/tfs/receptor/ligands/ligand_2692.gninatypes
0.000217 | 0 workdir/tfs/receptor/proteins/protein_0.gninatypes workdir/tfs/receptor/ligands/ligand_2693.gninatypes
0.009089 | 0 workdir/tfs/receptor/proteins/protein_0.gninatypes workdir/tfs/receptor/ligands/ligand_2694.gninatypes
0.007078 | 0 workdir/tfs/receptor/proteins/protein_0.gninatypes workdir/tfs/receptor/ligands/ligand_2695.gninatypes
0.011947 | 0 workdir/tfs/receptor/proteins/protein_0.gninatypes workdir/tfs/receptor/ligands/ligand_2696.gninatypes
0.000056 | 0 workdir/tfs/receptor/proteins/protein_0.gninatypes workdir/tfs/receptor/ligands/ligand_2697.gninatypes
0.001030 | 0 workdir/tfs/receptor/proteins/protein_0.gninatypes workdir/tfs/receptor/ligands/ligand_2698.gninatypes
0.012458 | 0 workdir/tfs/receptor/proteins/protein_0.gninatypes workdir/tfs/receptor/ligands/ligand_2699.gninatypes
0.002522 | 0 workdir/tfs/receptor/proteins/protein_0.gninatypes workdir/tfs/receptor/ligands/ligand_2700.gninatypes
0.006806 | 0 workdir/tfs/receptor/proteins/protein_0.gninatypes workdir/tfs/receptor/ligands/ligand_2701.gninatypes
0.000242 | 0 workdir/tfs/receptor/proteins/protein_0.gninatypes workdir/tfs/receptor/ligands/ligand_2702.gninatypes
0.000038 | 0 workdir/tfs/receptor/proteins/protein_0.gninatypes workdir/tfs/receptor/ligands/ligand_2703.gninatypes
0.002752 | 0 workdir/tfs/receptor/proteins/protein_0.gninatypes workdir/tfs/receptor/ligands/ligand_2704.gninatypes
0.000158 | 0 workdir/tfs/receptor/proteins/protein_0.gninatypes workdir/tfs/receptor/ligands/ligand_2705.gninatypes
0.000608 | 0 workdir/tfs/receptor/proteins/protein_0.gninatypes workdir/tfs/receptor/ligands/ligand_2706.gninatypes
0.000645 | 0 workdir/tfs/receptor/proteins/protein_0.gninatypes workdir/tfs/receptor/ligands/ligand_2707.gninatypes
0.000021 | 0 workdir/tfs/receptor/proteins/protein_0.gninatypes workdir/tfs/receptor/ligands/ligand_2708.gninatypes
0.000494 | 0 workdir/tfs/receptor/proteins/protein_0.gninatypes workdir/tfs/receptor/ligands/ligand_2709.gninatypes
0.001587 | 0 workdir/tfs/receptor/proteins/protein_0.gninatypes workdir/tfs/receptor/ligands/ligand_2710.gninatypes
0.005417 | 0 workdir/tfs/receptor/proteins/protein_0.gninatypes workdir/tfs/receptor/ligands/ligand_2711.gninatypes
0.012925 | 0 workdir/tfs/receptor/proteins/protein_0.gninatypes workdir/tfs/receptor/ligands/ligand_2712.gninatypes
0.000624 | 0 workdir/tfs/receptor/proteins/protein_0.gninatypes workdir/tfs/receptor/ligands/ligand_2713.gninatypes
0.000100 | 0 workdir/tfs/receptor/proteins/protein_0.gninatypes workdir/tfs/receptor/ligands/ligand_2714.gninatypes
0.000069 | 0 workdir/tfs/receptor/proteins/protein_0.gninatypes workdir/tfs/receptor/ligands/ligand_2715.gninatypes
0.000370 | 0 workdir/tfs/receptor/proteins/protein_0.gninatypes workdir/tfs/receptor/ligands/ligand_2716.gninatypes
0.000695 | 0 workdir/tfs/receptor/proteins/protein_0.gninatypes workdir/tfs/receptor/ligands/ligand_2717.gninatypes
0.000457 | 0 workdir/tfs/receptor/proteins/protein_0.gninatypes workdir/tfs/receptor/ligands/ligand_2718.gninatypes
0.000116 | 0 workdir/tfs/receptor/proteins/protein_0.gninatypes workdir/tfs/receptor/ligands/ligand_2719.gninatypes
0.000225 | 0 workdir/tfs/receptor/proteins/protein_0.gninatypes workdir/tfs/receptor/ligands/ligand_2720.gninatypes
0.002607 | 0 workdir/tfs/receptor/proteins/protein_0.gninatypes workdir/tfs/receptor/ligands/ligand_2721.gninatypes
0.000011 | 0 workdir/tfs/receptor/proteins/protein_0.gninatypes workdir/tfs/receptor/ligands/ligand_2722.gninatypes
0.092397 | 0 workdir/tfs/receptor/proteins/protein_0.gninatypes workdir/tfs/receptor/ligands/ligand_2723.gninatypes
0.018318 | 0 workdir/tfs/receptor/proteins/protein_0.gninatypes workdir/tfs/receptor/ligands/ligand_2724.gninatypes
0.000411 | 0 workdir/tfs/receptor/proteins/protein_0.gninatypes workdir/tfs/receptor/ligands/ligand_2725.gninatypes
0.002297 | 0 workdir/tfs/receptor/proteins/protein_0.gninatypes workdir/tfs/receptor/ligands/ligand_2726.gninatypes
0.000055 | 0 workdir/tfs/receptor/proteins/protein_0.gninatypes workdir/tfs/receptor/ligands/ligand_2727.gninatypes
0.000101 | 0 workdir/tfs/receptor/proteins/protein_0.gninatypes workdir/tfs/receptor/ligands/ligand_2728.gninatypes
0.000054 | 0 workdir/tfs/receptor/proteins/protein_0.gninatypes workdir/tfs/receptor/ligands/ligand_2729.gninatypes
0.043309 | 0 workdir/tfs/receptor/proteins/protein_0.gninatypes workdir/tfs/receptor/ligands/ligand_2730.gninatypes
0.002862 | 0 workdir/tfs/receptor/proteins/protein_0.gninatypes workdir/tfs/receptor/ligands/ligand_2731.gninatypes
0.131731 | 0 workdir/tfs/receptor/proteins/protein_0.gninatypes workdir/tfs/receptor/ligands/ligand_2732.gninatypes
0.048133 | 0 workdir/tfs/receptor/proteins/protein_0.gninatypes workdir/tfs/receptor/ligands/ligand_2733.gninatypes
0.000026 | 0 workdir/tfs/receptor/proteins/protein_0.gninatypes workdir/tfs/receptor/ligands/ligand_2734.gninatypes
0.000221 | 0 workdir/tfs/receptor/proteins/protein_0.gninatypes workdir/tfs/receptor/ligands/ligand_2735.gninatypes
0.008403 | 0 workdir/tfs/receptor/proteins/protein_0.gninatypes workdir/tfs/receptor/ligands/ligand_2736.gninatypes
0.001892 | 0 workdir/tfs/receptor/proteins/protein_0.gninatypes workdir/tfs/receptor/ligands/ligand_2737.gninatypes
0.000717 | 0 workdir/tfs/receptor/proteins/protein_0.gninatypes workdir/tfs/receptor/ligands/ligand_2738.gninatypes
0.002233 | 0 workdir/tfs/receptor/proteins/protein_0.gninatypes workdir/tfs/receptor/ligands/ligand_2739.gninatypes
0.000011 | 0 workdir/tfs/receptor/proteins/protein_0.gninatypes workdir/tfs/receptor/ligands/ligand_2740.gninatypes
0.000665 | 0 workdir/tfs/receptor/proteins/protein_0.gninatypes workdir/tfs/receptor/ligands/ligand_2741.gninatypes
0.000075 | 0 workdir/tfs/receptor/proteins/protein_0.gninatypes workdir/tfs/receptor/ligands/ligand_2742.gninatypes
0.000011 | 0 workdir/tfs/receptor/proteins/protein_0.gninatypes workdir/tfs/receptor/ligands/ligand_2743.gninatypes
0.004769 | 0 workdir/tfs/receptor/proteins/protein_0.gninatypes workdir/tfs/receptor/ligands/ligand_2744.gninatypes
0.002459 | 0 workdir/tfs/receptor/proteins/protein_0.gninatypes workdir/tfs/receptor/ligands/ligand_2745.gninatypes
0.026013 | 0 workdir/tfs/receptor/proteins/protein_0.gninatypes workdir/tfs/receptor/ligands/ligand_2746.gninatypes
0.000292 | 0 workdir/tfs/receptor/proteins/protein_0.gninatypes workdir/tfs/receptor/ligands/ligand_2747.gninatypes
0.000971 | 0 workdir/tfs/receptor/proteins/protein_0.gninatypes workdir/tfs/receptor/ligands/ligand_2748.gninatypes
0.000009 | 0 workdir/tfs/receptor/proteins/protein_0.gninatypes workdir/tfs/receptor/ligands/ligand_2749.gninatypes
0.000442 | 0 workdir/tfs/receptor/proteins/protein_0.gninatypes workdir/tfs/receptor/ligands/ligand_2750.gninatypes
0.014901 | 0 workdir/tfs/receptor/proteins/protein_0.gninatypes workdir/tfs/receptor/ligands/ligand_2751.gninatypes
0.024892 | 0 workdir/tfs/receptor/proteins/protein_0.gninatypes workdir/tfs/receptor/ligands/ligand_2752.gninatypes
0.000004 | 0 workdir/tfs/receptor/proteins/protein_0.gninatypes workdir/tfs/receptor/ligands/ligand_2753.gninatypes
0.000809 | 0 workdir/tfs/receptor/proteins/protein_0.gninatypes workdir/tfs/receptor/ligands/ligand_2754.gninatypes
0.048776 | 0 workdir/tfs/receptor/proteins/protein_0.gninatypes workdir/tfs/receptor/ligands/ligand_2755.gninatypes
0.001442 | 0 workdir/tfs/receptor/proteins/protein_0.gninatypes workdir/tfs/receptor/ligands/ligand_2756.gninatypes
0.000387 | 0 workdir/tfs/receptor/proteins/protein_0.gninatypes workdir/tfs/receptor/ligands/ligand_2757.gninatypes
0.009180 | 0 workdir/tfs/receptor/proteins/protein_0.gninatypes workdir/tfs/receptor/ligands/ligand_2758.gninatypes
0.000122 | 0 workdir/tfs/receptor/proteins/protein_0.gninatypes workdir/tfs/receptor/ligands/ligand_2759.gninatypes
0.000326 | 0 workdir/tfs/receptor/proteins/protein_0.gninatypes workdir/tfs/receptor/ligands/ligand_2760.gninatypes
0.018506 | 0 workdir/tfs/receptor/proteins/protein_0.gninatypes workdir/tfs/receptor/ligands/ligand_2761.gninatypes
0.012489 | 0 workdir/tfs/receptor/proteins/protein_0.gninatypes workdir/tfs/receptor/ligands/ligand_2762.gninatypes
0.000016 | 0 workdir/tfs/receptor/proteins/protein_0.gninatypes workdir/tfs/receptor/ligands/ligand_2763.gninatypes
0.003928 | 0 workdir/tfs/receptor/proteins/protein_0.gninatypes workdir/tfs/receptor/ligands/ligand_2764.gninatypes
0.008303 | 0 workdir/tfs/receptor/proteins/protein_0.gninatypes workdir/tfs/receptor/ligands/ligand_2765.gninatypes
0.001064 | 0 workdir/tfs/receptor/proteins/protein_0.gninatypes workdir/tfs/receptor/ligands/ligand_2766.gninatypes
0.051385 | 0 workdir/tfs/receptor/proteins/protein_0.gninatypes workdir/tfs/receptor/ligands/ligand_2767.gninatypes
0.000396 | 0 workdir/tfs/receptor/proteins/protein_0.gninatypes workdir/tfs/receptor/ligands/ligand_2768.gninatypes
0.008204 | 0 workdir/tfs/receptor/proteins/protein_0.gninatypes workdir/tfs/receptor/ligands/ligand_2769.gninatypes
0.000426 | 0 workdir/tfs/receptor/proteins/protein_0.gninatypes workdir/tfs/receptor/ligands/ligand_2770.gninatypes
0.000511 | 0 workdir/tfs/receptor/proteins/protein_0.gninatypes workdir/tfs/receptor/ligands/ligand_2771.gninatypes
0.006582 | 0 workdir/tfs/receptor/proteins/protein_0.gninatypes workdir/tfs/receptor/ligands/ligand_2772.gninatypes
0.000226 | 0 workdir/tfs/receptor/proteins/protein_0.gninatypes workdir/tfs/receptor/ligands/ligand_2773.gninatypes
0.007310 | 0 workdir/tfs/receptor/proteins/protein_0.gninatypes workdir/tfs/receptor/ligands/ligand_2774.gninatypes
0.000247 | 0 workdir/tfs/receptor/proteins/protein_0.gninatypes workdir/tfs/receptor/ligands/ligand_2775.gninatypes
0.003601 | 0 workdir/tfs/receptor/proteins/protein_0.gninatypes workdir/tfs/receptor/ligands/ligand_2776.gninatypes
0.001431 | 0 workdir/tfs/receptor/proteins/protein_0.gninatypes workdir/tfs/receptor/ligands/ligand_2777.gninatypes
0.018855 | 0 workdir/tfs/receptor/proteins/protein_0.gninatypes workdir/tfs/receptor/ligands/ligand_2778.gninatypes
0.000026 | 0 workdir/tfs/receptor/proteins/protein_0.gninatypes workdir/tfs/receptor/ligands/ligand_2779.gninatypes
0.000101 | 0 workdir/tfs/receptor/proteins/protein_0.gninatypes workdir/tfs/receptor/ligands/ligand_2780.gninatypes
0.007177 | 0 workdir/tfs/receptor/proteins/protein_0.gninatypes workdir/tfs/receptor/ligands/ligand_2781.gninatypes
0.038668 | 0 workdir/tfs/receptor/proteins/protein_0.gninatypes workdir/tfs/receptor/ligands/ligand_2782.gninatypes
0.000245 | 0 workdir/tfs/receptor/proteins/protein_0.gninatypes workdir/tfs/receptor/ligands/ligand_2783.gninatypes
0.046961 | 0 workdir/tfs/receptor/proteins/protein_0.gninatypes workdir/tfs/receptor/ligands/ligand_2784.gninatypes
0.001579 | 0 workdir/tfs/receptor/proteins/protein_0.gninatypes workdir/tfs/receptor/ligands/ligand_2785.gninatypes
0.024946 | 0 workdir/tfs/receptor/proteins/protein_0.gninatypes workdir/tfs/receptor/ligands/ligand_2786.gninatypes
0.000337 | 0 workdir/tfs/receptor/proteins/protein_0.gninatypes workdir/tfs/receptor/ligands/ligand_2787.gninatypes
0.000098 | 0 workdir/tfs/receptor/proteins/protein_0.gninatypes workdir/tfs/receptor/ligands/ligand_2788.gninatypes
0.040136 | 0 workdir/tfs/receptor/proteins/protein_0.gninatypes workdir/tfs/receptor/ligands/ligand_2789.gninatypes
0.113760 | 0 workdir/tfs/receptor/proteins/protein_0.gninatypes workdir/tfs/receptor/ligands/ligand_2790.gninatypes
0.000737 | 0 workdir/tfs/receptor/proteins/protein_0.gninatypes workdir/tfs/receptor/ligands/ligand_2791.gninatypes
0.000064 | 0 workdir/tfs/receptor/proteins/protein_0.gninatypes workdir/tfs/receptor/ligands/ligand_2792.gninatypes
0.000756 | 0 workdir/tfs/receptor/proteins/protein_0.gninatypes workdir/tfs/receptor/ligands/ligand_2793.gninatypes
0.001390 | 0 workdir/tfs/receptor/proteins/protein_0.gninatypes workdir/tfs/receptor/ligands/ligand_2794.gninatypes
0.000036 | 0 workdir/tfs/receptor/proteins/protein_0.gninatypes workdir/tfs/receptor/ligands/ligand_2795.gninatypes
0.000029 | 0 workdir/tfs/receptor/proteins/protein_0.gninatypes workdir/tfs/receptor/ligands/ligand_2796.gninatypes
0.000161 | 0 workdir/tfs/receptor/proteins/protein_0.gninatypes workdir/tfs/receptor/ligands/ligand_2797.gninatypes
0.000478 | 0 workdir/tfs/receptor/proteins/protein_0.gninatypes workdir/tfs/receptor/ligands/ligand_2798.gninatypes
0.000418 | 0 workdir/tfs/receptor/proteins/protein_0.gninatypes workdir/tfs/receptor/ligands/ligand_2799.gninatypes
0.091445 | 0 workdir/tfs/receptor/proteins/protein_0.gninatypes workdir/tfs/receptor/ligands/ligand_2800.gninatypes
0.001609 | 0 workdir/tfs/receptor/proteins/protein_0.gninatypes workdir/tfs/receptor/ligands/ligand_2801.gninatypes
0.000312 | 0 workdir/tfs/receptor/proteins/protein_0.gninatypes workdir/tfs/receptor/ligands/ligand_2802.gninatypes
0.008699 | 0 workdir/tfs/receptor/proteins/protein_0.gninatypes workdir/tfs/receptor/ligands/ligand_2803.gninatypes
0.008655 | 0 workdir/tfs/receptor/proteins/protein_0.gninatypes workdir/tfs/receptor/ligands/ligand_2804.gninatypes
0.024658 | 0 workdir/tfs/receptor/proteins/protein_0.gninatypes workdir/tfs/receptor/ligands/ligand_2805.gninatypes
0.003172 | 0 workdir/tfs/receptor/proteins/protein_0.gninatypes workdir/tfs/receptor/ligands/ligand_2806.gninatypes
0.002953 | 0 workdir/tfs/receptor/proteins/protein_0.gninatypes workdir/tfs/receptor/ligands/ligand_2807.gninatypes
0.004285 | 0 workdir/tfs/receptor/proteins/protein_0.gninatypes workdir/tfs/receptor/ligands/ligand_2808.gninatypes
0.000555 | 0 workdir/tfs/receptor/proteins/protein_0.gninatypes workdir/tfs/receptor/ligands/ligand_2809.gninatypes
0.002450 | 0 workdir/tfs/receptor/proteins/protein_0.gninatypes workdir/tfs/receptor/ligands/ligand_2810.gninatypes
0.036983 | 0 workdir/tfs/receptor/proteins/protein_0.gninatypes workdir/tfs/receptor/ligands/ligand_2811.gninatypes
0.000358 | 0 workdir/tfs/receptor/proteins/protein_0.gninatypes workdir/tfs/receptor/ligands/ligand_2812.gninatypes
0.001090 | 0 workdir/tfs/receptor/proteins/protein_0.gninatypes workdir/tfs/receptor/ligands/ligand_2813.gninatypes
0.012009 | 0 workdir/tfs/receptor/proteins/protein_0.gninatypes workdir/tfs/receptor/ligands/ligand_2814.gninatypes
0.000358 | 0 workdir/tfs/receptor/proteins/protein_0.gninatypes workdir/tfs/receptor/ligands/ligand_2815.gninatypes
0.000491 | 0 workdir/tfs/receptor/proteins/protein_0.gninatypes workdir/tfs/receptor/ligands/ligand_2816.gninatypes
0.004669 | 0 workdir/tfs/receptor/proteins/protein_0.gninatypes workdir/tfs/receptor/ligands/ligand_2817.gninatypes
0.088844 | 0 workdir/tfs/receptor/proteins/protein_0.gninatypes workdir/tfs/receptor/ligands/ligand_2818.gninatypes
0.000651 | 0 workdir/tfs/receptor/proteins/protein_0.gninatypes workdir/tfs/receptor/ligands/ligand_2819.gninatypes
0.000006 | 0 workdir/tfs/receptor/proteins/protein_0.gninatypes workdir/tfs/receptor/ligands/ligand_2820.gninatypes
0.002901 | 0 workdir/tfs/receptor/proteins/protein_0.gninatypes workdir/tfs/receptor/ligands/ligand_2821.gninatypes
0.012610 | 0 workdir/tfs/receptor/proteins/protein_0.gninatypes workdir/tfs/receptor/ligands/ligand_2822.gninatypes
0.000548 | 0 workdir/tfs/receptor/proteins/protein_0.gninatypes workdir/tfs/receptor/ligands/ligand_2823.gninatypes
0.006446 | 0 workdir/tfs/receptor/proteins/protein_0.gninatypes workdir/tfs/receptor/ligands/ligand_2824.gninatypes
0.560839 | 0 workdir/tfs/receptor/proteins/protein_0.gninatypes workdir/tfs/receptor/ligands/ligand_2825.gninatypes
0.000057 | 0 workdir/tfs/receptor/proteins/protein_0.gninatypes workdir/tfs/receptor/ligands/ligand_2826.gninatypes
0.021733 | 0 workdir/tfs/receptor/proteins/protein_0.gninatypes workdir/tfs/receptor/ligands/ligand_2827.gninatypes
0.027759 | 0 workdir/tfs/receptor/proteins/protein_0.gninatypes workdir/tfs/receptor/ligands/ligand_2828.gninatypes
0.000428 | 0 workdir/tfs/receptor/proteins/protein_0.gninatypes workdir/tfs/receptor/ligands/ligand_2829.gninatypes
0.152356 | 0 workdir/tfs/receptor/proteins/protein_0.gninatypes workdir/tfs/receptor/ligands/ligand_2830.gninatypes
0.000015 | 0 workdir/tfs/receptor/proteins/protein_0.gninatypes workdir/tfs/receptor/ligands/ligand_2831.gninatypes
0.000694 | 0 workdir/tfs/receptor/proteins/protein_0.gninatypes workdir/tfs/receptor/ligands/ligand_2832.gninatypes
0.039926 | 0 workdir/tfs/receptor/proteins/protein_0.gninatypes workdir/tfs/receptor/ligands/ligand_2833.gninatypes
0.000019 | 0 workdir/tfs/receptor/proteins/protein_0.gninatypes workdir/tfs/receptor/ligands/ligand_2834.gninatypes
0.014285 | 0 workdir/tfs/receptor/proteins/protein_0.gninatypes workdir/tfs/receptor/ligands/ligand_2835.gninatypes
0.002076 | 0 workdir/tfs/receptor/proteins/protein_0.gninatypes workdir/tfs/receptor/ligands/ligand_2836.gninatypes
0.028433 | 0 workdir/tfs/receptor/proteins/protein_0.gninatypes workdir/tfs/receptor/ligands/ligand_2837.gninatypes
0.047062 | 0 workdir/tfs/receptor/proteins/protein_0.gninatypes workdir/tfs/receptor/ligands/ligand_2838.gninatypes
0.005270 | 0 workdir/tfs/receptor/proteins/protein_0.gninatypes workdir/tfs/receptor/ligands/ligand_2839.gninatypes
0.038398 | 0 workdir/tfs/receptor/proteins/protein_0.gninatypes workdir/tfs/receptor/ligands/ligand_2840.gninatypes
0.000089 | 0 workdir/tfs/receptor/proteins/protein_0.gninatypes workdir/tfs/receptor/ligands/ligand_2841.gninatypes
0.004300 | 0 workdir/tfs/receptor/proteins/protein_0.gninatypes workdir/tfs/receptor/ligands/ligand_2842.gninatypes
0.031979 | 0 workdir/tfs/receptor/proteins/protein_0.gninatypes workdir/tfs/receptor/ligands/ligand_2843.gninatypes
0.029501 | 0 workdir/tfs/receptor/proteins/protein_0.gninatypes workdir/tfs/receptor/ligands/ligand_2844.gninatypes
0.000407 | 0 workdir/tfs/receptor/proteins/protein_0.gninatypes workdir/tfs/receptor/ligands/ligand_2845.gninatypes
0.000012 | 0 workdir/tfs/receptor/proteins/protein_0.gninatypes workdir/tfs/receptor/ligands/ligand_2846.gninatypes
0.059793 | 0 workdir/tfs/receptor/proteins/protein_0.gninatypes workdir/tfs/receptor/ligands/ligand_2847.gninatypes
0.001052 | 0 workdir/tfs/receptor/proteins/protein_0.gninatypes workdir/tfs/receptor/ligands/ligand_2848.gninatypes
0.034291 | 0 workdir/tfs/receptor/proteins/protein_0.gninatypes workdir/tfs/receptor/ligands/ligand_2849.gninatypes
0.200828 | 0 workdir/tfs/receptor/proteins/protein_0.gninatypes workdir/tfs/receptor/ligands/ligand_2850.gninatypes
0.003404 | 0 workdir/tfs/receptor/proteins/protein_0.gninatypes workdir/tfs/receptor/ligands/ligand_2851.gninatypes
0.002567 | 0 workdir/tfs/receptor/proteins/protein_0.gninatypes workdir/tfs/receptor/ligands/ligand_2852.gninatypes
0.026292 | 0 workdir/tfs/receptor/proteins/protein_0.gninatypes workdir/tfs/receptor/ligands/ligand_2853.gninatypes
0.000291 | 0 workdir/tfs/receptor/proteins/protein_0.gninatypes workdir/tfs/receptor/ligands/ligand_2854.gninatypes
0.000021 | 0 workdir/tfs/receptor/proteins/protein_0.gninatypes workdir/tfs/receptor/ligands/ligand_2855.gninatypes
0.000604 | 0 workdir/tfs/receptor/proteins/protein_0.gninatypes workdir/tfs/receptor/ligands/ligand_2856.gninatypes
0.013209 | 0 workdir/tfs/receptor/proteins/protein_0.gninatypes workdir/tfs/receptor/ligands/ligand_2857.gninatypes
0.000006 | 0 workdir/tfs/receptor/proteins/protein_0.gninatypes workdir/tfs/receptor/ligands/ligand_2858.gninatypes
0.002673 | 0 workdir/tfs/receptor/proteins/protein_0.gninatypes workdir/tfs/receptor/ligands/ligand_2859.gninatypes
0.014914 | 0 workdir/tfs/receptor/proteins/protein_0.gninatypes workdir/tfs/receptor/ligands/ligand_2860.gninatypes
0.000387 | 0 workdir/tfs/receptor/proteins/protein_0.gninatypes workdir/tfs/receptor/ligands/ligand_2861.gninatypes
0.004018 | 0 workdir/tfs/receptor/proteins/protein_0.gninatypes workdir/tfs/receptor/ligands/ligand_2862.gninatypes
0.000403 | 0 workdir/tfs/receptor/proteins/protein_0.gninatypes workdir/tfs/receptor/ligands/ligand_2863.gninatypes
0.022571 | 0 workdir/tfs/receptor/proteins/protein_0.gninatypes workdir/tfs/receptor/ligands/ligand_2864.gninatypes
0.029363 | 0 workdir/tfs/receptor/proteins/protein_0.gninatypes workdir/tfs/receptor/ligands/ligand_2865.gninatypes
0.000341 | 0 workdir/tfs/receptor/proteins/protein_0.gninatypes workdir/tfs/receptor/ligands/ligand_2866.gninatypes
0.017203 | 0 workdir/tfs/receptor/proteins/protein_0.gninatypes workdir/tfs/receptor/ligands/ligand_2867.gninatypes
0.026589 | 0 workdir/tfs/receptor/proteins/protein_0.gninatypes workdir/tfs/receptor/ligands/ligand_2868.gninatypes
0.004425 | 0 workdir/tfs/receptor/proteins/protein_0.gninatypes workdir/tfs/receptor/ligands/ligand_2869.gninatypes
0.002915 | 0 workdir/tfs/receptor/proteins/protein_0.gninatypes workdir/tfs/receptor/ligands/ligand_2870.gninatypes
0.000508 | 0 workdir/tfs/receptor/proteins/protein_0.gninatypes workdir/tfs/receptor/ligands/ligand_2871.gninatypes
0.020760 | 0 workdir/tfs/receptor/proteins/protein_0.gninatypes workdir/tfs/receptor/ligands/ligand_2872.gninatypes
0.175150 | 0 workdir/tfs/receptor/proteins/protein_0.gninatypes workdir/tfs/receptor/ligands/ligand_2873.gninatypes
0.140266 | 0 workdir/tfs/receptor/proteins/protein_0.gninatypes workdir/tfs/receptor/ligands/ligand_2874.gninatypes
0.002583 | 0 workdir/tfs/receptor/proteins/protein_0.gninatypes workdir/tfs/receptor/ligands/ligand_2875.gninatypes
0.000385 | 0 workdir/tfs/receptor/proteins/protein_0.gninatypes workdir/tfs/receptor/ligands/ligand_2876.gninatypes
0.000339 | 0 workdir/tfs/receptor/proteins/protein_0.gninatypes workdir/tfs/receptor/ligands/ligand_2877.gninatypes
0.000042 | 0 workdir/tfs/receptor/proteins/protein_0.gninatypes workdir/tfs/receptor/ligands/ligand_2878.gninatypes
0.086774 | 0 workdir/tfs/receptor/proteins/protein_0.gninatypes workdir/tfs/receptor/ligands/ligand_2879.gninatypes
0.016038 | 0 workdir/tfs/receptor/proteins/protein_0.gninatypes workdir/tfs/receptor/ligands/ligand_2880.gninatypes
0.000002 | 0 workdir/tfs/receptor/proteins/protein_0.gninatypes workdir/tfs/receptor/ligands/ligand_2881.gninatypes
0.002133 | 0 workdir/tfs/receptor/proteins/protein_0.gninatypes workdir/tfs/receptor/ligands/ligand_2882.gninatypes
0.001538 | 0 workdir/tfs/receptor/proteins/protein_0.gninatypes workdir/tfs/receptor/ligands/ligand_2883.gninatypes
0.011034 | 0 workdir/tfs/receptor/proteins/protein_0.gninatypes workdir/tfs/receptor/ligands/ligand_2884.gninatypes
0.013151 | 0 workdir/tfs/receptor/proteins/protein_0.gninatypes workdir/tfs/receptor/ligands/ligand_2885.gninatypes
0.000145 | 0 workdir/tfs/receptor/proteins/protein_0.gninatypes workdir/tfs/receptor/ligands/ligand_2886.gninatypes
0.000348 | 0 workdir/tfs/receptor/proteins/protein_0.gninatypes workdir/tfs/receptor/ligands/ligand_2887.gninatypes
0.000043 | 0 workdir/tfs/receptor/proteins/protein_0.gninatypes workdir/tfs/receptor/ligands/ligand_2888.gninatypes
0.003876 | 0 workdir/tfs/receptor/proteins/protein_0.gninatypes workdir/tfs/receptor/ligands/ligand_2889.gninatypes
0.000017 | 0 workdir/tfs/receptor/proteins/protein_0.gninatypes workdir/tfs/receptor/ligands/ligand_2890.gninatypes
0.005809 | 0 workdir/tfs/receptor/proteins/protein_0.gninatypes workdir/tfs/receptor/ligands/ligand_2891.gninatypes
0.002793 | 0 workdir/tfs/receptor/proteins/protein_0.gninatypes workdir/tfs/receptor/ligands/ligand_2892.gninatypes
0.000138 | 0 workdir/tfs/receptor/proteins/protein_0.gninatypes workdir/tfs/receptor/ligands/ligand_2893.gninatypes
0.079521 | 0 workdir/tfs/receptor/proteins/protein_0.gninatypes workdir/tfs/receptor/ligands/ligand_2894.gninatypes
0.000170 | 0 workdir/tfs/receptor/proteins/protein_0.gninatypes workdir/tfs/receptor/ligands/ligand_2895.gninatypes
0.000312 | 0 workdir/tfs/receptor/proteins/protein_0.gninatypes workdir/tfs/receptor/ligands/ligand_2896.gninatypes
0.000064 | 0 workdir/tfs/receptor/proteins/protein_0.gninatypes workdir/tfs/receptor/ligands/ligand_2897.gninatypes
0.023903 | 0 workdir/tfs/receptor/proteins/protein_0.gninatypes workdir/tfs/receptor/ligands/ligand_2898.gninatypes
0.009294 | 0 workdir/tfs/receptor/proteins/protein_0.gninatypes workdir/tfs/receptor/ligands/ligand_2899.gninatypes
0.000171 | 0 workdir/tfs/receptor/proteins/protein_0.gninatypes workdir/tfs/receptor/ligands/ligand_2900.gninatypes
0.002947 | 0 workdir/tfs/receptor/proteins/protein_0.gninatypes workdir/tfs/receptor/ligands/ligand_2901.gninatypes
0.002263 | 0 workdir/tfs/receptor/proteins/protein_0.gninatypes workdir/tfs/receptor/ligands/ligand_2902.gninatypes
0.001474 | 0 workdir/tfs/receptor/proteins/protein_0.gninatypes workdir/tfs/receptor/ligands/ligand_2903.gninatypes
0.000026 | 0 workdir/tfs/receptor/proteins/protein_0.gninatypes workdir/tfs/receptor/ligands/ligand_2904.gninatypes
0.001916 | 0 workdir/tfs/receptor/proteins/protein_0.gninatypes workdir/tfs/receptor/ligands/ligand_2905.gninatypes
0.008478 | 0 workdir/tfs/receptor/proteins/protein_0.gninatypes workdir/tfs/receptor/ligands/ligand_2906.gninatypes
0.013646 | 0 workdir/tfs/receptor/proteins/protein_0.gninatypes workdir/tfs/receptor/ligands/ligand_2907.gninatypes
0.000041 | 0 workdir/tfs/receptor/proteins/protein_0.gninatypes workdir/tfs/receptor/ligands/ligand_2908.gninatypes
0.000933 | 0 workdir/tfs/receptor/proteins/protein_0.gninatypes workdir/tfs/receptor/ligands/ligand_2909.gninatypes
0.001989 | 0 workdir/tfs/receptor/proteins/protein_0.gninatypes workdir/tfs/receptor/ligands/ligand_2910.gninatypes
0.000066 | 0 workdir/tfs/receptor/proteins/protein_0.gninatypes workdir/tfs/receptor/ligands/ligand_2911.gninatypes
0.000178 | 0 workdir/tfs/receptor/proteins/protein_0.gninatypes workdir/tfs/receptor/ligands/ligand_2912.gninatypes
0.039330 | 0 workdir/tfs/receptor/proteins/protein_0.gninatypes workdir/tfs/receptor/ligands/ligand_2913.gninatypes
0.000004 | 0 workdir/tfs/receptor/proteins/protein_0.gninatypes workdir/tfs/receptor/ligands/ligand_2914.gninatypes
0.000022 | 0 workdir/tfs/receptor/proteins/protein_0.gninatypes workdir/tfs/receptor/ligands/ligand_2915.gninatypes
0.000080 | 0 workdir/tfs/receptor/proteins/protein_0.gninatypes workdir/tfs/receptor/ligands/ligand_2916.gninatypes
0.000007 | 0 workdir/tfs/receptor/proteins/protein_0.gninatypes workdir/tfs/receptor/ligands/ligand_2917.gninatypes
0.000106 | 0 workdir/tfs/receptor/proteins/protein_0.gninatypes workdir/tfs/receptor/ligands/ligand_2918.gninatypes
0.000042 | 0 workdir/tfs/receptor/proteins/protein_0.gninatypes workdir/tfs/receptor/ligands/ligand_2919.gninatypes
0.044247 | 0 workdir/tfs/receptor/proteins/protein_0.gninatypes workdir/tfs/receptor/ligands/ligand_2920.gninatypes
0.208163 | 0 workdir/tfs/receptor/proteins/protein_0.gninatypes workdir/tfs/receptor/ligands/ligand_2921.gninatypes
0.000116 | 0 workdir/tfs/receptor/proteins/protein_0.gninatypes workdir/tfs/receptor/ligands/ligand_2922.gninatypes
0.000033 | 0 workdir/tfs/receptor/proteins/protein_0.gninatypes workdir/tfs/receptor/ligands/ligand_2923.gninatypes
0.005083 | 0 workdir/tfs/receptor/proteins/protein_0.gninatypes workdir/tfs/receptor/ligands/ligand_2924.gninatypes
0.017894 | 0 workdir/tfs/receptor/proteins/protein_0.gninatypes workdir/tfs/receptor/ligands/ligand_2925.gninatypes
0.016678 | 0 workdir/tfs/receptor/proteins/protein_0.gninatypes workdir/tfs/receptor/ligands/ligand_2926.gninatypes
0.030978 | 0 workdir/tfs/receptor/proteins/protein_0.gninatypes workdir/tfs/receptor/ligands/ligand_2927.gninatypes
0.000019 | 0 workdir/tfs/receptor/proteins/protein_0.gninatypes workdir/tfs/receptor/ligands/ligand_2928.gninatypes
0.000347 | 0 workdir/tfs/receptor/proteins/protein_0.gninatypes workdir/tfs/receptor/ligands/ligand_2929.gninatypes
0.000110 | 0 workdir/tfs/receptor/proteins/protein_0.gninatypes workdir/tfs/receptor/ligands/ligand_2930.gninatypes
0.007121 | 0 workdir/tfs/receptor/proteins/protein_0.gninatypes workdir/tfs/receptor/ligands/ligand_2931.gninatypes
0.001173 | 0 workdir/tfs/receptor/proteins/protein_0.gninatypes workdir/tfs/receptor/ligands/ligand_2932.gninatypes
0.165698 | 0 workdir/tfs/receptor/proteins/protein_0.gninatypes workdir/tfs/receptor/ligands/ligand_2933.gninatypes
0.000094 | 0 workdir/tfs/receptor/proteins/protein_0.gninatypes workdir/tfs/receptor/ligands/ligand_2934.gninatypes
0.001069 | 0 workdir/tfs/receptor/proteins/protein_0.gninatypes workdir/tfs/receptor/ligands/ligand_2935.gninatypes
0.000164 | 0 workdir/tfs/receptor/proteins/protein_0.gninatypes workdir/tfs/receptor/ligands/ligand_2936.gninatypes
0.000082 | 0 workdir/tfs/receptor/proteins/protein_0.gninatypes workdir/tfs/receptor/ligands/ligand_2937.gninatypes
0.118829 | 0 workdir/tfs/receptor/proteins/protein_0.gninatypes workdir/tfs/receptor/ligands/ligand_2938.gninatypes
0.964211 | 0 workdir/tfs/receptor/proteins/protein_0.gninatypes workdir/tfs/receptor/ligands/ligand_2939.gninatypes
0.001402 | 0 workdir/tfs/receptor/proteins/protein_0.gninatypes workdir/tfs/receptor/ligands/ligand_2940.gninatypes
0.000030 | 0 workdir/tfs/receptor/proteins/protein_0.gninatypes workdir/tfs/receptor/ligands/ligand_2941.gninatypes
0.275766 | 0 workdir/tfs/receptor/proteins/protein_0.gninatypes workdir/tfs/receptor/ligands/ligand_2942.gninatypes
0.012364 | 0 workdir/tfs/receptor/proteins/protein_0.gninatypes workdir/tfs/receptor/ligands/ligand_2943.gninatypes
0.000084 | 0 workdir/tfs/receptor/proteins/protein_0.gninatypes workdir/tfs/receptor/ligands/ligand_2944.gninatypes
0.000306 | 0 workdir/tfs/receptor/proteins/protein_0.gninatypes workdir/tfs/receptor/ligands/ligand_2945.gninatypes
0.000081 | 0 workdir/tfs/receptor/proteins/protein_0.gninatypes workdir/tfs/receptor/ligands/ligand_2946.gninatypes
0.010220 | 0 workdir/tfs/receptor/proteins/protein_0.gninatypes workdir/tfs/receptor/ligands/ligand_2947.gninatypes
0.002291 | 0 workdir/tfs/receptor/proteins/protein_0.gninatypes workdir/tfs/receptor/ligands/ligand_2948.gninatypes
0.000130 | 0 workdir/tfs/receptor/proteins/protein_0.gninatypes workdir/tfs/receptor/ligands/ligand_2949.gninatypes
0.000475 | 0 workdir/tfs/receptor/proteins/protein_0.gninatypes workdir/tfs/receptor/ligands/ligand_2950.gninatypes
0.000644 | 0 workdir/tfs/receptor/proteins/protein_0.gninatypes workdir/tfs/receptor/ligands/ligand_2951.gninatypes
0.001814 | 0 workdir/tfs/receptor/proteins/protein_0.gninatypes workdir/tfs/receptor/ligands/ligand_2952.gninatypes
0.000716 | 0 workdir/tfs/receptor/proteins/protein_0.gninatypes workdir/tfs/receptor/ligands/ligand_2953.gninatypes
0.000270 | 0 workdir/tfs/receptor/proteins/protein_0.gninatypes workdir/tfs/receptor/ligands/ligand_2954.gninatypes
0.000003 | 0 workdir/tfs/receptor/proteins/protein_0.gninatypes workdir/tfs/receptor/ligands/ligand_2955.gninatypes
0.000051 | 0 workdir/tfs/receptor/proteins/protein_0.gninatypes workdir/tfs/receptor/ligands/ligand_2956.gninatypes
0.024314 | 0 workdir/tfs/receptor/proteins/protein_0.gninatypes workdir/tfs/receptor/ligands/ligand_2957.gninatypes
0.084400 | 0 workdir/tfs/receptor/proteins/protein_0.gninatypes workdir/tfs/receptor/ligands/ligand_2958.gninatypes
0.000261 | 0 workdir/tfs/receptor/proteins/protein_0.gninatypes workdir/tfs/receptor/ligands/ligand_2959.gninatypes
0.000004 | 0 workdir/tfs/receptor/proteins/protein_0.gninatypes workdir/tfs/receptor/ligands/ligand_2960.gninatypes
0.002162 | 0 workdir/tfs/receptor/proteins/protein_0.gninatypes workdir/tfs/receptor/ligands/ligand_2961.gninatypes
0.112857 | 0 workdir/tfs/receptor/proteins/protein_0.gninatypes workdir/tfs/receptor/ligands/ligand_2962.gninatypes
0.051966 | 0 workdir/tfs/receptor/proteins/protein_0.gninatypes workdir/tfs/receptor/ligands/ligand_2963.gninatypes
0.000967 | 0 workdir/tfs/receptor/proteins/protein_0.gninatypes workdir/tfs/receptor/ligands/ligand_2964.gninatypes
0.008098 | 0 workdir/tfs/receptor/proteins/protein_0.gninatypes workdir/tfs/receptor/ligands/ligand_2965.gninatypes
0.009445 | 0 workdir/tfs/receptor/proteins/protein_0.gninatypes workdir/tfs/receptor/ligands/ligand_2966.gninatypes
0.004530 | 0 workdir/tfs/receptor/proteins/protein_0.gninatypes workdir/tfs/receptor/ligands/ligand_2967.gninatypes
0.002387 | 0 workdir/tfs/receptor/proteins/protein_0.gninatypes workdir/tfs/receptor/ligands/ligand_2968.gninatypes
0.000005 | 0 workdir/tfs/receptor/proteins/protein_0.gninatypes workdir/tfs/receptor/ligands/ligand_2969.gninatypes
0.000125 | 0 workdir/tfs/receptor/proteins/protein_0.gninatypes workdir/tfs/receptor/ligands/ligand_2970.gninatypes
0.041610 | 0 workdir/tfs/receptor/proteins/protein_0.gninatypes workdir/tfs/receptor/ligands/ligand_2971.gninatypes
0.308625 | 0 workdir/tfs/receptor/proteins/protein_0.gninatypes workdir/tfs/receptor/ligands/ligand_2972.gninatypes
0.431599 | 0 workdir/tfs/receptor/proteins/protein_0.gninatypes workdir/tfs/receptor/ligands/ligand_2973.gninatypes
0.006404 | 0 workdir/tfs/receptor/proteins/protein_0.gninatypes workdir/tfs/receptor/ligands/ligand_2974.gninatypes
0.000120 | 0 workdir/tfs/receptor/proteins/protein_0.gninatypes workdir/tfs/receptor/ligands/ligand_2975.gninatypes
0.034725 | 0 workdir/tfs/receptor/proteins/protein_0.gninatypes workdir/tfs/receptor/ligands/ligand_2976.gninatypes
0.001674 | 0 workdir/tfs/receptor/proteins/protein_0.gninatypes workdir/tfs/receptor/ligands/ligand_2977.gninatypes
0.031852 | 0 workdir/tfs/receptor/proteins/protein_0.gninatypes workdir/tfs/receptor/ligands/ligand_2978.gninatypes
0.000191 | 0 workdir/tfs/receptor/proteins/protein_0.gninatypes workdir/tfs/receptor/ligands/ligand_2979.gninatypes
0.026569 | 0 workdir/tfs/receptor/proteins/protein_0.gninatypes workdir/tfs/receptor/ligands/ligand_2980.gninatypes
0.009348 | 0 workdir/tfs/receptor/proteins/protein_0.gninatypes workdir/tfs/receptor/ligands/ligand_2981.gninatypes
0.044358 | 0 workdir/tfs/receptor/proteins/protein_0.gninatypes workdir/tfs/receptor/ligands/ligand_2982.gninatypes
0.051604 | 0 workdir/tfs/receptor/proteins/protein_0.gninatypes workdir/tfs/receptor/ligands/ligand_2983.gninatypes
0.004962 | 0 workdir/tfs/receptor/proteins/protein_0.gninatypes workdir/tfs/receptor/ligands/ligand_2984.gninatypes
0.000074 | 0 workdir/tfs/receptor/proteins/protein_0.gninatypes workdir/tfs/receptor/ligands/ligand_2985.gninatypes
0.000019 | 0 workdir/tfs/receptor/proteins/protein_0.gninatypes workdir/tfs/receptor/ligands/ligand_2986.gninatypes
0.000363 | 0 workdir/tfs/receptor/proteins/protein_0.gninatypes workdir/tfs/receptor/ligands/ligand_2987.gninatypes
0.010970 | 0 workdir/tfs/receptor/proteins/protein_0.gninatypes workdir/tfs/receptor/ligands/ligand_2988.gninatypes
0.000141 | 0 workdir/tfs/receptor/proteins/protein_0.gninatypes workdir/tfs/receptor/ligands/ligand_2989.gninatypes
0.000081 | 0 workdir/tfs/receptor/proteins/protein_0.gninatypes workdir/tfs/receptor/ligands/ligand_2990.gninatypes
0.006735 | 0 workdir/tfs/receptor/proteins/protein_0.gninatypes workdir/tfs/receptor/ligands/ligand_2991.gninatypes
0.006662 | 0 workdir/tfs/receptor/proteins/protein_0.gninatypes workdir/tfs/receptor/ligands/ligand_2992.gninatypes
0.005841 | 0 workdir/tfs/receptor/proteins/protein_0.gninatypes workdir/tfs/receptor/ligands/ligand_2993.gninatypes
0.023566 | 0 workdir/tfs/receptor/proteins/protein_0.gninatypes workdir/tfs/receptor/ligands/ligand_2994.gninatypes
0.002937 | 0 workdir/tfs/receptor/proteins/protein_0.gninatypes workdir/tfs/receptor/ligands/ligand_2995.gninatypes
0.005263 | 0 workdir/tfs/receptor/proteins/protein_0.gninatypes workdir/tfs/receptor/ligands/ligand_2996.gninatypes
0.008113 | 0 workdir/tfs/receptor/proteins/protein_0.gninatypes workdir/tfs/receptor/ligands/ligand_2997.gninatypes
0.000014 | 0 workdir/tfs/receptor/proteins/protein_0.gninatypes workdir/tfs/receptor/ligands/ligand_2998.gninatypes
0.348411 | 0 workdir/tfs/receptor/proteins/protein_0.gninatypes workdir/tfs/receptor/ligands/ligand_2999.gninatypes
0.000025 | 0 workdir/tfs/receptor/proteins/protein_0.gninatypes workdir/tfs/receptor/ligands/ligand_3000.gninatypes
0.006613 | 0 workdir/tfs/receptor/proteins/protein_0.gninatypes workdir/tfs/receptor/ligands/ligand_3001.gninatypes
0.001840 | 0 workdir/tfs/receptor/proteins/protein_0.gninatypes workdir/tfs/receptor/ligands/ligand_3002.gninatypes
0.110171 | 0 workdir/tfs/receptor/proteins/protein_0.gninatypes workdir/tfs/receptor/ligands/ligand_3003.gninatypes
0.000009 | 0 workdir/tfs/receptor/proteins/protein_0.gninatypes workdir/tfs/receptor/ligands/ligand_3004.gninatypes
0.000091 | 0 workdir/tfs/receptor/proteins/protein_0.gninatypes workdir/tfs/receptor/ligands/ligand_3005.gninatypes
0.004167 | 0 workdir/tfs/receptor/proteins/protein_0.gninatypes workdir/tfs/receptor/ligands/ligand_3006.gninatypes
0.000915 | 0 workdir/tfs/receptor/proteins/protein_0.gninatypes workdir/tfs/receptor/ligands/ligand_3007.gninatypes
0.001993 | 0 workdir/tfs/receptor/proteins/protein_0.gninatypes workdir/tfs/receptor/ligands/ligand_3008.gninatypes
0.000404 | 0 workdir/tfs/receptor/proteins/protein_0.gninatypes workdir/tfs/receptor/ligands/ligand_3009.gninatypes
0.000123 | 0 workdir/tfs/receptor/proteins/protein_0.gninatypes workdir/tfs/receptor/ligands/ligand_3010.gninatypes
0.000085 | 0 workdir/tfs/receptor/proteins/protein_0.gninatypes workdir/tfs/receptor/ligands/ligand_3011.gninatypes
0.000170 | 0 workdir/tfs/receptor/proteins/protein_0.gninatypes workdir/tfs/receptor/ligands/ligand_3012.gninatypes
0.003143 | 0 workdir/tfs/receptor/proteins/protein_0.gninatypes workdir/tfs/receptor/ligands/ligand_3013.gninatypes
0.000621 | 0 workdir/tfs/receptor/proteins/protein_0.gninatypes workdir/tfs/receptor/ligands/ligand_3014.gninatypes
0.004313 | 0 workdir/tfs/receptor/proteins/protein_0.gninatypes workdir/tfs/receptor/ligands/ligand_3015.gninatypes
0.034174 | 0 workdir/tfs/receptor/proteins/protein_0.gninatypes workdir/tfs/receptor/ligands/ligand_3016.gninatypes
0.000030 | 0 workdir/tfs/receptor/proteins/protein_0.gninatypes workdir/tfs/receptor/ligands/ligand_3017.gninatypes
0.000021 | 0 workdir/tfs/receptor/proteins/protein_0.gninatypes workdir/tfs/receptor/ligands/ligand_3018.gninatypes
0.012540 | 0 workdir/tfs/receptor/proteins/protein_0.gninatypes workdir/tfs/receptor/ligands/ligand_3019.gninatypes
0.033860 | 0 workdir/tfs/receptor/proteins/protein_0.gninatypes workdir/tfs/receptor/ligands/ligand_3020.gninatypes
0.010476 | 0 workdir/tfs/receptor/proteins/protein_0.gninatypes workdir/tfs/receptor/ligands/ligand_3021.gninatypes
0.001885 | 0 workdir/tfs/receptor/proteins/protein_0.gninatypes workdir/tfs/receptor/ligands/ligand_3022.gninatypes
0.000017 | 0 workdir/tfs/receptor/proteins/protein_0.gninatypes workdir/tfs/receptor/ligands/ligand_3023.gninatypes
0.000129 | 0 workdir/tfs/receptor/proteins/protein_0.gninatypes workdir/tfs/receptor/ligands/ligand_3024.gninatypes
0.000090 | 0 workdir/tfs/receptor/proteins/protein_0.gninatypes workdir/tfs/receptor/ligands/ligand_3025.gninatypes
0.000020 | 0 workdir/tfs/receptor/proteins/protein_0.gninatypes workdir/tfs/receptor/ligands/ligand_3026.gninatypes
0.011125 | 0 workdir/tfs/receptor/proteins/protein_0.gninatypes workdir/tfs/receptor/ligands/ligand_3027.gninatypes
0.000073 | 0 workdir/tfs/receptor/proteins/protein_0.gninatypes workdir/tfs/receptor/ligands/ligand_3028.gninatypes
0.001270 | 0 workdir/tfs/receptor/proteins/protein_0.gninatypes workdir/tfs/receptor/ligands/ligand_3029.gninatypes
0.001407 | 0 workdir/tfs/receptor/proteins/protein_0.gninatypes workdir/tfs/receptor/ligands/ligand_3030.gninatypes
0.000716 | 0 workdir/tfs/receptor/proteins/protein_0.gninatypes workdir/tfs/receptor/ligands/ligand_3031.gninatypes
0.012173 | 0 workdir/tfs/receptor/proteins/protein_0.gninatypes workdir/tfs/receptor/ligands/ligand_3032.gninatypes
0.000677 | 0 workdir/tfs/receptor/proteins/protein_0.gninatypes workdir/tfs/receptor/ligands/ligand_3033.gninatypes
0.171777 | 0 workdir/tfs/receptor/proteins/protein_0.gninatypes workdir/tfs/receptor/ligands/ligand_3034.gninatypes
0.001437 | 0 workdir/tfs/receptor/proteins/protein_0.gninatypes workdir/tfs/receptor/ligands/ligand_3035.gninatypes
0.000008 | 0 workdir/tfs/receptor/proteins/protein_0.gninatypes workdir/tfs/receptor/ligands/ligand_3036.gninatypes
0.028312 | 0 workdir/tfs/receptor/proteins/protein_0.gninatypes workdir/tfs/receptor/ligands/ligand_3037.gninatypes
0.016772 | 0 workdir/tfs/receptor/proteins/protein_0.gninatypes workdir/tfs/receptor/ligands/ligand_3038.gninatypes
0.000150 | 0 workdir/tfs/receptor/proteins/protein_0.gninatypes workdir/tfs/receptor/ligands/ligand_3039.gninatypes
0.056570 | 0 workdir/tfs/receptor/proteins/protein_0.gninatypes workdir/tfs/receptor/ligands/ligand_3040.gninatypes
0.042483 | 0 workdir/tfs/receptor/proteins/protein_0.gninatypes workdir/tfs/receptor/ligands/ligand_3041.gninatypes
0.097846 | 0 workdir/tfs/receptor/proteins/protein_0.gninatypes workdir/tfs/receptor/ligands/ligand_3042.gninatypes
0.004901 | 0 workdir/tfs/receptor/proteins/protein_0.gninatypes workdir/tfs/receptor/ligands/ligand_3043.gninatypes
0.126384 | 0 workdir/tfs/receptor/proteins/protein_0.gninatypes workdir/tfs/receptor/ligands/ligand_3044.gninatypes
0.001991 | 0 workdir/tfs/receptor/proteins/protein_0.gninatypes workdir/tfs/receptor/ligands/ligand_3045.gninatypes
0.000085 | 0 workdir/tfs/receptor/proteins/protein_0.gninatypes workdir/tfs/receptor/ligands/ligand_3046.gninatypes
0.000301 | 0 workdir/tfs/receptor/proteins/protein_0.gninatypes workdir/tfs/receptor/ligands/ligand_3047.gninatypes
0.004339 | 0 workdir/tfs/receptor/proteins/protein_0.gninatypes workdir/tfs/receptor/ligands/ligand_3048.gninatypes
0.000057 | 0 workdir/tfs/receptor/proteins/protein_0.gninatypes workdir/tfs/receptor/ligands/ligand_3049.gninatypes
0.001095 | 0 workdir/tfs/receptor/proteins/protein_0.gninatypes workdir/tfs/receptor/ligands/ligand_3050.gninatypes
0.098964 | 0 workdir/tfs/receptor/proteins/protein_0.gninatypes workdir/tfs/receptor/ligands/ligand_3051.gninatypes
0.001110 | 0 workdir/tfs/receptor/proteins/protein_0.gninatypes workdir/tfs/receptor/ligands/ligand_3052.gninatypes
0.019982 | 0 workdir/tfs/receptor/proteins/protein_0.gninatypes workdir/tfs/receptor/ligands/ligand_3053.gninatypes
0.258816 | 0 workdir/tfs/receptor/proteins/protein_0.gninatypes workdir/tfs/receptor/ligands/ligand_3054.gninatypes
0.658122 | 0 workdir/tfs/receptor/proteins/protein_0.gninatypes workdir/tfs/receptor/ligands/ligand_3055.gninatypes
0.000706 | 0 workdir/tfs/receptor/proteins/protein_0.gninatypes workdir/tfs/receptor/ligands/ligand_3056.gninatypes
0.066957 | 0 workdir/tfs/receptor/proteins/protein_0.gninatypes workdir/tfs/receptor/ligands/ligand_3057.gninatypes
0.000576 | 0 workdir/tfs/receptor/proteins/protein_0.gninatypes workdir/tfs/receptor/ligands/ligand_3058.gninatypes
0.000438 | 0 workdir/tfs/receptor/proteins/protein_0.gninatypes workdir/tfs/receptor/ligands/ligand_3059.gninatypes
0.017338 | 0 workdir/tfs/receptor/proteins/protein_0.gninatypes workdir/tfs/receptor/ligands/ligand_3060.gninatypes
0.007436 | 0 workdir/tfs/receptor/proteins/protein_0.gninatypes workdir/tfs/receptor/ligands/ligand_3061.gninatypes
0.001429 | 0 workdir/tfs/receptor/proteins/protein_0.gninatypes workdir/tfs/receptor/ligands/ligand_3062.gninatypes
0.001747 | 0 workdir/tfs/receptor/proteins/protein_0.gninatypes workdir/tfs/receptor/ligands/ligand_3063.gninatypes
0.000559 | 0 workdir/tfs/receptor/proteins/protein_0.gninatypes workdir/tfs/receptor/ligands/ligand_3064.gninatypes
0.000721 | 0 workdir/tfs/receptor/proteins/protein_0.gninatypes workdir/tfs/receptor/ligands/ligand_3065.gninatypes
0.000279 | 0 workdir/tfs/receptor/proteins/protein_0.gninatypes workdir/tfs/receptor/ligands/ligand_3066.gninatypes
0.053930 | 0 workdir/tfs/receptor/proteins/protein_0.gninatypes workdir/tfs/receptor/ligands/ligand_3067.gninatypes
0.000390 | 0 workdir/tfs/receptor/proteins/protein_0.gninatypes workdir/tfs/receptor/ligands/ligand_3068.gninatypes
0.000053 | 0 workdir/tfs/receptor/proteins/protein_0.gninatypes workdir/tfs/receptor/ligands/ligand_3069.gninatypes
0.000028 | 0 workdir/tfs/receptor/proteins/protein_0.gninatypes workdir/tfs/receptor/ligands/ligand_3070.gninatypes
0.001321 | 0 workdir/tfs/receptor/proteins/protein_0.gninatypes workdir/tfs/receptor/ligands/ligand_3071.gninatypes
0.000965 | 0 workdir/tfs/receptor/proteins/protein_0.gninatypes workdir/tfs/receptor/ligands/ligand_3072.gninatypes
0.008174 | 0 workdir/tfs/receptor/proteins/protein_0.gninatypes workdir/tfs/receptor/ligands/ligand_3073.gninatypes
0.004709 | 0 workdir/tfs/receptor/proteins/protein_0.gninatypes workdir/tfs/receptor/ligands/ligand_3074.gninatypes
0.000125 | 0 workdir/tfs/receptor/proteins/protein_0.gninatypes workdir/tfs/receptor/ligands/ligand_3075.gninatypes
0.006709 | 0 workdir/tfs/receptor/proteins/protein_0.gninatypes workdir/tfs/receptor/ligands/ligand_3076.gninatypes
0.006204 | 0 workdir/tfs/receptor/proteins/protein_0.gninatypes workdir/tfs/receptor/ligands/ligand_3077.gninatypes
0.002061 | 0 workdir/tfs/receptor/proteins/protein_0.gninatypes workdir/tfs/receptor/ligands/ligand_3078.gninatypes
0.000019 | 0 workdir/tfs/receptor/proteins/protein_0.gninatypes workdir/tfs/receptor/ligands/ligand_3079.gninatypes
0.014767 | 0 workdir/tfs/receptor/proteins/protein_0.gninatypes workdir/tfs/receptor/ligands/ligand_3080.gninatypes
0.052919 | 0 workdir/tfs/receptor/proteins/protein_0.gninatypes workdir/tfs/receptor/ligands/ligand_3081.gninatypes
0.000151 | 0 workdir/tfs/receptor/proteins/protein_0.gninatypes workdir/tfs/receptor/ligands/ligand_3082.gninatypes
0.020047 | 0 workdir/tfs/receptor/proteins/protein_0.gninatypes workdir/tfs/receptor/ligands/ligand_3083.gninatypes
0.000178 | 0 workdir/tfs/receptor/proteins/protein_0.gninatypes workdir/tfs/receptor/ligands/ligand_3084.gninatypes
0.000791 | 0 workdir/tfs/receptor/proteins/protein_0.gninatypes workdir/tfs/receptor/ligands/ligand_3085.gninatypes
0.000496 | 0 workdir/tfs/receptor/proteins/protein_0.gninatypes workdir/tfs/receptor/ligands/ligand_3086.gninatypes
0.032261 | 0 workdir/tfs/receptor/proteins/protein_0.gninatypes workdir/tfs/receptor/ligands/ligand_3087.gninatypes
0.000040 | 0 workdir/tfs/receptor/proteins/protein_0.gninatypes workdir/tfs/receptor/ligands/ligand_3088.gninatypes
0.000570 | 0 workdir/tfs/receptor/proteins/protein_0.gninatypes workdir/tfs/receptor/ligands/ligand_3089.gninatypes
0.000005 | 0 workdir/tfs/receptor/proteins/protein_0.gninatypes workdir/tfs/receptor/ligands/ligand_3090.gninatypes
0.000432 | 0 workdir/tfs/receptor/proteins/protein_0.gninatypes workdir/tfs/receptor/ligands/ligand_3091.gninatypes
0.000596 | 0 workdir/tfs/receptor/proteins/protein_0.gninatypes workdir/tfs/receptor/ligands/ligand_3092.gninatypes
0.009646 | 0 workdir/tfs/receptor/proteins/protein_0.gninatypes workdir/tfs/receptor/ligands/ligand_3093.gninatypes
0.004065 | 0 workdir/tfs/receptor/proteins/protein_0.gninatypes workdir/tfs/receptor/ligands/ligand_3094.gninatypes
0.263444 | 0 workdir/tfs/receptor/proteins/protein_0.gninatypes workdir/tfs/receptor/ligands/ligand_3095.gninatypes
0.003039 | 0 workdir/tfs/receptor/proteins/protein_0.gninatypes workdir/tfs/receptor/ligands/ligand_3096.gninatypes
0.016124 | 0 workdir/tfs/receptor/proteins/protein_0.gninatypes workdir/tfs/receptor/ligands/ligand_3097.gninatypes
0.000762 | 0 workdir/tfs/receptor/proteins/protein_0.gninatypes workdir/tfs/receptor/ligands/ligand_3098.gninatypes
0.025288 | 0 workdir/tfs/receptor/proteins/protein_0.gninatypes workdir/tfs/receptor/ligands/ligand_3099.gninatypes
0.018300 | 0 workdir/tfs/receptor/proteins/protein_0.gninatypes workdir/tfs/receptor/ligands/ligand_3100.gninatypes
0.001624 | 0 workdir/tfs/receptor/proteins/protein_0.gninatypes workdir/tfs/receptor/ligands/ligand_3101.gninatypes
0.000190 | 0 workdir/tfs/receptor/proteins/protein_0.gninatypes workdir/tfs/receptor/ligands/ligand_3102.gninatypes
0.676819 | 0 workdir/tfs/receptor/proteins/protein_0.gninatypes workdir/tfs/receptor/ligands/ligand_3103.gninatypes
0.001067 | 0 workdir/tfs/receptor/proteins/protein_0.gninatypes workdir/tfs/receptor/ligands/ligand_3104.gninatypes
0.000093 | 0 workdir/tfs/receptor/proteins/protein_0.gninatypes workdir/tfs/receptor/ligands/ligand_3105.gninatypes
0.007339 | 0 workdir/tfs/receptor/proteins/protein_0.gninatypes workdir/tfs/receptor/ligands/ligand_3106.gninatypes
0.012105 | 0 workdir/tfs/receptor/proteins/protein_0.gninatypes workdir/tfs/receptor/ligands/ligand_3107.gninatypes
0.093941 | 0 workdir/tfs/receptor/proteins/protein_0.gninatypes workdir/tfs/receptor/ligands/ligand_3108.gninatypes
0.006868 | 0 workdir/tfs/receptor/proteins/protein_0.gninatypes workdir/tfs/receptor/ligands/ligand_3109.gninatypes
0.000225 | 0 workdir/tfs/receptor/proteins/protein_0.gninatypes workdir/tfs/receptor/ligands/ligand_3110.gninatypes
0.004377 | 0 workdir/tfs/receptor/proteins/protein_0.gninatypes workdir/tfs/receptor/ligands/ligand_3111.gninatypes
0.018295 | 0 workdir/tfs/receptor/proteins/protein_0.gninatypes workdir/tfs/receptor/ligands/ligand_3112.gninatypes
0.086499 | 0 workdir/tfs/receptor/proteins/protein_0.gninatypes workdir/tfs/receptor/ligands/ligand_3113.gninatypes
0.000491 | 0 workdir/tfs/receptor/proteins/protein_0.gninatypes workdir/tfs/receptor/ligands/ligand_3114.gninatypes
0.137422 | 0 workdir/tfs/receptor/proteins/protein_0.gninatypes workdir/tfs/receptor/ligands/ligand_3115.gninatypes
0.000049 | 0 workdir/tfs/receptor/proteins/protein_0.gninatypes workdir/tfs/receptor/ligands/ligand_3116.gninatypes
0.064001 | 0 workdir/tfs/receptor/proteins/protein_0.gninatypes workdir/tfs/receptor/ligands/ligand_3117.gninatypes
0.000057 | 0 workdir/tfs/receptor/proteins/protein_0.gninatypes workdir/tfs/receptor/ligands/ligand_3118.gninatypes
0.000031 | 0 workdir/tfs/receptor/proteins/protein_0.gninatypes workdir/tfs/receptor/ligands/ligand_3119.gninatypes
0.005904 | 0 workdir/tfs/receptor/proteins/protein_0.gninatypes workdir/tfs/receptor/ligands/ligand_3120.gninatypes
0.000448 | 0 workdir/tfs/receptor/proteins/protein_0.gninatypes workdir/tfs/receptor/ligands/ligand_3121.gninatypes
0.001218 | 0 workdir/tfs/receptor/proteins/protein_0.gninatypes workdir/tfs/receptor/ligands/ligand_3122.gninatypes
0.000494 | 0 workdir/tfs/receptor/proteins/protein_0.gninatypes workdir/tfs/receptor/ligands/ligand_3123.gninatypes
0.003099 | 0 workdir/tfs/receptor/proteins/protein_0.gninatypes workdir/tfs/receptor/ligands/ligand_3124.gninatypes
0.045166 | 0 workdir/tfs/receptor/proteins/protein_0.gninatypes workdir/tfs/receptor/ligands/ligand_3125.gninatypes
0.184000 | 0 workdir/tfs/receptor/proteins/protein_0.gninatypes workdir/tfs/receptor/ligands/ligand_3126.gninatypes
0.057050 | 0 workdir/tfs/receptor/proteins/protein_0.gninatypes workdir/tfs/receptor/ligands/ligand_3127.gninatypes
0.000450 | 0 workdir/tfs/receptor/proteins/protein_0.gninatypes workdir/tfs/receptor/ligands/ligand_3128.gninatypes
0.010234 | 0 workdir/tfs/receptor/proteins/protein_0.gninatypes workdir/tfs/receptor/ligands/ligand_3129.gninatypes
0.000035 | 0 workdir/tfs/receptor/proteins/protein_0.gninatypes workdir/tfs/receptor/ligands/ligand_3130.gninatypes
0.001076 | 0 workdir/tfs/receptor/proteins/protein_0.gninatypes workdir/tfs/receptor/ligands/ligand_3131.gninatypes
0.000063 | 0 workdir/tfs/receptor/proteins/protein_0.gninatypes workdir/tfs/receptor/ligands/ligand_3132.gninatypes
0.020847 | 0 workdir/tfs/receptor/proteins/protein_0.gninatypes workdir/tfs/receptor/ligands/ligand_3133.gninatypes
0.007788 | 0 workdir/tfs/receptor/proteins/protein_0.gninatypes workdir/tfs/receptor/ligands/ligand_3134.gninatypes
0.005252 | 0 workdir/tfs/receptor/proteins/protein_0.gninatypes workdir/tfs/receptor/ligands/ligand_3135.gninatypes
0.000345 | 0 workdir/tfs/receptor/proteins/protein_0.gninatypes workdir/tfs/receptor/ligands/ligand_3136.gninatypes
0.008527 | 0 workdir/tfs/receptor/proteins/protein_0.gninatypes workdir/tfs/receptor/ligands/ligand_3137.gninatypes
0.091493 | 0 workdir/tfs/receptor/proteins/protein_0.gninatypes workdir/tfs/receptor/ligands/ligand_3138.gninatypes
0.000024 | 0 workdir/tfs/receptor/proteins/protein_0.gninatypes workdir/tfs/receptor/ligands/ligand_3139.gninatypes
0.000357 | 0 workdir/tfs/receptor/proteins/protein_0.gninatypes workdir/tfs/receptor/ligands/ligand_3140.gninatypes
0.005188 | 0 workdir/tfs/receptor/proteins/protein_0.gninatypes workdir/tfs/receptor/ligands/ligand_3141.gninatypes
0.000216 | 0 workdir/tfs/receptor/proteins/protein_0.gninatypes workdir/tfs/receptor/ligands/ligand_3142.gninatypes
0.017144 | 0 workdir/tfs/receptor/proteins/protein_0.gninatypes workdir/tfs/receptor/ligands/ligand_3143.gninatypes
0.000723 | 0 workdir/tfs/receptor/proteins/protein_0.gninatypes workdir/tfs/receptor/ligands/ligand_3144.gninatypes
0.000185 | 0 workdir/tfs/receptor/proteins/protein_0.gninatypes workdir/tfs/receptor/ligands/ligand_3145.gninatypes
0.018188 | 0 workdir/tfs/receptor/proteins/protein_0.gninatypes workdir/tfs/receptor/ligands/ligand_3146.gninatypes
0.002502 | 0 workdir/tfs/receptor/proteins/protein_0.gninatypes workdir/tfs/receptor/ligands/ligand_3147.gninatypes
0.087348 | 0 workdir/tfs/receptor/proteins/protein_0.gninatypes workdir/tfs/receptor/ligands/ligand_3148.gninatypes
0.000233 | 0 workdir/tfs/receptor/proteins/protein_0.gninatypes workdir/tfs/receptor/ligands/ligand_3149.gninatypes
0.103399 | 0 workdir/tfs/receptor/proteins/protein_0.gninatypes workdir/tfs/receptor/ligands/ligand_3150.gninatypes
0.000139 | 0 workdir/tfs/receptor/proteins/protein_0.gninatypes workdir/tfs/receptor/ligands/ligand_3151.gninatypes
0.001126 | 0 workdir/tfs/receptor/proteins/protein_0.gninatypes workdir/tfs/receptor/ligands/ligand_3152.gninatypes
0.000752 | 0 workdir/tfs/receptor/proteins/protein_0.gninatypes workdir/tfs/receptor/ligands/ligand_3153.gninatypes
0.001290 | 0 workdir/tfs/receptor/proteins/protein_0.gninatypes workdir/tfs/receptor/ligands/ligand_3154.gninatypes
0.001349 | 0 workdir/tfs/receptor/proteins/protein_0.gninatypes workdir/tfs/receptor/ligands/ligand_3155.gninatypes
0.001313 | 0 workdir/tfs/receptor/proteins/protein_0.gninatypes workdir/tfs/receptor/ligands/ligand_3156.gninatypes
0.004020 | 0 workdir/tfs/receptor/proteins/protein_0.gninatypes workdir/tfs/receptor/ligands/ligand_3157.gninatypes
0.007461 | 0 workdir/tfs/receptor/proteins/protein_0.gninatypes workdir/tfs/receptor/ligands/ligand_3158.gninatypes
0.000358 | 0 workdir/tfs/receptor/proteins/protein_0.gninatypes workdir/tfs/receptor/ligands/ligand_3159.gninatypes
0.000343 | 0 workdir/tfs/receptor/proteins/protein_0.gninatypes workdir/tfs/receptor/ligands/ligand_3160.gninatypes
0.066225 | 0 workdir/tfs/receptor/proteins/protein_0.gninatypes workdir/tfs/receptor/ligands/ligand_3161.gninatypes
0.020206 | 0 workdir/tfs/receptor/proteins/protein_0.gninatypes workdir/tfs/receptor/ligands/ligand_3162.gninatypes
0.042164 | 0 workdir/tfs/receptor/proteins/protein_0.gninatypes workdir/tfs/receptor/ligands/ligand_3163.gninatypes
0.001392 | 0 workdir/tfs/receptor/proteins/protein_0.gninatypes workdir/tfs/receptor/ligands/ligand_3164.gninatypes
0.000483 | 0 workdir/tfs/receptor/proteins/protein_0.gninatypes workdir/tfs/receptor/ligands/ligand_3165.gninatypes
0.001000 | 0 workdir/tfs/receptor/proteins/protein_0.gninatypes workdir/tfs/receptor/ligands/ligand_3166.gninatypes
0.003422 | 0 workdir/tfs/receptor/proteins/protein_0.gninatypes workdir/tfs/receptor/ligands/ligand_3167.gninatypes
0.001281 | 0 workdir/tfs/receptor/proteins/protein_0.gninatypes workdir/tfs/receptor/ligands/ligand_3168.gninatypes
0.000056 | 0 workdir/tfs/receptor/proteins/protein_0.gninatypes workdir/tfs/receptor/ligands/ligand_3169.gninatypes
0.004670 | 0 workdir/tfs/receptor/proteins/protein_0.gninatypes workdir/tfs/receptor/ligands/ligand_3170.gninatypes
0.424324 | 0 workdir/tfs/receptor/proteins/protein_0.gninatypes workdir/tfs/receptor/ligands/ligand_3171.gninatypes
0.000020 | 0 workdir/tfs/receptor/proteins/protein_0.gninatypes workdir/tfs/receptor/ligands/ligand_3172.gninatypes
0.038416 | 0 workdir/tfs/receptor/proteins/protein_0.gninatypes workdir/tfs/receptor/ligands/ligand_3173.gninatypes
0.001907 | 0 workdir/tfs/receptor/proteins/protein_0.gninatypes workdir/tfs/receptor/ligands/ligand_3174.gninatypes
0.030449 | 0 workdir/tfs/receptor/proteins/protein_0.gninatypes workdir/tfs/receptor/ligands/ligand_3175.gninatypes
0.013274 | 0 workdir/tfs/receptor/proteins/protein_0.gninatypes workdir/tfs/receptor/ligands/ligand_3176.gninatypes
0.001034 | 0 workdir/tfs/receptor/proteins/protein_0.gninatypes workdir/tfs/receptor/ligands/ligand_3177.gninatypes
0.025441 | 0 workdir/tfs/receptor/proteins/protein_0.gninatypes workdir/tfs/receptor/ligands/ligand_3178.gninatypes
0.077426 | 0 workdir/tfs/receptor/proteins/protein_0.gninatypes workdir/tfs/receptor/ligands/ligand_3179.gninatypes
0.000194 | 0 workdir/tfs/receptor/proteins/protein_0.gninatypes workdir/tfs/receptor/ligands/ligand_3180.gninatypes
0.116318 | 0 workdir/tfs/receptor/proteins/protein_0.gninatypes workdir/tfs/receptor/ligands/ligand_3181.gninatypes
0.001538 | 0 workdir/tfs/receptor/proteins/protein_0.gninatypes workdir/tfs/receptor/ligands/ligand_3182.gninatypes
0.007536 | 0 workdir/tfs/receptor/proteins/protein_0.gninatypes workdir/tfs/receptor/ligands/ligand_3183.gninatypes
0.000275 | 0 workdir/tfs/receptor/proteins/protein_0.gninatypes workdir/tfs/receptor/ligands/ligand_3184.gninatypes
0.043196 | 0 workdir/tfs/receptor/proteins/protein_0.gninatypes workdir/tfs/receptor/ligands/ligand_3185.gninatypes
0.000145 | 0 workdir/tfs/receptor/proteins/protein_0.gninatypes workdir/tfs/receptor/ligands/ligand_3186.gninatypes
0.000054 | 0 workdir/tfs/receptor/proteins/protein_0.gninatypes workdir/tfs/receptor/ligands/ligand_3187.gninatypes
0.000003 | 0 workdir/tfs/receptor/proteins/protein_0.gninatypes workdir/tfs/receptor/ligands/ligand_3188.gninatypes
0.000699 | 0 workdir/tfs/receptor/proteins/protein_0.gninatypes workdir/tfs/receptor/ligands/ligand_3189.gninatypes
0.013621 | 0 workdir/tfs/receptor/proteins/protein_0.gninatypes workdir/tfs/receptor/ligands/ligand_3190.gninatypes
0.001401 | 0 workdir/tfs/receptor/proteins/protein_0.gninatypes workdir/tfs/receptor/ligands/ligand_3191.gninatypes
0.000132 | 0 workdir/tfs/receptor/proteins/protein_0.gninatypes workdir/tfs/receptor/ligands/ligand_3192.gninatypes
0.023142 | 0 workdir/tfs/receptor/proteins/protein_0.gninatypes workdir/tfs/receptor/ligands/ligand_3193.gninatypes
0.000051 | 0 workdir/tfs/receptor/proteins/protein_0.gninatypes workdir/tfs/receptor/ligands/ligand_3194.gninatypes
0.000331 | 0 workdir/tfs/receptor/proteins/protein_0.gninatypes workdir/tfs/receptor/ligands/ligand_3195.gninatypes
0.013766 | 0 workdir/tfs/receptor/proteins/protein_0.gninatypes workdir/tfs/receptor/ligands/ligand_3196.gninatypes
0.001914 | 0 workdir/tfs/receptor/proteins/protein_0.gninatypes workdir/tfs/receptor/ligands/ligand_3197.gninatypes
0.000478 | 0 workdir/tfs/receptor/proteins/protein_0.gninatypes workdir/tfs/receptor/ligands/ligand_3198.gninatypes
0.041788 | 0 workdir/tfs/receptor/proteins/protein_0.gninatypes workdir/tfs/receptor/ligands/ligand_3199.gninatypes
0.005842 | 0 workdir/tfs/receptor/proteins/protein_0.gninatypes workdir/tfs/receptor/ligands/ligand_3200.gninatypes
0.001212 | 0 workdir/tfs/receptor/proteins/protein_0.gninatypes workdir/tfs/receptor/ligands/ligand_3201.gninatypes
0.004383 | 0 workdir/tfs/receptor/proteins/protein_0.gninatypes workdir/tfs/receptor/ligands/ligand_3202.gninatypes
0.000124 | 0 workdir/tfs/receptor/proteins/protein_0.gninatypes workdir/tfs/receptor/ligands/ligand_3203.gninatypes
0.000348 | 0 workdir/tfs/receptor/proteins/protein_0.gninatypes workdir/tfs/receptor/ligands/ligand_3204.gninatypes
0.000488 | 0 workdir/tfs/receptor/proteins/protein_0.gninatypes workdir/tfs/receptor/ligands/ligand_3205.gninatypes
0.000022 | 0 workdir/tfs/receptor/proteins/protein_0.gninatypes workdir/tfs/receptor/ligands/ligand_3206.gninatypes
0.002186 | 0 workdir/tfs/receptor/proteins/protein_0.gninatypes workdir/tfs/receptor/ligands/ligand_3207.gninatypes
0.035667 | 0 workdir/tfs/receptor/proteins/protein_0.gninatypes workdir/tfs/receptor/ligands/ligand_3208.gninatypes
0.057838 | 0 workdir/tfs/receptor/proteins/protein_0.gninatypes workdir/tfs/receptor/ligands/ligand_3209.gninatypes
0.002612 | 0 workdir/tfs/receptor/proteins/protein_0.gninatypes workdir/tfs/receptor/ligands/ligand_3210.gninatypes
0.005417 | 0 workdir/tfs/receptor/proteins/protein_0.gninatypes workdir/tfs/receptor/ligands/ligand_3211.gninatypes
0.000847 | 0 workdir/tfs/receptor/proteins/protein_0.gninatypes workdir/tfs/receptor/ligands/ligand_3212.gninatypes
0.000200 | 0 workdir/tfs/receptor/proteins/protein_0.gninatypes workdir/tfs/receptor/ligands/ligand_3213.gninatypes
0.037563 | 0 workdir/tfs/receptor/proteins/protein_0.gninatypes workdir/tfs/receptor/ligands/ligand_3214.gninatypes
0.032867 | 0 workdir/tfs/receptor/proteins/protein_0.gninatypes workdir/tfs/receptor/ligands/ligand_3215.gninatypes
0.004205 | 0 workdir/tfs/receptor/proteins/protein_0.gninatypes workdir/tfs/receptor/ligands/ligand_3216.gninatypes
0.029796 | 0 workdir/tfs/receptor/proteins/protein_0.gninatypes workdir/tfs/receptor/ligands/ligand_3217.gninatypes
0.000048 | 0 workdir/tfs/receptor/proteins/protein_0.gninatypes workdir/tfs/receptor/ligands/ligand_3218.gninatypes
0.000084 | 0 workdir/tfs/receptor/proteins/protein_0.gninatypes workdir/tfs/receptor/ligands/ligand_3219.gninatypes
0.000138 | 0 workdir/tfs/receptor/proteins/protein_0.gninatypes workdir/tfs/receptor/ligands/ligand_3220.gninatypes
0.012871 | 0 workdir/tfs/receptor/proteins/protein_0.gninatypes workdir/tfs/receptor/ligands/ligand_3221.gninatypes
0.011131 | 0 workdir/tfs/receptor/proteins/protein_0.gninatypes workdir/tfs/receptor/ligands/ligand_3222.gninatypes
0.000009 | 0 workdir/tfs/receptor/proteins/protein_0.gninatypes workdir/tfs/receptor/ligands/ligand_3223.gninatypes
0.011811 | 0 workdir/tfs/receptor/proteins/protein_0.gninatypes workdir/tfs/receptor/ligands/ligand_3224.gninatypes
0.000055 | 0 workdir/tfs/receptor/proteins/protein_0.gninatypes workdir/tfs/receptor/ligands/ligand_3225.gninatypes
0.001752 | 0 workdir/tfs/receptor/proteins/protein_0.gninatypes workdir/tfs/receptor/ligands/ligand_3226.gninatypes
0.072439 | 0 workdir/tfs/receptor/proteins/protein_0.gninatypes workdir/tfs/receptor/ligands/ligand_3227.gninatypes
0.006369 | 0 workdir/tfs/receptor/proteins/protein_0.gninatypes workdir/tfs/receptor/ligands/ligand_3228.gninatypes
0.017271 | 0 workdir/tfs/receptor/proteins/protein_0.gninatypes workdir/tfs/receptor/ligands/ligand_3229.gninatypes
0.022308 | 0 workdir/tfs/receptor/proteins/protein_0.gninatypes workdir/tfs/receptor/ligands/ligand_3230.gninatypes
0.001503 | 0 workdir/tfs/receptor/proteins/protein_0.gninatypes workdir/tfs/receptor/ligands/ligand_3231.gninatypes
0.005546 | 0 workdir/tfs/receptor/proteins/protein_0.gninatypes workdir/tfs/receptor/ligands/ligand_3232.gninatypes
0.000022 | 0 workdir/tfs/receptor/proteins/protein_0.gninatypes workdir/tfs/receptor/ligands/ligand_3233.gninatypes
0.000058 | 0 workdir/tfs/receptor/proteins/protein_0.gninatypes workdir/tfs/receptor/ligands/ligand_3234.gninatypes
0.005924 | 0 workdir/tfs/receptor/proteins/protein_0.gninatypes workdir/tfs/receptor/ligands/ligand_3235.gninatypes
0.000425 | 0 workdir/tfs/receptor/proteins/protein_0.gninatypes workdir/tfs/receptor/ligands/ligand_3236.gninatypes
0.001584 | 0 workdir/tfs/receptor/proteins/protein_0.gninatypes workdir/tfs/receptor/ligands/ligand_3237.gninatypes
0.000065 | 0 workdir/tfs/receptor/proteins/protein_0.gninatypes workdir/tfs/receptor/ligands/ligand_3238.gninatypes
0.000056 | 0 workdir/tfs/receptor/proteins/protein_0.gninatypes workdir/tfs/receptor/ligands/ligand_3239.gninatypes
0.001504 | 0 workdir/tfs/receptor/proteins/protein_0.gninatypes workdir/tfs/receptor/ligands/ligand_3240.gninatypes
0.000351 | 0 workdir/tfs/receptor/proteins/protein_0.gninatypes workdir/tfs/receptor/ligands/ligand_3241.gninatypes
0.000236 | 0 workdir/tfs/receptor/proteins/protein_0.gninatypes workdir/tfs/receptor/ligands/ligand_3242.gninatypes
0.012485 | 0 workdir/tfs/receptor/proteins/protein_0.gninatypes workdir/tfs/receptor/ligands/ligand_3243.gninatypes
0.004353 | 0 workdir/tfs/receptor/proteins/protein_0.gninatypes workdir/tfs/receptor/ligands/ligand_3244.gninatypes
0.001476 | 0 workdir/tfs/receptor/proteins/protein_0.gninatypes workdir/tfs/receptor/ligands/ligand_3245.gninatypes
0.002380 | 0 workdir/tfs/receptor/proteins/protein_0.gninatypes workdir/tfs/receptor/ligands/ligand_3246.gninatypes
0.003695 | 0 workdir/tfs/receptor/proteins/protein_0.gninatypes workdir/tfs/receptor/ligands/ligand_3247.gninatypes
0.080081 | 0 workdir/tfs/receptor/proteins/protein_0.gninatypes workdir/tfs/receptor/ligands/ligand_3248.gninatypes
0.031735 | 0 workdir/tfs/receptor/proteins/protein_0.gninatypes workdir/tfs/receptor/ligands/ligand_3249.gninatypes
0.047471 | 0 workdir/tfs/receptor/proteins/protein_0.gninatypes workdir/tfs/receptor/ligands/ligand_3250.gninatypes
0.037189 | 0 workdir/tfs/receptor/proteins/protein_0.gninatypes workdir/tfs/receptor/ligands/ligand_3251.gninatypes
0.093910 | 0 workdir/tfs/receptor/proteins/protein_0.gninatypes workdir/tfs/receptor/ligands/ligand_3252.gninatypes
0.000397 | 0 workdir/tfs/receptor/proteins/protein_0.gninatypes workdir/tfs/receptor/ligands/ligand_3253.gninatypes
0.011660 | 0 workdir/tfs/receptor/proteins/protein_0.gninatypes workdir/tfs/receptor/ligands/ligand_3254.gninatypes
0.007172 | 0 workdir/tfs/receptor/proteins/protein_0.gninatypes workdir/tfs/receptor/ligands/ligand_3255.gninatypes
0.000832 | 0 workdir/tfs/receptor/proteins/protein_0.gninatypes workdir/tfs/receptor/ligands/ligand_3256.gninatypes
0.000401 | 0 workdir/tfs/receptor/proteins/protein_0.gninatypes workdir/tfs/receptor/ligands/ligand_3257.gninatypes
0.000700 | 0 workdir/tfs/receptor/proteins/protein_0.gninatypes workdir/tfs/receptor/ligands/ligand_3258.gninatypes
0.000090 | 0 workdir/tfs/receptor/proteins/protein_0.gninatypes workdir/tfs/receptor/ligands/ligand_3259.gninatypes
0.001973 | 0 workdir/tfs/receptor/proteins/protein_0.gninatypes workdir/tfs/receptor/ligands/ligand_3260.gninatypes
0.000398 | 0 workdir/tfs/receptor/proteins/protein_0.gninatypes workdir/tfs/receptor/ligands/ligand_3261.gninatypes
0.000209 | 0 workdir/tfs/receptor/proteins/protein_0.gninatypes workdir/tfs/receptor/ligands/ligand_3262.gninatypes
0.157154 | 0 workdir/tfs/receptor/proteins/protein_0.gninatypes workdir/tfs/receptor/ligands/ligand_3263.gninatypes
0.076017 | 0 workdir/tfs/receptor/proteins/protein_0.gninatypes workdir/tfs/receptor/ligands/ligand_3264.gninatypes
0.000357 | 0 workdir/tfs/receptor/proteins/protein_0.gninatypes workdir/tfs/receptor/ligands/ligand_3265.gninatypes
0.006249 | 0 workdir/tfs/receptor/proteins/protein_0.gninatypes workdir/tfs/receptor/ligands/ligand_3266.gninatypes
0.000941 | 0 workdir/tfs/receptor/proteins/protein_0.gninatypes workdir/tfs/receptor/ligands/ligand_3267.gninatypes
0.040917 | 0 workdir/tfs/receptor/proteins/protein_0.gninatypes workdir/tfs/receptor/ligands/ligand_3268.gninatypes
0.000800 | 0 workdir/tfs/receptor/proteins/protein_0.gninatypes workdir/tfs/receptor/ligands/ligand_3269.gninatypes
0.035816 | 0 workdir/tfs/receptor/proteins/protein_0.gninatypes workdir/tfs/receptor/ligands/ligand_3270.gninatypes
0.007479 | 0 workdir/tfs/receptor/proteins/protein_0.gninatypes workdir/tfs/receptor/ligands/ligand_3271.gninatypes
0.029610 | 0 workdir/tfs/receptor/proteins/protein_0.gninatypes workdir/tfs/receptor/ligands/ligand_3272.gninatypes
0.001046 | 0 workdir/tfs/receptor/proteins/protein_0.gninatypes workdir/tfs/receptor/ligands/ligand_3273.gninatypes
0.047984 | 0 workdir/tfs/receptor/proteins/protein_0.gninatypes workdir/tfs/receptor/ligands/ligand_3274.gninatypes
0.021222 | 0 workdir/tfs/receptor/proteins/protein_0.gninatypes workdir/tfs/receptor/ligands/ligand_3275.gninatypes
0.001640 | 0 workdir/tfs/receptor/proteins/protein_0.gninatypes workdir/tfs/receptor/ligands/ligand_3276.gninatypes
0.000002 | 0 workdir/tfs/receptor/proteins/protein_0.gninatypes workdir/tfs/receptor/ligands/ligand_3277.gninatypes
0.020029 | 0 workdir/tfs/receptor/proteins/protein_0.gninatypes workdir/tfs/receptor/ligands/ligand_3278.gninatypes
0.022496 | 0 workdir/tfs/receptor/proteins/protein_0.gninatypes workdir/tfs/receptor/ligands/ligand_3279.gninatypes
0.046925 | 0 workdir/tfs/receptor/proteins/protein_0.gninatypes workdir/tfs/receptor/ligands/ligand_3280.gninatypes
0.046925 | 0 workdir/tfs/receptor/proteins/protein_0.gninatypes workdir/tfs/receptor/ligands/ligand_3281.gninatypes
0.000280 | 0 workdir/tfs/receptor/proteins/protein_0.gninatypes workdir/tfs/receptor/ligands/ligand_3282.gninatypes
0.000302 | 0 workdir/tfs/receptor/proteins/protein_0.gninatypes workdir/tfs/receptor/ligands/ligand_3283.gninatypes
0.105722 | 0 workdir/tfs/receptor/proteins/protein_0.gninatypes workdir/tfs/receptor/ligands/ligand_3284.gninatypes
0.007722 | 0 workdir/tfs/receptor/proteins/protein_0.gninatypes workdir/tfs/receptor/ligands/ligand_3285.gninatypes
0.000024 | 0 workdir/tfs/receptor/proteins/protein_0.gninatypes workdir/tfs/receptor/ligands/ligand_3286.gninatypes
0.000107 | 0 workdir/tfs/receptor/proteins/protein_0.gninatypes workdir/tfs/receptor/ligands/ligand_3287.gninatypes
0.002404 | 0 workdir/tfs/receptor/proteins/protein_0.gninatypes workdir/tfs/receptor/ligands/ligand_3288.gninatypes
0.000357 | 0 workdir/tfs/receptor/proteins/protein_0.gninatypes workdir/tfs/receptor/ligands/ligand_3289.gninatypes
0.000391 | 0 workdir/tfs/receptor/proteins/protein_0.gninatypes workdir/tfs/receptor/ligands/ligand_3290.gninatypes
0.000097 | 0 workdir/tfs/receptor/proteins/protein_0.gninatypes workdir/tfs/receptor/ligands/ligand_3291.gninatypes
0.000167 | 0 workdir/tfs/receptor/proteins/protein_0.gninatypes workdir/tfs/receptor/ligands/ligand_3292.gninatypes
0.002665 | 0 workdir/tfs/receptor/proteins/protein_0.gninatypes workdir/tfs/receptor/ligands/ligand_3293.gninatypes
0.280019 | 0 workdir/tfs/receptor/proteins/protein_0.gninatypes workdir/tfs/receptor/ligands/ligand_3294.gninatypes
0.002284 | 0 workdir/tfs/receptor/proteins/protein_0.gninatypes workdir/tfs/receptor/ligands/ligand_3295.gninatypes
0.006197 | 0 workdir/tfs/receptor/proteins/protein_0.gninatypes workdir/tfs/receptor/ligands/ligand_3296.gninatypes
0.023628 | 0 workdir/tfs/receptor/proteins/protein_0.gninatypes workdir/tfs/receptor/ligands/ligand_3297.gninatypes
0.003878 | 0 workdir/tfs/receptor/proteins/protein_0.gninatypes workdir/tfs/receptor/ligands/ligand_3298.gninatypes
0.000025 | 0 workdir/tfs/receptor/proteins/protein_0.gninatypes workdir/tfs/receptor/ligands/ligand_3299.gninatypes
0.063048 | 0 workdir/tfs/receptor/proteins/protein_0.gninatypes workdir/tfs/receptor/ligands/ligand_3300.gninatypes
0.000026 | 0 workdir/tfs/receptor/proteins/protein_0.gninatypes workdir/tfs/receptor/ligands/ligand_3301.gninatypes
0.031838 | 0 workdir/tfs/receptor/proteins/protein_0.gninatypes workdir/tfs/receptor/ligands/ligand_3302.gninatypes
0.236105 | 0 workdir/tfs/receptor/proteins/protein_0.gninatypes workdir/tfs/receptor/ligands/ligand_3303.gninatypes
0.000072 | 0 workdir/tfs/receptor/proteins/protein_0.gninatypes workdir/tfs/receptor/ligands/ligand_3304.gninatypes
0.065107 | 0 workdir/tfs/receptor/proteins/protein_0.gninatypes workdir/tfs/receptor/ligands/ligand_3305.gninatypes
0.000825 | 0 workdir/tfs/receptor/proteins/protein_0.gninatypes workdir/tfs/receptor/ligands/ligand_3306.gninatypes
0.003553 | 0 workdir/tfs/receptor/proteins/protein_0.gninatypes workdir/tfs/receptor/ligands/ligand_3307.gninatypes
0.001075 | 0 workdir/tfs/receptor/proteins/protein_0.gninatypes workdir/tfs/receptor/ligands/ligand_3308.gninatypes
0.013433 | 0 workdir/tfs/receptor/proteins/protein_0.gninatypes workdir/tfs/receptor/ligands/ligand_3309.gninatypes
0.306770 | 0 workdir/tfs/receptor/proteins/protein_0.gninatypes workdir/tfs/receptor/ligands/ligand_3310.gninatypes
0.011013 | 0 workdir/tfs/receptor/proteins/protein_0.gninatypes workdir/tfs/receptor/ligands/ligand_3311.gninatypes
0.005305 | 0 workdir/tfs/receptor/proteins/protein_0.gninatypes workdir/tfs/receptor/ligands/ligand_3312.gninatypes
0.198539 | 0 workdir/tfs/receptor/proteins/protein_0.gninatypes workdir/tfs/receptor/ligands/ligand_3313.gninatypes
0.000080 | 0 workdir/tfs/receptor/proteins/protein_0.gninatypes workdir/tfs/receptor/ligands/ligand_3314.gninatypes
0.000205 | 0 workdir/tfs/receptor/proteins/protein_0.gninatypes workdir/tfs/receptor/ligands/ligand_3315.gninatypes
0.018687 | 0 workdir/tfs/receptor/proteins/protein_0.gninatypes workdir/tfs/receptor/ligands/ligand_3316.gninatypes
0.065081 | 0 workdir/tfs/receptor/proteins/protein_0.gninatypes workdir/tfs/receptor/ligands/ligand_3317.gninatypes
0.021130 | 0 workdir/tfs/receptor/proteins/protein_0.gninatypes workdir/tfs/receptor/ligands/ligand_3318.gninatypes
0.019537 | 0 workdir/tfs/receptor/proteins/protein_0.gninatypes workdir/tfs/receptor/ligands/ligand_3319.gninatypes
0.000039 | 0 workdir/tfs/receptor/proteins/protein_0.gninatypes workdir/tfs/receptor/ligands/ligand_3320.gninatypes
0.027164 | 0 workdir/tfs/receptor/proteins/protein_0.gninatypes workdir/tfs/receptor/ligands/ligand_3321.gninatypes
0.000080 | 0 workdir/tfs/receptor/proteins/protein_0.gninatypes workdir/tfs/receptor/ligands/ligand_3322.gninatypes
0.001292 | 0 workdir/tfs/receptor/proteins/protein_0.gninatypes workdir/tfs/receptor/ligands/ligand_3323.gninatypes
0.161136 | 0 workdir/tfs/receptor/proteins/protein_0.gninatypes workdir/tfs/receptor/ligands/ligand_3324.gninatypes
0.000016 | 0 workdir/tfs/receptor/proteins/protein_0.gninatypes workdir/tfs/receptor/ligands/ligand_3325.gninatypes
0.021301 | 0 workdir/tfs/receptor/proteins/protein_0.gninatypes workdir/tfs/receptor/ligands/ligand_3326.gninatypes
0.048411 | 0 workdir/tfs/receptor/proteins/protein_0.gninatypes workdir/tfs/receptor/ligands/ligand_3327.gninatypes
0.001300 | 0 workdir/tfs/receptor/proteins/protein_0.gninatypes workdir/tfs/receptor/ligands/ligand_3328.gninatypes
0.000032 | 0 workdir/tfs/receptor/proteins/protein_0.gninatypes workdir/tfs/receptor/ligands/ligand_3329.gninatypes
0.000134 | 0 workdir/tfs/receptor/proteins/protein_0.gninatypes workdir/tfs/receptor/ligands/ligand_3330.gninatypes
0.078390 | 0 workdir/tfs/receptor/proteins/protein_0.gninatypes workdir/tfs/receptor/ligands/ligand_3331.gninatypes
0.018317 | 0 workdir/tfs/receptor/proteins/protein_0.gninatypes workdir/tfs/receptor/ligands/ligand_3332.gninatypes
0.039149 | 0 workdir/tfs/receptor/proteins/protein_0.gninatypes workdir/tfs/receptor/ligands/ligand_3333.gninatypes
0.000082 | 0 workdir/tfs/receptor/proteins/protein_0.gninatypes workdir/tfs/receptor/ligands/ligand_3334.gninatypes
0.000247 | 0 workdir/tfs/receptor/proteins/protein_0.gninatypes workdir/tfs/receptor/ligands/ligand_3335.gninatypes
0.003020 | 0 workdir/tfs/receptor/proteins/protein_0.gninatypes workdir/tfs/receptor/ligands/ligand_3336.gninatypes
0.003199 | 0 workdir/tfs/receptor/proteins/protein_0.gninatypes workdir/tfs/receptor/ligands/ligand_3337.gninatypes
0.010273 | 0 workdir/tfs/receptor/proteins/protein_0.gninatypes workdir/tfs/receptor/ligands/ligand_3338.gninatypes
0.723460 | 0 workdir/tfs/receptor/proteins/protein_0.gninatypes workdir/tfs/receptor/ligands/ligand_3339.gninatypes
0.014694 | 0 workdir/tfs/receptor/proteins/protein_0.gninatypes workdir/tfs/receptor/ligands/ligand_3340.gninatypes
0.017679 | 0 workdir/tfs/receptor/proteins/protein_0.gninatypes workdir/tfs/receptor/ligands/ligand_3341.gninatypes
0.051384 | 0 workdir/tfs/receptor/proteins/protein_0.gninatypes workdir/tfs/receptor/ligands/ligand_3342.gninatypes
0.001149 | 0 workdir/tfs/receptor/proteins/protein_0.gninatypes workdir/tfs/receptor/ligands/ligand_3343.gninatypes
0.000059 | 0 workdir/tfs/receptor/proteins/protein_0.gninatypes workdir/tfs/receptor/ligands/ligand_3344.gninatypes
0.000383 | 0 workdir/tfs/receptor/proteins/protein_0.gninatypes workdir/tfs/receptor/ligands/ligand_3345.gninatypes
0.252203 | 0 workdir/tfs/receptor/proteins/protein_0.gninatypes workdir/tfs/receptor/ligands/ligand_3346.gninatypes
0.000360 | 0 workdir/tfs/receptor/proteins/protein_0.gninatypes workdir/tfs/receptor/ligands/ligand_3347.gninatypes
0.000365 | 0 workdir/tfs/receptor/proteins/protein_0.gninatypes workdir/tfs/receptor/ligands/ligand_3348.gninatypes
0.000377 | 0 workdir/tfs/receptor/proteins/protein_0.gninatypes workdir/tfs/receptor/ligands/ligand_3349.gninatypes
0.004511 | 0 workdir/tfs/receptor/proteins/protein_0.gninatypes workdir/tfs/receptor/ligands/ligand_3350.gninatypes
0.000676 | 0 workdir/tfs/receptor/proteins/protein_0.gninatypes workdir/tfs/receptor/ligands/ligand_3351.gninatypes
0.066303 | 0 workdir/tfs/receptor/proteins/protein_0.gninatypes workdir/tfs/receptor/ligands/ligand_3352.gninatypes
0.113926 | 0 workdir/tfs/receptor/proteins/protein_0.gninatypes workdir/tfs/receptor/ligands/ligand_3353.gninatypes
0.000204 | 0 workdir/tfs/receptor/proteins/protein_0.gninatypes workdir/tfs/receptor/ligands/ligand_3354.gninatypes
0.000045 | 0 workdir/tfs/receptor/proteins/protein_0.gninatypes workdir/tfs/receptor/ligands/ligand_3355.gninatypes
0.000167 | 0 workdir/tfs/receptor/proteins/protein_0.gninatypes workdir/tfs/receptor/ligands/ligand_3356.gninatypes
0.026823 | 0 workdir/tfs/receptor/proteins/protein_0.gninatypes workdir/tfs/receptor/ligands/ligand_3357.gninatypes
0.001006 | 0 workdir/tfs/receptor/proteins/protein_0.gninatypes workdir/tfs/receptor/ligands/ligand_3358.gninatypes
0.009671 | 0 workdir/tfs/receptor/proteins/protein_0.gninatypes workdir/tfs/receptor/ligands/ligand_3359.gninatypes
0.003849 | 0 workdir/tfs/receptor/proteins/protein_0.gninatypes workdir/tfs/receptor/ligands/ligand_3360.gninatypes
0.329881 | 0 workdir/tfs/receptor/proteins/protein_0.gninatypes workdir/tfs/receptor/ligands/ligand_3361.gninatypes
0.000795 | 0 workdir/tfs/receptor/proteins/protein_0.gninatypes workdir/tfs/receptor/ligands/ligand_3362.gninatypes
0.001301 | 0 workdir/tfs/receptor/proteins/protein_0.gninatypes workdir/tfs/receptor/ligands/ligand_3363.gninatypes
0.003152 | 0 workdir/tfs/receptor/proteins/protein_0.gninatypes workdir/tfs/receptor/ligands/ligand_3364.gninatypes
0.024065 | 0 workdir/tfs/receptor/proteins/protein_0.gninatypes workdir/tfs/receptor/ligands/ligand_3365.gninatypes
0.158567 | 0 workdir/tfs/receptor/proteins/protein_0.gninatypes workdir/tfs/receptor/ligands/ligand_3366.gninatypes
0.002463 | 0 workdir/tfs/receptor/proteins/protein_0.gninatypes workdir/tfs/receptor/ligands/ligand_3367.gninatypes
0.000249 | 0 workdir/tfs/receptor/proteins/protein_0.gninatypes workdir/tfs/receptor/ligands/ligand_3368.gninatypes
0.001001 | 0 workdir/tfs/receptor/proteins/protein_0.gninatypes workdir/tfs/receptor/ligands/ligand_3369.gninatypes
0.000032 | 0 workdir/tfs/receptor/proteins/protein_0.gninatypes workdir/tfs/receptor/ligands/ligand_3370.gninatypes
0.287575 | 0 workdir/tfs/receptor/proteins/protein_0.gninatypes workdir/tfs/receptor/ligands/ligand_3371.gninatypes
0.000238 | 0 workdir/tfs/receptor/proteins/protein_0.gninatypes workdir/tfs/receptor/ligands/ligand_3372.gninatypes
0.000275 | 0 workdir/tfs/receptor/proteins/protein_0.gninatypes workdir/tfs/receptor/ligands/ligand_3373.gninatypes
0.000301 | 0 workdir/tfs/receptor/proteins/protein_0.gninatypes workdir/tfs/receptor/ligands/ligand_3374.gninatypes
0.000013 | 0 workdir/tfs/receptor/proteins/protein_0.gninatypes workdir/tfs/receptor/ligands/ligand_3375.gninatypes
0.024064 | 0 workdir/tfs/receptor/proteins/protein_0.gninatypes workdir/tfs/receptor/ligands/ligand_3376.gninatypes
0.000300 | 0 workdir/tfs/receptor/proteins/protein_0.gninatypes workdir/tfs/receptor/ligands/ligand_3377.gninatypes
0.015419 | 0 workdir/tfs/receptor/proteins/protein_0.gninatypes workdir/tfs/receptor/ligands/ligand_3378.gninatypes
0.000543 | 0 workdir/tfs/receptor/proteins/protein_0.gninatypes workdir/tfs/receptor/ligands/ligand_3379.gninatypes
0.015252 | 0 workdir/tfs/receptor/proteins/protein_0.gninatypes workdir/tfs/receptor/ligands/ligand_3380.gninatypes
0.000024 | 0 workdir/tfs/receptor/proteins/protein_0.gninatypes workdir/tfs/receptor/ligands/ligand_3381.gninatypes
0.013448 | 0 workdir/tfs/receptor/proteins/protein_0.gninatypes workdir/tfs/receptor/ligands/ligand_3382.gninatypes
0.007269 | 0 workdir/tfs/receptor/proteins/protein_0.gninatypes workdir/tfs/receptor/ligands/ligand_3383.gninatypes
0.031267 | 0 workdir/tfs/receptor/proteins/protein_0.gninatypes workdir/tfs/receptor/ligands/ligand_3384.gninatypes
0.026147 | 0 workdir/tfs/receptor/proteins/protein_0.gninatypes workdir/tfs/receptor/ligands/ligand_3385.gninatypes
0.000146 | 0 workdir/tfs/receptor/proteins/protein_0.gninatypes workdir/tfs/receptor/ligands/ligand_3386.gninatypes
0.000086 | 0 workdir/tfs/receptor/proteins/protein_0.gninatypes workdir/tfs/receptor/ligands/ligand_3387.gninatypes
0.011085 | 0 workdir/tfs/receptor/proteins/protein_0.gninatypes workdir/tfs/receptor/ligands/ligand_3388.gninatypes
0.000103 | 0 workdir/tfs/receptor/proteins/protein_0.gninatypes workdir/tfs/receptor/ligands/ligand_3389.gninatypes
0.000108 | 0 workdir/tfs/receptor/proteins/protein_0.gninatypes workdir/tfs/receptor/ligands/ligand_3390.gninatypes
0.005255 | 0 workdir/tfs/receptor/proteins/protein_0.gninatypes workdir/tfs/receptor/ligands/ligand_3391.gninatypes
0.000134 | 0 workdir/tfs/receptor/proteins/protein_0.gninatypes workdir/tfs/receptor/ligands/ligand_3392.gninatypes
0.000512 | 0 workdir/tfs/receptor/proteins/protein_0.gninatypes workdir/tfs/receptor/ligands/ligand_3393.gninatypes
0.000274 | 0 workdir/tfs/receptor/proteins/protein_0.gninatypes workdir/tfs/receptor/ligands/ligand_3394.gninatypes
0.000054 | 0 workdir/tfs/receptor/proteins/protein_0.gninatypes workdir/tfs/receptor/ligands/ligand_3395.gninatypes
0.024104 | 0 workdir/tfs/receptor/proteins/protein_0.gninatypes workdir/tfs/receptor/ligands/ligand_3396.gninatypes
0.017547 | 0 workdir/tfs/receptor/proteins/protein_0.gninatypes workdir/tfs/receptor/ligands/ligand_3397.gninatypes
0.000270 | 0 workdir/tfs/receptor/proteins/protein_0.gninatypes workdir/tfs/receptor/ligands/ligand_3398.gninatypes
0.000098 | 0 workdir/tfs/receptor/proteins/protein_0.gninatypes workdir/tfs/receptor/ligands/ligand_3399.gninatypes
0.056880 | 0 workdir/tfs/receptor/proteins/protein_0.gninatypes workdir/tfs/receptor/ligands/ligand_3400.gninatypes
0.000452 | 0 workdir/tfs/receptor/proteins/protein_0.gninatypes workdir/tfs/receptor/ligands/ligand_3401.gninatypes
0.011329 | 0 workdir/tfs/receptor/proteins/protein_0.gninatypes workdir/tfs/receptor/ligands/ligand_3402.gninatypes
0.043569 | 0 workdir/tfs/receptor/proteins/protein_0.gninatypes workdir/tfs/receptor/ligands/ligand_3403.gninatypes
0.079526 | 0 workdir/tfs/receptor/proteins/protein_0.gninatypes workdir/tfs/receptor/ligands/ligand_3404.gninatypes
0.000178 | 0 workdir/tfs/receptor/proteins/protein_0.gninatypes workdir/tfs/receptor/ligands/ligand_3405.gninatypes
0.024768 | 0 workdir/tfs/receptor/proteins/protein_0.gninatypes workdir/tfs/receptor/ligands/ligand_3406.gninatypes
0.016722 | 0 workdir/tfs/receptor/proteins/protein_0.gninatypes workdir/tfs/receptor/ligands/ligand_3407.gninatypes
0.022722 | 0 workdir/tfs/receptor/proteins/protein_0.gninatypes workdir/tfs/receptor/ligands/ligand_3408.gninatypes
0.005813 | 0 workdir/tfs/receptor/proteins/protein_0.gninatypes workdir/tfs/receptor/ligands/ligand_3409.gninatypes
0.000091 | 0 workdir/tfs/receptor/proteins/protein_0.gninatypes workdir/tfs/receptor/ligands/ligand_3410.gninatypes
0.000054 | 0 workdir/tfs/receptor/proteins/protein_0.gninatypes workdir/tfs/receptor/ligands/ligand_3411.gninatypes
0.031908 | 0 workdir/tfs/receptor/proteins/protein_0.gninatypes workdir/tfs/receptor/ligands/ligand_3412.gninatypes
0.005905 | 0 workdir/tfs/receptor/proteins/protein_0.gninatypes workdir/tfs/receptor/ligands/ligand_3413.gninatypes
0.035062 | 0 workdir/tfs/receptor/proteins/protein_0.gninatypes workdir/tfs/receptor/ligands/ligand_3414.gninatypes
0.057692 | 0 workdir/tfs/receptor/proteins/protein_0.gninatypes workdir/tfs/receptor/ligands/ligand_3415.gninatypes
0.001326 | 0 workdir/tfs/receptor/proteins/protein_0.gninatypes workdir/tfs/receptor/ligands/ligand_3416.gninatypes
0.000156 | 0 workdir/tfs/receptor/proteins/protein_0.gninatypes workdir/tfs/receptor/ligands/ligand_3417.gninatypes
0.003102 | 0 workdir/tfs/receptor/proteins/protein_0.gninatypes workdir/tfs/receptor/ligands/ligand_3418.gninatypes
0.001083 | 0 workdir/tfs/receptor/proteins/protein_0.gninatypes workdir/tfs/receptor/ligands/ligand_3419.gninatypes
0.000435 | 0 workdir/tfs/receptor/proteins/protein_0.gninatypes workdir/tfs/receptor/ligands/ligand_3420.gninatypes
0.002560 | 0 workdir/tfs/receptor/proteins/protein_0.gninatypes workdir/tfs/receptor/ligands/ligand_3421.gninatypes
0.177078 | 0 workdir/tfs/receptor/proteins/protein_0.gninatypes workdir/tfs/receptor/ligands/ligand_3422.gninatypes
0.000003 | 0 workdir/tfs/receptor/proteins/protein_0.gninatypes workdir/tfs/receptor/ligands/ligand_3423.gninatypes
0.000029 | 0 workdir/tfs/receptor/proteins/protein_0.gninatypes workdir/tfs/receptor/ligands/ligand_3424.gninatypes
0.000094 | 0 workdir/tfs/receptor/proteins/protein_0.gninatypes workdir/tfs/receptor/ligands/ligand_3425.gninatypes
0.050609 | 0 workdir/tfs/receptor/proteins/protein_0.gninatypes workdir/tfs/receptor/ligands/ligand_3426.gninatypes
0.034822 | 0 workdir/tfs/receptor/proteins/protein_0.gninatypes workdir/tfs/receptor/ligands/ligand_3427.gninatypes
0.026512 | 0 workdir/tfs/receptor/proteins/protein_0.gninatypes workdir/tfs/receptor/ligands/ligand_3428.gninatypes
0.001125 | 0 workdir/tfs/receptor/proteins/protein_0.gninatypes workdir/tfs/receptor/ligands/ligand_3429.gninatypes
0.010938 | 0 workdir/tfs/receptor/proteins/protein_0.gninatypes workdir/tfs/receptor/ligands/ligand_3430.gninatypes
0.001688 | 0 workdir/tfs/receptor/proteins/protein_0.gninatypes workdir/tfs/receptor/ligands/ligand_3431.gninatypes
0.008050 | 0 workdir/tfs/receptor/proteins/protein_0.gninatypes workdir/tfs/receptor/ligands/ligand_3432.gninatypes
0.000313 | 0 workdir/tfs/receptor/proteins/protein_0.gninatypes workdir/tfs/receptor/ligands/ligand_3433.gninatypes
0.000093 | 0 workdir/tfs/receptor/proteins/protein_0.gninatypes workdir/tfs/receptor/ligands/ligand_3434.gninatypes
0.000526 | 0 workdir/tfs/receptor/proteins/protein_0.gninatypes workdir/tfs/receptor/ligands/ligand_3435.gninatypes
0.000601 | 0 workdir/tfs/receptor/proteins/protein_0.gninatypes workdir/tfs/receptor/ligands/ligand_3436.gninatypes
0.140063 | 0 workdir/tfs/receptor/proteins/protein_0.gninatypes workdir/tfs/receptor/ligands/ligand_3437.gninatypes
0.000360 | 0 workdir/tfs/receptor/proteins/protein_0.gninatypes workdir/tfs/receptor/ligands/ligand_3438.gninatypes
0.003414 | 0 workdir/tfs/receptor/proteins/protein_0.gninatypes workdir/tfs/receptor/ligands/ligand_3439.gninatypes
0.009852 | 0 workdir/tfs/receptor/proteins/protein_0.gninatypes workdir/tfs/receptor/ligands/ligand_3440.gninatypes
0.018122 | 0 workdir/tfs/receptor/proteins/protein_0.gninatypes workdir/tfs/receptor/ligands/ligand_3441.gninatypes
0.003081 | 0 workdir/tfs/receptor/proteins/protein_0.gninatypes workdir/tfs/receptor/ligands/ligand_3442.gninatypes
0.000371 | 0 workdir/tfs/receptor/proteins/protein_0.gninatypes workdir/tfs/receptor/ligands/ligand_3443.gninatypes
0.009061 | 0 workdir/tfs/receptor/proteins/protein_0.gninatypes workdir/tfs/receptor/ligands/ligand_3444.gninatypes
0.001944 | 0 workdir/tfs/receptor/proteins/protein_0.gninatypes workdir/tfs/receptor/ligands/ligand_3445.gninatypes
0.000014 | 0 workdir/tfs/receptor/proteins/protein_0.gninatypes workdir/tfs/receptor/ligands/ligand_3446.gninatypes
0.001383 | 0 workdir/tfs/receptor/proteins/protein_0.gninatypes workdir/tfs/receptor/ligands/ligand_3447.gninatypes
0.000715 | 0 workdir/tfs/receptor/proteins/protein_0.gninatypes workdir/tfs/receptor/ligands/ligand_3448.gninatypes
0.041054 | 0 workdir/tfs/receptor/proteins/protein_0.gninatypes workdir/tfs/receptor/ligands/ligand_3449.gninatypes
0.000062 | 0 workdir/tfs/receptor/proteins/protein_0.gninatypes workdir/tfs/receptor/ligands/ligand_3450.gninatypes
0.000383 | 0 workdir/tfs/receptor/proteins/protein_0.gninatypes workdir/tfs/receptor/ligands/ligand_3451.gninatypes
0.002399 | 0 workdir/tfs/receptor/proteins/protein_0.gninatypes workdir/tfs/receptor/ligands/ligand_3452.gninatypes
0.119795 | 0 workdir/tfs/receptor/proteins/protein_0.gninatypes workdir/tfs/receptor/ligands/ligand_3453.gninatypes
0.002248 | 0 workdir/tfs/receptor/proteins/protein_0.gninatypes workdir/tfs/receptor/ligands/ligand_3454.gninatypes
0.000597 | 0 workdir/tfs/receptor/proteins/protein_0.gninatypes workdir/tfs/receptor/ligands/ligand_3455.gninatypes
0.002667 | 0 workdir/tfs/receptor/proteins/protein_0.gninatypes workdir/tfs/receptor/ligands/ligand_3456.gninatypes
[truncated: 316,116 more chars]
